# Supplementary material for: Hierarchical Aggregation in a Complex Fluid—The Role of Isomeric Interconversion
Source: J Phys Chem B. 2023 Feb 23;127(9):2052–65. doi: 10.1021/acs.jpcb.2c07527 (PMC10009746; doi:10.1021/acs.jpcb.2c07527)
Supplement: Supplementary file 2 — jp2c07527_si_003.zip [file jp2c07527_si_003.zip]

Archive with 8 entries (7 files):
- cluster_MD_coords/
- __MACOSX/._cluster_MD_coords
- cluster_MD_coords/output_cis.gro
- __MACOSX/cluster_MD_coords/._output_cis.gro
- cluster_MD_coords/output_mix.gro
- __MACOSX/cluster_MD_coords/._output_mix.gro
- cluster_MD_coords/output_trans.gro
- __MACOSX/cluster_MD_coords/._output_trans.gro
