# Supplementary material for: Hierarchical Aggregation in a Complex Fluid—The Role of Isomeric Interconversion
Source: J Phys Chem B. 2023 Feb 23;127(9):2052–65. doi: 10.1021/acs.jpcb.2c07527 (PMC10009746; doi:10.1021/acs.jpcb.2c07527)
Supplement: Supplementary file 2 — jp2c07527_si_003.zip [file jp2c07527_si_003.zip › cluster_MD_coords/output_cis.gro]

Collaboration_5-200000_Atoms
200054
    1ZrCpx   Zr    1  10.658   1.743   4.886 -0.2297 -0.0523  0.0884
    1ZrCpx    P    2  10.706   1.508   4.677 -0.3694 -0.0272 -0.0311
    1ZrCpx   OS    3  10.863   1.559   4.622 -0.2875  0.4918  0.3247
    1ZrCpx   OS    4  10.587   1.569   4.573 -0.2104  0.0255  0.0805
    1ZrCpx   OS    5  10.697   1.339   4.686 -0.8183  0.2122 -0.2905
    1ZrCpx   O2    6  10.668   1.559   4.808  0.0804  0.0632 -0.2878
    1ZrCpx    C    7  10.987   1.484   4.635 -0.4930 -1.1529  0.1232
    1ZrCpx    C    8  10.984   1.354   4.558  0.2642 -0.4086 -0.4063
    1ZrCpx    C    9  11.117   1.305   4.504  0.1804  0.5634  0.6389
    1ZrCpx    C   10  11.101   1.155   4.460 -0.3413  0.0308  0.4587
    1ZrCpx    C   11  10.602   1.564   4.438 -0.5008  0.6181  0.0768
    1ZrCpx    C   12  10.600   1.700   4.374  0.5705  0.6641  0.0371
    1ZrCpx    C   13  10.577   1.689   4.226 -0.5373 -0.6856 -0.4470
    1ZrCpx    C   14  10.582   1.828   4.167 -0.7505 -0.3353 -0.3478
    1ZrCpx    C   15  10.642   1.267   4.580  0.1557  0.5923  0.2545
    1ZrCpx    C   16  10.491   1.265   4.596 -0.2401  0.0002 -0.3157
    1ZrCpx    C   17  10.420   1.174   4.491 -0.2353  0.3734 -0.5464
    1ZrCpx    C   18  10.431   1.243   4.357 -0.0788 -0.1043 -0.7784
    1ZrCpx    H   19  11.073   1.544   4.606 -0.7136 -0.9173 -0.0407
    1ZrCpx    H   20  11.012   1.465   4.739  0.5384 -0.7550 -0.0467
    1ZrCpx    H   21  10.919   1.372   4.473  0.0476  0.1425 -0.1227
    1ZrCpx    H   22  10.942   1.283   4.629 -1.8987  1.4114  0.2044
    1ZrCpx    H   23  11.152   1.371   4.424  1.7505  0.7527  1.4598
    1ZrCpx    H   24  11.190   1.320   4.583  0.4459 -1.9719  0.9258
    1ZrCpx    H   25  11.186   1.122   4.399  0.2070 -1.3883  1.9613
    1ZrCpx    H   26  11.008   1.140   4.405 -0.0250  0.4379 -0.1960
    1ZrCpx    H   27  11.081   1.080   4.536 -2.3473 -0.6460 -0.6905
    1ZrCpx    H   28  10.522   1.504   4.396  1.7888 -2.3251 -0.2822
    1ZrCpx    H   29  10.694   1.519   4.399  0.4269  0.3393  2.5005
    1ZrCpx    H   30  10.532   1.769   4.424 -1.1418 -0.1581 -1.1295
    1ZrCpx    H   31  10.695   1.750   4.397  0.5487  0.8677 -0.3097
    1ZrCpx    H   32  10.649   1.638   4.163 -1.0248 -0.2481 -1.3758
    1ZrCpx    H   33  10.474   1.656   4.211 -0.1890 -2.6084  1.2785
    1ZrCpx    H   34  10.537   1.824   4.068 -0.7830 -2.3150 -0.2815
    1ZrCpx    H   35  10.685   1.862   4.166 -1.1693  1.1716  2.3397
    1ZrCpx    H   36  10.527   1.896   4.232 -1.5419 -0.4401 -0.8967
    1ZrCpx    H   37  10.676   1.163   4.582  1.8014  1.1106 -0.1485
    1ZrCpx    H   38  10.679   1.302   4.484  0.3444  0.6179  0.3352
    1ZrCpx    H   39  10.467   1.235   4.698  0.5868 -1.0482 -0.4084
    1ZrCpx    H   40  10.456   1.367   4.587 -0.2122 -0.1682 -2.9137
    1ZrCpx    H   41  10.314   1.175   4.514  0.2273  1.2590  1.6808
    1ZrCpx    H   42  10.457   1.071   4.492  0.4082  0.5938  1.3593
    1ZrCpx    H   43  10.531   1.281   4.335  1.3658 -2.6869  1.0203
    1ZrCpx    H   44  10.357   1.322   4.351  0.4239  0.4235 -0.1143
    1ZrCpx    H   45  10.404   1.176   4.275  0.8427  1.6981 -2.5957
    1ZrCpx    P   46  10.687   1.487   5.083  0.4233 -0.0379  0.2292
    1ZrCpx   OS   47  10.741   1.450   5.236  0.2477  0.5800 -0.3841
    1ZrCpx   OS   48  10.821   1.422   5.000  0.4739  0.1672  0.0072
    1ZrCpx   OS   49  10.558   1.393   5.033  0.4976  0.2337  0.5217
    1ZrCpx   O2   50  10.663   1.632   5.071 -0.1566 -0.3014  0.2224
    1ZrCpx    C   51  10.878   1.480   5.274  0.8996 -1.5482 -0.2785
    1ZrCpx    C   52  10.879   1.579   5.390 -0.0896 -0.2294 -0.7249
    1ZrCpx    C   53  10.844   1.721   5.354  0.0265  0.1743 -0.5657
    1ZrCpx    C   54  10.825   1.801   5.486 -0.9201  0.8223 -0.4772
    1ZrCpx    C   55  10.830   1.285   4.967  0.3434  0.1191  1.1149
    1ZrCpx    C   56  10.814   1.203   5.093 -0.3717 -0.4684 -0.6894
    1ZrCpx    C   57  10.838   1.057   5.074 -0.0210  0.7235 -0.1741
    1ZrCpx    C   58  10.779   0.978   5.190 -0.9575 -0.3303  0.5252
    1ZrCpx    C   59  10.432   1.387   5.100 -0.1137  0.2952 -1.3685
    1ZrCpx    C   60  10.455   1.329   5.245  0.0980 -0.6505  0.5120
    1ZrCpx    C   61  10.362   1.218   5.273  0.4021 -0.1504  0.5921
    1ZrCpx    C   62  10.382   1.083   5.193  0.5770 -0.8446 -0.0452
    1ZrCpx    H   63  10.955   1.494   5.199  2.6983 -2.5751  1.3217
    1ZrCpx    H   64  10.918   1.387   5.314  0.1111 -2.1800 -0.9489
    1ZrCpx    H   65  10.813   1.545   5.469  1.6907 -0.5372  0.6778
    1ZrCpx    H   66  10.975   1.566   5.441 -0.9056 -0.6083  0.7265
    1ZrCpx    H   67  10.742   1.720   5.315 -0.6821 -0.2374  1.2513
    1ZrCpx    H   68  10.916   1.772   5.290  0.7555  0.6348  0.6067
    1ZrCpx    H   69  10.808   1.906   5.460 -1.5385  0.1579 -2.8687
    1ZrCpx    H   70  10.906   1.786   5.557 -0.3033 -2.8966 -1.9056
    1ZrCpx    H   71  10.742   1.762   5.545 -0.4121  1.4739  0.7063
    1ZrCpx    H   72  10.930   1.279   4.922  0.3194  0.6862  0.9822
    1ZrCpx    H   73  10.753   1.247   4.900  0.4562 -0.1575  1.1387
    1ZrCpx    H   74  10.887   1.228   5.171  0.0981 -1.4671 -0.7980
    1ZrCpx    H   75  10.714   1.213   5.135  0.6265  2.0312  1.2281
    1ZrCpx    H   76  10.792   1.020   4.982  0.7804 -0.6661 -0.0396
    1ZrCpx    H   77  10.943   1.034   5.059 -0.3217 -0.2722 -0.8433
    1ZrCpx    H   78  10.793   0.872   5.171  0.1479  0.0867 -1.0824
    1ZrCpx    H   79  10.673   1.002   5.200 -0.2099  1.8380  3.8326
    1ZrCpx    H   80  10.837   1.002   5.279 -0.6718  2.0517 -0.2781
    1ZrCpx    H   81  10.389   1.487   5.107  0.8842  0.6463  0.0697
    1ZrCpx    H   82  10.359   1.324   5.050 -1.8724  1.3275 -0.1612
    1ZrCpx    H   83  10.447   1.413   5.314 -0.0799  0.0840 -0.3935
    1ZrCpx    H   84  10.555   1.291   5.263  1.0542  0.8567 -1.4252
    1ZrCpx    H   85  10.345   1.204   5.380  2.9603  0.8007  1.1515
    1ZrCpx    H   86  10.274   1.276   5.243  1.3184  0.9750  0.0760
    1ZrCpx    H   87  10.291   1.025   5.214 -0.8875  0.8461 -1.5381
    1ZrCpx    H   88  10.465   1.020   5.224 -0.1737 -2.2089 -0.7314
    1ZrCpx    H   89  10.392   1.099   5.086 -0.1950  0.4094  0.0597
    1ZrCpx    N   90  10.424   1.650   4.834 -0.4452 -0.1114  0.6814
    1ZrCpx    O   91  10.480   1.723   4.752 -0.4000  1.4814  0.2337
    1ZrCpx    O   92  10.334   1.567   4.786 -0.2035  0.2066  0.6043
    1ZrCpx    O   93  10.467   1.635   4.943 -0.0562 -0.4527 -0.3829
    1ZrCpx    N   94  10.675   1.896   4.720  0.1763  0.0711 -0.0666
    1ZrCpx    O   95  10.618   1.975   4.647  0.0183  0.9110  0.3442
    1ZrCpx    O   96  10.705   1.785   4.679  0.0016 -0.1495 -0.2640
    1ZrCpx    O   97  10.749   1.949   4.806 -0.2454  0.4032  0.0157
    1ZrCpx    N   98  10.516   1.864   4.993  0.4685 -0.8435  0.8832
    1ZrCpx    O   99  10.421   1.854   5.068  0.2185 -0.6496 -0.5496
    1ZrCpx    O  100  10.611   1.898   5.042 -0.5502  0.4767 -0.1286
    1ZrCpx    O  101  10.492   1.900   4.880 -0.1433  0.1336 -0.6357
    1ZrCpx    N  102  10.854   1.718   4.954 -0.1331 -0.2814  1.0706
    1ZrCpx    O  103  10.876   1.706   4.844 -0.6624  1.1686  0.2158
    1ZrCpx    O  104  10.935   1.665   5.035 -0.1337 -0.1304 -0.0096
    1ZrCpx    O  105  10.826   1.819   4.985  0.1303 -0.1053 -0.5926
    2ZrCpx   Zr  106  11.081   7.711   7.675  0.0548 -0.0610  0.0239
    2ZrCpx    P  107  11.271   7.524   7.505 -0.2237  0.1489  0.1509
    2ZrCpx   OS  108  11.316   7.415   7.635  0.1642 -0.2437  0.0835
    2ZrCpx   OS  109  11.373   7.653   7.480  0.4596  0.0895 -0.4227
    2ZrCpx   OS  110  11.278   7.432   7.359  0.6463 -0.5382  0.6502
    2ZrCpx   O2  111  11.136   7.577   7.526  0.6081 -0.4600  0.1671
    2ZrCpx    C  112  11.432   7.329   7.640  0.8393 -0.0171 -0.5960
    2ZrCpx    C  113  11.407   7.185   7.586 -0.1236 -0.2249 -0.0082
    2ZrCpx    C  114  11.322   7.101   7.678  0.4381  0.1488 -0.2266
    2ZrCpx    C  115  11.198   7.041   7.611  0.5929  0.3293  0.6168
    2ZrCpx    C  116  11.513   7.637   7.468 -0.2703 -0.2486 -0.4562
    2ZrCpx    C  117  11.559   7.606   7.325  0.3237  0.3501 -0.4992
    2ZrCpx    C  118  11.484   7.692   7.221 -0.4379 -0.9539 -0.3788
    2ZrCpx    C  119  11.509   7.643   7.082  0.2224  0.1770  0.1779
    2ZrCpx    C  120  11.186   7.438   7.249 -0.3999  0.5223 -0.5164
    2ZrCpx    C  121  11.052   7.378   7.281  0.8215  0.1959  0.0650
    2ZrCpx    C  122  10.968   7.335   7.156  0.3111 -0.3088  0.1414
    2ZrCpx    C  123  10.816   7.304   7.190 -0.6338 -0.2331 -0.2658
    2ZrCpx    H  124  11.503   7.371   7.568  0.4227  1.1725 -0.3237
    2ZrCpx    H  125  11.472   7.319   7.741  1.1377 -1.2334 -0.8302
    2ZrCpx    H  126  11.497   7.126   7.568  1.2793  1.7399  0.4207
    2ZrCpx    H  127  11.358   7.198   7.490 -0.7385  2.1787  0.6061
    2ZrCpx    H  128  11.379   7.022   7.726  0.8199  0.3122 -0.4084
    2ZrCpx    H  129  11.284   7.169   7.755  0.4607 -0.1475  0.0487
    2ZrCpx    H  130  11.159   6.966   7.679 -1.5595  1.7104  0.9820
    2ZrCpx    H  131  11.234   6.997   7.518  2.0767  1.2575  0.7341
    2ZrCpx    H  132  11.121   7.116   7.590  0.5291 -0.0011 -0.3826
    2ZrCpx    H  133  11.561   7.588   7.553  0.3104  2.1075  0.6023
    2ZrCpx    H  134  11.543   7.740   7.488  1.1475 -0.7016 -0.2662
    2ZrCpx    H  135  11.566   7.500   7.302  1.0434 -0.1472  1.8780
    2ZrCpx    H  136  11.665   7.631   7.320  0.6350 -1.0021 -0.7264
    2ZrCpx    H  137  11.376   7.688   7.233 -0.7029 -0.5067 -2.4166
    2ZrCpx    H  138  11.510   7.797   7.235 -3.5029 -0.2089  0.1037
    2ZrCpx    H  139  11.616   7.655   7.067  0.2556 -0.7768 -0.3831
    2ZrCpx    H  140  11.449   7.695   7.008 -0.9594 -2.0980 -0.5103
    2ZrCpx    H  141  11.479   7.539   7.068 -0.1600  0.2226  0.6344
    2ZrCpx    H  142  11.171   7.543   7.222 -0.5979  0.2579 -1.4569
    2ZrCpx    H  143  11.237   7.396   7.163  2.2420  1.4803  0.5253
    2ZrCpx    H  144  10.995   7.442   7.347  1.0590  0.0103  0.4573
    2ZrCpx    H  145  11.071   7.286   7.336 -1.1747 -1.8664 -2.5511
    2ZrCpx    H  146  11.005   7.242   7.113 -0.9094 -0.9177  0.3668
    2ZrCpx    H  147  10.978   7.408   7.076  0.6009  0.8915  1.2562
    2ZrCpx    H  148  10.807   7.232   7.271 -0.5785  0.7098  0.5969
    2ZrCpx    H  149  10.767   7.265   7.101 -1.3857 -0.9739  0.4615
    2ZrCpx    H  150  10.762   7.395   7.216  0.1291  0.3907 -0.8333
    2ZrCpx    P  151  10.762   7.650   7.626 -0.1575  0.0084 -0.0922
    2ZrCpx   OS  152  10.717   7.638   7.789  0.1254 -0.3486  0.4307
    2ZrCpx   OS  153  10.675   7.524   7.556 -0.2349 -0.1097 -0.1917
    2ZrCpx   OS  154  10.706   7.801   7.557  0.0963  0.0508 -0.0553
    2ZrCpx   O2  155  10.904   7.626   7.612 -0.1953 -0.3414  0.1417
    2ZrCpx    C  156  10.581   7.628   7.821 -0.3003  0.6055  0.5682
    2ZrCpx    C  157  10.524   7.764   7.855 -0.8425  0.4283  0.2512
    2ZrCpx    C  158  10.395   7.758   7.936  0.0063  0.2521  0.1049
    2ZrCpx    C  159  10.366   7.878   8.024 -0.0741 -0.2060  0.0649
    2ZrCpx    C  160  10.726   7.393   7.568 -0.1410  0.2786 -0.6465
    2ZrCpx    C  161  10.669   7.314   7.687 -0.3155  0.1448  0.0599
    2ZrCpx    C  162  10.724   7.172   7.709 -0.4108  0.0921  0.1429
    2ZrCpx    C  163  10.677   7.128   7.843 -0.0365 -0.4589 -0.3331
    2ZrCpx    C  164  10.702   7.834   7.419  0.0412  0.3798  1.0758
    2ZrCpx    C  165  10.572   7.786   7.346  0.4721  0.3768 -0.3943
    2ZrCpx    C  166  10.516   7.888   7.252  0.2888  0.4354 -0.0783
    2ZrCpx    C  167  10.389   7.841   7.188  0.0475  0.0674 -1.1927
    2ZrCpx    H  168  10.576   7.561   7.907 -1.0901  1.0194  0.8480
    2ZrCpx    H  169  10.515   7.575   7.751 -0.5429 -0.3299  1.4898
    2ZrCpx    H  170  10.604   7.813   7.910 -0.1062  0.1369 -0.5302
    2ZrCpx    H  171  10.500   7.820   7.764  1.1473  3.0959  1.2995
    2ZrCpx    H  172  10.322   7.747   7.856 -0.9731 -2.3233  1.3169
    2ZrCpx    H  173  10.380   7.664   7.988 -2.3237 -0.1718 -1.2592
    2ZrCpx    H  174  10.261   7.879   8.054 -0.5017 -1.1858 -1.3938
    2ZrCpx    H  175  10.386   7.971   7.971 -0.1550  0.7354  1.6250
    2ZrCpx    H  176  10.424   7.881   8.117 -1.4579 -0.5799  0.9524
    2ZrCpx    H  177  10.835   7.394   7.570 -0.1117 -1.1887  2.2742
    2ZrCpx    H  178  10.705   7.350   7.470  1.2755 -0.0217 -0.8261
    2ZrCpx    H  179  10.562   7.298   7.671 -0.3443 -0.1633  0.5721
    2ZrCpx    H  180  10.680   7.380   7.773  1.3635  2.6051 -1.9794
    2ZrCpx    H  181  10.829   7.161   7.683  0.0977  1.2811  1.5813
    2ZrCpx    H  182  10.684   7.103   7.636  3.4030  0.2898 -2.2983
    2ZrCpx    H  183  10.569   7.140   7.844 -0.0781 -0.6940 -1.2804
    2ZrCpx    H  184  10.729   7.186   7.920 -0.7273 -2.0169  1.3451
    2ZrCpx    H  185  10.693   7.023   7.866  0.9802 -0.0740  0.7548
    2ZrCpx    H  186  10.790   7.796   7.367 -0.1611  1.0363  0.2471
    2ZrCpx    H  187  10.714   7.941   7.404 -2.1615  0.3435 -1.2824
    2ZrCpx    H  188  10.591   7.694   7.291 -2.3499  0.3134 -1.3239
    2ZrCpx    H  189  10.500   7.756   7.422  0.7163 -1.4020 -0.8504
    2ZrCpx    H  190  10.497   7.982   7.304  2.4375  0.3508  0.8997
    2ZrCpx    H  191  10.588   7.903   7.172 -1.0231  2.6498 -0.9112
    2ZrCpx    H  192  10.303   7.849   7.255  2.3219  0.7662  1.7475
    2ZrCpx    H  193  10.398   7.735   7.163 -0.4761 -0.0367 -0.9525
    2ZrCpx    H  194  10.368   7.888   7.092 -3.0009 -1.2187 -1.2279
    2ZrCpx    N  195  11.099   7.800   7.459  0.3038  0.9381 -0.6297
    2ZrCpx    O  196  11.191   7.845   7.525  0.2313  0.3384  0.7983
    2ZrCpx    O  197  11.117   7.786   7.341  0.2494  0.2128 -0.2115
    2ZrCpx    O  198  10.987   7.798   7.493  0.7303 -1.0379 -0.2293
    2ZrCpx    N  199  11.258   7.797   7.783  0.5085  1.3262 -0.1006
    2ZrCpx    O  200  11.329   7.888   7.814 -0.0359  0.3983 -0.6777
    2ZrCpx    O  201  11.303   7.714   7.706  0.2550  0.5724 -0.5569
    2ZrCpx    O  202  11.182   7.763   7.876  0.1210 -0.3546  0.0429
    2ZrCpx    N  203  10.968   7.906   7.709 -0.1289  0.2454  0.7514
    2ZrCpx    O  204  10.891   7.975   7.651  0.5552 -1.3403 -0.0584
    2ZrCpx    O  205  10.931   7.833   7.795  0.3164 -0.6181 -0.2431
    2ZrCpx    O  206  11.085   7.942   7.705  0.4342 -0.2938 -0.1763
    2ZrCpx    N  207  11.040   7.537   7.778 -0.4015 -0.9746 -0.2603
    2ZrCpx    O  208  11.147   7.530   7.774  0.8690  0.0284  0.5845
    2ZrCpx    O  209  10.994   7.612   7.861  0.2424 -0.1904 -0.1026
    2ZrCpx    O  210  10.980   7.433   7.760  0.3131 -1.0241 -0.5501
    3ZrCpx   Zr  211  11.874   7.529   7.802 -0.2346  0.1427 -0.0173
    3ZrCpx    P  212  12.150   7.371   7.838 -0.3959  0.5765  0.0062
    3ZrCpx   OS  213  12.253   7.315   7.956 -0.5845 -0.2172  0.3147
    3ZrCpx   OS  214  12.256   7.454   7.736 -0.7742  0.3391 -0.0785
    3ZrCpx   OS  215  12.092   7.228   7.762 -0.0151 -0.0881  0.0324
    3ZrCpx   O2  216  12.045   7.456   7.903 -0.3144 -0.0701 -0.2613
    3ZrCpx    C  217  12.198   7.243   8.065  0.2529 -0.0437 -0.1499
    3ZrCpx    C  218  12.187   7.353   8.171 -0.7421  0.4415  0.9487
    3ZrCpx    C  219  12.176   7.296   8.319  0.1269 -0.3847 -0.2609
    3ZrCpx    C  220  12.051   7.211   8.337  0.2368  0.0732  0.7778
    3ZrCpx    C  221  12.345   7.552   7.789  1.0481 -0.0692 -1.2860
    3ZrCpx    C  222  12.485   7.495   7.832 -0.0352 -0.0571  0.4656
    3ZrCpx    C  223  12.559   7.419   7.726 -0.0201 -0.4511  0.3405
    3ZrCpx    C  224  12.576   7.503   7.598 -0.1610 -0.1901 -0.2681
    3ZrCpx    C  225  12.171   7.118   7.719  0.3229  0.6348  0.4098
    3ZrCpx    C  226  12.274   7.163   7.609  0.1941 -0.3882 -0.9908
    3ZrCpx    C  227  12.383   7.057   7.566  0.4597 -0.5347 -0.4865
    3ZrCpx    C  228  12.427   7.099   7.428  0.0284  0.4429  0.5426
    3ZrCpx    H  229  12.103   7.190   8.055 -0.3658  1.0736 -0.2854
    3ZrCpx    H  230  12.263   7.161   8.095 -2.8806 -2.2157  0.9539
    3ZrCpx    H  231  12.281   7.408   8.181  1.6411 -3.8190  4.0652
    3ZrCpx    H  232  12.114   7.433   8.162 -0.9387  0.4031  2.0670
    3ZrCpx    H  233  12.181   7.368   8.401 -1.3904  0.3491 -0.7898
    3ZrCpx    H  234  12.265   7.234   8.332 -0.9145 -1.9587 -0.4069
    3ZrCpx    H  235  12.034   7.132   8.263 -3.9477  2.0365 -0.4910
    3ZrCpx    H  236  11.956   7.264   8.342 -0.4046 -0.9355 -0.3007
    3ZrCpx    H  237  12.062   7.160   8.433  1.6131  3.1302  2.2909
    3ZrCpx    H  238  12.307   7.614   7.870 -2.3814  1.2786 -3.7639
    3ZrCpx    H  239  12.355   7.631   7.714 -1.9874 -0.2242 -1.9279
    3ZrCpx    H  240  12.472   7.438   7.924 -1.0673 -1.0935 -0.3130
    3ZrCpx    H  241  12.552   7.577   7.858  1.8484 -1.3599 -0.1509
    3ZrCpx    H  242  12.659   7.393   7.761  0.9727  1.4102 -1.0083
    3ZrCpx    H  243  12.503   7.328   7.702 -1.0073  0.5166 -1.0761
    3ZrCpx    H  244  12.626   7.440   7.524 -0.3976  0.6930 -1.1970
    3ZrCpx    H  245  12.620   7.602   7.611 -1.8322  1.0497 -3.5169
    3ZrCpx    H  246  12.479   7.527   7.556 -0.3770 -0.2805  0.1790
    3ZrCpx    H  247  12.113   7.039   7.672  1.9942  0.8311 -2.0624
    3ZrCpx    H  248  12.228   7.062   7.793  2.1602  1.1266 -0.6026
    3ZrCpx    H  249  12.229   7.221   7.528 -2.6106 -0.4966  0.4531
    3ZrCpx    H  250  12.338   7.239   7.655 -0.1088 -0.0961 -1.0506
    3ZrCpx    H  251  12.353   6.952   7.558  0.5594 -0.6053  0.0662
    3ZrCpx    H  252  12.460   7.060   7.642 -1.6229 -2.2311  1.7608
    3ZrCpx    H  253  12.355   7.158   7.371 -0.4621 -0.4874  0.1934
    3ZrCpx    H  254  12.478   7.028   7.363 -0.6497  2.2060 -1.9846
    3ZrCpx    H  255  12.497   7.181   7.447  0.7352 -0.5157  2.1833
    3ZrCpx    P  256  11.780   7.730   8.030  0.0466  0.0479 -0.3756
    3ZrCpx   OS  257  11.831   7.808   8.173  0.0101 -0.4065 -0.5491
    3ZrCpx   OS  258  11.635   7.642   8.065  0.2244  0.5857 -0.0353
    3ZrCpx   OS  259  11.754   7.860   7.925  0.1975 -0.3337 -0.7330
    3ZrCpx   O2  260  11.884   7.636   7.985 -0.5489  0.2223 -0.3573
    3ZrCpx    C  261  11.927   7.751   8.250  0.1130 -0.2585 -0.1053
    3ZrCpx    C  262  11.856   7.638   8.333  0.5787 -0.3576  0.1796
    3ZrCpx    C  263  11.933   7.590   8.460 -0.5667 -0.2336  0.0626
    3ZrCpx    C  264  11.852   7.490   8.547  0.1887 -0.1943  0.1759
    3ZrCpx    C  265  11.500   7.681   8.079  0.1772  0.2425  0.1150
    3ZrCpx    C  266  11.466   7.717   8.229 -0.9433 -0.5296 -0.7254
    3ZrCpx    C  267  11.346   7.812   8.238 -0.1432  0.5404 -0.5111
    3ZrCpx    C  268  11.371   7.955   8.177  0.3757  0.0506  0.0977
    3ZrCpx    C  269  11.673   7.975   7.962  0.5630 -0.2968  0.4531
    3ZrCpx    C  270  11.762   8.092   8.004 -0.1730 -1.4803 -0.3994
    3ZrCpx    C  271  11.849   8.143   7.889 -0.7187  0.4926  0.1058
    3ZrCpx    C  272  11.944   8.249   7.939  0.1816  0.6338 -0.5899
    3ZrCpx    H  273  11.974   7.826   8.313 -1.8244  1.1156 -0.2714
    3ZrCpx    H  274  12.022   7.723   8.204  1.6646 -2.4891  4.1577
    3ZrCpx    H  275  11.849   7.551   8.267 -1.0337 -1.3832  1.6453
    3ZrCpx    H  276  11.753   7.665   8.356  1.2248  1.4781  0.9823
    3ZrCpx    H  277  11.957   7.670   8.530 -0.0814 -1.5658  1.4351
    3ZrCpx    H  278  12.027   7.549   8.422 -0.7825  1.1504 -2.0381
    3ZrCpx    H  279  11.869   7.498   8.654  0.3567  1.2970  0.0573
    3ZrCpx    H  280  11.749   7.523   8.530  0.4050  0.9409  0.9587
    3ZrCpx    H  281  11.857   7.386   8.515 -2.4648 -0.9931  2.1832
    3ZrCpx    H  282  11.429   7.610   8.037  0.7503 -1.5147  2.0525
    3ZrCpx    H  283  11.489   7.773   8.021  1.0642 -1.1468 -2.2907
    3ZrCpx    H  284  11.556   7.761   8.272 -0.0282 -2.1019 -0.9954
    3ZrCpx    H  285  11.459   7.620   8.277  0.4613 -0.7413 -0.9158
    3ZrCpx    H  286  11.337   7.832   8.345 -0.7478  0.7441 -0.5941
    3ZrCpx    H  287  11.256   7.772   8.192  0.1442 -1.3149  0.5066
    3ZrCpx    H  288  11.468   8.006   8.186 -0.4646  1.7730 -0.3233
    3ZrCpx    H  289  11.288   8.019   8.204 -0.3225 -1.1183  0.7319
    3ZrCpx    H  290  11.348   7.931   8.073  3.6325 -0.2256 -0.6269
    3ZrCpx    H  291  11.609   8.014   7.883  0.8777 -0.7663 -0.0314
    3ZrCpx    H  292  11.611   7.970   8.052  1.3711 -0.2698  1.0189
    3ZrCpx    H  293  11.708   8.174   8.052  0.4716 -1.5985  0.5261
    3ZrCpx    H  294  11.827   8.057   8.084 -0.4575 -1.4881 -0.1675
    3ZrCpx    H  295  11.898   8.057   7.844 -0.3367  0.6201  0.2694
    3ZrCpx    H  296  11.793   8.184   7.805  0.9257  2.1626 -0.2212
    3ZrCpx    H  297  12.007   8.192   8.008 -1.6743  1.9320  2.2959
    3ZrCpx    H  298  11.881   8.314   8.000  0.7516  0.6363  0.0050
    3ZrCpx    H  299  12.001   8.314   7.874  0.7235  2.4632  1.6320
    3ZrCpx    N  300  11.837   7.342   7.941  0.4345  0.0172 -1.0219
    3ZrCpx    O  301  11.829   7.311   7.823  0.2586 -1.3251  0.8631
    3ZrCpx    O  302  11.882   7.262   8.021 -0.0125  0.1870  0.1020
    3ZrCpx    O  303  11.781   7.436   7.983  0.1214  0.2227 -0.1022
    3ZrCpx    N  304  11.864   7.464   7.577 -0.1554  0.3367 -0.7415
    3ZrCpx    O  305  11.816   7.391   7.494 -1.1578  0.2933  0.6474
    3ZrCpx    O  306  11.965   7.420   7.635 -0.3166 -0.3601 -0.1774
    3ZrCpx    O  307  11.841   7.590   7.575 -0.3925  0.3561  0.1898
    3ZrCpx    N  308  11.644   7.530   7.803 -0.0469  0.1727  0.5837
    3ZrCpx    O  309  11.527   7.526   7.842  0.2168 -0.4606 -0.0213
    3ZrCpx    O  310  11.683   7.641   7.783 -0.0598  0.0643  1.1957
    3ZrCpx    O  311  11.680   7.441   7.724 -0.0488 -0.2258  0.3446
    3ZrCpx    N  312  11.998   7.698   7.784  0.6048 -0.9533  0.0839
    3ZrCpx    O  313  12.055   7.631   7.721  0.4892 -0.2021  0.4545
    3ZrCpx    O  314  11.893   7.740   7.753  0.8806  0.1594 -0.0027
    3ZrCpx    O  315  12.062   7.761   7.856  0.2260 -0.1523 -0.6142
    4ZrCpx   Zr  316   9.987   1.187   2.301 -0.0020  0.2420 -0.4814
    4ZrCpx    P  317  10.074   0.973   2.080 -0.2225 -0.1053 -0.2557
    4ZrCpx   OS  318  10.161   0.882   2.186 -0.2488 -0.3704 -0.5826
    4ZrCpx   OS  319  10.152   1.083   1.970 -0.3688  0.0433 -0.2776
    4ZrCpx   OS  320   9.989   0.851   1.982  0.6594 -0.1287  0.1067
    4ZrCpx   O2  321   9.968   1.046   2.151 -0.1143  1.0514 -0.4563
    4ZrCpx    C  322  10.182   0.742   2.161  0.6446  0.6956  0.2607
    4ZrCpx    C  323  10.059   0.660   2.196 -0.8417 -0.6008  0.4488
    4ZrCpx    C  324  10.068   0.520   2.133 -0.1834  0.5892  0.2033
    4ZrCpx    C  325   9.944   0.436   2.175  0.0968  0.4299  0.6371
    4ZrCpx    C  326  10.239   1.049   1.866  0.5930  0.5704 -0.3771
    4ZrCpx    C  327  10.373   1.005   1.921 -0.8594  0.7309 -0.2726
    4ZrCpx    C  328  10.459   1.115   1.984 -0.2714 -0.1905 -0.0905
    4ZrCpx    C  329  10.591   1.073   2.036 -0.0560  0.3462 -0.5303
    4ZrCpx    C  330   9.862   0.861   1.918  0.3247 -0.4231 -0.0784
    4ZrCpx    C  331   9.832   0.999   1.864  0.3992  0.9918 -0.2570
    4ZrCpx    C  332   9.703   1.002   1.780 -0.0459  0.3061  0.6546
    4ZrCpx    C  333   9.671   1.144   1.730 -0.2802  0.0994 -0.0344
    4ZrCpx    H  334  10.268   0.709   2.220  0.0028  0.8499  1.2929
    4ZrCpx    H  335  10.212   0.719   2.059  1.9172  0.6172  0.6371
    4ZrCpx    H  336   9.963   0.697   2.159 -0.9268  0.4024  1.6675
    4ZrCpx    H  337  10.043   0.654   2.303  1.9569 -2.3107  0.8203
    4ZrCpx    H  338  10.055   0.539   2.027  1.7088  1.4184  0.0944
    4ZrCpx    H  339  10.164   0.471   2.151 -0.0805  0.4968 -0.6061
    4ZrCpx    H  340   9.949   0.394   2.276  3.5046 -0.5674  0.1406
    4ZrCpx    H  341   9.956   0.350   2.109  0.3302  3.1732 -3.0563
    4ZrCpx    H  342   9.850   0.483   2.146  0.0905 -1.1710 -2.0233
    4ZrCpx    H  343  10.253   1.136   1.803 -0.2604 -0.8858 -2.6455
    4ZrCpx    H  344  10.203   0.964   1.808  1.1919 -0.2244  0.4073
    4ZrCpx    H  345  10.352   0.939   2.005 -1.7790  0.2416 -0.8748
    4ZrCpx    H  346  10.428   0.948   1.845  0.7206 -0.2160  1.5459
    4ZrCpx    H  347  10.486   1.194   1.914 -2.0786 -0.0545 -0.6645
    4ZrCpx    H  348  10.407   1.165   2.066 -1.0230 -2.2916  0.7475
    4ZrCpx    H  349  10.568   1.002   2.116  3.2646  2.5618  2.5309
    4ZrCpx    H  350  10.646   1.151   2.089 -0.3239  0.5863 -0.6037
    4ZrCpx    H  351  10.654   1.032   1.958  0.8232  0.6351  0.0154
    4ZrCpx    H  352   9.777   0.827   1.977 -0.1116  3.1655  1.4892
    4ZrCpx    H  353   9.874   0.796   1.831  1.9231 -2.1762  1.4069
    4ZrCpx    H  354   9.816   1.059   1.954 -1.5123  0.0615  0.0633
    4ZrCpx    H  355   9.915   1.040   1.808 -0.3562  1.3239 -1.1457
    4ZrCpx    H  356   9.620   0.971   1.845 -0.2343  0.3882  0.4543
    4ZrCpx    H  357   9.710   0.936   1.693  0.0237  1.7079 -0.4141
    4ZrCpx    H  358   9.751   1.179   1.665 -0.0947 -0.3054 -0.0262
    4ZrCpx    H  359   9.648   1.209   1.815 -0.3930  0.1097 -0.0722
    4ZrCpx    H  360   9.579   1.135   1.673 -0.7766 -0.2299  0.8011
    4ZrCpx    P  361   9.680   1.079   2.245 -0.0013  0.2704 -0.0962
    4ZrCpx   OS  362   9.736   0.927   2.205  0.0360  0.1823 -0.1800
    4ZrCpx   OS  363   9.629   1.163   2.101 -1.0539  0.0773  0.6399
    4ZrCpx   OS  364   9.553   1.040   2.351 -0.3882  0.0822  0.5207
    4ZrCpx   O2  365   9.781   1.148   2.322  0.6369  0.1791 -0.0262
    4ZrCpx    C  366   9.651   0.822   2.212  0.2674 -0.0316  0.9848
    4ZrCpx    C  367   9.539   0.828   2.106 -0.3150 -0.8617 -0.7874
    4ZrCpx    C  368   9.461   0.697   2.110  0.0845  0.1537 -0.1995
    4ZrCpx    C  369   9.378   0.677   1.986  0.2769  0.7491  1.1644
    4ZrCpx    C  370   9.563   1.291   2.096 -0.5076  1.1328 -0.1526
    4ZrCpx    C  371   9.418   1.274   2.116 -0.8065 -0.2905  0.0466
    4ZrCpx    C  372   9.328   1.402   2.113 -0.3238  0.2931  0.6286
    4ZrCpx    C  373   9.179   1.366   2.123 -0.0285  0.0956 -0.8758
    4ZrCpx    C  374   9.575   1.013   2.492  0.3780  0.3194 -0.2535
    4ZrCpx    C  375   9.622   1.137   2.569  0.2285 -0.2650  0.0080
    4ZrCpx    C  376   9.518   1.248   2.549 -0.7096  0.0837 -0.1036
    4ZrCpx    C  377   9.386   1.197   2.601  0.0615 -0.5014 -0.0586
    4ZrCpx    H  378   9.702   0.729   2.186 -1.6879 -0.7868 -0.3143
    4ZrCpx    H  379   9.608   0.804   2.310  1.5037 -1.1816  1.3266
    4ZrCpx    H  380   9.478   0.915   2.131  0.5858 -0.7222  1.0318
    4ZrCpx    H  381   9.583   0.853   2.010  3.7340 -0.7010  1.0040
    4ZrCpx    H  382   9.403   0.683   2.201  0.5537 -2.3338 -0.2539
    4ZrCpx    H  383   9.534   0.617   2.110 -0.1593 -0.0752 -0.5159
    4ZrCpx    H  384   9.334   0.577   1.988  1.8180 -0.0094 -0.6524
    4ZrCpx    H  385   9.431   0.691   1.892  0.3926  2.5940  1.4913
    4ZrCpx    H  386   9.292   0.744   1.981  1.9578  2.8345 -1.1808
    4ZrCpx    H  387   9.586   1.350   2.007 -1.0738  0.5473 -0.6943
    4ZrCpx    H  388   9.600   1.341   2.186 -0.6930  1.5483 -0.3059
    4ZrCpx    H  389   9.387   1.219   2.027 -0.6445 -3.0011  1.6114
    4ZrCpx    H  390   9.403   1.215   2.206 -0.3318  2.6159  2.1261
    4ZrCpx    H  391   9.335   1.462   2.022  1.3957  1.6520  1.6229
    4ZrCpx    H  392   9.353   1.475   2.191 -1.4907  1.8286 -0.3803
    4ZrCpx    H  393   9.132   1.314   2.040 -2.7248 -1.3217  1.4789
    4ZrCpx    H  394   9.123   1.455   2.152 -2.1053 -0.4600 -3.0562
    4ZrCpx    H  395   9.147   1.299   2.203 -1.8682  0.4112 -1.3298
    4ZrCpx    H  396   9.483   0.981   2.541  0.0187  0.5166 -0.7940
    4ZrCpx    H  397   9.643   0.928   2.494  0.4037  0.0192 -5.5968
    4ZrCpx    H  398   9.725   1.170   2.556 -0.1120  1.6408  1.9440
    4ZrCpx    H  399   9.627   1.108   2.674 -0.0467 -1.9734 -0.4313
    4ZrCpx    H  400   9.536   1.341   2.603 -2.5660 -0.7981  2.1317
    4ZrCpx    H  401   9.517   1.275   2.443  0.4031 -1.2873 -0.4746
    4ZrCpx    H  402   9.303   1.267   2.603 -0.6444 -1.3478  0.7618
    4ZrCpx    H  403   9.383   1.163   2.704 -2.4302  0.9363  0.3868
    4ZrCpx    H  404   9.341   1.124   2.533  1.0956 -2.5856  1.4246
    4ZrCpx    N  405   9.946   1.285   2.072  0.1591 -0.6280  0.2314
    4ZrCpx    O  406  10.059   1.292   2.110  0.9529 -0.0018 -0.2899
    4ZrCpx    O  407   9.925   1.261   1.952  0.8040  0.2227 -0.4611
    4ZrCpx    O  408   9.854   1.280   2.151 -0.2417  0.5096 -0.3566
    4ZrCpx    N  409  10.206   1.238   2.332  0.2926 -0.2485  0.1629
    4ZrCpx    O  410  10.289   1.321   2.311 -0.8284  0.1057  0.2313
    4ZrCpx    O  411  10.203   1.143   2.258 -0.3345 -0.1823  0.2775
    4ZrCpx    O  412  10.165   1.233   2.450 -0.2846  0.1932  0.4005
    4ZrCpx    N  413   9.928   1.396   2.348  0.1557  0.9500 -0.3999
    4ZrCpx    O  414   9.854   1.490   2.318  0.7420 -0.3307  0.0095
    4ZrCpx    O  415   9.902   1.340   2.457  0.5706 -0.1200  0.3559
    4ZrCpx    O  416  10.044   1.404   2.311 -0.4417  0.3822  0.0903
    4ZrCpx    N  417   9.966   1.027   2.422 -0.4166  0.3516  0.3233
    4ZrCpx    O  418  10.053   0.992   2.388 -0.0018  0.3388 -0.0464
    4ZrCpx    O  419   9.885   0.945   2.420  0.3025 -0.1772 -0.8178
    4ZrCpx    O  420   9.965   1.107   2.502 -0.3088 -0.1892  0.0561
    5ZrCpx   Zr  421   8.951   6.816   1.294  0.0815 -0.1086 -0.0960
    5ZrCpx    P  422   9.136   6.587   1.162 -0.0589 -0.0293 -0.1182
    5ZrCpx   OS  423   9.028   6.484   1.069 -0.3212 -0.1268  0.5813
    5ZrCpx   OS  424   9.144   6.525   1.316  0.7144  0.0264 -0.3318
    5ZrCpx   OS  425   9.295   6.570   1.095 -0.0289  0.2316  0.4097
    5ZrCpx   O2  426   9.100   6.725   1.172  0.4610 -0.1322  0.5814
    5ZrCpx    C  427   9.018   6.499   0.925  0.1388  0.3647  0.0372
    5ZrCpx    C  428   9.094   6.387   0.855  0.2244  0.2802  0.4309
    5ZrCpx    C  429   9.104   6.405   0.706 -0.5719  0.2128  0.1563
    5ZrCpx    C  430   9.190   6.293   0.636 -0.4493  0.3637  0.1361
    5ZrCpx    C  431   9.213   6.409   1.350 -0.0271 -0.8193  0.1609
    5ZrCpx    C  432   9.109   6.292   1.341 -0.2962  0.1686 -0.6437
    5ZrCpx    C  433   9.002   6.289   1.449 -0.5966 -0.0496 -0.2591
    5ZrCpx    C  434   8.965   6.144   1.487  0.1706 -0.4145  0.4956
    5ZrCpx    C  435   9.410   6.643   1.134 -0.0076  0.0264  0.1662
    5ZrCpx    C  436   9.400   6.785   1.078  0.3610 -0.4336  0.1137
    5ZrCpx    C  437   9.487   6.889   1.150  0.0628 -0.6949 -0.0512
    5ZrCpx    C  438   9.521   7.014   1.065  0.0948  0.0480 -0.0795
    5ZrCpx    H  439   8.913   6.490   0.898  0.0345  0.6277  0.3475
    5ZrCpx    H  440   9.045   6.602   0.901 -3.1773  0.8900 -1.7689
    5ZrCpx    H  441   9.197   6.384   0.892  0.6998  1.8911 -0.7121
    5ZrCpx    H  442   9.062   6.288   0.887  0.8202 -0.2882 -0.7001
    5ZrCpx    H  443   9.003   6.410   0.667 -1.4663 -2.0070  2.0503
    5ZrCpx    H  444   9.146   6.503   0.687  1.0132 -0.4538  0.0922
    5ZrCpx    H  445   9.147   6.193   0.641 -4.0864  1.8751 -0.0639
    5ZrCpx    H  446   9.296   6.292   0.664  0.1448 -0.0987 -2.0581
    5ZrCpx    H  447   9.190   6.310   0.528  2.5060 -1.3924 -0.1937
    5ZrCpx    H  448   9.256   6.416   1.449  1.1482 -2.2515 -0.2346
    5ZrCpx    H  449   9.300   6.393   1.286 -0.8182 -3.6584 -0.2734
    5ZrCpx    H  450   9.162   6.197   1.343  1.7971  1.2659 -2.2358
    5ZrCpx    H  451   9.057   6.293   1.245  0.5232  1.6610 -1.0823
    5ZrCpx    H  452   9.043   6.337   1.538 -1.8926  1.0815 -0.2508
    5ZrCpx    H  453   8.918   6.357   1.433 -0.7235  0.0091  0.6541
    5ZrCpx    H  454   8.897   6.138   1.572  0.3419  1.8274  0.8203
    5ZrCpx    H  455   9.047   6.073   1.497 -0.7362 -1.3152  1.7624
    5ZrCpx    H  456   8.898   6.098   1.414 -1.7828 -1.5389  2.9211
    5ZrCpx    H  457   9.504   6.608   1.091  0.4244  1.9445 -0.4936
    5ZrCpx    H  458   9.426   6.642   1.242 -1.4965 -2.6700  0.4137
    5ZrCpx    H  459   9.300   6.829   1.086  0.3305 -0.5906  0.6432
    5ZrCpx    H  460   9.416   6.787   0.971  2.3464 -0.3556  0.4040
    5ZrCpx    H  461   9.579   6.841   1.181  1.2772  0.3864 -1.8741
    5ZrCpx    H  462   9.437   6.918   1.242  1.3676  2.1436 -0.1792
    5ZrCpx    H  463   9.547   6.983   0.964  0.7476  2.3725 -0.6559
    5ZrCpx    H  464   9.607   7.073   1.096 -0.1762 -0.2158  1.1875
    5ZrCpx    H  465   9.436   7.082   1.055  1.9044  2.4754  0.7683
    5ZrCpx    P  466   9.002   7.112   1.174  0.2001 -0.2669  0.0112
    5ZrCpx   OS  467   9.085   7.172   1.044 -0.4853  0.4168 -0.4168
    5ZrCpx   OS  468   9.054   7.192   1.307  0.6259 -0.8524 -0.0566
    5ZrCpx   OS  469   8.835   7.144   1.154 -0.6440 -0.5153 -0.3535
    5ZrCpx   O2  470   9.034   6.970   1.172  0.1189 -0.0340 -0.2615
    5ZrCpx    C  471   9.067   7.117   0.914  0.3438  0.4828  0.3912
    5ZrCpx    C  472   9.180   7.021   0.895 -0.1242 -0.5399 -0.2921
    5ZrCpx    C  473   9.186   6.975   0.754  0.1649  0.6657  0.0623
    5ZrCpx    C  474   9.294   6.871   0.726 -0.0809  0.6246  0.0754
    5ZrCpx    C  475   9.189   7.218   1.330  0.0677 -0.2831  0.4663
    5ZrCpx    C  476   9.215   7.364   1.302 -0.4117 -0.2611  0.1606
    5ZrCpx    C  477   9.351   7.422   1.354 -0.6850  0.6272  0.1228
    5ZrCpx    C  478   9.371   7.571   1.319  0.1687  0.0288  0.5396
    5ZrCpx    C  479   8.783   7.275   1.126 -0.5492 -0.0330 -0.0780
    5ZrCpx    C  480   8.769   7.369   1.249 -0.3227  0.0134 -0.8599
    5ZrCpx    C  481   8.625   7.401   1.284 -0.0974 -0.0630  0.5677
    5ZrCpx    C  482   8.540   7.282   1.331  0.5692 -0.5136 -0.7148
    5ZrCpx    H  483   9.060   7.201   0.846  1.4169 -0.6995 -1.2108
    5ZrCpx    H  484   8.971   7.065   0.906 -0.6201  1.9394  2.1504
    5ZrCpx    H  485   9.279   7.065   0.910 -0.8306  0.3806  1.7109
    5ZrCpx    H  486   9.153   6.938   0.960  2.4994 -0.7722  0.5620
    5ZrCpx    H  487   9.091   6.939   0.715  0.3336  0.9470 -0.6245
    5ZrCpx    H  488   9.198   7.056   0.683  2.0240 -1.3702 -2.0466
    5ZrCpx    H  489   9.276   6.771   0.767  1.9966 -0.9470 -2.6736
    5ZrCpx    H  490   9.393   6.907   0.755 -0.6951  0.7857  2.0391
    5ZrCpx    H  491   9.291   6.860   0.618 -0.8629  0.4315  0.1089
    5ZrCpx    H  492   9.258   7.146   1.285  0.4607  1.6162 -2.1150
    5ZrCpx    H  493   9.206   7.201   1.436  0.1561 -0.0587  0.4883
    5ZrCpx    H  494   9.221   7.367   1.193  0.0154 -2.2324  0.1247
    5ZrCpx    H  495   9.130   7.423   1.336 -0.4585  0.0490 -0.4721
    5ZrCpx    H  496   9.428   7.363   1.304 -1.5044 -0.1392 -0.2427
    5ZrCpx    H  497   9.367   7.399   1.459 -0.4688 -2.0416 -0.4546
    5ZrCpx    H  498   9.456   7.613   1.372 -0.4613  0.1345  1.4828
    5ZrCpx    H  499   9.291   7.638   1.351 -1.3425 -0.5534 -1.8213
    5ZrCpx    H  500   9.375   7.593   1.213 -0.9579  0.2198  0.5223
    5ZrCpx    H  501   8.688   7.254   1.078 -0.5619 -0.0678 -0.0380
    5ZrCpx    H  502   8.853   7.317   1.054  0.7461 -0.9885  0.5975
    5ZrCpx    H  503   8.828   7.327   1.330  0.9024  1.6946 -0.8514
    5ZrCpx    H  504   8.816   7.466   1.234 -0.8680  0.5067  0.5953
    5ZrCpx    H  505   8.620   7.482   1.357  2.2906  1.0778 -0.5022
    5ZrCpx    H  506   8.590   7.438   1.188  1.4751  1.1101  0.4197
    5ZrCpx    H  507   8.446   7.313   1.377  0.2650  0.3918 -1.9021
    5ZrCpx    H  508   8.589   7.219   1.405 -1.3973  0.3844  1.4060
    5ZrCpx    H  509   8.524   7.219   1.243 -1.3313 -0.1125 -0.6851
    5ZrCpx    N  510   9.151   6.809   1.388  0.0403 -0.5295 -0.1166
    5ZrCpx    O  511   9.086   6.740   1.466 -0.3435  0.1463 -0.1651
    5ZrCpx    O  512   9.267   6.780   1.370  0.0612 -0.1666  0.0624
    5ZrCpx    O  513   9.131   6.926   1.370  0.4112  0.0483  0.0959
    5ZrCpx    N  514   8.834   6.669   1.403  0.2823 -0.3614 -0.4866
    5ZrCpx    O  515   8.822   6.626   1.507 -0.5277  0.2112 -0.1061
    5ZrCpx    O  516   8.912   6.607   1.333 -1.0046 -0.2140 -0.2390
    5ZrCpx    O  517   8.739   6.737   1.349  0.1639 -0.2534 -0.0516
    5ZrCpx    N  518   8.909   6.969   1.459 -0.2829  0.6678 -0.0826
    5ZrCpx    O  519   8.943   7.069   1.518  0.4532 -0.4269 -0.5000
    5ZrCpx    O  520   8.835   6.987   1.365 -0.5021 -0.7987 -0.6097
    5ZrCpx    O  521   8.911   6.865   1.521 -0.1900  0.2971  0.0795
    5ZrCpx    N  522   8.872   6.816   1.100 -0.3987  0.5150  0.4992
    5ZrCpx    O  523   8.867   6.702   1.128  0.0712  0.0318 -0.4082
    5ZrCpx    O  524   8.883   6.841   0.980 -0.1735 -0.1331  0.0080
    5ZrCpx    O  525   8.797   6.877   1.161  0.1924 -0.3480  0.5912
    6ZrCpx   Zr  526  13.159   4.092   9.006 -0.1776  0.1281  0.0038
    6ZrCpx    P  527  12.989   4.338   8.914 -0.4222  0.2813 -0.1646
    6ZrCpx   OS  528  13.088   4.464   8.974 -0.2025 -0.0096 -0.3678
    6ZrCpx   OS  529  12.824   4.362   8.941  0.1525  0.1980  0.3348
    6ZrCpx   OS  530  13.004   4.297   8.747  0.1016  0.2337 -0.0264
    6ZrCpx   O2  531  13.003   4.224   8.994 -0.3247 -0.7386  0.9651
    6ZrCpx    C  532  13.106   4.582   8.900  0.1949  0.0523  0.2808
    6ZrCpx    C  533   0.055   4.578   8.818 -0.8709  0.4424  0.1691
    6ZrCpx    C  534   0.063   4.688   8.715  0.2389 -0.5605 -0.7747
    6ZrCpx    C  535   0.202   4.706   8.651 -0.6331 -0.2250 -0.1731
    6ZrCpx    C  536  12.779   4.409   9.068  0.9215  0.3106  0.2993
    6ZrCpx    C  537  12.708   4.283   9.127  0.5921  0.3330 -0.1388
    6ZrCpx    C  538  12.670   4.286   9.276  0.2367 -0.4035  0.9103
    6ZrCpx    C  539  12.572   4.395   9.300  0.9690 -0.1952 -0.2891
    6ZrCpx    C  540  12.958   4.385   8.638  0.1997  0.1034 -0.0958
    6ZrCpx    C  541  12.848   4.311   8.560  0.5727 -0.1818  0.3470
    6ZrCpx    C  542  12.735   4.280   8.657 -0.0833 -0.1465 -0.4666
    6ZrCpx    C  543  12.606   4.242   8.584  0.5018  0.7434 -0.5917
    6ZrCpx    H  544  13.128   4.665   8.966  1.7891 -0.2283  0.1237
    6ZrCpx    H  545  13.020   4.602   8.835  0.5009  3.1492  0.7368
    6ZrCpx    H  546   0.083   4.493   8.757 -1.5572 -0.0242  0.5044
    6ZrCpx    H  547   0.141   4.594   8.884  0.7736 -1.4891 -1.4439
    6ZrCpx    H  548   0.032   4.783   8.759  0.4822  0.1876 -2.2098
    6ZrCpx    H  549  13.176   4.652   8.642  0.4265  0.6252 -1.5525
    6ZrCpx    H  550   0.184   4.750   8.554  1.1575 -3.3794 -2.0132
    6ZrCpx    H  551   0.256   4.613   8.635 -0.2150  0.0761 -0.5309
    6ZrCpx    H  552   0.258   4.756   8.731 -1.0967 -0.4906  0.3243
    6ZrCpx    H  553  12.709   4.490   9.046  0.0236 -0.4972  0.1346
    6ZrCpx    H  554  12.858   4.446   9.133  1.2457  0.1703 -0.0094
    6ZrCpx    H  555  12.782   4.203   9.123 -0.5131 -0.7391  0.4267
    6ZrCpx    H  556  12.623   4.256   9.064  0.8948  1.6200 -1.1075
    6ZrCpx    H  557  12.626   4.195   9.318 -1.0814  0.4333  1.3646
    6ZrCpx    H  558  12.753   4.307   9.343  2.9615 -1.7617 -1.8957
    6ZrCpx    H  559  12.527   4.392   9.399  1.4570 -1.2434 -0.0940
    6ZrCpx    H  560  12.490   4.389   9.229  1.3962 -1.1506 -0.7165
    6ZrCpx    H  561  12.608   4.497   9.280  0.6654  0.6158  3.0358
    6ZrCpx    H  562  13.028   4.408   8.559 -0.2066  0.2072 -0.4294
    6ZrCpx    H  563  12.925   4.483   8.674  2.5297  1.4444 -1.4728
    6ZrCpx    H  564  12.814   4.353   8.465 -0.7378 -0.3002  0.7525
    6ZrCpx    H  565  12.885   4.215   8.524 -0.0039 -0.5878  0.8525
    6ZrCpx    H  566  12.768   4.197   8.720 -1.6763 -2.0086 -1.9981
    6ZrCpx    H  567  12.702   4.369   8.712  0.0756 -0.7656  0.6493
    6ZrCpx    H  568  12.578   4.316   8.508 -1.8212 -3.0963 -3.6372
    6ZrCpx    H  569  12.526   4.209   8.649  1.2266  2.9448  1.4877
    6ZrCpx    H  570  12.622   4.150   8.528 -2.6633 -0.1463 -0.1103
    6ZrCpx    P  571  12.976   3.882   9.173 -0.0633  0.1876 -0.5206
    6ZrCpx   OS  572  13.063   3.748   9.131 -0.0452  0.1415 -0.2406
    6ZrCpx   OS  573  12.814   3.837   9.182  0.5985 -0.4053 -0.0465
    6ZrCpx   OS  574  13.007   3.926   9.331  0.1629  0.1687 -0.4316
    6ZrCpx   O2  575  12.993   3.997   9.089  0.2882 -0.1804 -0.1429
    6ZrCpx    C  576  13.057   3.637   9.211 -0.1213  0.9830  0.3022
    6ZrCpx    C  577  13.117   3.645   9.348  0.2769  0.0927  0.1511
    6ZrCpx    C  578  13.116   3.508   9.426 -0.1854  0.2078 -0.0326
    6ZrCpx    C  579  12.980   3.447   9.450 -0.3976  0.2220  0.7484
    6ZrCpx    C  580  12.738   3.816   9.066  0.2405 -0.4278 -0.4517
    6ZrCpx    C  581  12.687   3.953   9.018  0.7156 -0.1585 -0.2786
    6ZrCpx    C  582  12.564   3.951   8.923  1.2230 -0.3816 -0.5691
    6ZrCpx    C  583  12.587   3.876   8.793 -0.0858 -0.3989  0.0082
    6ZrCpx    C  584  12.938   4.025   9.412 -0.2616 -0.3756 -0.8612
    6ZrCpx    C  585  12.872   3.963   9.536  0.2239  0.1583  0.7252
    6ZrCpx    C  586  12.762   3.866   9.499 -0.0837 -0.1336  0.0322
    6ZrCpx    C  587  12.723   3.789   9.628  0.2770  0.6165  0.2099
    6ZrCpx    H  588  13.109   3.561   9.152  0.5297  1.3492  0.4025
    6ZrCpx    H  589  12.951   3.614   9.207 -0.1763  1.2947 -0.0081
    6ZrCpx    H  590   0.036   3.677   9.339  0.2250 -0.6495 -3.8080
    6ZrCpx    H  591  13.056   3.722   9.396  1.4578  1.2400 -0.1774
    6ZrCpx    H  592  13.170   3.526   9.519  2.3485 -0.2216 -1.3806
    6ZrCpx    H  593  13.179   3.435   9.375 -0.9790  0.8910 -2.0086
    6ZrCpx    H  594  12.916   3.497   9.523 -0.0232  3.2962 -0.9272
    6ZrCpx    H  595  12.980   3.339   9.461  0.1478  0.3084  1.6438
    6ZrCpx    H  596  12.933   3.454   9.352  0.4593  1.7343  0.4149
    6ZrCpx    H  597  12.654   3.767   9.116  0.3593  0.5011  0.6605
    6ZrCpx    H  598  12.783   3.760   8.983  0.4157  0.9564 -1.3133
    6ZrCpx    H  599  12.647   3.998   9.109 -1.0890  0.2398 -1.2508
    6ZrCpx    H  600  12.754   4.026   8.971 -2.2291  1.8415 -1.5201
    6ZrCpx    H  601  12.526   4.052   8.906 -0.9058 -1.0270  0.2090
    6ZrCpx    H  602  12.476   3.913   8.975  2.0367 -0.9526  0.4262
    6ZrCpx    H  603  12.570   3.946   8.712  2.3750  3.9058  2.9682
    6ZrCpx    H  604  12.509   3.804   8.771 -0.8029  0.3861 -0.0537
    6ZrCpx    H  605  12.683   3.826   8.782  0.4067  0.3070  0.9583
    6ZrCpx    H  606  13.024   4.080   9.451 -2.5297  1.0182  2.3269
    6ZrCpx    H  607  12.876   4.098   9.360  0.8841  0.7929 -0.6250
    6ZrCpx    H  608  12.831   4.046   9.594 -2.0154  1.3623 -2.4265
    6ZrCpx    H  609  12.938   3.910   9.605  0.7709  1.0057  0.8687
    6ZrCpx    H  610  12.806   3.793   9.432 -0.2366 -0.2531  0.0605
    6ZrCpx    H  611  12.673   3.921   9.466 -1.7559 -1.8852  1.4936
    6ZrCpx    H  612  12.658   3.845   9.695 -0.2326  0.8423 -0.4617
    6ZrCpx    H  613  12.805   3.756   9.692 -0.5799 -2.0295 -0.0267
    6ZrCpx    H  614  12.662   3.704   9.597  0.5520  0.1729  0.8871
    6ZrCpx    N  615  13.148   4.264   9.188 -0.5499 -0.5348  0.2046
    6ZrCpx    O  616   0.053   4.288   9.112  0.8336 -0.1205  0.0581
    6ZrCpx    O  617  13.089   4.355   9.231  0.1875 -0.4079 -0.6005
    6ZrCpx    O  618  13.125   4.153   9.234  0.2010 -0.3410  0.3868
    6ZrCpx    N  619   0.142   4.153   8.888 -0.1538  0.3125  0.3075
    6ZrCpx    O  620   0.252   4.204   8.898 -0.4346 -0.3851 -0.4846
    6ZrCpx    O  621   0.056   4.239   8.861  0.1491  0.0228  0.1324
    6ZrCpx    O  622   0.133   4.041   8.848  0.4928  1.1497 -0.0825
    6ZrCpx    N  623   0.107   4.003   9.164 -0.5646 -0.7307 -0.5125
    6ZrCpx    O  624   0.117   3.974   9.276  0.6488  0.1813 -0.1817
    6ZrCpx    O  625   0.082   3.916   9.091  0.9215  0.2200 -0.1871
    6ZrCpx    O  626   0.183   4.087   9.119 -0.1824 -0.0139  0.2549
    6ZrCpx    N  627  13.049   3.957   8.854 -1.1674  0.8224 -0.0354
    6ZrCpx    O  628  13.066   4.067   8.816 -0.0318  0.4642 -0.1359
    6ZrCpx    O  629  12.960   3.886   8.815  0.5406  0.2467  0.9092
    6ZrCpx    O  630  13.133   3.906   8.897  0.1715 -0.1823  0.1100
    7ZrCpx   Zr  631   4.982   1.212   1.224  0.0490 -0.1478 -0.0368
    7ZrCpx    P  632   4.739   1.372   1.334 -0.0453 -0.2868 -0.4800
    7ZrCpx   OS  633   4.727   1.297   1.479  0.5085  0.4559 -0.4856
    7ZrCpx   OS  634   4.619   1.302   1.231 -0.2169 -0.7169  0.2164
    7ZrCpx   OS  635   4.695   1.537   1.353  0.3039  0.1118 -0.1466
    7ZrCpx   O2  636   4.871   1.384   1.274  0.1574  0.8866  0.4658
    7ZrCpx    C  637   4.617   1.316   1.567  0.2646 -0.3146  0.3948
    7ZrCpx    C  638   4.631   1.446   1.651 -0.5293  0.3992 -0.2863
    7ZrCpx    C  639   4.755   1.443   1.740 -0.7331  0.4438 -1.5791
    7ZrCpx    C  640   4.773   1.575   1.803 -0.3454  0.6346  0.2884
    7ZrCpx    C  641   4.480   1.319   1.260  0.0676  0.0877 -0.6447
    7ZrCpx    C  642   4.428   1.183   1.309 -0.3995  0.2487  0.8309
    7ZrCpx    C  643   4.277   1.186   1.350  0.9232 -0.1172 -0.3053
    7ZrCpx    C  644   4.232   1.047   1.384  0.0908 -0.1211 -0.2946
    7ZrCpx    C  645   4.714   1.629   1.242  0.2366 -0.1229 -0.1495
    7ZrCpx    C  646   4.589   1.633   1.148  0.0685  0.5922  0.5361
    7ZrCpx    C  647   4.459   1.685   1.212  0.0905 -0.2736 -0.4425
    7ZrCpx    C  648   4.337   1.702   1.126 -0.1110  0.5334  0.1257
    7ZrCpx    H  649   4.616   1.234   1.639  0.5981 -1.5865 -1.0098
    7ZrCpx    H  650   4.519   1.312   1.520  0.2000  3.0919  0.1728
    7ZrCpx    H  651   4.538   1.464   1.706  1.4567  1.1691  2.9904
    7ZrCpx    H  652   4.649   1.533   1.588 -0.6230 -0.3644 -1.3795
    7ZrCpx    H  653   4.736   1.365   1.813 -0.0045  2.0069  0.3209
    7ZrCpx    H  654   4.844   1.397   1.697 -0.4933  0.1034 -0.7263
    7ZrCpx    H  655   4.754   1.658   1.736 -1.0964  0.1560 -0.0933
    7ZrCpx    H  656   4.874   1.605   1.833  0.5394 -1.9143 -0.0208
    7ZrCpx    H  657   4.704   1.593   1.885  1.3732  0.3669  1.8420
    7ZrCpx    H  658   4.473   1.392   1.342  0.8681 -2.4291  1.7409
    7ZrCpx    H  659   4.417   1.358   1.180 -1.9229  2.1816  1.8411
    7ZrCpx    H  660   4.487   1.136   1.388 -0.5565 -0.6061  0.4436
    7ZrCpx    H  661   4.440   1.111   1.228 -1.9180 -1.4158  2.0454
    7ZrCpx    H  662   4.257   1.254   1.433  0.8282 -0.5228  0.0078
    7ZrCpx    H  663   4.209   1.234   1.280 -0.1578 -2.2475 -0.7388
    7ZrCpx    H  664   4.163   1.045   1.468 -0.1918  0.5650 -0.5061
    7ZrCpx    H  665   4.315   0.980   1.406 -1.0153 -2.1010 -1.9668
    7ZrCpx    H  666   4.183   0.993   1.303  0.4789 -0.6674 -0.1714
    7ZrCpx    H  667   4.788   1.595   1.169 -0.5477  3.1535 -2.5920
    7ZrCpx    H  668   4.736   1.731   1.272  3.0857 -0.1926 -1.7373
    7ZrCpx    H  669   4.619   1.700   1.068 -0.9437  0.0918 -0.2742
    7ZrCpx    H  670   4.577   1.534   1.103 -0.7836  0.7396  0.4387
    7ZrCpx    H  671   4.472   1.774   1.273 -0.8578 -0.4384  0.0101
    7ZrCpx    H  672   4.434   1.607   1.283 -0.0965  1.4799  1.4740
    7ZrCpx    H  673   4.312   1.609   1.075  2.1701  0.4361 -0.8597
    7ZrCpx    H  674   4.355   1.764   1.039 -1.9752 -0.2239 -0.8483
    7ZrCpx    H  675   4.257   1.719   1.198  0.6375 -0.4871  1.2287
    7ZrCpx    P  676   5.147   1.479   1.270  0.0129  0.0057  0.1064
    7ZrCpx   OS  677   5.101   1.585   1.146  0.1050  0.2791  0.5172
    7ZrCpx   OS  678   5.304   1.528   1.312  0.3682 -0.2496  0.1038
    7ZrCpx   OS  679   5.039   1.500   1.401  0.7318  0.3758 -0.7202
    7ZrCpx   O2  680   5.142   1.345   1.221 -1.1977  0.8083 -0.7319
    7ZrCpx    C  681   5.108   1.725   1.148  0.2092 -0.8954  0.2779
    7ZrCpx    C  682   5.234   1.791   1.086  0.2615 -0.5427 -0.8144
    7ZrCpx    C  683   5.235   1.765   0.936 -0.1567 -0.8246  0.5970
    7ZrCpx    C  684   5.379   1.778   0.879 -0.2026  0.1174 -0.0179
    7ZrCpx    C  685   5.420   1.497   1.240 -0.2665 -0.0709  0.7669
    7ZrCpx    C  686   5.477   1.354   1.265 -0.0652 -0.2503  0.3340
    7ZrCpx    C  687   5.579   1.347   1.381 -0.0377 -0.2566  0.3516
    7ZrCpx    C  688   5.724   1.407   1.346 -0.3328 -0.3398 -1.0024
    7ZrCpx    C  689   5.023   1.617   1.488  0.9791  0.0933 -0.1524
    7ZrCpx    C  690   5.159   1.675   1.530  0.2593 -0.4961  0.5355
    7ZrCpx    C  691   5.231   1.593   1.633 -0.5016 -1.1395  0.0462
    7ZrCpx    C  692   5.360   1.665   1.685 -0.8915 -0.6093 -0.0996
    7ZrCpx    H  693   5.076   1.765   1.243  1.9943 -1.0451  0.9576
    7ZrCpx    H  694   5.030   1.760   1.081  1.9096 -0.8690 -1.7588
    7ZrCpx    H  695   5.237   1.900   1.089  3.7728 -0.6206  0.7833
    7ZrCpx    H  696   5.323   1.750   1.132  1.1331  1.6129 -0.5129
    7ZrCpx    H  697   5.190   1.666   0.929 -2.2470 -0.0369  2.2456
    7ZrCpx    H  698   5.175   1.850   0.903  2.6686  1.8551  2.0499
    7ZrCpx    H  699   5.444   1.704   0.925  1.8282 -0.0039 -2.9184
    7ZrCpx    H  700   5.408   1.878   0.911  1.9210  0.3628 -2.4786
    7ZrCpx    H  701   5.377   1.779   0.770 -2.0174 -1.4207 -0.0375
    7ZrCpx    H  702   5.400   1.512   1.134  0.5859 -0.1211  0.5962
    7ZrCpx    H  703   5.492   1.577   1.256 -1.3481  0.8899  0.9304
    7ZrCpx    H  704   5.526   1.311   1.178  0.6284  1.0530  0.0693
    7ZrCpx    H  705   5.400   1.282   1.293 -1.0558  0.7988  0.3491
    7ZrCpx    H  706   5.595   1.242   1.407 -3.4572 -0.7169  0.8836
    7ZrCpx    H  707   5.544   1.405   1.467 -2.4510  0.9050 -1.3345
    7ZrCpx    H  708   5.771   1.371   1.255 -0.5715 -1.0642 -0.8451
    7ZrCpx    H  709   5.795   1.393   1.428  2.5209  0.8408 -3.1816
    7ZrCpx    H  710   5.717   1.515   1.341 -0.0458 -0.3362 -1.3209
    7ZrCpx    H  711   4.960   1.689   1.436  1.2258 -0.1307 -0.7653
    7ZrCpx    H  712   4.971   1.584   1.578  0.2145  2.8964  0.4570
    7ZrCpx    H  713   5.218   1.696   1.441  1.5311 -2.5958  0.8699
    7ZrCpx    H  714   5.146   1.775   1.572  0.8203 -1.1310  2.2530
    7ZrCpx    H  715   5.256   1.496   1.590  1.2475 -1.0840  0.8909
    7ZrCpx    H  716   5.167   1.568   1.717 -1.5704  3.7595  0.8731
    7ZrCpx    H  717   5.421   1.698   1.601  1.6890 -1.9566  1.1580
    7ZrCpx    H  718   5.418   1.598   1.749 -1.6459  0.5547  1.8621
    7ZrCpx    H  719   5.324   1.745   1.750  1.8839  0.9552 -0.4045
    7ZrCpx    N  720   4.866   1.323   1.039  0.4079 -0.5202  0.2591
    7ZrCpx    O  721   4.818   1.219   1.071 -0.5432 -0.5723  0.1861
    7ZrCpx    O  722   4.794   1.418   0.991 -0.1741 -0.2913  0.5371
    7ZrCpx    O  723   4.985   1.338   1.040  0.5131 -0.0382 -0.8225
    7ZrCpx    N  724   4.865   1.027   1.243 -1.0489 -0.0751 -0.1240
    7ZrCpx    O  725   4.804   0.945   1.187 -0.6527  0.5243  0.0325
    7ZrCpx    O  726   4.806   1.110   1.304  0.8435  0.5115 -0.4658
    7ZrCpx    O  727   4.975   0.993   1.298  0.1389 -0.0364  0.5045
    7ZrCpx    N  728   5.085   1.127   1.049 -0.8299  0.5629  0.4758
    7ZrCpx    O  729   5.144   1.139   0.945  0.4506 -0.3888 -0.1600
    7ZrCpx    O  730   5.163   1.096   1.141 -0.1961  0.4169 -0.2426
    7ZrCpx    O  731   4.979   1.065   1.038  0.3057 -0.4560  1.0757
    7ZrCpx    N  732   5.090   1.223   1.419 -0.4032  1.0554  0.1219
    7ZrCpx    O  733   4.975   1.211   1.438 -0.2951 -0.0719  1.1600
    7ZrCpx    O  734   5.155   1.295   1.496 -0.7983 -0.7261  0.3993
    7ZrCpx    O  735   5.149   1.132   1.370 -0.0281  0.6137  0.3458
    8ZrCpx   Zr  736  10.258   6.270   1.337  0.0251  0.3222 -0.2519
    8ZrCpx    P  737  10.460   6.188   1.107 -0.0977  0.0854 -0.0245
    8ZrCpx   OS  738  10.426   6.019   1.116  0.0057 -0.2197  0.5827
    8ZrCpx   OS  739  10.584   6.215   1.208 -0.3333 -0.1365 -0.1140
    8ZrCpx   OS  740  10.522   6.225   0.952 -0.7745 -0.1110 -0.2985
    8ZrCpx   O2  741  10.340   6.261   1.140  0.2035  0.2071 -0.3531
    8ZrCpx    C  742  10.337   5.949   1.032 -0.3116 -0.2844 -0.6097
    8ZrCpx    C  743  10.404   5.926   0.892  0.0365 -0.2348 -0.0329
    8ZrCpx    C  744  10.495   5.802   0.889 -0.0144 -0.5634 -0.0142
    8ZrCpx    C  745  10.560   5.790   0.750 -0.1844  0.2905  0.1746
    8ZrCpx    C  746  10.710   6.162   1.185 -0.5094 -0.1529 -0.4179
    8ZrCpx    C  747  10.715   6.007   1.148 -0.7241 -0.9503 -0.0616
    8ZrCpx    C  748  10.853   5.945   1.169 -0.5935  0.0236 -0.3835
    8ZrCpx    C  749  10.960   5.985   1.066 -0.5914  0.3491  0.3488
    8ZrCpx    C  750  10.559   6.352   0.903  0.1388  0.2144 -0.0077
    8ZrCpx    C  751  10.438   6.447   0.885 -0.3140 -0.0859 -0.4221
    8ZrCpx    C  752  10.458   6.589   0.831 -0.1266  0.4806  0.4143
    8ZrCpx    C  753  10.547   6.672   0.922  0.2166  0.6781  0.2212
    8ZrCpx    H  754  10.298   5.860   1.082 -1.7352  1.5722  1.6807
    8ZrCpx    H  755  10.251   6.016   1.023 -1.2820 -1.1984  1.4963
    8ZrCpx    H  756  10.330   5.909   0.813 -1.3984 -1.3843  1.5202
    8ZrCpx    H  757  10.459   6.016   0.864  0.6430  0.1098  2.2306
    8ZrCpx    H  758  10.568   5.803   0.970 -0.2522  0.4842  0.2040
    8ZrCpx    H  759  10.424   5.721   0.906 -0.5555 -0.3383 -1.1488
    8ZrCpx    H  760  10.615   5.696   0.751  1.6303  1.3117 -0.0299
    8ZrCpx    H  761  10.638   5.867   0.741 -1.0217  1.3033  1.4531
    8ZrCpx    H  762  10.487   5.769   0.672 -0.2436 -1.6121  0.7308
    8ZrCpx    H  763  10.765   6.182   1.277 -1.8537  0.4658  0.2540
    8ZrCpx    H  764  10.759   6.226   1.111  2.4067  0.5350  2.0036
    8ZrCpx    H  765  10.674   5.996   1.048 -1.4564 -1.2750  0.2752
    8ZrCpx    H  766  10.645   5.949   1.207 -1.2476  0.2302  0.5020
    8ZrCpx    H  767  10.892   5.944   1.271  1.0352  1.1254 -0.9780
    8ZrCpx    H  768  10.840   5.837   1.169 -1.2157  0.0969  0.2383
    8ZrCpx    H  769  11.052   5.929   1.078 -0.5195  0.0984 -1.2198
    8ZrCpx    H  770  10.981   6.091   1.083 -0.7687  0.6329 -1.1361
    8ZrCpx    H  771  10.925   5.965   0.965 -2.4519  0.4976  0.9518
    8ZrCpx    H  772  10.596   6.328   0.804 -1.1831  1.7007 -0.8854
    8ZrCpx    H  773  10.649   6.392   0.949  0.3787 -1.5321  1.1162
    8ZrCpx    H  774  10.380   6.455   0.977 -0.4482  1.6115 -0.6392
    8ZrCpx    H  775  10.379   6.403   0.805  1.0553 -0.3542 -1.3059
    8ZrCpx    H  776  10.364   6.645   0.824  0.2204  1.1572  1.1504
    8ZrCpx    H  777  10.505   6.584   0.733  1.1471  1.8122  0.9492
    8ZrCpx    H  778  10.654   6.652   0.920  0.0980  0.0425  0.1847
    8ZrCpx    H  779  10.519   6.677   1.027  0.3736  2.5561  0.2044
    8ZrCpx    H  780  10.554   6.774   0.883  0.2196  1.3176  1.8397
    8ZrCpx    P  781   9.994   6.441   1.232  0.3176 -0.1838  0.4755
    8ZrCpx   OS  782   9.943   6.489   1.080 -0.4019 -0.0438  0.0290
    8ZrCpx   OS  783  10.039   6.581   1.320 -0.2605 -0.3781  0.1346
    8ZrCpx   OS  784   9.894   6.345   1.327 -0.4785  0.8446  0.0149
    8ZrCpx   O2  785  10.118   6.369   1.216  0.1261  0.1361 -0.4039
    8ZrCpx    C  786   9.923   6.391   0.975 -0.7381  0.1471  0.6312
    8ZrCpx    C  787  10.055   6.381   0.896 -0.3056 -0.3278  0.5353
    8ZrCpx    C  788  10.071   6.478   0.771 -0.4538 -0.4123  0.5831
    8ZrCpx    C  789  10.083   6.619   0.826 -0.2263 -0.8303  0.0542
    8ZrCpx    C  790   9.958   6.685   1.362  0.0968  0.2942  0.4030
    8ZrCpx    C  791   9.866   6.729   1.246  0.7073 -0.9063  0.4948
    8ZrCpx    C  792   9.952   6.806   1.145  0.1960  0.0234 -0.3316
    8ZrCpx    C  793   9.952   6.953   1.175 -0.3236  0.1123  0.5088
    8ZrCpx    C  794   9.773   6.400   1.373  0.3031  0.5847  0.3623
    8ZrCpx    C  795   9.679   6.403   1.249  0.1178 -0.1779  0.2576
    8ZrCpx    C  796   9.635   6.264   1.216 -0.4760  0.4739 -0.6899
    8ZrCpx    C  797   9.555   6.276   1.083  0.1306 -0.0715 -0.0543
    8ZrCpx    H  798   9.841   6.416   0.907 -1.1084  0.6482  1.2536
    8ZrCpx    H  799   9.884   6.296   1.011 -1.5841  0.8495  1.6151
    8ZrCpx    H  800  10.048   6.277   0.862  0.0725  0.1094 -0.9431
    8ZrCpx    H  801  10.147   6.384   0.953  0.8117 -1.1667 -1.1877
    8ZrCpx    H  802   9.989   6.468   0.700 -1.0833 -1.4050  1.4479
    8ZrCpx    H  803  10.159   6.447   0.715 -0.0682 -0.9625  1.4891
    8ZrCpx    H  804  10.120   6.689   0.751 -1.9520  0.1238  0.0705
    8ZrCpx    H  805  10.157   6.620   0.905 -0.9680 -1.6519  0.7633
    8ZrCpx    H  806   9.991   6.655   0.873  1.2784  1.8186  1.0821
    8ZrCpx    H  807   9.901   6.661   1.452 -0.8387  0.4261 -0.1487
    8ZrCpx    H  808  10.016   6.768   1.400 -1.2885  1.0872  0.8197
    8ZrCpx    H  809   9.782   6.788   1.283  0.7987 -0.1105 -0.5304
    8ZrCpx    H  810   9.813   6.652   1.190  4.3143 -1.5570 -2.2247
    8ZrCpx    H  811   9.924   6.800   1.040  1.5566 -0.2010 -0.6954
    8ZrCpx    H  812  10.052   6.763   1.147  0.5089  0.8053  1.8259
    8ZrCpx    H  813   9.983   6.969   1.278 -1.0289  2.3858  0.4015
    8ZrCpx    H  814   9.852   6.997   1.166 -0.5894 -0.8633 -1.5515
    8ZrCpx    H  815  10.017   7.013   1.111  0.1393 -2.1516 -1.1838
    8ZrCpx    H  816   9.739   6.345   1.461 -0.6942  1.7816  0.7363
    8ZrCpx    H  817   9.777   6.504   1.406 -0.1858  0.6021  0.3763
    8ZrCpx    H  818   9.598   6.471   1.276  0.1879 -0.6482  1.6669
    8ZrCpx    H  819   9.733   6.449   1.166  0.1481  0.4896  0.6464
    8ZrCpx    H  820   9.718   6.193   1.210  0.0377  0.9529  0.8438
    8ZrCpx    H  821   9.569   6.237   1.298  0.5719  0.9319  0.3131
    8ZrCpx    H  822   9.610   6.320   1.000  1.4921  0.7872  1.2723
    8ZrCpx    H  823   9.459   6.326   1.093 -1.4410 -2.3268 -2.9927
    8ZrCpx    H  824   9.514   6.181   1.048  1.6887  0.0998 -2.4332
    8ZrCpx    N  825  10.419   6.440   1.282 -0.2999  0.2467  0.3514
    8ZrCpx    O  826  10.464   6.367   1.370 -0.3454  0.2386 -0.0239
    8ZrCpx    O  827  10.492   6.487   1.200  0.3075 -0.0368 -0.0968
    8ZrCpx    O  828  10.304   6.486   1.289 -0.6658 -0.0941 -0.0165
    8ZrCpx    N  829  10.363   6.141   1.480 -0.4701 -0.1873  0.1503
    8ZrCpx    O  830  10.433   6.142   1.575 -0.0733 -0.0186  0.3006
    8ZrCpx    O  831  10.413   6.121   1.377  0.0469 -0.2177  0.1023
    8ZrCpx    O  832  10.240   6.124   1.508  0.5028 -0.1612 -0.2172
    8ZrCpx    N  833  10.209   6.428   1.503 -0.4429  0.6686 -0.0293
    8ZrCpx    O  834  10.195   6.537   1.551 -0.0989 -0.0675  0.0047
    8ZrCpx    O  835  10.115   6.358   1.488 -0.0478  0.0140  0.4074
    8ZrCpx    O  836  10.316   6.368   1.543 -0.1971 -0.5637 -0.3376
    8ZrCpx    N  837  10.118   6.139   1.257  0.2727 -0.4791 -0.8912
    8ZrCpx    O  838  10.206   6.070   1.250  0.1637 -0.4937 -0.7775
    8ZrCpx    O  839  10.061   6.152   1.360  0.3405  0.1229  0.2725
    8ZrCpx    O  840  10.047   6.135   1.156 -0.1443  0.3466 -0.4825
    9ZrCpx   Zr  841   3.576  12.460  11.360  0.3640 -0.1352  0.4276
    9ZrCpx    P  842   3.869  12.538  11.406 -0.1759 -0.5132  0.5714
    9ZrCpx   OS  843   3.850  12.710  11.372 -0.0891  0.8167 -0.0058
    9ZrCpx   OS  844   3.904  12.455  11.269  0.2330  0.1007 -0.1242
    9ZrCpx   OS  845   4.011  12.504  11.499 -0.2006 -0.5265 -0.0831
    9ZrCpx   O2  846   3.758  12.477  11.473 -0.0866  0.3176  0.4379
    9ZrCpx    C  847   3.960  12.793  11.338 -0.8555 -0.3329  0.1189
    9ZrCpx    C  848   4.023  12.831  11.466  0.2360 -0.6357  0.3195
    9ZrCpx    C  849   4.138  12.927  11.449 -0.4744  0.0633  0.3182
    9ZrCpx    C  850   4.204  12.959  11.585  0.9562 -0.0972 -0.3405
    9ZrCpx    C  851   4.018  12.474  11.195 -0.0801 -0.6409 -0.3663
    9ZrCpx    C  852   3.965  12.562  11.080 -0.7979 -0.3927 -0.5276
    9ZrCpx    C  853   4.074  12.573  10.968  0.4645  0.3292 -0.1429
    9ZrCpx    C  854   4.025  12.648  10.845 -0.6877  0.0783  0.0170
    9ZrCpx    C  855   4.019  12.503  11.644  0.4347  0.3935  0.0327
    9ZrCpx    C  856   4.010  12.356  11.697  0.6402 -0.2661 -0.5378
    9ZrCpx    C  857   4.107  12.264  11.615  0.2072  0.6880  0.0058
    9ZrCpx    C  858   4.144  12.129  11.670  0.3055  0.2634 -1.2096
    9ZrCpx    H  859   4.029  12.738  11.274  0.3126  0.9854  0.2188
    9ZrCpx    H  860   3.931  12.886  11.287 -2.0936  1.2888  3.6274
    9ZrCpx    H  861   3.948  12.878  11.529  0.6571  0.4141  0.0607
    9ZrCpx    H  862   4.043  12.746  11.530 -0.8881 -0.0407  1.4668
    9ZrCpx    H  863   4.217  12.894  11.380 -3.1956 -2.6893 -1.6485
    9ZrCpx    H  864   4.097  13.012  11.395 -1.4800 -1.9294 -2.1763
    9ZrCpx    H  865   4.134  12.999  11.658 -0.0581  1.7991 -2.2867
    9ZrCpx    H  866   4.265  13.048  11.568  0.4191  0.3044 -0.1821
    9ZrCpx    H  867   4.269  12.881  11.624 -0.7874 -1.2143  0.3474
    9ZrCpx    H  868   4.026  12.373  11.156 -0.2246 -1.4215  1.5735
    9ZrCpx    H  869   4.111  12.500  11.245 -0.9875  0.4209  0.8165
    9ZrCpx    H  870   3.919  12.654  11.114 -0.2700  0.0934 -1.1067
    9ZrCpx    H  871   3.889  12.493  11.043  0.5267 -0.9624 -2.2972
    9ZrCpx    H  872   4.108  12.470  10.957  0.7655  0.4160 -0.0419
    9ZrCpx    H  873   4.157  12.632  11.008 -1.1529  0.6905  2.8237
    9ZrCpx    H  874   4.105  12.680  10.779  0.4169  2.1987  2.2981
    9ZrCpx    H  875   3.961  12.728  10.882 -2.7900 -0.6821 -1.8261
    9ZrCpx    H  876   3.957  12.597  10.777 -3.2073  0.1149  2.4377
    9ZrCpx    H  877   3.960  12.582  11.691 -0.8196 -0.3724 -0.2297
    9ZrCpx    H  878   4.120  12.531  11.671 -0.1251  1.2872  1.2235
    9ZrCpx    H  879   4.029  12.342  11.803  1.2121  3.2366 -0.0991
    9ZrCpx    H  880   3.912  12.312  11.676  1.6005 -2.6837 -0.1124
    9ZrCpx    H  881   4.200  12.315  11.592  1.1977 -0.0685  2.1614
    9ZrCpx    H  882   4.071  12.258  11.513  1.2462  0.9075 -0.3809
    9ZrCpx    H  883   4.069  12.072  11.725  2.1301 -0.4660  0.5878
    9ZrCpx    H  884   4.224  12.144  11.743 -0.3862  2.9219 -0.9291
    9ZrCpx    H  885   4.170  12.058  11.592 -1.7349  0.3017 -1.9644
    9ZrCpx    P  886   3.408  12.327  11.612  0.2289  0.9447  0.0279
    9ZrCpx   OS  887   3.418  12.287  11.770  0.0664 -0.0621  0.0823
    9ZrCpx   OS  888   3.395  12.172  11.529  0.0359 -0.1785  0.0532
    9ZrCpx   OS  889   3.270  12.424  11.591  0.4330 -0.0813 -0.2935
    9ZrCpx   O2  890   3.516  12.403  11.560  0.4332 -0.2593 -0.3352
    9ZrCpx    C  891   3.543  12.294  11.841 -0.1140 -0.3724  0.0275
    9ZrCpx    C  892   3.535  12.427  11.923 -0.2099 -0.7478  0.4887
    9ZrCpx    C  893   3.653  12.459  12.010 -0.4522 -0.4355  0.4571
    9ZrCpx    C  894   3.678  12.339  12.108 -0.6000 -0.0605 -0.3137
    9ZrCpx    C  895   3.471  12.063  11.575  0.1600 -0.2636 -0.1995
    9ZrCpx    C  896   3.408  11.979  11.684 -0.2731 -0.0565 -0.7442
    9ZrCpx    C  897   3.491  11.874  11.742  0.2443  0.3005 -0.2468
    9ZrCpx    C  898   3.424  11.825  11.868  0.1911 -0.0466 -0.3343
    9ZrCpx    C  899   3.140  12.372  11.625 -0.9535 -0.6758 -0.6299
    9ZrCpx    C  900   3.100  12.247  11.548  0.1168 -0.1964 -0.4218
    9ZrCpx    C  901   2.949  12.228  11.548  0.0146 -0.2769  0.2544
    9ZrCpx    C  902   2.892  12.191  11.680 -0.0718  0.0915 -1.5597
    9ZrCpx    H  903   3.619  12.293  11.763  1.7079 -0.4366  1.7715
    9ZrCpx    H  904   3.555  12.205  11.902  0.1300  1.0545  2.1480
    9ZrCpx    H  905   3.517  12.514  11.859  0.5813  0.3928  1.7726
    9ZrCpx    H  906   3.444  12.440  11.981 -0.9984 -2.0014 -0.4449
    9ZrCpx    H  907   3.633  12.548  12.070 -4.5338 -1.7617  1.2387
    9ZrCpx    H  908   3.733  12.479  11.939 -0.6507  0.1114  0.3876
    9ZrCpx    H  909   3.766  12.359  12.170  1.1727  0.7982 -3.0149
    9ZrCpx    H  910   3.706  12.249  12.053 -0.3869  0.2253 -0.6799
    9ZrCpx    H  911   3.588  12.315  12.164 -2.2438  2.9601 -1.5265
    9ZrCpx    H  912   3.561  12.113  11.612  0.1451  0.4173 -1.0694
    9ZrCpx    H  913   3.509  12.008  11.489 -0.6983 -0.9648 -0.1373
    9ZrCpx    H  914   3.322  11.929  11.639  0.0891 -0.0378 -1.4641
    9ZrCpx    H  915   3.359  12.038  11.762  1.8091  1.3424 -0.4447
    9ZrCpx    H  916   3.595  11.895  11.768  0.5337 -0.0120 -1.1159
    9ZrCpx    H  917   3.504  11.800  11.662  2.3120 -0.9668  1.2136
    9ZrCpx    H  918   3.467  11.732  11.906  0.4062 -0.5452 -1.7679
    9ZrCpx    H  919   3.320  11.796  11.851 -0.2420  0.4694  1.3023
    9ZrCpx    H  920   3.419  11.904  11.943  1.8805 -0.1627 -0.0864
    9ZrCpx    H  921   3.072  12.451  11.595  0.9297  1.8559  1.5139
    9ZrCpx    H  922   3.137  12.341  11.729 -4.4061 -0.8138 -0.7291
    9ZrCpx    H  923   3.112  12.255  11.440 -2.0477  0.9171 -0.6246
    9ZrCpx    H  924   3.149  12.154  11.573 -1.4841 -1.0588 -0.3947
    9ZrCpx    H  925   2.891  12.312  11.511  1.3191  0.6337  0.2770
    9ZrCpx    H  926   2.935  12.146  11.477  0.1100 -1.7875  1.9471
    9ZrCpx    H  927   2.786  12.171  11.662 -0.0146  0.0209 -1.8184
    9ZrCpx    H  928   2.899  12.278  11.746  4.5632 -1.8032  0.6110
    9ZrCpx    H  929   2.950  12.107  11.717 -0.7521 -0.5090 -1.8496
    9ZrCpx    N  930   3.714  12.275  11.354 -0.5572 -0.5394  0.6616
    9ZrCpx    O  931   3.709  12.312  11.241 -0.0261 -0.0616 -0.2209
    9ZrCpx    O  932   3.810  12.220  11.388 -0.7608  0.4320 -0.2785
    9ZrCpx    O  933   3.613  12.247  11.413  0.4867  0.3928  0.3089
    9ZrCpx    N  934   3.594  12.539  11.161  0.6035  0.0364  0.0236
    9ZrCpx    O  935   3.602  12.507  11.045 -0.2623 -0.5141 -0.3808
    9ZrCpx    O  936   3.697  12.571  11.209  0.1107 -0.4683 -0.2941
    9ZrCpx    O  937   3.489  12.600  11.199  0.0760 -0.2204 -0.2552
    9ZrCpx    N  938   3.407  12.315  11.275  0.4881  0.5472  0.8709
    9ZrCpx    O  939   3.338  12.213  11.265  0.3035  0.1258  0.0745
    9ZrCpx    O  940   3.356  12.403  11.335 -0.5655 -0.2585  0.5764
    9ZrCpx    O  941   3.479  12.335  11.185  0.5151  0.0234 -0.3615
    9ZrCpx    N  942   3.541  12.631  11.489  0.7216 -0.1838 -0.4717
    9ZrCpx    O  943   3.612  12.672  11.417 -0.4308 -0.2359  0.0041
    9ZrCpx    O  944   3.549  12.673  11.600  0.6030 -0.1876  0.6573
    9ZrCpx    O  945   3.437  12.602  11.444 -0.8568  0.6133  0.7179
   10ZrCpx   Zr  946   5.575   6.114   2.210 -0.0699 -0.0838  0.0134
   10ZrCpx    P  947   5.267   6.150   2.177 -0.0792  0.6889 -0.3961
   10ZrCpx   OS  948   5.253   6.015   2.075 -0.5555  0.1873 -0.2880
   10ZrCpx   OS  949   5.250   6.297   2.100 -0.1195  0.1000  0.2943
   10ZrCpx   OS  950   5.133   6.142   2.276  0.5394  0.3776 -0.4876
   10ZrCpx   O2  951   5.380   6.143   2.267 -0.1182  0.1559  0.3657
   10ZrCpx    C  952   5.139   5.996   1.994 -0.6880  0.0042  0.0341
   10ZrCpx    C  953   5.125   6.096   1.876 -0.3330 -0.4401  0.3016
   10ZrCpx    C  954   4.979   6.115   1.828  0.4085 -0.1499 -0.0040
   10ZrCpx    C  955   4.892   6.197   1.923 -0.4140 -0.9262  0.2115
   10ZrCpx    C  956   5.229   6.423   2.166  0.0359  0.5515  0.4804
   10ZrCpx    C  957   5.074   6.435   2.149 -0.0327  0.8715  0.1313
   10ZrCpx    C  958   5.033   6.560   2.231 -0.5909 -0.3080  1.2465
   10ZrCpx    C  959   4.882   6.567   2.258 -0.1956  0.0540 -0.0689
   10ZrCpx    C  960   5.130   6.194   2.411  0.3921  1.2374  0.5769
   10ZrCpx    C  961   5.181   6.084   2.514  0.3426  0.3818 -0.4302
   10ZrCpx    C  962   5.080   5.996   2.582  0.5650  0.4269  0.4055
   10ZrCpx    C  963   5.009   5.908   2.474  0.6479  0.2845 -0.1194
   10ZrCpx    H  964   5.135   5.892   1.961 -0.0046 -0.9296  2.7524
   10ZrCpx    H  965   5.051   6.010   2.056 -0.5352  0.2011  0.2087
   10ZrCpx    H  966   5.157   6.198   1.898 -0.4642 -0.0677 -1.2064
   10ZrCpx    H  967   5.186   6.061   1.794 -0.7472 -1.9620  0.6382
   10ZrCpx    H  968   4.970   6.170   1.734  1.0511  0.5744  0.3539
   10ZrCpx    H  969   4.946   6.017   1.794  0.5916  0.4950 -2.1462
   10ZrCpx    H  970   4.794   6.202   1.877 -1.4280 -2.3376  2.1496
   10ZrCpx    H  971   4.925   6.301   1.930 -0.0675 -0.8777 -1.9034
   10ZrCpx    H  972   4.901   6.149   2.020 -0.0781  0.0035  0.6483
   10ZrCpx    H  973   5.280   6.498   2.106  0.0212  0.8481  0.8386
   10ZrCpx    H  974   5.253   6.423   2.272 -2.0419  1.7033  0.9627
   10ZrCpx    H  975   5.044   6.436   2.044 -1.9087  1.4931  0.6447
   10ZrCpx    H  976   5.022   6.351   2.194  0.2665  1.3646  1.4435
   10ZrCpx    H  977   5.080   6.653   2.199 -1.7839 -0.1159 -0.0135
   10ZrCpx    H  978   5.070   6.545   2.332 -1.5303 -1.4811  1.4269
   10ZrCpx    H  979   4.851   6.485   2.323 -0.2857 -0.1221 -0.3333
   10ZrCpx    H  980   4.815   6.565   2.171 -0.3248  0.1018  0.0292
   10ZrCpx    H  981   4.857   6.661   2.307  1.9360  0.2527  0.6768
   10ZrCpx    H  982   5.026   6.218   2.432 -0.4302 -0.0560 -1.8228
   10ZrCpx    H  983   5.187   6.285   2.431 -0.1767  1.0750  3.0262
   10ZrCpx    H  984   5.260   6.022   2.471 -0.3485 -0.4999 -0.4442
   10ZrCpx    H  985   5.233   6.138   2.593 -1.0981  0.0684  0.7526
   10ZrCpx    H  986   5.130   5.920   2.641  1.6106  1.2284  0.5649
   10ZrCpx    H  987   5.003   6.054   2.633 -0.5241  0.3983 -1.1481
   10ZrCpx    H  988   5.071   5.862   2.397 -0.5289  0.1244 -0.9905
   10ZrCpx    H  989   4.929   5.957   2.419  1.0548  1.6261  0.4786
   10ZrCpx    H  990   4.964   5.829   2.533  2.6926  0.2225  1.3970
   10ZrCpx    P  991   5.554   6.084   1.888 -0.2116  0.3332  0.2537
   10ZrCpx   OS  992   5.448   6.142   1.765 -0.2777  0.3959 -0.3434
   10ZrCpx   OS  993   5.575   5.917   1.853  0.0256 -0.5000  0.3174
   10ZrCpx   OS  994   5.697   6.181   1.856 -0.5918  0.6119  0.0045
   10ZrCpx   O2  995   5.483   6.104   2.011  0.2221 -0.4502  0.5552
   10ZrCpx    C  996   5.426   6.281   1.756  0.5700  0.5647  0.0757
   10ZrCpx    C  997   5.367   6.311   1.618 -0.2543 -0.3260 -0.0062
   10ZrCpx    C  998   5.325   6.460   1.577  0.1958  0.2932 -0.6555
   10ZrCpx    C  999   5.218   6.509   1.681  0.0721 -0.3676  0.3434
   10ZrCpx    C 1000   5.464   5.828   1.860  0.1100 -0.5708 -0.9035
   10ZrCpx    C 1001   5.383   5.805   1.734 -1.1482  0.3921  0.2534
   10ZrCpx    C 1002   5.459   5.762   1.607  0.1218  0.6650  0.5870
   10ZrCpx    C 1003   5.367   5.726   1.492 -0.3884  0.5326  0.3063
   10ZrCpx    C 1004   5.783   6.166   1.744 -0.0004  0.8321 -0.4629
   10ZrCpx    C 1005   5.797   6.019   1.698  0.6358 -0.1935  0.1064
   10ZrCpx    C 1006   5.910   5.986   1.594  0.4840 -0.3190 -0.3736
   10ZrCpx    C 1007   5.892   5.862   1.517 -0.1303  0.5356 -0.0603
   10ZrCpx    H 1008   5.373   6.322   1.842  1.6810  0.1759  0.9634
   10ZrCpx    H 1009   5.518   6.340   1.754  0.6409  0.4532  0.0236
   10ZrCpx    H 1010   5.421   6.270   1.533  0.4531 -1.2263  0.8662
   10ZrCpx    H 1011   5.269   6.264   1.622 -0.6114  0.4376  0.5219
   10ZrCpx    H 1012   5.418   6.516   1.582  0.1078  0.3074  1.7714
   10ZrCpx    H 1013   5.286   6.464   1.476 -0.2932 -3.2709 -0.7023
   10ZrCpx    H 1014   5.258   6.500   1.782  2.9211  0.1667 -0.6774
   10ZrCpx    H 1015   5.128   6.449   1.668 -1.1597  1.3648  0.6424
   10ZrCpx    H 1016   5.197   6.616   1.675  2.2759  0.0034 -1.4721
   10ZrCpx    H 1017   5.392   5.847   1.940  0.0574  0.6004 -1.2205
   10ZrCpx    H 1018   5.506   5.736   1.899  2.7136  1.0232  0.1787
   10ZrCpx    H 1019   5.337   5.898   1.703  0.8291  1.2372 -0.2695
   10ZrCpx    H 1020   5.298   5.740   1.754 -0.0289 -0.6080  1.8741
   10ZrCpx    H 1021   5.513   5.667   1.618 -2.5910 -0.8092  1.7914
   10ZrCpx    H 1022   5.533   5.835   1.575  0.7406  0.3129  1.1855
   10ZrCpx    H 1023   5.320   5.628   1.502  1.5025 -0.2405  1.8337
   10ZrCpx    H 1024   5.423   5.730   1.399  1.3643  2.0090  1.3975
   10ZrCpx    H 1025   5.295   5.804   1.467  0.0105  0.2090 -1.9234
   10ZrCpx    H 1026   5.757   6.224   1.656 -2.8720  0.2530 -0.0182
   10ZrCpx    H 1027   5.883   6.200   1.773 -0.0620  0.4336  0.2222
   10ZrCpx    H 1028   5.701   5.995   1.653 -0.5134  0.0321  2.3699
   10ZrCpx    H 1029   5.808   5.954   1.785  0.4902  1.5219  1.4344
   10ZrCpx    H 1030   6.008   5.992   1.641  1.3765  2.4269 -2.4250
   10ZrCpx    H 1031   5.902   6.075   1.532 -0.9431  0.4692  0.9092
   10ZrCpx    H 1032   5.900   5.778   1.585  0.7355  1.6325  1.2079
   10ZrCpx    H 1033   5.966   5.858   1.437  0.1676  0.2331  0.2260
   10ZrCpx    H 1034   5.788   5.865   1.483 -0.3435 -0.1814  0.5273
   10ZrCpx    N 1035   5.463   5.909   2.278 -0.8576 -0.4761  0.5649
   10ZrCpx    O 1036   5.529   5.949   2.367  0.1052  0.2336  0.3311
   10ZrCpx    O 1037   5.355   5.871   2.304 -0.0981  0.3267 -0.0260
   10ZrCpx    O 1038   5.488   5.918   2.158 -0.6111  0.2178  0.4709
   10ZrCpx    N 1039   5.693   6.157   2.393  1.0456  0.8716  0.2073
   10ZrCpx    O 1040   5.751   6.108   2.486  0.2846  0.0770 -1.2643
   10ZrCpx    O 1041   5.578   6.197   2.416  0.0759 -1.0711 -0.7039
   10ZrCpx    O 1042   5.764   6.211   2.306  0.3478  0.3497  0.3527
   10ZrCpx    N 1043   5.726   5.956   2.148  0.2556  0.3811 -0.0751
   10ZrCpx    O 1044   5.737   5.844   2.098 -0.5637 -0.8364 -0.2677
   10ZrCpx    O 1045   5.751   6.047   2.077 -0.3542  0.9559  0.6535
   10ZrCpx    O 1046   5.747   5.961   2.264  0.4282 -0.6989 -0.3367
   10ZrCpx    N 1047   5.559   6.295   2.126 -0.5245 -0.1584 -0.5430
   10ZrCpx    O 1048   5.527   6.329   2.227  0.0490 -0.2959 -0.5723
   10ZrCpx    O 1049   5.504   6.354   2.038 -0.0611  0.0118  0.1299
   10ZrCpx    O 1050   5.668   6.265   2.101 -0.1536  0.0916 -0.0480
   11ZrCpx   Zr 1051   4.867   6.398   2.854  0.1303  0.0984  0.2281
   11ZrCpx    P 1052   4.672   6.568   3.016  0.1386  0.3071 -0.0286
   11ZrCpx   OS 1053   4.532   6.541   2.931  0.2571  0.4941  0.1275
   11ZrCpx   OS 1054   4.744   6.716   2.984  0.0420 -0.1975 -0.1527
   11ZrCpx   OS 1055   4.602   6.599   3.168  0.1584 -0.0641  0.4121
   11ZrCpx   O2 1056   4.764   6.456   3.029 -0.0714  0.1561  0.5501
   11ZrCpx    C 1057   4.429   6.460   2.977  0.1415  0.2717 -0.1482
   11ZrCpx    C 1058   4.326   6.536   3.064 -0.9138  0.4097 -0.5313
   11ZrCpx    C 1059   4.187   6.473   3.077 -0.6521  0.1717 -0.0496
   11ZrCpx    C 1060   4.098   6.568   3.151  0.5951  0.5418  0.7310
   11ZrCpx    C 1061   4.687   6.817   2.910 -0.3269  0.1697  0.3022
   11ZrCpx    C 1062   4.603   6.909   3.001 -0.2018  0.1545  0.1683
   11ZrCpx    C 1063   4.678   6.995   3.103 -0.0198 -0.6475 -0.4637
   11ZrCpx    C 1064   4.580   7.105   3.139 -0.8492 -0.7483 -0.2005
   11ZrCpx    C 1065   4.652   6.551   3.293 -0.1036  0.6826  0.2477
   11ZrCpx    C 1066   4.798   6.592   3.329  0.3168 -0.2523  0.7799
   11ZrCpx    C 1067   4.849   6.580   3.471 -0.3434 -0.6437 -0.2259
   11ZrCpx    C 1068   4.994   6.622   3.503 -0.5994 -0.5832 -0.0002
   11ZrCpx    H 1069   4.380   6.423   2.887  2.5395  0.0332 -1.3933
   11ZrCpx    H 1070   4.461   6.372   3.033 -0.2704  2.1582  3.1544
   11ZrCpx    H 1071   4.369   6.562   3.161 -0.3605 -0.7059 -0.4593
   11ZrCpx    H 1072   4.308   6.633   3.018 -0.6966  0.5344 -0.3584
   11ZrCpx    H 1073   4.146   6.450   2.979  0.6797  1.2749 -0.8904
   11ZrCpx    H 1074   4.191   6.380   3.135 -0.0344  0.0430 -0.2938
   11ZrCpx    H 1075   4.146   6.615   3.237 -2.0291  3.8389  0.4759
   11ZrCpx    H 1076   4.000   6.532   3.185  1.6511 -1.5345  1.6699
   11ZrCpx    H 1077   4.065   6.650   3.087  0.2333 -1.2333 -1.3986
   11ZrCpx    H 1078   4.633   6.783   2.822  1.3964  1.1209 -1.1647
   11ZrCpx    H 1079   4.773   6.869   2.868 -0.5140 -0.5996 -1.0611
   11ZrCpx    H 1080   4.550   6.964   2.923  0.3131 -0.2102 -0.4525
   11ZrCpx    H 1081   4.528   6.856   3.059  1.3725 -1.1818  1.0495
   11ZrCpx    H 1082   4.720   6.949   3.193  2.0449 -0.8221 -1.4702
   11ZrCpx    H 1083   4.768   7.032   3.053  0.9311 -0.3068  1.4484
   11ZrCpx    H 1084   4.636   7.191   3.177 -0.4131 -1.3826  0.5995
   11ZrCpx    H 1085   4.514   7.072   3.219 -1.2556  0.6452  0.0615
   11ZrCpx    H 1086   4.528   7.141   3.050  1.3787 -0.0495 -1.2439
   11ZrCpx    H 1087   4.647   6.443   3.304  0.8361  0.5943 -0.1210
   11ZrCpx    H 1088   4.583   6.594   3.366 -3.0055 -1.5488 -1.0714
   11ZrCpx    H 1089   4.859   6.536   3.258  1.6507  1.7494  0.2997
   11ZrCpx    H 1090   4.817   6.693   3.294  1.5045 -1.2472 -1.5181
   11ZrCpx    H 1091   4.832   6.477   3.502 -1.6318  0.1719  1.8397
   11ZrCpx    H 1092   4.783   6.635   3.537  1.7938  2.4296 -0.5486
   11ZrCpx    H 1093   5.057   6.553   3.447 -0.3727 -1.9122  1.8457
   11ZrCpx    H 1094   5.017   6.623   3.610 -0.6416  1.1173 -0.0038
   11ZrCpx    H 1095   5.017   6.721   3.465 -1.5767 -0.5245 -0.4506
   11ZrCpx    P 1096   4.833   6.193   3.105  0.6001 -0.2955  0.5385
   11ZrCpx   OS 1097   4.885   6.294   3.224  0.5069 -0.5442 -0.5746
   11ZrCpx   OS 1098   4.880   6.038   3.138  0.2077 -0.0679  0.4404
   11ZrCpx   OS 1099   4.664   6.190   3.091 -0.4617  0.3145  0.0988
   11ZrCpx   O2 1100   4.897   6.227   2.978  0.6965 -0.1752 -0.3302
   11ZrCpx    C 1101   5.022   6.289   3.258 -0.2559  0.5307  0.4463
   11ZrCpx    C 1102   5.056   6.173   3.342  0.0762  0.4845  0.8077
   11ZrCpx    C 1103   4.961   6.152   3.463  0.0755 -0.3077 -0.2934
   11ZrCpx    C 1104   5.025   6.057   3.560  0.8896 -0.2313 -0.1609
   11ZrCpx    C 1105   4.868   5.933   3.050  0.5724 -0.0536 -0.2081
   11ZrCpx    C 1106   5.003   5.946   2.976 -0.0067  0.1191 -0.1268
   11ZrCpx    C 1107   5.058   5.819   2.906 -0.9181 -0.6909 -0.5462
   11ZrCpx    C 1108   5.079   5.707   3.001 -0.9386 -0.9183 -0.5108
   11ZrCpx    C 1109   4.570   6.152   3.194 -0.3901 -0.5836  0.1210
   11ZrCpx    C 1110   4.588   6.002   3.241 -0.2655  0.3821  0.3479
   11ZrCpx    C 1111   4.461   5.940   3.300 -0.1707 -0.5437  0.5664
   11ZrCpx    C 1112   4.489   5.813   3.385 -0.7683  0.7148 -0.3625
   11ZrCpx    H 1113   5.095   6.295   3.177 -0.4694 -1.8673  0.0562
   11ZrCpx    H 1114   5.040   6.375   3.322 -2.8472  0.8972  0.7224
   11ZrCpx    H 1115   5.058   6.088   3.274  0.4214  1.2187 -0.1168
   11ZrCpx    H 1116   5.157   6.187   3.381  1.0950  1.0091 -1.9184
   11ZrCpx    H 1117   4.864   6.119   3.427  0.1026  0.9150 -1.5480
   11ZrCpx    H 1118   4.953   6.246   3.518  1.3318  0.6521 -1.6956
   11ZrCpx    H 1119   5.028   5.954   3.525 -1.8787  0.0065 -1.2223
   11ZrCpx    H 1120   4.968   6.061   3.653  0.2194  1.6329 -0.6262
   11ZrCpx    H 1121   5.132   6.072   3.574  0.8550 -1.8974  2.1835
   11ZrCpx    H 1122   4.787   5.937   2.978  0.9091  1.3780 -0.5309
   11ZrCpx    H 1123   4.852   5.838   3.101 -0.5542  0.3456  0.2034
   11ZrCpx    H 1124   5.083   5.976   3.044 -0.4410 -2.1204  1.4397
   11ZrCpx    H 1125   4.997   6.018   2.895 -3.1318 -1.5604 -1.4629
   11ZrCpx    H 1126   5.143   5.841   2.842 -3.4958  0.5777 -3.6585
   11ZrCpx    H 1127   4.994   5.785   2.825 -0.4012 -0.0425 -1.2290
   11ZrCpx    H 1128   5.152   5.732   3.078  0.0206 -1.8242 -1.1012
   11ZrCpx    H 1129   5.115   5.617   2.950 -1.5292 -2.5899  1.9554
   11ZrCpx    H 1130   4.977   5.686   3.033 -1.4032  1.7226 -0.1773
   11ZrCpx    H 1131   4.473   6.165   3.147  0.4178  2.1137 -0.8900
   11ZrCpx    H 1132   4.577   6.208   3.287  1.4497  0.6422 -0.7163
   11ZrCpx    H 1133   4.620   5.937   3.159 -2.7637  0.2092 -0.5314
   11ZrCpx    H 1134   4.662   6.000   3.321 -0.3881  0.7647  0.4695
   11ZrCpx    H 1135   4.406   6.012   3.360  1.0882 -1.0014  2.3045
   11ZrCpx    H 1136   4.392   5.908   3.222  1.1187  1.2504 -1.3358
   11ZrCpx    H 1137   4.400   5.768   3.429 -0.9052  0.1568 -1.1945
   11ZrCpx    H 1138   4.560   5.838   3.463 -1.3815  0.0990  0.3956
   11ZrCpx    H 1139   4.542   5.738   3.326  2.2726  0.9912  1.9478
   11ZrCpx    N 1140   4.995   6.546   3.012  1.6673 -0.2353 -0.1578
   11ZrCpx    O 1141   4.949   6.602   2.906  0.7474 -0.0414  0.8635
   11ZrCpx    O 1142   5.015   6.616   3.114  0.2894  1.0074  0.4775
   11ZrCpx    O 1143   5.030   6.432   3.014  0.2235  0.9261  0.2441
   11ZrCpx    N 1144   4.816   6.535   2.682 -0.9232 -0.5809  1.8463
   11ZrCpx    O 1145   4.850   6.633   2.606 -0.5517  0.5635 -0.0476
   11ZrCpx    O 1146   4.742   6.562   2.770 -0.2059 -0.0140  0.9145
   11ZrCpx    O 1147   4.821   6.421   2.625  0.1515 -0.3865 -0.3801
   11ZrCpx    N 1148   5.064   6.376   2.791  0.3314  0.1313  0.3507
   11ZrCpx    O 1149   5.183   6.358   2.831  0.3157  0.1651  0.9734
   11ZrCpx    O 1150   5.021   6.278   2.742  0.2097 -0.1583  0.0236
   11ZrCpx    O 1151   5.042   6.483   2.732 -0.5544 -0.0673 -0.0216
   11ZrCpx    N 1152   4.703   6.238   2.816  0.2408 -0.2972  0.9364
   11ZrCpx    O 1153   4.658   6.341   2.831  0.1388 -0.5948  0.0583
   11ZrCpx    O 1154   4.634   6.138   2.833 -0.0463 -0.2174 -0.6033
   11ZrCpx    O 1155   4.793   6.227   2.749 -0.1991  0.1435 -0.3391
   12ZrCpx   Zr 1156   9.259   1.110   7.186 -0.0655  0.1882 -0.0276
   12ZrCpx    P 1157   9.118   1.175   7.455 -0.1293 -0.3619  0.3587
   12ZrCpx   OS 1158   8.982   1.236   7.384  0.2827 -1.1883  0.2564
   12ZrCpx   OS 1159   9.225   1.304   7.501 -0.4332  0.1568 -0.5051
   12ZrCpx   OS 1160   9.078   1.102   7.605  0.2714 -0.4964 -0.1336
   12ZrCpx   O2 1161   9.190   1.083   7.375 -0.2200 -0.6259  0.1347
   12ZrCpx    C 1162   8.880   1.312   7.442  0.7485  0.9026  0.3640
   12ZrCpx    C 1163   8.803   1.232   7.556  0.2360 -0.3576  0.5249
   12ZrCpx    C 1164   8.665   1.293   7.567 -0.0209  0.4419 -1.1188
   12ZrCpx    C 1165   8.589   1.217   7.670 -0.7755 -0.1535 -0.2962
   12ZrCpx    C 1166   9.163   1.400   7.583 -0.2570 -0.6621 -0.2325
   12ZrCpx    C 1167   9.114   1.516   7.494 -0.1970  0.3873  0.6141
   12ZrCpx    C 1168   9.232   1.611   7.452 -0.0936  0.4111 -0.1404
   12ZrCpx    C 1169   9.164   1.720   7.368 -0.7621 -0.0341  0.0570
   12ZrCpx    C 1170   9.170   1.031   7.680 -0.1951  0.2083  0.0920
   12ZrCpx    C 1171   9.276   1.123   7.755  0.9463  0.0259  0.0726
   12ZrCpx    C 1172   9.373   1.036   7.836  0.2142 -0.2476 -0.0992
   12ZrCpx    C 1173   9.337   1.005   7.984 -0.9666  0.2276  0.5380
   12ZrCpx    H 1174   8.899   1.414   7.474 -2.3617  2.1162 -1.4560
   12ZrCpx    H 1175   8.811   1.333   7.360 -0.9104 -0.2369  1.4385
   12ZrCpx    H 1176   8.800   1.130   7.516  0.4253 -0.4655  0.7878
   12ZrCpx    H 1177   8.855   1.233   7.652 -1.5403 -3.0207  1.5937
   12ZrCpx    H 1178   8.667   1.400   7.583  0.9500  0.2136  0.3693
   12ZrCpx    H 1179   8.600   1.280   7.480  0.0392 -1.7573 -0.8833
   12ZrCpx    H 1180   8.481   1.229   7.680 -0.9738 -2.0362  0.0112
   12ZrCpx    H 1181   8.626   1.225   7.773  0.4912 -4.6194 -0.3021
   12ZrCpx    H 1182   8.589   1.111   7.645  0.1075 -0.5717  1.3768
   12ZrCpx    H 1183   9.235   1.440   7.654  0.9319 -1.3881 -1.0070
   12ZrCpx    H 1184   9.075   1.358   7.631 -0.9669  1.7004  0.5846
   12ZrCpx    H 1185   9.039   1.568   7.553 -1.1135 -1.0312  0.7164
   12ZrCpx    H 1186   9.067   1.486   7.400  3.0746  0.3780 -1.0938
   12ZrCpx    H 1187   9.282   1.647   7.542 -0.9589  3.8270 -0.9570
   12ZrCpx    H 1188   9.297   1.549   7.391  1.3401 -1.0208  2.7642
   12ZrCpx    H 1189   9.081   1.760   7.426 -0.2422  1.8210 -0.4450
   12ZrCpx    H 1190   9.146   1.705   7.261  1.7726  0.9498 -0.5325
   12ZrCpx    H 1191   9.236   1.801   7.364 -0.8245  0.0262  0.1524
   12ZrCpx    H 1192   9.230   0.970   7.612 -1.8023  0.0493 -1.2174
   12ZrCpx    H 1193   9.129   0.957   7.749  0.7789  0.0394  0.4951
   12ZrCpx    H 1194   9.215   1.190   7.815  1.2063  0.0765  0.2811
   12ZrCpx    H 1195   9.325   1.185   7.680  1.0155 -0.6504 -0.4463
   12ZrCpx    H 1196   9.463   1.096   7.851  0.9683 -1.5036  0.4268
   12ZrCpx    H 1197   9.400   0.943   7.785  0.1712 -0.7174  0.7334
   12ZrCpx    H 1198   9.426   0.968   8.035  0.3252  3.0045  0.4281
   12ZrCpx    H 1199   9.252   0.938   7.993 -1.7692  0.9937 -0.9923
   12ZrCpx    H 1200   9.299   1.091   8.039  4.1942  3.8490 -1.1557
   12ZrCpx    P 1201   9.305   0.795   7.118 -0.1277 -0.1160 -0.3377
   12ZrCpx   OS 1202   9.246   0.802   6.961  0.0275  0.5939  0.4204
   12ZrCpx   OS 1203   9.245   0.643   7.173 -0.4721 -0.4784  0.2156
   12ZrCpx   OS 1204   9.469   0.783   7.107  0.3306  0.0244 -0.5361
   12ZrCpx   O2 1205   9.262   0.903   7.201  1.0850  0.3517  1.1529
   12ZrCpx    C 1206   9.278   0.706   6.863  1.1314  0.9537  0.5443
   12ZrCpx    C 1207   9.422   0.653   6.830  0.1726  0.3950 -0.2456
   12ZrCpx    C 1208   9.429   0.545   6.714  0.2055 -0.4364  0.0402
   12ZrCpx    C 1209   9.360   0.416   6.744 -0.1829 -0.2396 -0.4161
   12ZrCpx    C 1210   9.103   0.615   7.183 -0.3991 -0.6119 -0.0788
   12ZrCpx    C 1211   9.062   0.649   7.324 -0.1906  0.1092  0.0131
   12ZrCpx    C 1212   8.916   0.679   7.365 -0.7811 -0.7174  0.7205
   12ZrCpx    C 1213   8.911   0.739   7.502  0.1939 -0.4293 -0.1537
   12ZrCpx    C 1214   9.558   0.740   7.201 -0.0315  0.6440 -0.0631
   12ZrCpx    C 1215   9.675   0.650   7.156 -0.1401 -0.3404  0.1677
   12ZrCpx    C 1216   9.783   0.735   7.088  0.5442 -0.6616  0.7679
   12ZrCpx    C 1217   9.906   0.647   7.061  0.7385  1.1362  0.6036
   12ZrCpx    H 1218   9.222   0.618   6.893  0.6132  1.0010 -0.2735
   12ZrCpx    H 1219   9.231   0.740   6.770 -1.2128 -1.7217  0.6787
   12ZrCpx    H 1220   9.476   0.744   6.806 -1.1361  1.2252 -0.1224
   12ZrCpx    H 1221   9.472   0.610   6.916  0.0649  3.5744  1.4802
   12ZrCpx    H 1222   9.533   0.519   6.692 -0.4354 -0.4451 -3.2838
   12ZrCpx    H 1223   9.395   0.587   6.619 -0.4479 -0.3215  0.3182
   12ZrCpx    H 1224   9.380   0.344   6.665 -0.0168 -0.8078  0.1424
   12ZrCpx    H 1225   9.251   0.417   6.750 -0.0493  0.8744  2.2307
   12ZrCpx    H 1226   9.396   0.384   6.842  2.5614  1.0989 -0.9363
   12ZrCpx    H 1227   9.078   0.512   7.158  1.2153 -0.5623 -2.0956
   12ZrCpx    H 1228   9.049   0.693   7.130 -0.7637  1.5848  3.3748
   12ZrCpx    H 1229   9.112   0.745   7.338  0.7457 -0.4077  0.2679
   12ZrCpx    H 1230   9.102   0.578   7.396 -1.8762  0.7659  1.6376
   12ZrCpx    H 1231   8.865   0.584   7.380 -1.0927 -0.8161 -0.8768
   12ZrCpx    H 1232   8.868   0.736   7.285 -0.8432 -2.2807 -0.3798
   12ZrCpx    H 1233   8.809   0.764   7.532 -0.7114 -1.0521 -2.5814
   12ZrCpx    H 1234   8.954   0.839   7.500  1.1775 -0.8192  1.0967
   12ZrCpx    H 1235   8.952   0.672   7.578  0.7867  0.1956  0.0798
   12ZrCpx    H 1236   9.594   0.833   7.245  0.9050  1.3748 -2.3391
   12ZrCpx    H 1237   9.503   0.698   7.285 -0.4078  0.8979 -0.1798
   12ZrCpx    H 1238   9.633   0.576   7.088  2.3384 -2.1101  0.4995
   12ZrCpx    H 1239   9.719   0.604   7.244 -1.6087  1.3615  1.8294
   12ZrCpx    H 1240   9.742   0.783   6.999  0.2069 -0.6794  0.9132
   12ZrCpx    H 1241   9.805   0.809   7.165  2.8007 -0.7502  0.2458
   12ZrCpx    H 1242   9.974   0.700   6.994 -2.1658  0.8978 -2.7353
   12ZrCpx    H 1243   9.880   0.552   7.014  1.3638  0.6381  1.2464
   12ZrCpx    H 1244   9.952   0.625   7.157  1.3212  0.0083  0.0787
   12ZrCpx    N 1245   9.422   1.120   7.361  0.1998 -0.3957 -0.7102
   12ZrCpx    O 1246   9.406   1.227   7.313  0.2817 -0.4097 -0.1738
   12ZrCpx    O 1247   9.445   1.114   7.479 -0.2688 -0.6137 -0.7899
   12ZrCpx    O 1248   9.445   1.026   7.293  0.0132 -0.5411  0.2140
   12ZrCpx    N 1249   9.236   1.317   7.128  0.3076  0.2347 -0.4007
   12ZrCpx    O 1250   9.314   1.408   7.111  0.0503 -0.3968  0.3827
   12ZrCpx    O 1251   9.185   1.311   7.236  0.3643  0.1710 -0.3390
   12ZrCpx    O 1252   9.195   1.265   7.030 -0.2404 -0.5605 -0.0278
   12ZrCpx    N 1253   9.443   1.092   7.066 -0.0369  1.0715  0.4207
   12ZrCpx    O 1254   9.554   1.032   7.053  0.2148  0.0616 -0.3551
   12ZrCpx    O 1255   9.362   1.051   6.988  0.4281  0.1801 -0.0674
   12ZrCpx    O 1256   9.454   1.211   7.087  0.3818  0.4441  0.2684
   12ZrCpx    N 1257   9.073   1.036   7.147  0.8123  0.2714  0.1539
   12ZrCpx    O 1258   9.043   1.128   7.191 -0.1852 -0.1256 -0.5974
   12ZrCpx    O 1259   9.011   0.935   7.173  0.1561 -0.1464 -0.1611
   12ZrCpx    O 1260   9.123   1.039   7.043 -0.4017  0.0281 -0.0682
   13ZrCpx   Zr 1261  10.830   2.510   5.363  0.1926 -0.0890  0.0694
   13ZrCpx    P 1262  10.726   2.300   5.160  0.3694 -0.1757 -0.1593
   13ZrCpx   OS 1263  10.768   2.391   5.030  0.1855 -0.1050 -0.3542
   13ZrCpx   OS 1264  10.580   2.236   5.105 -0.5253  0.6445  0.2215
   13ZrCpx   OS 1265  10.822   2.173   5.215  0.3150  0.0714  0.4319
   13ZrCpx   O2 1266  10.687   2.394   5.268 -0.7321 -0.1722  0.2211
   13ZrCpx    C 1267  10.792   2.342   4.889 -0.5807  0.4195 -0.3774
   13ZrCpx    C 1268  10.685   2.246   4.832  0.0224  0.8026  0.3001
   13ZrCpx    C 1269  10.554   2.322   4.829  0.1407 -0.9962  0.7643
   13ZrCpx    C 1270  10.432   2.233   4.804  0.2369  0.0685 -0.0900
   13ZrCpx    C 1271  10.475   2.197   5.199  0.5179 -0.5846  1.4059
   13ZrCpx    C 1272  10.533   2.117   5.310 -0.4560 -0.3009 -0.1392
   13ZrCpx    C 1273  10.441   2.068   5.431  0.2892  0.2997  0.6517
   13ZrCpx    C 1274  10.519   2.032   5.555 -0.4973 -0.6973  0.1364
   13ZrCpx    C 1275  10.867   2.065   5.132  0.1834  0.6196  0.0064
   13ZrCpx    C 1276  11.020   2.078   5.119  0.0894 -0.5032 -0.3156
   13ZrCpx    C 1277  11.100   2.108   5.244 -1.2416 -0.7768 -0.7577
   13ZrCpx    C 1278  11.253   2.112   5.221 -0.3715 -0.1939  0.2520
   13ZrCpx    H 1279  10.796   2.428   4.822  0.7635 -1.2525 -2.4812
   13ZrCpx    H 1280  10.889   2.292   4.887 -0.9421 -0.6384  3.7076
   13ZrCpx    H 1281  10.703   2.216   4.729 -0.7356  0.3835  0.2862
   13ZrCpx    H 1282  10.683   2.161   4.901  0.6134 -0.7665 -1.5662
   13ZrCpx    H 1283  10.559   2.406   4.759  1.3704 -0.9682  0.8707
   13ZrCpx    H 1284  10.549   2.380   4.921 -0.0226  0.7854 -0.3483
   13ZrCpx    H 1285  10.433   2.150   4.874  0.4235  0.4841  0.3985
   13ZrCpx    H 1286  10.418   2.200   4.701 -1.1452  1.9102 -0.5236
   13ZrCpx    H 1287  10.343   2.286   4.837 -0.4460 -0.6374 -0.7863
   13ZrCpx    H 1288  10.390   2.141   5.158 -0.0279 -0.8822  2.9149
   13ZrCpx    H 1289  10.430   2.289   5.237  0.6460  0.4762 -0.9076
   13ZrCpx    H 1290  10.611   2.181   5.352 -0.0179 -0.9330  0.0240
   13ZrCpx    H 1291  10.578   2.029   5.264  0.2842 -0.5372  1.0148
   13ZrCpx    H 1292  10.372   2.147   5.458 -1.3256 -0.5376 -0.9366
   13ZrCpx    H 1293  10.384   1.977   5.410  0.4412  0.2884  0.2978
   13ZrCpx    H 1294  10.604   1.965   5.535  0.9862  1.5718 -1.3986
   13ZrCpx    H 1295  10.464   1.965   5.621  0.6406 -0.0451  1.7693
   13ZrCpx    H 1296  10.553   2.117   5.613  0.4127  0.7929 -2.4608
   13ZrCpx    H 1297  10.823   2.065   5.032  1.0008  1.6778 -0.3680
   13ZrCpx    H 1298  10.843   1.966   5.170 -0.5277  0.9586  0.4555
   13ZrCpx    H 1299  11.061   1.983   5.088 -0.2793 -1.0389  0.8145
   13ZrCpx    H 1300  11.055   2.146   5.042 -2.7918  2.3840  0.7887
   13ZrCpx    H 1301  11.074   2.028   5.313  0.0315 -1.2997 -0.8786
   13ZrCpx    H 1302  11.071   2.201   5.294  0.4667  0.7445 -2.5252
   13ZrCpx    H 1303  11.290   2.036   5.152 -1.9192  0.9111 -1.8768
   13ZrCpx    H 1304  11.304   2.098   5.316 -1.6185 -0.4258  0.8959
   13ZrCpx    H 1305  11.283   2.212   5.190 -1.0006 -0.5963 -1.7596
   13ZrCpx    P 1306  10.620   2.614   5.595  0.1786 -0.3075 -0.0019
   13ZrCpx   OS 1307  10.484   2.558   5.671  0.4267  0.0401 -0.1173
   13ZrCpx   OS 1308  10.593   2.776   5.544  0.1357  0.0344 -0.0327
   13ZrCpx   OS 1309  10.752   2.608   5.714  0.2215  0.1867  0.7627
   13ZrCpx   O2 1310  10.654   2.525   5.485  0.1722  0.1981 -0.0091
   13ZrCpx    C 1311  10.428   2.433   5.635  0.3974  0.5494  0.3917
   13ZrCpx    C 1312  10.304   2.458   5.549  0.1854 -0.6143 -0.0653
   13ZrCpx    C 1313  10.184   2.521   5.617  1.0422 -0.2545 -0.4520
   13ZrCpx    C 1314  10.067   2.550   5.527  0.6533  0.0227  0.2744
   13ZrCpx    C 1315  10.495   2.811   5.455  0.7174  0.2435  0.2863
   13ZrCpx    C 1316  10.379   2.887   5.519  0.3699 -0.8591  0.7304
   13ZrCpx    C 1317  10.427   3.023   5.580  0.8443  0.4875 -0.4246
   13ZrCpx    C 1318  10.324   3.136   5.563  0.9172 -0.1195 -0.6422
   13ZrCpx    C 1319  10.777   2.696   5.824  0.0669 -0.3582  0.2253
   13ZrCpx    C 1320  10.728   2.842   5.797 -0.1668 -0.0386 -0.2950
   13ZrCpx    C 1321  10.771   2.926   5.921 -0.4458 -0.0291  0.5286
   13ZrCpx    C 1322  10.758   3.076   5.898  0.7202 -0.5729  0.9878
   13ZrCpx    H 1323  10.406   2.381   5.728  2.2504 -1.4712 -0.2696
   13ZrCpx    H 1324  10.492   2.368   5.576  0.1457  1.7222 -1.2180
   13ZrCpx    H 1325  10.341   2.513   5.462  0.0944  0.1805  0.3878
   13ZrCpx    H 1326  10.273   2.359   5.517  2.0705 -2.0540  2.4453
   13ZrCpx    H 1327  10.219   2.610   5.671  0.5605 -0.7864  0.7675
   13ZrCpx    H 1328  10.155   2.461   5.703  1.3670  0.7027  0.3435
   13ZrCpx    H 1329  10.098   2.590   5.430 -1.1767 -0.2190 -0.4423
   13ZrCpx    H 1330  10.002   2.625   5.571  0.3055 -1.0876  1.6855
   13ZrCpx    H 1331  10.002   2.463   5.511  0.3142 -0.0042  1.7768
   13ZrCpx    H 1332  10.467   2.722   5.398  0.2678  0.1642  0.6243
   13ZrCpx    H 1333  10.525   2.878   5.375 -0.5270 -0.1525 -0.5349
   13ZrCpx    H 1334  10.295   2.905   5.452 -0.1797 -0.8017  1.4317
   13ZrCpx    H 1335  10.332   2.825   5.595  1.1937 -1.5209  0.7032
   13ZrCpx    H 1336  10.515   3.051   5.522  1.1734  1.8756  0.6973
   13ZrCpx    H 1337  10.455   3.010   5.685  2.0124  2.5094 -0.4605
   13ZrCpx    H 1338  10.338   3.228   5.619 -1.2090 -0.5444  0.6322
   13ZrCpx    H 1339  10.227   3.110   5.605  0.3945 -0.6696 -2.1853
   13ZrCpx    H 1340  10.291   3.154   5.461 -0.1766  1.2860 -0.0519
   13ZrCpx    H 1341  10.886   2.692   5.829  0.0502 -2.0529 -0.5047
   13ZrCpx    H 1342  10.740   2.648   5.915  1.3106 -1.3739  0.2089
   13ZrCpx    H 1343  10.620   2.852   5.786 -0.4513 -1.1187  1.3847
   13ZrCpx    H 1344  10.771   2.876   5.703  2.5949  0.8191  1.2322
   13ZrCpx    H 1345  10.708   2.891   6.002 -0.7636 -0.0484  0.2738
   13ZrCpx    H 1346  10.877   2.915   5.943 -0.5611 -0.4154  0.8831
   13ZrCpx    H 1347  10.840   3.115   5.958  1.5123  0.9529 -1.0588
   13ZrCpx    H 1348  10.659   3.116   5.919 -0.2078 -2.6762  0.7353
   13ZrCpx    H 1349  10.755   3.089   5.790 -0.0889  1.3514  1.2187
   13ZrCpx    N 1350  10.713   2.623   5.198 -0.1520  0.0369 -0.1855
   13ZrCpx    O 1351  10.829   2.606   5.154  0.1734  0.1573  0.5597
   13ZrCpx    O 1352  10.630   2.625   5.110  0.6613 -0.0377  0.4004
   13ZrCpx    O 1353  10.678   2.664   5.298 -0.5838  0.7276 -0.2200
   13ZrCpx    N 1354  11.049   2.484   5.271  0.6614 -0.4251  0.3510
   13ZrCpx    O 1355  11.146   2.520   5.206  0.3532 -0.5849  0.2358
   13ZrCpx    O 1356  10.958   2.415   5.217 -0.4845  0.3948 -0.0083
   13ZrCpx    O 1357  11.058   2.484   5.390  0.0924  0.8820 -0.7905
   13ZrCpx    N 1358  10.884   2.727   5.409  0.1224 -0.5484 -0.1432
   13ZrCpx    O 1359  10.850   2.837   5.418  0.5520  0.1798  0.3624
   13ZrCpx    O 1360  10.894   2.667   5.514  0.1350 -0.1691 -0.7396
   13ZrCpx    O 1361  10.949   2.699   5.313  0.7504 -0.1849 -0.6429
   13ZrCpx    N 1362  10.823   2.358   5.514  0.5667  0.1370  0.0754
   13ZrCpx    O 1363  10.858   2.300   5.426  0.3135  0.0126  0.6463
   13ZrCpx    O 1364  10.894   2.443   5.555  0.4630 -0.4871  0.2136
   13ZrCpx    O 1365  10.756   2.297   5.593  0.1220  0.2881  0.1683
   14ZrCpx   Zr 1366   2.002   9.065   8.635 -0.0718 -0.1451  0.0607
   14ZrCpx    P 1367   2.067   8.894   8.367 -0.1067  0.7175 -0.2886
   14ZrCpx   OS 1368   1.924   8.802   8.385 -0.3626  0.0285  0.3398
   14ZrCpx   OS 1369   2.185   8.799   8.300  0.3421  0.4592  0.5191
   14ZrCpx   OS 1370   2.034   9.016   8.259  0.6307  1.0934 -0.1357
   14ZrCpx   O2 1371   2.117   8.943   8.495 -0.1658 -0.2469  1.0071
   14ZrCpx    C 1372   1.848   8.742   8.278  0.5725  0.2578 -0.5285
   14ZrCpx    C 1373   1.846   8.807   8.140  0.2023 -0.1161 -0.6365
   14ZrCpx    C 1374   1.765   8.724   8.032  0.0885  0.1671 -0.2288
   14ZrCpx    C 1375   1.822   8.582   8.025 -0.0298 -0.1123 -0.0413
   14ZrCpx    C 1376   2.241   8.690   8.370 -0.0634  0.5504 -0.4738
   14ZrCpx    C 1377   2.367   8.648   8.290  0.5933 -0.0061 -0.6534
   14ZrCpx    C 1378   2.417   8.509   8.335  0.2344  0.4143 -0.2938
   14ZrCpx    C 1379   2.521   8.452   8.245  0.5137  0.0588 -0.1863
   14ZrCpx    C 1380   2.143   9.088   8.198  0.8277 -0.1101 -0.3339
   14ZrCpx    C 1381   2.187   9.003   8.077  0.5785  0.2413  0.6753
   14ZrCpx    C 1382   2.255   9.091   7.972 -0.7479 -0.0987  0.3742
   14ZrCpx    C 1383   2.277   9.010   7.845 -1.7501 -0.8155 -0.3108
   14ZrCpx    H 1384   1.875   8.637   8.280 -1.3901 -0.2503 -0.2052
   14ZrCpx    H 1385   1.745   8.727   8.311  1.1365 -1.5438  0.4720
   14ZrCpx    H 1386   1.793   8.899   8.164 -0.3844 -0.4819 -0.5235
   14ZrCpx    H 1387   1.947   8.823   8.103  0.0034  0.3711 -0.9630
   14ZrCpx    H 1388   1.662   8.707   8.062  0.0845  0.0947 -0.2833
   14ZrCpx    H 1389   1.775   8.777   7.937 -0.4894  2.6935  1.0668
   14ZrCpx    H 1390   1.931   8.585   8.024 -0.0174 -0.4790  0.0477
   14ZrCpx    H 1391   1.784   8.525   7.940  1.4136 -1.9800  0.5348
   14ZrCpx    H 1392   1.798   8.523   8.113  0.8537  2.6978  2.1408
   14ZrCpx    H 1393   2.248   8.697   8.479  0.2439  3.0655 -0.6285
   14ZrCpx    H 1394   2.166   8.613   8.355  1.2067 -0.5304 -1.3937
   14ZrCpx    H 1395   2.443   8.723   8.311 -0.3727  1.7697 -3.2459
   14ZrCpx    H 1396   2.343   8.657   8.184 -1.3591  2.2512 -0.0671
   14ZrCpx    H 1397   2.337   8.435   8.341 -0.6591  1.3978  0.1565
   14ZrCpx    H 1398   2.451   8.515   8.439  2.8406 -1.0541 -1.0118
   14ZrCpx    H 1399   2.540   8.346   8.266  1.9566  0.7640  2.3901
   14ZrCpx    H 1400   2.614   8.504   8.269  0.6514  0.2665 -1.1595
   14ZrCpx    H 1401   2.499   8.461   8.139 -0.7938 -4.7820 -0.4382
   14ZrCpx    H 1402   2.221   9.108   8.272  0.0699  1.8056 -0.0280
   14ZrCpx    H 1403   2.102   9.183   8.164  0.2266  1.3781  4.1933
   14ZrCpx    H 1404   2.251   8.917   8.099  1.5334  0.5193 -0.9547
   14ZrCpx    H 1405   2.101   8.955   8.032  0.5771 -1.2655  2.2359
   14ZrCpx    H 1406   2.350   9.121   8.014 -0.5470 -1.1701  0.7069
   14ZrCpx    H 1407   2.199   9.182   7.951  0.9728  0.8609 -0.0637
   14ZrCpx    H 1408   2.305   9.074   7.761 -0.1569 -0.2347  0.6239
   14ZrCpx    H 1409   2.188   8.959   7.810 -1.9773 -0.3446 -0.4326
   14ZrCpx    H 1410   2.355   8.936   7.863 -2.2339 -1.1856  0.2693
   14ZrCpx    P 1411   2.261   9.116   8.834  0.5338 -0.5251 -0.3225
   14ZrCpx   OS 1412   2.432   9.106   8.823  0.3816 -0.3096 -0.6554
   14ZrCpx   OS 1413   2.224   9.022   8.974  0.1210 -0.4810  0.6099
   14ZrCpx   OS 1414   2.230   9.283   8.856  0.0952  0.1875  0.5170
   14ZrCpx   O2 1415   2.197   9.068   8.713 -0.4277  0.2555  0.0908
   14ZrCpx    C 1416   2.497   9.155   8.707  0.2020 -0.0750 -0.3032
   14ZrCpx    C 1417   2.504   9.055   8.592 -0.0624 -0.1178 -0.4011
   14ZrCpx    C 1418   2.618   9.094   8.501 -0.2653  0.4717 -0.5000
   14ZrCpx    C 1419   2.601   9.041   8.362 -0.2232  0.2347 -0.0361
   14ZrCpx    C 1420   2.232   8.885   8.995  0.2471 -0.2512  0.1069
   14ZrCpx    C 1421   2.327   8.815   8.902  0.0250  1.1394  0.6241
   14ZrCpx    C 1422   2.352   8.670   8.927  0.2124  0.6322  0.6910
   14ZrCpx    C 1423   2.452   8.645   9.031 -0.1577 -0.3407  0.1781
   14ZrCpx    C 1424   2.256   9.361   8.971  0.2546 -0.2729  0.2820
   14ZrCpx    C 1425   2.124   9.404   9.029  0.0427 -0.7078 -0.4124
   14ZrCpx    C 1426   2.149   9.482   9.154  0.1870  0.6617 -0.2678
   14ZrCpx    C 1427   2.020   9.538   9.219  0.7028  0.2987 -0.3350
   14ZrCpx    H 1428   2.458   9.252   8.677  2.6786  1.8894  2.6179
   14ZrCpx    H 1429   2.594   9.173   8.751  0.0514 -0.3229  0.1349
   14ZrCpx    H 1430   2.514   8.955   8.634 -0.2195  0.5919  1.3837
   14ZrCpx    H 1431   2.412   9.055   8.533 -1.0287 -0.0541  1.0609
   14ZrCpx    H 1432   2.700   9.050   8.557 -0.7671  0.1108 -0.0403
   14ZrCpx    H 1433   2.634   9.201   8.493 -0.7978  0.4512 -1.9943
   14ZrCpx    H 1434   2.593   8.932   8.368 -1.0075  0.2585 -0.5226
   14ZrCpx    H 1435   2.684   9.064   8.296 -1.4949  0.5746 -1.5424
   14ZrCpx    H 1436   2.510   9.085   8.320 -0.6155  0.0376  0.5925
   14ZrCpx    H 1437   2.134   8.840   8.982 -0.0768  0.1291  1.1583
   14ZrCpx    H 1438   2.257   8.880   9.101 -1.6598 -4.3988  0.4606
   14ZrCpx    H 1439   2.426   8.859   8.916 -0.8607  2.4922  2.8621
   14ZrCpx    H 1440   2.306   8.821   8.795 -1.9518  1.3136  1.0088
   14ZrCpx    H 1441   2.258   8.628   8.965  0.0894  1.2904  1.1181
   14ZrCpx    H 1442   2.379   8.609   8.841 -0.7606 -0.0394  0.8474
   14ZrCpx    H 1443   2.464   8.539   9.054  0.0023 -0.1404  1.0471
   14ZrCpx    H 1444   2.423   8.690   9.126 -1.6304 -0.9422  0.0209
   14ZrCpx    H 1445   2.553   8.676   9.002 -0.4940  0.0486 -0.5749
   14ZrCpx    H 1446   2.315   9.449   8.947  0.5925 -0.8053 -0.8960
   14ZrCpx    H 1447   2.310   9.301   9.045 -0.7913  1.7857  2.7733
   14ZrCpx    H 1448   2.068   9.455   8.951  0.9287  1.0770  0.1073
   14ZrCpx    H 1449   2.069   9.317   9.066  0.0728  0.1341  1.6993
   14ZrCpx    H 1450   2.218   9.565   9.137  1.4304 -0.6649 -1.7724
   14ZrCpx    H 1451   2.193   9.424   9.235  2.0840  0.4649 -1.4109
   14ZrCpx    H 1452   1.967   9.601   9.148 -1.6268 -1.4523 -0.1938
   14ZrCpx    H 1453   2.046   9.601   9.304  3.3147  0.1205 -0.9716
   14ZrCpx    H 1454   1.956   9.459   9.258  1.4716  0.9689  2.3622
   14ZrCpx    N 1455   2.015   8.831   8.676 -0.0481 -0.2008 -0.4422
   14ZrCpx    O 1456   1.908   8.860   8.629  0.2270 -0.2586  0.0733
   14ZrCpx    O 1457   2.046   8.712   8.669 -0.3588 -0.0237  0.1939
   14ZrCpx    O 1458   2.074   8.899   8.759  0.1200  0.6791 -0.7992
   14ZrCpx    N 1459   1.788   9.100   8.560 -0.5786  0.7787 -0.5445
   14ZrCpx    O 1460   1.672   9.063   8.568  0.1036 -0.2988 -0.0593
   14ZrCpx    O 1461   1.855   9.048   8.478 -0.1377 -0.3114  0.0593
   14ZrCpx    O 1462   1.819   9.216   8.597 -0.2367 -0.1610  0.0114
   14ZrCpx    N 1463   1.921   9.059   8.850  0.4781 -0.5425  0.1750
   14ZrCpx    O 1464   1.928   9.009   8.962  0.0389  0.5248  1.0139
   14ZrCpx    O 1465   1.970   9.171   8.838  0.4946  0.2098  0.9093
   14ZrCpx    O 1466   1.826   9.019   8.781  0.0705 -0.0444  0.8303
   14ZrCpx    N 1467   2.108   9.220   8.557 -0.1043  0.1895 -0.4780
   14ZrCpx    O 1468   2.058   9.184   8.464  0.2352 -0.2672  0.5201
   14ZrCpx    O 1469   2.223   9.246   8.551 -0.6906  0.4240 -0.4273
   14ZrCpx    O 1470   2.042   9.270   8.640  0.0704  0.0057  0.6788
   15ZrCpx   Zr 1471  10.299   6.454   2.393 -0.1621 -0.2692 -0.1244
   15ZrCpx    P 1472  10.543   6.258   2.352 -0.0648  0.3352  0.0608
   15ZrCpx   OS 1473  10.528   6.237   2.183 -0.4499 -0.1023 -0.1473
   15ZrCpx   OS 1474  10.475   6.133   2.435 -0.8689  0.1648 -0.2141
   15ZrCpx   OS 1475  10.706   6.240   2.362 -0.5371 -0.2785  0.3423
   15ZrCpx   O2 1476  10.495   6.390   2.400  0.0304 -0.0411  0.6387
   15ZrCpx    C 1477  10.630   6.274   2.090  0.6317  0.1056 -0.3009
   15ZrCpx    C 1478  10.642   6.426   2.086 -0.6060  0.7556  0.4935
   15ZrCpx    C 1479  10.782   6.478   2.039  0.0726  0.9663  0.1708
   15ZrCpx    C 1480  10.879   6.458   2.158 -0.2778  0.5609  0.2467
   15ZrCpx    C 1481  10.505   5.996   2.404  0.1542  0.0767  0.0208
   15ZrCpx    C 1482  10.397   5.946   2.308  0.7569  0.5653 -1.0763
   15ZrCpx    C 1483  10.387   5.795   2.271  0.2546 -0.2087 -0.4416
   15ZrCpx    C 1484  10.273   5.772   2.179  0.6310  0.0914  0.4292
   15ZrCpx    C 1485  10.790   6.295   2.465 -1.1537 -0.2863 -1.0061
   15ZrCpx    C 1486  10.798   6.193   2.580  0.6002  0.8472  0.5690
   15ZrCpx    C 1487  10.879   6.251   2.692 -0.3691  0.1120  0.5125
   15ZrCpx    C 1488  10.807   6.344   2.782 -0.2260 -0.0519 -0.1414
   15ZrCpx    H 1489  10.724   6.219   2.101  0.1023 -0.5901  0.7702
   15ZrCpx    H 1490  10.599   6.242   1.991  2.6171  0.5185 -1.0861
   15ZrCpx    H 1491  10.636   6.472   2.185  1.7868  3.3754 -0.4996
   15ZrCpx    H 1492  10.563   6.463   2.022 -0.9255 -0.9712 -0.1405
   15ZrCpx    H 1493  10.821   6.423   1.954  1.5181 -1.3865  2.2871
   15ZrCpx    H 1494  10.778   6.587   2.026 -0.0539  1.0084  0.5408
   15ZrCpx    H 1495  10.973   6.495   2.118 -0.6001  0.2248 -0.8330
   15ZrCpx    H 1496  10.902   6.355   2.186  0.0229 -0.0177 -2.0460
   15ZrCpx    H 1497  10.844   6.517   2.243  2.8660  0.2855  1.7999
   15ZrCpx    H 1498  10.511   5.940   2.497 -2.1759  0.3807  0.3806
   15ZrCpx    H 1499  10.604   5.987   2.359  0.9483  0.6550  1.6355
   15ZrCpx    H 1500  10.310   5.994   2.352  0.5172  0.4643 -1.4363
   15ZrCpx    H 1501  10.417   5.999   2.215 -1.8842  4.0410  0.2322
   15ZrCpx    H 1502  10.376   5.745   2.367 -1.2514 -0.8551 -0.9375
   15ZrCpx    H 1503  10.482   5.758   2.232 -0.2443 -0.6261 -1.2713
   15ZrCpx    H 1504  10.177   5.786   2.230  1.5496 -0.2563  2.2810
   15ZrCpx    H 1505  10.273   5.671   2.138  1.1953  0.2737 -0.0220
   15ZrCpx    H 1506  10.262   5.840   2.095  1.4045  1.9611  1.7852
   15ZrCpx    H 1507  10.758   6.396   2.488 -2.7380 -1.1315  0.6902
   15ZrCpx    H 1508  10.893   6.315   2.435 -0.8041  0.2949  0.5384
   15ZrCpx    H 1509  10.702   6.159   2.620 -0.0266  2.8508  0.8244
   15ZrCpx    H 1510  10.855   6.105   2.549  0.0023  0.3461  0.8924
   15ZrCpx    H 1511  10.960   6.310   2.650 -0.2184  0.8076  1.7597
   15ZrCpx    H 1512  10.936   6.173   2.742  0.6277  1.2780  1.2150
   15ZrCpx    H 1513  10.731   6.402   2.729  1.0116  0.9557 -0.8452
   15ZrCpx    H 1514  10.878   6.418   2.819  0.5499 -0.2962 -1.1176
   15ZrCpx    H 1515  10.766   6.290   2.867  0.1344 -2.0228 -1.1809
   15ZrCpx    P 1516  10.349   6.763   2.474 -0.0760 -0.0719  0.5075
   15ZrCpx   OS 1517  10.284   6.775   2.631  0.4656  0.5062  0.5819
   15ZrCpx   OS 1518  10.229   6.803   2.363  0.0015  0.2093 -0.2026
   15ZrCpx   OS 1519  10.473   6.876   2.445 -0.4560  0.7750  0.1904
   15ZrCpx   O2 1520  10.412   6.635   2.445  0.4365  0.1689  0.3613
   15ZrCpx    C 1521  10.366   6.771   2.745  0.3344  0.0857  0.3002
   15ZrCpx    C 1522  10.510   6.724   2.731 -0.7329 -0.4937 -0.0757
   15ZrCpx    C 1523  10.583   6.757   2.858  0.0228 -0.2691 -0.1464
   15ZrCpx    C 1524  10.708   6.669   2.868  0.2165  0.2397  0.3365
   15ZrCpx    C 1525  10.142   6.913   2.384 -0.0756 -0.3683  0.7133
   15ZrCpx    C 1526  10.218   7.050   2.375 -0.2348 -1.3738  0.4665
   15ZrCpx    C 1527  10.133   7.176   2.400  0.3732 -0.4740 -0.0993
   15ZrCpx    C 1528  10.027   7.207   2.298  0.0398  0.1547  0.1260
   15ZrCpx    C 1529  10.537   6.885   2.319  0.5096  0.3370 -0.0535
   15ZrCpx    C 1530  10.677   6.824   2.313  0.2814  0.1354 -0.1049
   15ZrCpx    C 1531  10.793   6.887   2.391 -0.5045 -0.2840 -0.7583
   15ZrCpx    C 1532  10.836   7.019   2.339  0.5299  0.4225  0.1195
   15ZrCpx    H 1533  10.363   6.875   2.778 -1.4715  0.7287 -1.7864
   15ZrCpx    H 1534  10.326   6.711   2.826 -0.4405  1.5233  1.0021
   15ZrCpx    H 1535  10.510   6.616   2.717  1.2002 -0.3352 -1.5475
   15ZrCpx    H 1536  10.556   6.776   2.647 -1.7940 -0.4646 -0.6558
   15ZrCpx    H 1537  10.521   6.746   2.947  0.0382 -0.1794 -0.1248
   15ZrCpx    H 1538  10.609   6.862   2.852  2.2413 -0.7596  0.2363
   15ZrCpx    H 1539  10.777   6.712   2.941  2.7929 -0.0467 -1.8318
   15ZrCpx    H 1540  10.771   6.671   2.779 -0.9241 -0.4268 -0.4938
   15ZrCpx    H 1541  10.688   6.565   2.894 -1.4098 -0.2667 -2.7527
   15ZrCpx    H 1542  10.081   6.899   2.474 -1.5016 -0.7207 -0.2828
   15ZrCpx    H 1543  10.069   6.908   2.303 -0.9027  3.5442  1.1037
   15ZrCpx    H 1544  10.270   7.058   2.280  1.2115 -0.8060  1.2888
   15ZrCpx    H 1545  10.308   7.046   2.436  0.4673  1.1011 -0.3257
   15ZrCpx    H 1546  10.204   7.258   2.392 -0.1024  0.1270  1.7604
   15ZrCpx    H 1547  10.085   7.167   2.497 -1.5283  1.2030 -0.8416
   15ZrCpx    H 1548   9.984   7.109   2.276  1.4868 -0.8703  1.7088
   15ZrCpx    H 1549  10.075   7.249   2.210  1.0004 -1.9789 -0.4152
   15ZrCpx    H 1550   9.956   7.279   2.339 -0.9219  0.5928 -2.2282
   15ZrCpx    H 1551  10.474   6.854   2.235 -1.4487 -0.8952  1.8217
   15ZrCpx    H 1552  10.547   6.993   2.308 -0.6475  0.3155 -1.4984
   15ZrCpx    H 1553  10.690   6.838   2.205 -1.5897 -1.8694 -0.6198
   15ZrCpx    H 1554  10.671   6.717   2.334  0.9761  0.2103  0.4915
   15ZrCpx    H 1555  10.876   6.816   2.394 -0.4914 -0.4831 -4.2927
   15ZrCpx    H 1556  10.751   6.900   2.491  2.3715  2.4175  0.2053
   15ZrCpx    H 1557  10.931   7.053   2.381 -0.3194  2.6427  0.3078
   15ZrCpx    H 1558  10.773   7.108   2.348  0.1315  0.0010  1.6305
   15ZrCpx    H 1559  10.852   7.015   2.231 -0.5980  1.9660 -0.1281
   15ZrCpx    N 1560  10.368   6.361   2.603  0.1240  0.1706 -0.1090
   15ZrCpx    O 1561  10.290   6.287   2.545  0.1918 -0.3378 -0.3099
   15ZrCpx    O 1562  10.469   6.313   2.661  0.0886  0.1680 -0.4853
   15ZrCpx    O 1563  10.353   6.482   2.607 -0.0702 -0.1038 -0.3170
   15ZrCpx    N 1564  10.156   6.293   2.310 -0.0447  0.3680  0.6305
   15ZrCpx    O 1565  10.065   6.207   2.323  0.1513 -0.4520 -0.0253
   15ZrCpx    O 1566  10.273   6.253   2.304 -0.5241  0.5086  0.2125
   15ZrCpx    O 1567  10.121   6.397   2.254  0.1100 -0.8887 -0.3368
   15ZrCpx    N 1568  10.128   6.528   2.525 -0.3074 -0.0699  0.2178
   15ZrCpx    O 1569  10.098   6.585   2.628  0.1403  0.0856  0.3379
   15ZrCpx    O 1570  10.131   6.594   2.427 -0.4655  0.2479 -0.0908
   15ZrCpx    O 1571  10.102   6.410   2.517  0.5574  0.1047  0.3898
   15ZrCpx    N 1572  10.358   6.546   2.229 -0.0287  0.0107 -0.6056
   15ZrCpx    O 1573  10.373   6.444   2.191  0.1571  0.1835  0.5784
   15ZrCpx    O 1574  10.255   6.596   2.230 -0.3047  0.0431  0.0073
   15ZrCpx    O 1575  10.448   6.624   2.203 -0.4416  0.6601  0.1515
   16ZrCpx   Zr 1576   5.748   5.608   3.010 -0.1696  0.1259  0.0479
   16ZrCpx    P 1577   6.015   5.714   3.151 -0.1382  0.1497 -0.2696
   16ZrCpx   OS 1578   6.118   5.577   3.155 -0.3969  0.0207  0.3168
   16ZrCpx   OS 1579   5.937   5.726   3.301  0.3331 -0.0338  0.9527
   16ZrCpx   OS 1580   6.124   5.854   3.146 -0.2150 -0.0353 -0.2113
   16ZrCpx   O2 1581   5.923   5.726   3.042  0.0065  0.6299 -0.1739
   16ZrCpx    C 1582   6.238   5.563   3.074  0.6519  0.0156  0.1725
   16ZrCpx    C 1583   6.234   5.610   2.931  0.0896 -0.7458  0.3468
   16ZrCpx    C 1584   6.375   5.598   2.865 -0.1547 -0.4111  0.8639
   16ZrCpx    C 1585   6.433   5.454   2.860 -0.3205 -0.6588 -0.2247
   16ZrCpx    C 1586   6.010   5.730   3.425 -0.1285 -0.7571 -0.4736
   16ZrCpx    C 1587   6.046   5.879   3.452 -0.1450  0.1065 -0.6760
   16ZrCpx    C 1588   5.927   5.967   3.482 -0.2264 -0.0918 -0.5383
   16ZrCpx    C 1589   5.961   6.095   3.548 -0.1225 -0.3718  0.0081
   16ZrCpx    C 1590   6.093   5.992   3.124 -0.1405 -0.0807 -0.1314
   16ZrCpx    C 1591   6.028   6.004   2.992  0.4042  0.4109  0.1018
   16ZrCpx    C 1592   6.048   6.144   2.930 -1.0302  0.1488 -0.0307
   16ZrCpx    C 1593   6.000   6.153   2.786  0.6096 -0.2576 -0.2284
   16ZrCpx    H 1594   6.262   5.456   3.069  1.1157  0.0789  0.9037
   16ZrCpx    H 1595   6.321   5.614   3.122 -0.3787  0.8019  1.1555
   16ZrCpx    H 1596   6.202   5.714   2.925  1.2973 -0.4746 -2.0427
   16ZrCpx    H 1597   6.154   5.556   2.881 -0.3126  0.0201  0.1438
   16ZrCpx    H 1598   6.361   5.625   2.760  0.3799  1.6139  1.3026
   16ZrCpx    H 1599   6.441   5.667   2.917 -0.7383 -1.9148  3.7380
   16ZrCpx    H 1600   6.528   5.446   2.807 -0.0667 -1.7993  0.3883
   16ZrCpx    H 1601   6.361   5.385   2.815 -0.3504 -0.4206 -0.5401
   16ZrCpx    H 1602   6.447   5.434   2.966 -1.8990  0.0855  0.1432
   16ZrCpx    H 1603   6.105   5.677   3.418  0.9747  1.2543 -1.0578
   16ZrCpx    H 1604   5.944   5.691   3.502  0.9882  2.1412  2.0265
   16ZrCpx    H 1605   6.090   5.872   3.552 -2.3426  0.4954  0.3571
   16ZrCpx    H 1606   6.110   5.918   3.373 -1.8508 -0.3503 -2.3286
   16ZrCpx    H 1607   5.864   5.914   3.554  1.1166 -0.7865  0.1414
   16ZrCpx    H 1608   5.863   5.987   3.397  0.2869 -1.6284 -1.3038
   16ZrCpx    H 1609   6.002   6.156   3.467  2.8329 -1.4148  0.6599
   16ZrCpx    H 1610   6.047   6.081   3.614  1.5877 -1.8595 -2.4322
   16ZrCpx    H 1611   5.874   6.147   3.587 -0.4942  1.3462 -2.9658
   16ZrCpx    H 1612   6.183   6.053   3.117 -1.1009  1.2729 -0.8106
   16ZrCpx    H 1613   6.029   6.042   3.197 -1.0417  0.4469 -1.2703
   16ZrCpx    H 1614   6.064   5.934   2.915  0.0507  0.9590 -0.5677
   16ZrCpx    H 1615   5.922   5.981   2.991  0.3767  0.4360 -2.9896
   16ZrCpx    H 1616   6.153   6.174   2.939 -0.7656 -1.1558  1.5267
   16ZrCpx    H 1617   5.992   6.209   2.998 -1.1883 -1.1866  1.1433
   16ZrCpx    H 1618   5.898   6.120   2.767  1.1326 -0.8445 -2.1221
   16ZrCpx    H 1619   6.069   6.096   2.724 -0.4031 -2.7943  0.9073
   16ZrCpx    H 1620   6.020   6.258   2.762  1.7019 -0.0446  1.4945
   16ZrCpx    P 1621   5.681   5.736   2.721 -0.0561  0.0083  0.1731
   16ZrCpx   OS 1622   5.541   5.804   2.754 -0.2555 -0.1320  0.2723
   16ZrCpx   OS 1623   5.655   5.581   2.637 -0.1515 -0.1861  0.3233
   16ZrCpx   OS 1624   5.763   5.810   2.594  0.7064  0.0559 -0.2388
   16ZrCpx   O2 1625   5.765   5.726   2.836 -0.0032 -0.3980  0.7228
   16ZrCpx    C 1626   5.512   5.928   2.691  0.4461  0.3097  0.5469
   16ZrCpx    C 1627   5.495   6.034   2.804  0.2533  0.7825  0.3275
   16ZrCpx    C 1628   5.368   6.014   2.886  0.9634 -0.0712 -0.2944
   16ZrCpx    C 1629   5.350   6.109   3.005  0.4332 -0.0175 -0.0797
   16ZrCpx    C 1630   5.603   5.568   2.504  0.2250  0.3627  0.0905
   16ZrCpx    C 1631   5.454   5.602   2.499 -0.0315  0.7044 -0.7528
   16ZrCpx    C 1632   5.362   5.529   2.591  0.1413  0.1796 -0.3054
   16ZrCpx    C 1633   5.221   5.593   2.585 -0.7190 -0.1963  0.6034
   16ZrCpx    C 1634   5.893   5.775   2.540 -0.0604 -0.5652 -0.1078
   16ZrCpx    C 1635   6.011   5.853   2.612 -0.0665 -0.1643  0.0864
   16ZrCpx    C 1636   6.146   5.811   2.555 -0.1342  0.2667 -0.3442
   16ZrCpx    C 1637   6.266   5.869   2.626  0.6426  0.6657  0.6713
   16ZrCpx    H 1638   5.590   5.954   2.620  0.1431 -0.2297  0.0220
   16ZrCpx    H 1639   5.420   5.912   2.635  0.4319 -1.3294  1.0084
   16ZrCpx    H 1640   5.579   6.027   2.874 -1.0963 -2.0522  1.7752
   16ZrCpx    H 1641   5.489   6.133   2.761  1.2832  0.9099  0.4468
   16ZrCpx    H 1642   5.371   5.910   2.917  1.2029  0.1160  0.3263
   16ZrCpx    H 1643   5.287   6.024   2.813  0.5064 -0.8695  0.0947
   16ZrCpx    H 1644   5.268   6.074   3.068  1.0651  1.6661  1.7340
   16ZrCpx    H 1645   5.439   6.103   3.067  0.9583 -3.3306 -1.0569
   16ZrCpx    H 1646   5.339   6.213   2.974  1.7988  0.4409  0.8868
   16ZrCpx    H 1647   5.621   5.467   2.467 -0.0815 -0.0981  1.1865
   16ZrCpx    H 1648   5.653   5.639   2.438 -0.0312  2.4199  2.0401
   16ZrCpx    H 1649   5.420   5.600   2.395 -1.0166  1.2302 -0.4462
   16ZrCpx    H 1650   5.446   5.707   2.530 -1.9872  0.5879 -0.7966
   16ZrCpx    H 1651   5.390   5.534   2.696  0.8073 -0.3302 -0.4581
   16ZrCpx    H 1652   5.353   5.422   2.569 -0.1250  0.0354  0.4835
   16ZrCpx    H 1653   5.203   5.654   2.674  0.1958  1.0599 -0.0686
   16ZrCpx    H 1654   5.137   5.523   2.583 -2.5124  1.9303 -1.9286
   16ZrCpx    H 1655   5.201   5.664   2.505 -2.4105 -1.5933 -0.2694
   16ZrCpx    H 1656   5.903   5.667   2.550 -2.5581 -1.0645 -2.4742
   16ZrCpx    H 1657   5.889   5.806   2.436  0.0532  0.2603  0.1281
   16ZrCpx    H 1658   6.006   5.847   2.721 -0.6221 -0.4427  0.0457
   16ZrCpx    H 1659   5.991   5.957   2.585 -0.3827 -0.6485 -1.5706
   16ZrCpx    H 1660   6.171   5.706   2.571  2.4414  0.9023  0.0679
   16ZrCpx    H 1661   6.150   5.826   2.447  1.4360 -0.1370 -0.3520
   16ZrCpx    H 1662   6.361   5.838   2.581  0.0801 -1.5425  0.9512
   16ZrCpx    H 1663   6.289   5.847   2.730  2.0444 -0.3769  0.1679
   16ZrCpx    H 1664   6.258   5.977   2.622  1.3101  0.6686 -1.4993
   16ZrCpx    N 1665   5.711   5.806   3.110 -0.6334  0.3520  0.2143
   16ZrCpx    O 1666   5.684   5.731   3.198 -0.3436 -1.2738 -0.2312
   16ZrCpx    O 1667   5.762   5.913   3.147 -0.1705  0.0925  0.2638
   16ZrCpx    O 1668   5.648   5.811   3.010  0.2276  0.1149  0.6689
   16ZrCpx    N 1669   5.723   5.449   3.170 -0.3266  0.0174 -0.0162
   16ZrCpx    O 1670   5.649   5.419   3.266 -0.0272  0.1586  0.3142
   16ZrCpx    O 1671   5.824   5.511   3.194 -0.3673 -0.4392 -0.1814
   16ZrCpx    O 1672   5.708   5.391   3.058  0.8720  0.2606 -0.2317
   16ZrCpx    N 1673   5.517   5.613   2.977 -1.0006  0.7215 -0.1479
   16ZrCpx    O 1674   5.414   5.677   2.960  0.2833  0.4028  0.1132
   16ZrCpx    O 1675   5.561   5.535   2.892  0.5558 -0.2274 -0.0994
   16ZrCpx    O 1676   5.533   5.584   3.097 -0.5850 -0.4969 -0.2849
   16ZrCpx    N 1677   5.883   5.516   2.870 -0.2345 -0.4030 -0.1145
   16ZrCpx    O 1678   5.938   5.496   2.964  0.2133 -0.3837  0.6784
   16ZrCpx    O 1679   5.953   5.548   2.768  0.6228 -0.1429 -0.3286
   16ZrCpx    O 1680   5.786   5.466   2.851  0.3373  0.0412 -0.1765
   17ZrCpx   Zr 1681   4.828   2.132   1.340 -0.0999  0.0313 -0.0680
   17ZrCpx    P 1682   4.919   2.379   1.514  0.1212  0.2673 -0.1243
   17ZrCpx   OS 1683   5.061   2.313   1.574  0.0074 -0.0073  0.2308
   17ZrCpx   OS 1684   4.806   2.392   1.636  0.0377  0.3738 -0.1388
   17ZrCpx   OS 1685   4.975   2.532   1.467  0.6752  0.1006 -0.7790
   17ZrCpx   O2 1686   4.870   2.331   1.384  0.2475  0.0641 -0.3373
   17ZrCpx    C 1687   5.122   2.358   1.696 -0.9284  0.0020  0.3072
   17ZrCpx    C 1688   5.047   2.307   1.820 -0.5542  0.3570 -0.5072
   17ZrCpx    C 1689   5.122   2.332   1.954 -0.3511 -0.1277 -0.5972
   17ZrCpx    C 1690   5.153   2.482   1.971  0.2221  0.4687 -0.0812
   17ZrCpx    C 1691   4.702   2.492   1.632 -0.1886  0.0045  0.3124
   17ZrCpx    C 1692   4.741   2.592   1.737 -0.2958 -0.2230 -0.0943
   17ZrCpx    C 1693   4.661   2.721   1.740 -0.6424 -0.2569  0.4161
   17ZrCpx    C 1694   4.725   2.829   1.828  0.2175 -0.2317  0.0583
   17ZrCpx    C 1695   5.029   2.562   1.338  0.6159  0.1328 -0.4209
   17ZrCpx    C 1696   5.171   2.528   1.325 -0.2486  0.0990  0.2921
   17ZrCpx    C 1697   5.242   2.594   1.209  0.1373  0.1240 -0.0326
   17ZrCpx    C 1698   5.250   2.744   1.219 -0.2586  0.4840 -0.5008
   17ZrCpx    H 1699   5.225   2.323   1.696 -1.2873 -1.1113  1.8197
   17ZrCpx    H 1700   5.116   2.467   1.693 -1.1957 -0.0309 -0.3761
   17ZrCpx    H 1701   4.947   2.349   1.832  0.6062  3.4491 -1.2501
   17ZrCpx    H 1702   5.034   2.199   1.814  1.6829 -0.0236  1.0321
   17ZrCpx    H 1703   5.061   2.298   2.038  0.5091 -1.6238 -0.5690
   17ZrCpx    H 1704   5.215   2.280   1.976  0.4550  0.7026 -1.9500
   17ZrCpx    H 1705   5.063   2.541   1.988 -1.1918 -1.0492 -2.0277
   17ZrCpx    H 1706   5.204   2.521   1.883  0.8880  0.0331  0.1048
   17ZrCpx    H 1707   5.224   2.489   2.054 -0.2130 -1.0625  0.4477
   17ZrCpx    H 1708   4.692   2.537   1.533  0.0205 -0.6575 -0.0113
   17ZrCpx    H 1709   4.610   2.444   1.663  0.0621 -1.0692 -0.5639
   17ZrCpx    H 1710   4.743   2.549   1.837  0.2168 -0.0663 -0.0357
   17ZrCpx    H 1711   4.842   2.627   1.715 -0.9784  0.8402 -1.6836
   17ZrCpx    H 1712   4.656   2.770   1.643 -2.0578 -1.3325 -0.0709
   17ZrCpx    H 1713   4.557   2.699   1.764 -0.8650  1.1373  0.7501
   17ZrCpx    H 1714   4.778   2.900   1.764 -0.7587 -0.8716 -1.4885
   17ZrCpx    H 1715   4.803   2.796   1.897  1.6516 -0.4219 -1.6188
   17ZrCpx    H 1716   4.650   2.891   1.877  2.1670  1.2368  1.2610
   17ZrCpx    H 1717   4.969   2.524   1.255  1.3135  0.3377 -1.0299
   17ZrCpx    H 1718   5.024   2.671   1.327 -0.7202  0.1835  0.6044
   17ZrCpx    H 1719   5.186   2.421   1.335  2.4296 -0.0454 -4.1260
   17ZrCpx    H 1720   5.240   2.557   1.405  2.0211 -0.7268 -1.3078
   17ZrCpx    H 1721   5.191   2.576   1.115 -0.9705  1.5424  0.2774
   17ZrCpx    H 1722   5.341   2.551   1.199  1.0413  0.9848  4.1509
   17ZrCpx    H 1723   5.152   2.787   1.199 -0.6292 -1.2945 -2.7976
   17ZrCpx    H 1724   5.320   2.779   1.144 -0.6952 -0.6524 -1.4523
   17ZrCpx    H 1725   5.278   2.784   1.316 -0.3324  0.7730 -0.5989
   17ZrCpx    P 1726   4.784   2.159   1.022 -0.1804  0.0729  0.0617
   17ZrCpx   OS 1727   4.835   2.253   0.887 -0.4006  0.5327  0.5819
   17ZrCpx   OS 1728   4.616   2.144   1.025  0.1230  0.4290  0.8150
   17ZrCpx   OS 1729   4.864   2.015   0.984 -0.3447  0.2808 -0.3974
   17ZrCpx   O2 1730   4.826   2.221   1.149  0.1911  0.2257  0.6544
   17ZrCpx    C 1731   4.965   2.312   0.881 -0.2413 -0.0371 -0.9312
   17ZrCpx    C 1732   5.084   2.219   0.863 -0.3775 -0.1625  0.0472
   17ZrCpx    C 1733   5.221   2.286   0.880 -0.0136 -0.0548 -0.2379
   17ZrCpx    C 1734   5.330   2.210   0.803 -0.4040 -0.2928  0.5431
   17ZrCpx    C 1735   4.535   2.170   0.910  0.3183 -0.0068  0.3576
   17ZrCpx    C 1736   4.469   2.308   0.922 -0.5806  0.8924  0.0563
   17ZrCpx    C 1737   4.369   2.327   0.807  0.3662 -0.3840  0.5697
   17ZrCpx    C 1738   4.326   2.476   0.795 -0.3988 -0.3870 -0.3644
   17ZrCpx    C 1739   4.837   1.961   0.855 -1.0065 -0.8717  0.1419
   17ZrCpx    C 1740   4.722   1.856   0.874 -0.4070 -0.2728 -0.2439
   17ZrCpx    C 1741   4.629   1.845   0.751 -0.2204 -0.1822 -0.0127
   17ZrCpx    C 1742   4.547   1.723   0.744 -0.0443 -0.1752  0.2668
   17ZrCpx    H 1743   4.986   2.367   0.972  2.2573  1.2367 -2.2508
   17ZrCpx    H 1744   4.951   2.385   0.801 -1.4457 -0.7664 -1.4085
   17ZrCpx    H 1745   5.073   2.139   0.937 -0.1050 -1.9596 -1.8011
   17ZrCpx    H 1746   5.071   2.163   0.770  1.7136 -4.1260  1.9884
   17ZrCpx    H 1747   5.246   2.291   0.986  0.5082 -0.5004 -0.3401
   17ZrCpx    H 1748   5.210   2.384   0.834 -1.9506 -0.6364 -1.0650
   17ZrCpx    H 1749   5.289   2.146   0.725 -0.2665  1.2502 -0.8156
   17ZrCpx    H 1750   5.393   2.146   0.865  0.2307  1.4710  1.7556
   17ZrCpx    H 1751   5.389   2.282   0.746 -0.6724 -0.1547  0.4426
   17ZrCpx    H 1752   4.459   2.094   0.891 -2.1417  1.3805  4.1490
   17ZrCpx    H 1753   4.588   2.178   0.815  0.2907  2.1875  0.5016
   17ZrCpx    H 1754   4.540   2.389   0.937 -0.5383  0.4791  2.2099
   17ZrCpx    H 1755   4.415   2.310   1.016 -1.5835 -0.3760 -0.4717
   17ZrCpx    H 1756   4.277   2.272   0.823 -0.0753 -0.5574 -2.2649
   17ZrCpx    H 1757   4.400   2.285   0.711  0.8532  0.6483  0.2619
   17ZrCpx    H 1758   4.275   2.499   0.701  0.4639  1.9836 -0.2885
   17ZrCpx    H 1759   4.402   2.551   0.816 -2.1528  1.0523  0.9047
   17ZrCpx    H 1760   4.245   2.485   0.867 -0.3764 -0.8867 -0.2776
   17ZrCpx    H 1761   4.919   1.909   0.804 -0.7004  2.5200 -3.0244
   17ZrCpx    H 1762   4.807   2.032   0.778  0.6864  2.2987  2.2890
   17ZrCpx    H 1763   4.767   1.761   0.901 -0.6348 -0.8628 -1.8978
   17ZrCpx    H 1764   4.656   1.889   0.954 -1.8928 -3.0882 -0.2771
   17ZrCpx    H 1765   4.686   1.861   0.659 -0.8765 -1.0203 -0.5741
   17ZrCpx    H 1766   4.563   1.931   0.740  0.7490  0.4710 -0.9626
   17ZrCpx    H 1767   4.604   1.641   0.701 -0.9333 -0.1169 -1.0330
   17ZrCpx    H 1768   4.480   1.743   0.661  1.3097 -1.3815 -1.1324
   17ZrCpx    H 1769   4.479   1.707   0.828 -0.7777  3.3598  0.4290
   17ZrCpx    N 1770   4.632   2.281   1.382 -0.2380 -0.1669 -0.4705
   17ZrCpx    O 1771   4.662   2.217   1.477  0.4024  0.3024 -0.4192
   17ZrCpx    O 1772   4.552   2.374   1.399  0.0404  0.2842  0.5260
   17ZrCpx    O 1773   4.656   2.245   1.273 -0.3541  0.1663 -0.3097
   17ZrCpx    N 1774   4.849   1.997   1.531 -0.1790 -0.2395  0.3072
   17ZrCpx    O 1775   4.808   1.922   1.622  0.3573  0.0742 -0.1729
   17ZrCpx    O 1776   4.882   2.113   1.552  0.5613 -0.1110  0.0552
   17ZrCpx    O 1777   4.902   1.937   1.435 -0.1884  0.0090 -0.6173
   17ZrCpx    N 1778   4.659   2.002   1.276 -0.2224  0.5708 -0.3854
   17ZrCpx    O 1779   4.557   1.990   1.214 -0.3993  0.4602 -0.3767
   17ZrCpx    O 1780   4.755   1.962   1.214 -0.1390 -0.3013  0.8169
   17ZrCpx    O 1781   4.650   1.996   1.400  0.2262  0.3769  0.5744
   17ZrCpx    N 1782   5.013   2.138   1.267  0.0970 -0.5531  0.3933
   17ZrCpx    O 1783   5.043   2.146   1.367 -0.5266 -0.0909  0.7803
   17ZrCpx    O 1784   5.069   2.211   1.194 -0.4458  0.1401  0.1566
   17ZrCpx    O 1785   4.981   2.026   1.227 -0.1869 -0.1959 -0.0160
   18ZrCpx   Zr 1786  10.780  12.165   1.864 -0.0648 -0.1645 -0.2910
   18ZrCpx    P 1787  11.087  12.126   1.774 -0.0060 -0.3414 -0.3099
   18ZrCpx   OS 1788  11.091  11.970   1.819  0.0023  0.3540 -0.4245
   18ZrCpx   OS 1789  11.151  12.224   1.895 -0.4342 -0.2169 -0.1646
   18ZrCpx   OS 1790  11.193  12.155   1.644  0.4647  0.1882  0.1287
   18ZrCpx   O2 1791  10.954  12.173   1.740  0.1010  0.2643  0.2228
   18ZrCpx    C 1792  11.204  11.906   1.868 -0.3897  0.2492 -0.7220
   18ZrCpx    C 1793  11.196  11.904   2.020  0.4619 -0.3365  0.0175
   18ZrCpx    C 1794  11.113  11.778   2.065 -0.4465 -0.6881 -0.7244
   18ZrCpx    C 1795  11.142  11.743   2.215  0.2580 -0.2928  0.0319
   18ZrCpx    C 1796  11.288  12.226   1.929  0.0134  0.7302 -0.0307
   18ZrCpx    C 1797  11.332  12.372   1.899 -0.3351  0.2064  0.0164
   18ZrCpx    C 1798  11.480  12.396   1.915 -0.5929  0.3941 -0.4234
   18ZrCpx    C 1799  11.571  12.349   1.808  0.9732 -0.3367 -0.0167
   18ZrCpx    C 1800  11.186  12.266   1.556  0.1249 -0.1155 -0.0942
   18ZrCpx    C 1801  11.122  12.235   1.424 -0.6640 -0.2874  0.2441
   18ZrCpx    C 1802  11.121  12.345   1.313  0.0010  0.2255  0.3620
   18ZrCpx    C 1803  11.242  12.445   1.319 -0.0112  0.4290  0.0763
   18ZrCpx    H 1804  11.194  11.803   1.832 -2.2184  0.3893 -0.6632
   18ZrCpx    H 1805  11.296  11.945   1.823  0.4268 -0.8549 -0.0467
   18ZrCpx    H 1806  11.147  11.994   2.056 -0.6756 -0.6378 -0.7484
   18ZrCpx    H 1807  11.296  11.896   2.063  2.0073 -0.8159 -3.4084
   18ZrCpx    H 1808  11.008  11.797   2.045 -0.5552  0.7258  1.0691
   18ZrCpx    H 1809  11.149  11.692   2.010 -0.1995 -1.1421  0.1326
   18ZrCpx    H 1810  11.247  11.736   2.241  0.7881  1.9959 -1.3159
   18ZrCpx    H 1811  11.107  11.640   2.226  1.1955 -0.9185 -2.3625
   18ZrCpx    H 1812  11.082  11.805   2.280  0.7377  1.1234 -0.8506
   18ZrCpx    H 1813  11.348  12.158   1.869  1.5201  2.6542 -0.7821
   18ZrCpx    H 1814  11.309  12.207   2.034 -0.9184 -0.0690  0.0207
   18ZrCpx    H 1815  11.300  12.396   1.797  0.8571 -1.1766 -0.7137
   18ZrCpx    H 1816  11.273  12.443   1.957 -3.0665 -1.2563 -0.8550
   18ZrCpx    H 1817  11.499  12.504   1.918  1.0147  0.1117  0.0512
   18ZrCpx    H 1818  11.508  12.362   2.014 -1.0300  0.3286 -0.3191
   18ZrCpx    H 1819  11.563  12.243   1.782  2.4457 -0.2641 -0.8785
   18ZrCpx    H 1820  11.672  12.367   1.846  1.4389  1.0897 -1.8536
   18ZrCpx    H 1821  11.567  12.399   1.711 -0.6878 -0.5231 -0.0587
   18ZrCpx    H 1822  11.289  12.297   1.539  0.1436 -0.9480 -1.5178
   18ZrCpx    H 1823  11.135  12.353   1.598 -1.9426 -0.9236 -0.8585
   18ZrCpx    H 1824  11.186  12.161   1.376 -0.3088  0.6174 -0.7010
   18ZrCpx    H 1825  11.028  12.181   1.430 -1.2110  0.4865 -1.1503
   18ZrCpx    H 1826  11.026  12.394   1.332 -1.2957 -1.5282 -1.3700
   18ZrCpx    H 1827  11.110  12.310   1.210  1.0137  2.3899 -0.4930
   18ZrCpx    H 1828  11.341  12.411   1.290  0.1528  1.6434 -0.8098
   18ZrCpx    H 1829  11.251  12.475   1.423 -3.3862  1.3098  0.1579
   18ZrCpx    H 1830  11.225  12.527   1.250 -2.0505  1.8317  2.1953
   18ZrCpx    P 1831  10.567  12.266   1.649  0.7897 -0.0960 -0.4966
   18ZrCpx   OS 1832  10.465  12.136   1.672 -0.3866  0.6028 -0.0704
   18ZrCpx   OS 1833  10.549  12.283   1.478  0.2487  0.4797  0.1011
   18ZrCpx   OS 1834  10.506  12.409   1.727  0.2708 -0.7953 -0.5704
   18ZrCpx   O2 1835  10.705  12.230   1.681 -0.1394  0.5069  0.4113
   18ZrCpx    C 1836  10.328  12.147   1.659 -0.1042  0.7451 -0.4777
   18ZrCpx    C 1837  10.275  12.194   1.801 -0.0184 -0.3888 -0.0938
   18ZrCpx    C 1838  10.127  12.238   1.791  0.2702 -0.8419 -0.2264
   18ZrCpx    C 1839  10.031  12.144   1.719  0.1887 -0.2420 -0.3191
   18ZrCpx    C 1840  10.605  12.191   1.390  0.6686 -0.1799  0.3540
   18ZrCpx    C 1841  10.522  12.063   1.357 -0.0437 -0.6973  0.8128
   18ZrCpx    C 1842  10.382  12.098   1.292 -0.4435 -0.5771 -0.1600
   18ZrCpx    C 1843  10.292  11.982   1.278  0.0740 -0.3671 -0.3284
   18ZrCpx    C 1844  10.550  12.543   1.709  0.6714 -0.5331 -0.7201
   18ZrCpx    C 1845  10.498  12.601   1.575  1.0676 -0.6165 -0.2632
   18ZrCpx    C 1846  10.347  12.601   1.548  0.5608 -0.2993  0.6713
   18ZrCpx    C 1847  10.260  12.660   1.661  0.4839  0.0685 -0.3427
   18ZrCpx    H 1848  10.292  12.048   1.632  2.9398 -0.4335 -0.4245
   18ZrCpx    H 1849  10.290  12.221   1.589 -0.9642  1.4562  0.7360
   18ZrCpx    H 1850  10.280  12.113   1.874  1.3512  1.8834  2.3951
   18ZrCpx    H 1851  10.339  12.272   1.841  1.6531 -1.8375  0.1507
   18ZrCpx    H 1852  10.135  12.340   1.753  0.3324 -1.2899 -1.4516
   18ZrCpx    H 1853  10.086  12.231   1.891 -1.3749  2.6305 -0.5951
   18ZrCpx    H 1854  10.059  12.137   1.614 -0.2633  0.3963 -0.4835
   18ZrCpx    H 1855   9.928  12.179   1.716  0.0529 -0.6367 -0.3568
   18ZrCpx    H 1856  10.020  12.046   1.766 -0.0195 -1.5618 -3.0061
   18ZrCpx    H 1857  10.699  12.157   1.436 -0.3885 -0.4690  2.3679
   18ZrCpx    H 1858  10.625  12.242   1.296 -0.6396  1.4234  0.9131
   18ZrCpx    H 1859  10.577  11.996   1.292 -1.0123 -1.2580  0.5542
   18ZrCpx    H 1860  10.499  12.015   1.453  1.4036  2.0635  2.6135
   18ZrCpx    H 1861  10.401  12.131   1.190  1.0904  0.0706  0.3118
   18ZrCpx    H 1862  10.331  12.180   1.341  0.1291 -1.0442  1.2319
   18ZrCpx    H 1863  10.239  11.943   1.365 -1.0563 -2.1351 -1.7583
   18ZrCpx    H 1864  10.334  11.893   1.231  1.1090 -0.4352  0.6898
   18ZrCpx    H 1865  10.205  12.012   1.221 -0.0147 -0.5716 -0.3012
   18ZrCpx    H 1866  10.500  12.599   1.788 -1.7362 -1.0828 -1.7958
   18ZrCpx    H 1867  10.657  12.560   1.726  0.9894 -2.8267 -0.2702
   18ZrCpx    H 1868  10.519  12.708   1.567  1.7395 -0.7037  0.4178
   18ZrCpx    H 1869  10.538  12.543   1.492  2.7758  0.1104  0.0305
   18ZrCpx    H 1870  10.314  12.643   1.453 -0.0306  1.8426  1.7934
   18ZrCpx    H 1871  10.312  12.498   1.536  0.7041 -0.5219  2.0994
   18ZrCpx    H 1872  10.153  12.658   1.640  0.7833  1.6052 -2.1394
   18ZrCpx    H 1873  10.283  12.766   1.672 -1.7925  0.6494 -0.9114
   18ZrCpx    H 1874  10.286  12.612   1.756 -0.1139  2.4039  1.0546
   18ZrCpx    N 1875  10.893  12.356   1.870  0.7218  1.2517  0.0703
   18ZrCpx    O 1876  10.904  12.318   1.983  0.6320 -0.2206 -0.0539
   18ZrCpx    O 1877  10.986  12.430   1.830 -0.2431 -0.5711  0.5072
   18ZrCpx    O 1878  10.785  12.383   1.824 -0.1290 -0.7961 -0.3826
   18ZrCpx    N 1879  10.817  12.073   2.052  0.4724  0.1234  0.0937
   18ZrCpx    O 1880  10.827  12.091   2.171 -0.1898 -0.1773 -0.3091
   18ZrCpx    O 1881  10.925  12.069   1.991  0.1944  0.2690 -0.1992
   18ZrCpx    O 1882  10.720  12.003   2.018 -0.6196 -0.0430  0.8049
   18ZrCpx    N 1883  10.608  12.290   1.960 -0.4172  0.0773  0.2508
   18ZrCpx    O 1884  10.541  12.391   1.962 -0.7508 -0.4254  0.4174
   18ZrCpx    O 1885  10.562  12.194   1.918  0.3157  0.9082 -0.4947
   18ZrCpx    O 1886  10.696  12.284   2.053 -0.3344  0.2611  0.1608
   18ZrCpx    N 1887  10.759  12.002   1.741  0.2404  0.7240  0.0632
   18ZrCpx    O 1888  10.845  11.957   1.801  0.8781  0.0745  0.5413
   18ZrCpx    O 1889  10.655  12.016   1.785  0.2518  0.0835 -0.5034
   18ZrCpx    O 1890  10.767  11.991   1.622 -0.3339  0.4011 -0.3854
   19ZrCpx   Zr 1891   0.214   3.599  11.546 -0.1718  0.3578 -0.0492
   19ZrCpx    P 1892   0.176   3.674  11.851 -0.2893  0.3767  0.4635
   19ZrCpx   OS 1893   0.009   3.667  11.847  0.1242 -0.0939  0.0089
   19ZrCpx   OS 1894   0.233   3.829  11.849  0.2212  0.1608 -0.2004
   19ZrCpx   OS 1895   0.221   3.604  12.004  0.2446  0.2177 -0.0436
   19ZrCpx   O2 1896   0.236   3.582  11.754 -0.1527  0.0264 -0.0352
   19ZrCpx    C 1897  13.121   3.743  11.949 -0.5237 -0.7319 -0.6925
   19ZrCpx    C 1898  13.086   3.877  11.881  0.3542 -0.3926 -0.7575
   19ZrCpx    C 1899  12.996   3.971  11.955 -0.1297 -0.3067  0.6722
   19ZrCpx    C 1900  12.846   3.925  11.962  0.4357 -0.9602  0.3326
   19ZrCpx    C 1901   0.244   3.909  11.967  0.6602  0.1484  0.3936
   19ZrCpx    C 1902   0.395   3.961  11.970  0.4174 -0.7348 -0.3849
   19ZrCpx    C 1903   0.425   4.067  12.072 -0.6360 -0.8644 -0.0326
   19ZrCpx    C 1904   0.354   4.203  12.061 -0.4171 -0.2292  0.3296
   19ZrCpx    C 1905   0.216   3.466  12.035 -0.8890 -0.9309 -0.3395
   19ZrCpx    C 1906   0.085   3.401  11.995 -0.4114  0.8067 -0.6862
   19ZrCpx    C 1907   0.053   3.257  12.043  0.0712 -0.1759 -0.5426
   19ZrCpx    C 1908  13.101   3.198  11.999  0.5724 -0.4031  0.5439
   19ZrCpx    H 1909  13.030   3.693  11.983 -0.4460 -0.6685 -0.3856
   19ZrCpx    H 1910  13.180   3.756  12.040 -0.9260 -2.2411 -0.1913
   19ZrCpx    H 1911  13.026   3.852  11.793  0.5353  2.1768 -1.6355
   19ZrCpx    H 1912  13.164   3.941  11.841  0.7961 -0.5224 -0.1116
   19ZrCpx    H 1913  13.039   3.976  12.055  1.6869 -1.9665  0.0060
   19ZrCpx    H 1914  12.990   4.074  11.918 -1.6414  0.3746  2.6942
   19ZrCpx    H 1915  12.813   3.914  11.859  1.9518 -1.9170 -0.0639
   19ZrCpx    H 1916  12.780   3.997  12.012 -2.3749 -1.9762 -1.7724
   19ZrCpx    H 1917  12.834   3.827  12.008 -1.1920 -0.3157  1.3576
   19ZrCpx    H 1918   0.240   3.841  12.052  3.0243  0.5251  0.8421
   19ZrCpx    H 1919   0.170   3.988  11.970  0.0260 -0.4451  0.5517
   19ZrCpx    H 1920   0.459   3.875  11.986  1.3222  0.2924  1.6666
   19ZrCpx    H 1921   0.428   4.004  11.875 -0.3609 -0.5943 -0.5965
   19ZrCpx    H 1922   0.400   4.026  12.170  1.8938  1.9576  1.8988
   19ZrCpx    H 1923   0.533   4.084  12.068 -0.8202  0.3112 -0.2794
   19ZrCpx    H 1924   0.256   4.200  12.108 -1.3303  0.1730 -1.4766
   19ZrCpx    H 1925   0.347   4.241  11.959  2.5024 -0.2949  0.0655
   19ZrCpx    H 1926   0.412   4.280  12.111 -0.3129 -0.9513  1.3389
   19ZrCpx    H 1927   0.226   3.444  12.141  2.0148  2.5667  0.2224
   19ZrCpx    H 1928   0.295   3.410  11.984 -2.4501 -2.3739 -1.2353
   19ZrCpx    H 1929   0.002   3.467  12.023 -0.0881  0.8103  0.2707
   19ZrCpx    H 1930   0.064   3.401  11.888 -1.6662 -1.6313 -0.4671
   19ZrCpx    H 1931   0.062   3.251  12.152  5.9879 -1.3250 -0.9326
   19ZrCpx    H 1932   0.134   3.196  12.004  0.2952  1.1858 -2.2410
   19ZrCpx    H 1933  13.013   3.241  12.047  0.1552  0.4370 -0.9652
   19ZrCpx    H 1934  13.102   3.090  12.015 -0.0523 -0.1137  2.6947
   19ZrCpx    H 1935  13.079   3.224  11.896 -0.7946  0.7656  1.1161
   19ZrCpx    P 1936   0.350   3.311  11.480  0.2149 -0.1198 -0.6424
   19ZrCpx   OS 1937   0.334   3.149  11.517 -0.2811 -0.6735  0.2201
   19ZrCpx   OS 1938   0.510   3.341  11.436 -0.3054 -0.4371  0.5634
   19ZrCpx   OS 1939   0.267   3.296  11.339  0.1350  0.2266 -0.4609
   19ZrCpx   O2 1940   0.302   3.402  11.578  0.7367 -0.6628 -0.2688
   19ZrCpx    C 1941   0.226   3.082  11.581 -0.6389 -0.3890 -0.0078
   19ZrCpx    C 1942   0.249   3.100  11.731  0.5662 -0.4740  0.3216
   19ZrCpx    C 1943   0.390   3.082  11.773 -0.2191 -0.4315  0.3157
   19ZrCpx    C 1944   0.409   3.128  11.916 -0.0125 -0.4723 -0.5276
   19ZrCpx    C 1945   0.613   3.373  11.532 -0.9808 -0.3412  0.2584
   19ZrCpx    C 1946   0.714   3.259  11.545 -0.2234  0.2400 -0.5013
   19ZrCpx    C 1947   0.783   3.280  11.681 -0.6283 -0.3426 -0.4268
   19ZrCpx    C 1948   0.916   3.203  11.691  0.3494  0.1320  0.2816
   19ZrCpx    C 1949   0.293   3.207  11.229 -0.6870  0.3939  0.5825
   19ZrCpx    C 1950   0.445   3.211  11.188  0.3592  0.3993  0.1838
   19ZrCpx    C 1951   0.470   3.153  11.044 -0.0380 -0.1138  0.6255
   19ZrCpx    C 1952   0.621   3.140  11.016  0.0637 -0.7509  0.4338
   19ZrCpx    H 1953   0.226   2.980  11.544  1.6494 -0.7846  1.0011
   19ZrCpx    H 1954   0.132   3.131  11.556 -0.6847  0.6568  2.1323
   19ZrCpx    H 1955   0.208   3.196  11.763 -0.0203 -0.4320 -0.5430
   19ZrCpx    H 1956   0.187   3.035  11.792  0.1143 -0.1377  0.2290
   19ZrCpx    H 1957   0.424   2.979  11.765  0.8659 -0.1105  0.6499
   19ZrCpx    H 1958   0.466   3.133  11.714  0.2719 -1.8084 -0.2438
   19ZrCpx    H 1959   0.339   3.099  11.995  3.0973  0.4299  2.6816
   19ZrCpx    H 1960   0.410   3.237  11.909 -2.3920 -0.2198  1.8315
   19ZrCpx    H 1961   0.512   3.106  11.943 -0.0473 -0.9321 -0.7630
   19ZrCpx    H 1962   0.576   3.405  11.629 -0.5163 -0.7317  0.5684
   19ZrCpx    H 1963   0.671   3.460  11.500 -1.0259  0.4463  2.2735
   19ZrCpx    H 1964   0.786   3.253  11.464  1.9586  0.5218  1.3620
   19ZrCpx    H 1965   0.675   3.158  11.552  0.4496  0.0510  0.6142
   19ZrCpx    H 1966   0.713   3.249  11.758 -1.3081  1.1983 -0.4201
   19ZrCpx    H 1967   0.799   3.388  11.682  0.9895 -0.5713 -0.5733
   19ZrCpx    H 1968   0.974   3.234  11.604 -0.0038 -0.5879 -0.2203
   19ZrCpx    H 1969   0.907   3.094  11.696 -1.4571  0.3219  1.4040
   19ZrCpx    H 1970   0.962   3.236  11.784  0.7182  0.0669  0.1251
   19ZrCpx    H 1971   0.255   3.243  11.133  1.1998  0.5563 -0.1467
   19ZrCpx    H 1972   0.252   3.108  11.245 -0.3273  0.0615 -0.4519
   19ZrCpx    H 1973   0.495   3.145  11.259 -1.5997 -0.9505  0.3403
   19ZrCpx    H 1974   0.499   3.304  11.205  0.5810  0.3933 -0.4854
   19ZrCpx    H 1975   0.411   3.062  11.038  1.0029 -0.6563 -2.0051
   19ZrCpx    H 1976   0.425   3.221  10.971 -0.6873  1.5434  2.5414
   19ZrCpx    H 1977   0.666   3.239  11.027  1.5678 -1.1682 -1.5277
   19ZrCpx    H 1978   0.653   3.106  10.917  0.4918 -2.0088  0.9969
   19ZrCpx    H 1979   0.662   3.064  11.083  0.0798  0.2339  1.5572
   19ZrCpx    N 1980   0.411   3.683  11.633 -0.0929  0.4282  0.0305
   19ZrCpx    O 1981   0.342   3.777  11.602 -0.5012  0.1727 -0.3013
   19ZrCpx    O 1982   0.486   3.692  11.729  0.4193  0.2525  0.3114
   19ZrCpx    O 1983   0.436   3.590  11.557 -0.0042 -0.0947 -0.7577
   19ZrCpx    N 1984   0.094   3.781  11.488  0.1762 -0.6064 -0.2485
   19ZrCpx    O 1985   0.079   3.895  11.445 -1.1036 -0.3907 -0.4685
   19ZrCpx    O 1986   0.095   3.773  11.611  0.2945  0.0449  0.8237
   19ZrCpx    O 1987   0.042   3.688  11.418  0.0148 -0.2394 -0.4089
   19ZrCpx    N 1988   0.321   3.625  11.348 -0.6057 -0.5664 -0.7814
   19ZrCpx    O 1989   0.428   3.609  11.294 -0.0480 -0.4215  0.2314
   19ZrCpx    O 1990   0.235   3.545  11.324 -0.5817 -0.0769  0.5391
   19ZrCpx    O 1991   0.294   3.738  11.371 -0.4604  0.3933 -0.6026
   19ZrCpx    N 1992   0.076   3.460  11.581 -0.2720  0.2787 -0.4997
   19ZrCpx    O 1993   0.021   3.543  11.633 -0.7265 -0.3000 -0.3693
   19ZrCpx    O 1994   0.067   3.450  11.463 -0.2813  0.3168  0.1655
   19ZrCpx    O 1995   0.073   3.354  11.641  0.0547 -0.2436 -1.0337
   20ZrCpx   Zr 1996   0.682   4.104  10.516 -0.0128  0.3866  0.0013
   20ZrCpx    P 1997   0.587   3.835  10.626 -0.2704  0.3677 -0.0906
   20ZrCpx   OS 1998   0.655   3.728  10.510 -0.9993 -0.2563 -0.4294
   20ZrCpx   OS 1999   0.427   3.865  10.596 -0.0523  0.4097 -0.0074
   20ZrCpx   OS 2000   0.597   3.750  10.764 -0.0549 -0.0176 -0.5568
   20ZrCpx   O2 2001   0.652   3.957  10.651 -0.1931 -0.5149 -0.2134
   20ZrCpx    C 2002   0.584   3.624  10.456 -0.0154  0.4581 -0.2038
   20ZrCpx    C 2003   0.514   3.681  10.334  0.9629  0.4348 -0.1101
   20ZrCpx    C 2004   0.433   3.583  10.254  0.5112 -0.1734  0.1890
   20ZrCpx    C 2005   0.382   3.664  10.130 -0.0495 -0.9729  0.4203
   20ZrCpx    C 2006   0.343   3.861  10.708  0.6147 -0.1172  0.1587
   20ZrCpx    C 2007   0.297   3.716  10.710  0.0429  0.0513  0.2436
   20ZrCpx    C 2008   0.277   3.649  10.850  0.1778  0.2469  0.2917
   20ZrCpx    C 2009   0.269   3.489  10.829 -0.4926 -0.0287  0.4483
   20ZrCpx    C 2010   0.715   3.748  10.850 -0.3569  0.3230 -1.0573
   20ZrCpx    C 2011   0.824   3.657  10.792 -0.1760  0.6923 -0.4268
   20ZrCpx    C 2012   0.955   3.668  10.871 -0.5662  0.1060 -0.4203
   20ZrCpx    C 2013   1.071   3.595  10.794 -0.2976 -0.0097 -0.3879
   20ZrCpx    H 2014   0.651   3.553  10.407 -0.8916  1.0472 -2.2711
   20ZrCpx    H 2015   0.523   3.575  10.532 -2.6284  0.5164 -2.2015
   20ZrCpx    H 2016   0.444   3.749  10.383  0.5460 -0.0882  0.0226
   20ZrCpx    H 2017   0.588   3.730  10.270  1.1506 -0.7442 -0.8115
   20ZrCpx    H 2018   0.488   3.493  10.228  0.3452  0.4511 -2.4249
   20ZrCpx    H 2019   0.357   3.539  10.319 -1.2637  0.7729 -1.2001
   20ZrCpx    H 2020   0.425   3.627  10.037 -2.4424  1.4675 -1.7497
   20ZrCpx    H 2021   0.397   3.770  10.147 -0.7144 -1.1080  2.0425
   20ZrCpx    H 2022   0.275   3.644  10.119 -0.6173  1.9890  0.0883
   20ZrCpx    H 2023   0.262   3.933  10.704  0.9469  0.3061  1.0867
   20ZrCpx    H 2024   0.399   3.879  10.799  1.6986 -0.1128 -0.4953
   20ZrCpx    H 2025   0.368   3.656  10.653 -0.6656 -2.4749  1.9383
   20ZrCpx    H 2026   0.205   3.700  10.654 -1.4228 -0.0326  2.6301
   20ZrCpx    H 2027   0.186   3.678  10.902 -0.2488 -1.0399  0.2921
   20ZrCpx    H 2028   0.364   3.676  10.909  1.6311 -0.3318 -1.5293
   20ZrCpx    H 2029   0.338   3.456  10.751 -0.8768 -0.2549  0.2015
   20ZrCpx    H 2030   0.167   3.459  10.804 -0.2776  1.2207 -2.1791
   20ZrCpx    H 2031   0.288   3.434  10.921 -0.2204  1.5966  1.3916
   20ZrCpx    H 2032   0.703   3.739  10.958 -1.2468 -1.5032 -1.2923
   20ZrCpx    H 2033   0.757   3.849  10.852 -1.6588  0.8658  1.5822
   20ZrCpx    H 2034   0.849   3.682  10.688 -3.0165 -0.2724 -1.3716
   20ZrCpx    H 2035   0.788   3.555  10.786  1.0553  0.0597  2.1499
   20ZrCpx    H 2036   0.956   3.629  10.973 -0.4647  1.2273  0.0153
   20ZrCpx    H 2037   0.987   3.769  10.894 -0.1048  0.0030 -0.5986
   20ZrCpx    H 2038   1.089   3.626  10.691 -0.0867  2.2797  0.3151
   20ZrCpx    H 2039   1.044   3.492  10.770  1.7453 -0.2235 -1.9269
   20ZrCpx    H 2040   1.160   3.603  10.857 -0.7180 -1.2681  0.4017
   20ZrCpx    P 2041   0.923   4.239  10.676  0.1793 -0.1281 -0.1761
   20ZrCpx   OS 2042   1.032   4.254  10.542 -0.5470 -0.5367  0.1212
   20ZrCpx   OS 2043   1.018   4.199  10.805 -0.4208  0.6766  0.7713
   20ZrCpx   OS 2044   0.860   4.394  10.715  0.4093  0.0196  0.2153
   20ZrCpx   O2 2045   0.821   4.142  10.672 -0.7081 -0.7565 -0.3116
   20ZrCpx    C 2046   1.133   4.354  10.534  0.0986  0.2617  0.3146
   20ZrCpx    C 2047   1.070   4.483  10.483 -0.1246  0.7340  0.0709
   20ZrCpx    C 2048   1.015   4.463  10.337 -0.1968 -0.5836 -0.7602
   20ZrCpx    C 2049   0.947   4.586  10.281 -0.0669 -0.0485  0.3415
   20ZrCpx    C 2050   1.070   4.069  10.825  0.3875  1.0085  0.3708
   20ZrCpx    C 2051   1.200   4.054  10.741  0.7580 -0.2510  0.7792
   20ZrCpx    C 2052   1.280   3.932  10.784 -0.8275 -0.0789  0.3090
   20ZrCpx    C 2053   1.419   3.920  10.716  0.3869 -0.1114 -0.1689
   20ZrCpx    C 2054   0.802   4.418  10.839  0.3116  0.7669  0.1820
   20ZrCpx    C 2055   0.902   4.439  10.956 -0.1385  0.9220  0.7242
   20ZrCpx    C 2056   1.003   4.554  10.925 -0.4516  0.1074  0.0128
   20ZrCpx    C 2057   1.088   4.591  11.043 -1.5956 -1.0444  0.3097
   20ZrCpx    H 2058   1.210   4.328  10.462 -0.0309  0.8762 -0.0438
   20ZrCpx    H 2059   1.191   4.380  10.623 -2.3076  1.1751  1.6791
   20ZrCpx    H 2060   0.983   4.513  10.541 -2.0278  0.2266 -2.4498
   20ZrCpx    H 2061   1.138   4.568  10.486 -1.0072  1.6614 -3.3775
   20ZrCpx    H 2062   0.963   4.370  10.313 -0.7691  0.0157 -1.8814
   20ZrCpx    H 2063   1.102   4.441  10.274 -1.3742 -0.9677 -2.2753
   20ZrCpx    H 2064   0.890   4.575  10.189 -1.1495  0.6776  0.9148
   20ZrCpx    H 2065   1.011   4.669  10.253  0.0961  0.3259  1.7477
   20ZrCpx    H 2066   0.880   4.633  10.353  1.5199 -1.3834  2.7644
   20ZrCpx    H 2067   1.000   3.993  10.791  1.1251 -0.2348  1.5934
   20ZrCpx    H 2068   1.085   4.059  10.933 -1.5665 -0.3702  0.5294
   20ZrCpx    H 2069   1.185   4.038  10.634  0.6496  2.4899  0.3614
   20ZrCpx    H 2070   1.263   4.141  10.760  3.1424 -1.7482  0.0689
   20ZrCpx    H 2071   1.215   3.845  10.777 -0.7166 -0.2261  1.0465
   20ZrCpx    H 2072   1.295   3.937  10.892 -0.2378 -1.8788  0.3236
   20ZrCpx    H 2073   1.482   3.850  10.772 -0.2926  1.7410  3.0127
   20ZrCpx    H 2074   1.466   4.018  10.717  0.0149  0.1113 -2.1737
   20ZrCpx    H 2075   1.407   3.884  10.614  2.8634  0.6619 -0.7726
   20ZrCpx    H 2076   0.731   4.339  10.860 -0.7414  0.6511 -3.4549
   20ZrCpx    H 2077   0.754   4.515  10.828  1.4821  1.2345 -1.0296
   20ZrCpx    H 2078   0.854   4.450  11.054 -1.9075 -1.2134  0.1314
   20ZrCpx    H 2079   0.957   4.345  10.964 -2.0548 -0.1295  2.2830
   20ZrCpx    H 2080   1.061   4.528  10.837 -0.2837  0.5442 -0.0067
   20ZrCpx    H 2081   0.940   4.641  10.906 -0.0303  0.7692  1.5377
   20ZrCpx    H 2082   1.032   4.604  11.135  0.1872 -1.6713  1.5094
   20ZrCpx    H 2083   1.141   4.682  11.017 -1.6097 -0.5435  2.0263
   20ZrCpx    H 2084   1.170   4.521  11.063 -1.1875 -0.1632  1.7701
   20ZrCpx    N 2085   0.511   4.146  10.686  0.0018  0.4499  0.2862
   20ZrCpx    O 2086   0.457   4.125  10.573 -0.2066 -0.1604 -0.6411
   20ZrCpx    O 2087   0.450   4.110  10.782  0.2986 -0.1313 -0.0202
   20ZrCpx    O 2088   0.607   4.211  10.701  0.4286  0.1913  0.2792
   20ZrCpx    N 2089   0.571   4.071  10.332 -0.1223 -0.1511  0.0819
   20ZrCpx    O 2090   0.472   4.113  10.268 -0.0438 -0.2161  0.0340
   20ZrCpx    O 2091   0.549   3.970  10.393  0.0072  0.2650 -0.5975
   20ZrCpx    O 2092   0.679   4.101  10.286 -0.3560  0.0423 -0.1846
   20ZrCpx    N 2093   0.664   4.328  10.492  0.2046  0.0348  0.4159
   20ZrCpx    O 2094   0.655   4.429  10.562 -0.2211 -0.8678  0.2797
   20ZrCpx    O 2095   0.772   4.298  10.445 -0.1881 -0.6827  0.0385
   20ZrCpx    O 2096   0.559   4.284  10.443  0.0059  0.4327 -0.4747
   20ZrCpx    N 2097   0.848   3.995  10.490  0.4512 -0.1985  0.4008
   20ZrCpx    O 2098   0.782   3.924  10.447 -0.1548 -0.2572  0.4883
   20ZrCpx    O 2099   0.934   3.947  10.560  1.0911 -0.3192 -0.1434
   20ZrCpx    O 2100   0.868   4.080  10.423  0.3672  0.0608  0.5397
   21ZrCpx   Zr 2101   9.372   2.491   7.660  0.4132  0.2232 -0.0176
   21ZrCpx    P 2102   9.681   2.563   7.628  0.3159 -0.0394 -0.4350
   21ZrCpx   OS 2103   9.640   2.720   7.601  0.5777 -0.1870  0.7915
   21ZrCpx   OS 2104   9.811   2.533   7.527  0.7663 -0.3736  0.0738
   21ZrCpx   OS 2105   9.734   2.525   7.784 -0.0427 -0.3644 -1.0270
   21ZrCpx   O2 2106   9.574   2.471   7.597  0.4797  0.7817  0.6520
   21ZrCpx    C 2107   9.723   2.829   7.642  0.4078 -0.0217 -1.1244
   21ZrCpx    C 2108   9.859   2.828   7.580  0.2950  0.7607 -0.0329
   21ZrCpx    C 2109   9.942   2.955   7.627  0.5042  0.4375  0.0725
   21ZrCpx    C 2110   9.970   2.957   7.774  0.6151  0.5404  0.6692
   21ZrCpx    C 2111   9.847   2.396   7.497 -0.4837 -0.0183  0.5519
   21ZrCpx    C 2112   9.781   2.352   7.365 -0.2356 -0.1092  0.3291
   21ZrCpx    C 2113   9.802   2.203   7.339  0.0910  0.3406  0.9750
   21ZrCpx    C 2114   9.948   2.159   7.342  0.4261  0.1290  0.4110
   21ZrCpx    C 2115   9.850   2.558   7.853  0.3093 -0.3105  0.0254
   21ZrCpx    C 2116   9.929   2.425   7.849  0.6740 -0.0143 -0.3777
   21ZrCpx    C 2117  10.049   2.413   7.931 -0.3415 -0.4700 -0.1697
   21ZrCpx    C 2118  10.123   2.276   7.915  0.2343 -0.0974  0.3107
   21ZrCpx    H 2119   9.674   2.920   7.609 -2.1775 -0.6833  0.7036
   21ZrCpx    H 2120   9.730   2.831   7.751 -0.7689 -1.3915 -1.0090
   21ZrCpx    H 2121   9.860   2.834   7.471  0.1474 -0.0299 -0.0814
   21ZrCpx    H 2122   9.924   2.747   7.613 -0.3947  0.1688 -0.1066
   21ZrCpx    H 2123  10.040   2.950   7.578  0.7828 -0.8383  0.7252
   21ZrCpx    H 2124   9.900   3.045   7.581 -0.7629  0.1839  0.7248
   21ZrCpx    H 2125  10.045   2.881   7.795  1.5648  1.1089 -0.6109
   21ZrCpx    H 2126   9.883   2.940   7.838 -0.2892  1.0747 -0.4010
   21ZrCpx    H 2127  10.022   3.046   7.810  2.3156 -0.4628  0.7490
   21ZrCpx    H 2128   9.808   2.330   7.574  0.5676 -0.4608  0.7128
   21ZrCpx    H 2129   9.952   2.369   7.484 -0.6921 -1.3802  1.5831
   21ZrCpx    H 2130   9.673   2.367   7.369 -0.5922 -2.3797 -0.2636
   21ZrCpx    H 2131   9.822   2.399   7.275 -1.0786  1.5130  0.7715
   21ZrCpx    H 2132   9.760   2.139   7.417 -0.2360  0.3286  0.7895
   21ZrCpx    H 2133   9.756   2.171   7.246 -1.5542  0.5396  1.6806
   21ZrCpx    H 2134  10.017   2.212   7.277  0.7509 -2.3942 -1.3685
   21ZrCpx    H 2135   9.949   2.054   7.315  4.1372  0.3905 -0.7455
   21ZrCpx    H 2136   9.994   2.166   7.441  2.7190  3.8146 -0.8310
   21ZrCpx    H 2137   9.825   2.579   7.957  2.0386 -0.6592  0.5270
   21ZrCpx    H 2138   9.906   2.644   7.818 -0.5087 -0.0825 -0.7502
   21ZrCpx    H 2139   9.856   2.351   7.883  0.5892  0.6330  0.8905
   21ZrCpx    H 2140   9.949   2.413   7.742  0.4814  1.3348 -0.5633
   21ZrCpx    H 2141  10.029   2.437   8.036 -2.2654  1.5370 -0.9747
   21ZrCpx    H 2142  10.119   2.488   7.894  1.1146 -1.3379  0.7328
   21ZrCpx    H 2143  10.223   2.309   7.941 -0.1826  2.2061 -0.8928
   21ZrCpx    H 2144  10.117   2.236   7.813 -1.8679 -0.5084  0.5667
   21ZrCpx    H 2145  10.087   2.199   7.983 -1.0475 -0.4291 -0.7080
   21ZrCpx    P 2146   9.272   2.212   7.506  0.2578  0.0174  0.4177
   21ZrCpx   OS 2147   9.177   2.272   7.381  0.1451 -0.0163  0.3080
   21ZrCpx   OS 2148   9.174   2.158   7.631 -0.8083  0.3344  0.1436
   21ZrCpx   OS 2149   9.331   2.063   7.463  0.0454 -0.0025  0.5025
   21ZrCpx   O2 2150   9.375   2.301   7.558 -0.4672  0.5914 -0.2293
   21ZrCpx    C 2151   9.215   2.304   7.252  0.0319 -0.2912  0.1055
   21ZrCpx    C 2152   9.338   2.224   7.201  0.5522 -0.2515  0.1578
   21ZrCpx    C 2153   9.391   2.262   7.070  0.8301 -0.3093  0.9840
   21ZrCpx    C 2154   9.526   2.194   7.053  0.1435 -0.0135 -0.3786
   21ZrCpx    C 2155   9.071   2.068   7.609  0.2413  0.8049 -0.2956
   21ZrCpx    C 2156   8.961   2.125   7.522  0.2314  0.2137  0.8813
   21ZrCpx    C 2157   8.946   2.067   7.383  0.3383 -0.7489  0.6348
   21ZrCpx    C 2158   8.823   2.109   7.303  0.4964  0.6206  0.7979
   21ZrCpx    C 2159   9.463   2.030   7.497  0.0240 -0.0640  0.6196
   21ZrCpx    C 2160   9.470   1.958   7.633  0.5617 -0.7853 -0.1594
   21ZrCpx    C 2161   9.614   1.928   7.670 -0.5868 -0.3376  0.3634
   21ZrCpx    C 2162   9.638   1.880   7.813  0.3490  0.4569  0.5096
   21ZrCpx    H 2163   9.230   2.412   7.251 -2.6731  0.1114  0.6062
   21ZrCpx    H 2164   9.130   2.278   7.190 -0.4598  1.9147 -0.1542
   21ZrCpx    H 2165   9.422   2.234   7.270  1.3489 -0.3258 -0.8011
   21ZrCpx    H 2166   9.326   2.116   7.202 -1.9621 -0.0081  0.2403
   21ZrCpx    H 2167   9.392   2.370   7.057  1.7022 -0.4397 -0.0833
   21ZrCpx    H 2168   9.332   2.220   6.988  3.8025 -1.3008 -0.7131
   21ZrCpx    H 2169   9.561   2.211   6.951  2.6221  1.2996  0.6527
   21ZrCpx    H 2170   9.596   2.258   7.107  0.2572  1.9846 -2.8020
   21ZrCpx    H 2171   9.527   2.089   7.083  0.4450 -0.8284 -3.0473
   21ZrCpx    H 2172   9.025   2.033   7.702  0.1621  1.5861 -0.0391
   21ZrCpx    H 2173   9.108   1.979   7.559  0.7171  1.5213 -1.2289
   21ZrCpx    H 2174   8.952   2.234   7.516 -2.0707 -0.0408 -0.8593
   21ZrCpx    H 2175   8.874   2.115   7.587  0.9532 -1.4158  1.6283
   21ZrCpx    H 2176   8.928   1.960   7.389 -1.7702 -0.4742 -0.6083
   21ZrCpx    H 2177   9.034   2.082   7.321 -0.1989  1.0272  0.2717
   21ZrCpx    H 2178   8.736   2.131   7.364 -0.7537  2.2861 -1.5104
   21ZrCpx    H 2179   8.793   2.023   7.243 -1.8085  0.2889  2.3528
   21ZrCpx    H 2180   8.825   2.195   7.236  1.1200 -0.2979 -0.3918
   21ZrCpx    H 2181   9.530   2.115   7.507  0.3686 -0.0987 -1.3270
   21ZrCpx    H 2182   9.495   1.961   7.419  1.0296 -0.5844  1.4737
   21ZrCpx    H 2183   9.423   2.017   7.711 -1.3224 -1.3615 -0.8437
   21ZrCpx    H 2184   9.411   1.867   7.631 -0.7550  0.0743 -1.0227
   21ZrCpx    H 2185   9.648   1.847   7.606 -0.0279 -0.2902  0.6047
   21ZrCpx    H 2186   9.685   2.005   7.640 -0.8799 -0.4379 -0.6156
   21ZrCpx    H 2187   9.738   1.838   7.829  1.0690  1.7288 -0.5480
   21ZrCpx    H 2188   9.571   1.797   7.832  0.9117 -0.1317 -0.0434
   21ZrCpx    H 2189   9.624   1.960   7.885 -1.8699 -0.1218  0.7555
   21ZrCpx    N 2190   9.421   2.592   7.458 -0.9055  0.0971 -0.2685
   21ZrCpx    O 2191   9.393   2.682   7.533  0.1843 -0.1007  0.5561
   21ZrCpx    O 2192   9.504   2.616   7.362 -0.2996 -0.8147 -0.2260
   21ZrCpx    O 2193   9.345   2.497   7.434 -0.1283 -0.5267 -0.4530
   21ZrCpx    N 2194   9.337   2.652   7.805  0.2941  0.7469 -0.5469
   21ZrCpx    O 2195   9.287   2.764   7.813  0.6381  0.3918 -0.2326
   21ZrCpx    O 2196   9.455   2.652   7.778 -0.3343 -0.4202 -0.5964
   21ZrCpx    O 2197   9.286   2.560   7.871  0.4473 -0.1087 -0.0333
   21ZrCpx    N 2198   9.173   2.511   7.591  0.4032  1.2039  0.3808
   21ZrCpx    O 2199   9.111   2.490   7.492  0.1098  0.1014  0.4961
   21ZrCpx    O 2200   9.155   2.433   7.681 -0.1819 -0.3204 -0.2285
   21ZrCpx    O 2201   9.188   2.632   7.619 -0.1894 -0.1479  0.6433
   21ZrCpx    N 2202   9.451   2.342   7.781 -0.4578  0.3231  0.8256
   21ZrCpx    O 2203   9.502   2.424   7.826 -0.4399 -0.5595  0.0893
   21ZrCpx    O 2204   9.513   2.235   7.778 -0.6165 -0.2112  0.1296
   21ZrCpx    O 2205   9.333   2.331   7.799 -0.1516  0.0838  0.2600
   22ZrCpx   Zr 2206   0.904   7.255   5.593  0.0203  0.0155 -0.1120
   22ZrCpx    P 2207   0.636   7.412   5.601  0.7894  0.3311  0.2303
   22ZrCpx   OS 2208   0.531   7.303   5.514 -0.3165 -0.2941 -0.4365
   22ZrCpx   OS 2209   0.696   7.527   5.493 -0.4513  0.3464  0.4878
   22ZrCpx   OS 2210   0.542   7.503   5.705  0.0999 -0.4299  0.2468
   22ZrCpx   O2 2211   0.744   7.356   5.677 -0.0571  0.5634  0.0824
   22ZrCpx    C 2212   0.435   7.223   5.587 -0.7644  0.3563 -0.2105
   22ZrCpx    C 2213   0.309   7.309   5.605  0.7136 -0.3167 -0.3853
   22ZrCpx    C 2214   0.180   7.236   5.659  0.5791  0.0577 -0.3916
   22ZrCpx    C 2215   0.058   7.329   5.662 -0.0991  0.2209  0.0038
   22ZrCpx    C 2216   0.620   7.639   5.451  0.3355 -0.1976  0.1751
   22ZrCpx    C 2217   0.480   7.609   5.393 -0.4177 -0.2572  0.4521
   22ZrCpx    C 2218   0.468   7.552   5.250 -0.5261  0.3753  0.9060
   22ZrCpx    C 2219   0.488   7.647   5.142 -0.4570  0.0817  0.5028
   22ZrCpx    C 2220   0.593   7.585   5.806 -0.1909  0.2733 -0.2635
   22ZrCpx    C 2221   0.590   7.494   5.933 -0.2765  0.0237  0.4936
   22ZrCpx    C 2222   0.449   7.443   5.979 -0.1406 -0.1478  0.0834
   22ZrCpx    C 2223   0.459   7.298   6.022 -0.1447 -0.1444 -0.7188
   22ZrCpx    H 2224   0.425   7.137   5.521  1.6431  0.4214 -0.7064
   22ZrCpx    H 2225   0.474   7.187   5.682  0.6271  2.1961 -0.0561
   22ZrCpx    H 2226   0.340   7.381   5.681 -1.0341 -0.2674  0.3078
   22ZrCpx    H 2227   0.281   7.361   5.514 -2.7904 -0.2322  0.6708
   22ZrCpx    H 2228   0.200   7.204   5.761 -0.7189  0.9906  0.1598
   22ZrCpx    H 2229   0.165   7.140   5.610  1.8452 -1.2948  1.7636
   22ZrCpx    H 2230   0.047   7.358   5.558 -0.4865 -0.0412 -0.0322
   22ZrCpx    H 2231   0.064   7.417   5.726 -0.0381  1.3129 -1.4813
   22ZrCpx    H 2232  13.150   7.274   5.682 -1.0651  0.5073 -3.4583
   22ZrCpx    H 2233   0.685   7.693   5.382  0.8227 -0.1154  0.7013
   22ZrCpx    H 2234   0.614   7.712   5.531  2.2310  1.4121 -1.0836
   22ZrCpx    H 2235   0.437   7.538   5.464  0.4076 -1.4844 -0.2430
   22ZrCpx    H 2236   0.426   7.703   5.397  0.7519  0.5432 -1.6942
   22ZrCpx    H 2237   0.539   7.470   5.235 -0.1040  0.9897 -0.4878
   22ZrCpx    H 2238   0.366   7.519   5.229 -0.2433  0.2317 -0.2418
   22ZrCpx    H 2239   0.593   7.678   5.141 -0.0227 -1.3339 -2.3883
   22ZrCpx    H 2240   0.423   7.733   5.155  2.0563  2.3427 -1.3030
   22ZrCpx    H 2241   0.470   7.608   5.042 -1.4833  2.7425 -0.3899
   22ZrCpx    H 2242   0.531   7.673   5.826 -2.7744 -1.1272 -1.7774
   22ZrCpx    H 2243   0.693   7.625   5.793 -0.5479  1.8245  1.4924
   22ZrCpx    H 2244   0.656   7.542   6.005  1.8095 -1.0356 -0.6953
   22ZrCpx    H 2245   0.650   7.405   5.914 -1.4079 -1.0889  1.9879
   22ZrCpx    H 2246   0.385   7.458   5.891  1.2502 -1.5473 -1.1985
   22ZrCpx    H 2247   0.412   7.519   6.048 -0.4751 -1.2087  1.0912
   22ZrCpx    H 2248   0.363   7.252   6.048 -0.5749  0.0934 -1.8597
   22ZrCpx    H 2249   0.524   7.290   6.109  0.3405 -1.1025 -1.1649
   22ZrCpx    H 2250   0.510   7.234   5.950  0.1721 -0.5017 -0.1809
   22ZrCpx    P 2251   1.033   7.190   5.892  0.0834  0.1013  0.2372
   22ZrCpx   OS 2252   0.972   7.184   6.055  0.8876 -0.2169 -0.6556
   22ZrCpx   OS 2253   1.168   7.285   5.872  1.1392  0.4422  0.2517
   22ZrCpx   OS 2254   1.084   7.042   5.851  0.0217  0.2417  0.0825
   22ZrCpx   O2 2255   0.925   7.229   5.799  0.3568 -0.0321  0.1215
   22ZrCpx    C 2256   0.835   7.161   6.086  0.3415 -0.7736  0.2627
   22ZrCpx    C 2257   0.799   7.021   6.054  0.7130  0.0611  0.1698
   22ZrCpx    C 2258   0.649   6.995   6.071  0.5737  0.5388 -0.0123
   22ZrCpx    C 2259   0.615   6.853   6.114 -0.1837  0.9066 -0.0143
   22ZrCpx    C 2260   1.176   7.422   5.918 -0.5102 -0.1740 -0.2775
   22ZrCpx    C 2261   1.248   7.406   6.052 -1.0285  0.0265  0.7832
   22ZrCpx    C 2262   1.310   7.532   6.113 -0.1870  0.6783  0.5737
   22ZrCpx    C 2263   1.386   7.512   6.244 -0.2042  0.4155  0.0170
   22ZrCpx    C 2264   1.192   6.986   5.914  0.0305 -0.0678  0.3345
   22ZrCpx    C 2265   1.317   7.030   5.834 -0.5890  0.2473  0.2921
   22ZrCpx    C 2266   1.440   6.965   5.898 -0.2726 -0.8699  0.0471
   22ZrCpx    C 2267   1.481   7.000   6.037 -0.6828  0.0450  0.7879
   22ZrCpx    H 2268   0.823   7.178   6.193 -2.5817 -1.8477  0.1436
   22ZrCpx    H 2269   0.759   7.227   6.043  0.6458 -0.0965  0.7441
   22ZrCpx    H 2270   0.832   6.983   5.957 -0.2870 -0.1677 -0.0822
   22ZrCpx    H 2271   0.854   6.957   6.123  1.2866  0.7437  0.3536
   22ZrCpx    H 2272   0.601   7.010   5.974  1.1717  0.6032 -0.3007
   22ZrCpx    H 2273   0.611   7.063   6.146 -0.1089 -0.5797  0.6750
   22ZrCpx    H 2274   0.509   6.846   6.141 -0.4714  1.8209 -0.8905
   22ZrCpx    H 2275   0.668   6.829   6.206  1.4557 -1.5329 -1.5403
   22ZrCpx    H 2276   0.639   6.780   6.037  3.3483 -0.0214  1.8671
   22ZrCpx    H 2277   1.083   7.477   5.937 -0.4766 -0.1192 -0.2714
   22ZrCpx    H 2278   1.240   7.481   5.853 -0.3670 -0.2448 -0.2009
   22ZrCpx    H 2279   1.327   7.334   6.031 -1.3568 -0.4138  1.0445
   22ZrCpx    H 2280   1.180   7.359   6.123 -2.0328  1.6882  0.9449
   22ZrCpx    H 2281   1.391   7.560   6.046 -1.8210  0.3349 -1.5948
   22ZrCpx    H 2282   1.229   7.604   6.125  0.0275  1.0885 -0.3722
   22ZrCpx    H 2283   1.475   7.454   6.222 -0.0736  0.7853 -0.4345
   22ZrCpx    H 2284   1.324   7.468   6.322  0.6931  4.0928  2.9670
   22ZrCpx    H 2285   1.418   7.611   6.276 -0.5453  0.0704  1.4460
   22ZrCpx    H 2286   1.169   6.879   5.911 -1.6388  0.2260  1.8945
   22ZrCpx    H 2287   1.195   7.014   6.020 -0.6824 -0.7402  0.5404
   22ZrCpx    H 2288   1.317   6.992   5.732 -2.4995 -0.3799  0.5169
   22ZrCpx    H 2289   1.324   7.139   5.828  1.1413  0.0622 -1.9066
   22ZrCpx    H 2290   1.429   6.857   5.900  2.7034 -1.2075  0.2572
   22ZrCpx    H 2291   1.521   6.975   5.826  0.7815  1.6351  1.5188
   22ZrCpx    H 2292   1.404   6.979   6.111 -1.0986  3.2116  1.3143
   22ZrCpx    H 2293   1.516   7.103   6.046 -0.0657 -0.1742  0.9654
   22ZrCpx    H 2294   1.570   6.941   6.059  1.0347  0.3169 -4.7866
   22ZrCpx    N 2295   0.935   7.488   5.636 -0.2035 -0.0066 -0.5065
   22ZrCpx    O 2296   0.931   7.467   5.516  0.2746 -0.6076 -0.4453
   22ZrCpx    O 2297   0.912   7.598   5.675  0.1781  0.9283  0.3734
   22ZrCpx    O 2298   1.004   7.422   5.705  0.0042 -0.3975  0.2882
   22ZrCpx    N 2299   0.884   7.236   5.364  0.0450  0.2661 -0.2858
   22ZrCpx    O 2300   0.918   7.265   5.249 -0.1097 -0.2214 -0.0867
   22ZrCpx    O 2301   0.790   7.294   5.411 -0.3898  0.4636 -0.3531
   22ZrCpx    O 2302   0.919   7.124   5.405 -0.3485 -0.1434 -0.2828
   22ZrCpx    N 2303   1.124   7.267   5.575  0.0399  0.1325  0.3145
   22ZrCpx    O 2304   1.222   7.316   5.622  0.6467  0.0787 -0.2933
   22ZrCpx    O 2305   1.101   7.151   5.599  0.1816  0.7362  0.0183
   22ZrCpx    O 2306   1.084   7.319   5.468  0.0590 -0.1125 -0.1658
   22ZrCpx    N 2307   0.794   7.091   5.661 -0.5501 -0.7055 -0.3948
   22ZrCpx    O 2308   0.727   7.128   5.574  0.3960 -0.0250  0.5909
   22ZrCpx    O 2309   0.896   7.038   5.634  0.4457  0.2856  0.0485
   22ZrCpx    O 2310   0.729   7.045   5.748 -0.5347 -0.8106  0.0177
   23ZrCpx   Zr 2311   8.929   8.033   8.283  0.0359 -0.3277 -0.0096
   23ZrCpx    P 2312   9.227   7.976   8.379 -0.6475  0.0427 -0.6641
   23ZrCpx   OS 2313   9.311   7.944   8.528  0.3693  0.6348  0.3413
   23ZrCpx   OS 2314   9.289   8.125   8.335  0.1939 -0.0354 -0.1721
   23ZrCpx   OS 2315   9.249   7.848   8.284 -0.1287  0.4931  0.1678
   23ZrCpx   O2 2316   9.093   8.002   8.421  0.2012 -0.1950  0.2590
   23ZrCpx    C 2317   9.272   7.854   8.633 -0.2637  0.5604 -0.5726
   23ZrCpx    C 2318   9.159   7.913   8.725  0.2563  0.3994 -0.3579
   23ZrCpx    C 2319   9.121   7.817   8.842 -0.3111 -0.8935 -0.1328
   23ZrCpx    C 2320   9.239   7.824   8.947 -0.5183 -0.1797 -0.0546
   23ZrCpx    C 2321   9.425   8.148   8.316 -0.1935 -0.2614 -0.1214
   23ZrCpx    C 2322   9.514   8.129   8.448  0.0340  0.8205  0.3116
   23ZrCpx    C 2323   9.661   8.165   8.443 -0.1526  0.5400  0.2400
   23ZrCpx    C 2324   9.673   8.313   8.465  0.7411 -0.1749  0.4370
   23ZrCpx    C 2325   9.377   7.833   8.221 -0.3758 -0.6969 -0.8858
   23ZrCpx    C 2326   9.359   7.873   8.068  0.0817  0.2178  0.8008
   23ZrCpx    C 2327   9.479   7.827   7.983  0.1853  0.2326 -0.9507
   23ZrCpx    C 2328   9.470   7.873   7.840 -0.1140  0.4560 -0.0484
   23ZrCpx    H 2329   9.364   7.845   8.692 -1.9557  0.4492  2.1298
   23ZrCpx    H 2330   9.247   7.754   8.600  1.2596 -0.5292  1.4333
   23ZrCpx    H 2331   9.189   8.010   8.765  1.4295  0.7134 -1.9797
   23ZrCpx    H 2332   9.069   7.935   8.667 -0.7504  1.1243  1.4409
   23ZrCpx    H 2333   9.032   7.852   8.894 -0.3500 -1.1890 -0.0012
   23ZrCpx    H 2334   9.100   7.715   8.810 -0.5476 -1.2425  1.1266
   23ZrCpx    H 2335   9.215   7.762   9.034  1.9446  1.9794  2.2637
   23ZrCpx    H 2336   9.244   7.928   8.978  0.0419 -1.1092  3.2071
   23ZrCpx    H 2337   9.338   7.790   8.916 -0.8216 -0.5842 -0.5853
   23ZrCpx    H 2338   9.423   8.253   8.287 -0.3483  0.6231  2.8807
   23ZrCpx    H 2339   9.478   8.089   8.241 -0.3848 -1.2230  0.4953
   23ZrCpx    H 2340   9.462   8.193   8.520 -0.1798 -0.7401  1.5779
   23ZrCpx    H 2341   9.506   8.027   8.486 -1.0382  1.3721  1.6161
   23ZrCpx    H 2342   9.708   8.102   8.519  0.6869  0.4789 -0.3242
   23ZrCpx    H 2343   9.703   8.138   8.346 -1.0894  0.4476 -0.1403
   23ZrCpx    H 2344   9.609   8.371   8.398  0.3274 -2.0615 -0.8570
   23ZrCpx    H 2345   9.648   8.343   8.566  1.0701 -0.0545  0.4841
   23ZrCpx    H 2346   9.776   8.345   8.452  0.2202  1.8058  0.9946
   23ZrCpx    H 2347   9.411   7.730   8.228  1.1995 -0.3596 -3.0210
   23ZrCpx    H 2348   9.451   7.898   8.266 -0.4414 -0.5254 -1.0255
   23ZrCpx    H 2349   9.268   7.823   8.033  0.0653  1.9737 -1.8668
   23ZrCpx    H 2350   9.336   7.979   8.055  2.2013  0.5139 -0.8347
   23ZrCpx    H 2351   9.568   7.868   8.032 -1.2063  2.4332 -0.1844
   23ZrCpx    H 2352   9.480   7.718   7.982  4.5203  0.1983 -1.7382
   23ZrCpx    H 2353   9.469   7.981   7.828  0.5807  0.5837  0.9682
   23ZrCpx    H 2354   9.377   7.839   7.794  0.2279  0.3994 -0.7159
   23ZrCpx    H 2355   9.550   7.826   7.783  1.9054  1.4458  1.9104
   23ZrCpx    P 2356   8.728   8.150   8.509  0.2429 -0.1741 -0.2197
   23ZrCpx   OS 2357   8.744   8.223   8.657  0.4296  0.3579  0.7569
   23ZrCpx   OS 2358   8.605   8.035   8.508 -0.0631  0.2126  0.2848
   23ZrCpx   OS 2359   8.675   8.280   8.419  0.1915 -0.5855  0.8720
   23ZrCpx   O2 2360   8.855   8.098   8.466  0.2712  0.6042 -0.7038
   23ZrCpx    C 2361   8.854   8.311   8.677 -0.0810  0.0720  0.0146
   23ZrCpx    C 2362   8.966   8.222   8.737 -0.1376  1.0367  0.3044
   23ZrCpx    C 2363   9.084   8.296   8.798 -0.0761  0.1470 -0.3135
   23ZrCpx    C 2364   9.186   8.343   8.694  0.0854  0.2933 -0.5978
   23ZrCpx    C 2365   8.593   7.927   8.605 -0.0331 -0.4126  0.6165
   23ZrCpx    C 2366   8.612   7.964   8.752 -0.0615 -0.0822  0.9319
   23ZrCpx    C 2367   8.614   7.851   8.856  0.6698  0.1040  0.4524
   23ZrCpx    C 2368   8.471   7.798   8.891  0.4087 -0.3667 -0.5309
   23ZrCpx    C 2369   8.544   8.326   8.398 -0.1745  0.0233  0.2105
   23ZrCpx    C 2370   8.478   8.401   8.506  0.0272 -0.3034  0.8514
   23ZrCpx    C 2371   8.327   8.431   8.487  0.1325 -0.1218  0.0529
   23ZrCpx    C 2372   8.274   8.532   8.592 -0.0637 -0.1743  0.2308
   23ZrCpx    H 2373   8.876   8.361   8.583 -2.0160  1.1673  0.1143
   23ZrCpx    H 2374   8.836   8.394   8.746 -1.3686  1.5351 -2.0328
   23ZrCpx    H 2375   9.000   8.163   8.651 -0.4361 -0.9738  1.5303
   23ZrCpx    H 2376   8.920   8.162   8.815  0.7142  1.2259  0.9530
   23ZrCpx    H 2377   9.137   8.224   8.860 -0.1971 -1.2522 -1.8097
   23ZrCpx    H 2378   9.052   8.386   8.852 -0.6235 -0.8372  1.0174
   23ZrCpx    H 2379   9.141   8.417   8.628 -0.4968 -0.1738 -0.7362
   23ZrCpx    H 2380   9.228   8.269   8.625  1.1699  1.2271 -0.9544
   23ZrCpx    H 2381   9.273   8.394   8.734  0.5531 -0.1103 -1.0846
   23ZrCpx    H 2382   8.646   7.836   8.576 -0.8433 -0.6580 -0.1276
   23ZrCpx    H 2383   8.488   7.896   8.602  0.1546 -1.4940  3.3013
   23ZrCpx    H 2384   8.543   8.041   8.788 -0.1876 -0.1618  0.8601
   23ZrCpx    H 2385   8.702   8.016   8.784  0.6051  0.8210 -2.3046
   23ZrCpx    H 2386   8.655   7.880   8.953 -1.3873  0.2736  1.3174
   23ZrCpx    H 2387   8.679   7.767   8.832  1.0109  0.4840  0.0437
   23ZrCpx    H 2388   8.412   7.753   8.811  0.3549 -0.4521 -0.4435
   23ZrCpx    H 2389   8.408   7.881   8.920 -1.4340 -1.9953  0.2405
   23ZrCpx    H 2390   8.474   7.731   8.978  0.1793 -0.4558 -0.5925
   23ZrCpx    H 2391   8.551   8.396   8.314  0.8908  0.2508  0.4807
   23ZrCpx    H 2392   8.478   8.244   8.370 -1.9885  0.9638  1.6840
   23ZrCpx    H 2393   8.534   8.494   8.520  0.1706  0.2266 -2.8443
   23ZrCpx    H 2394   8.508   8.342   8.593  1.0869  2.2813  2.3369
   23ZrCpx    H 2395   8.269   8.339   8.483  1.1225 -0.6971 -1.5444
   23ZrCpx    H 2396   8.308   8.473   8.389  0.6070 -1.7669 -0.7585
   23ZrCpx    H 2397   8.326   8.529   8.687 -2.3962 -1.0372  1.5065
   23ZrCpx    H 2398   8.169   8.506   8.602 -0.4514  0.3754 -1.9898
   23ZrCpx    H 2399   8.278   8.634   8.555  1.2282 -0.0537  0.6771
   23ZrCpx    N 2400   8.944   7.817   8.385  0.0167 -0.4995  0.2155
   23ZrCpx    O 2401   8.977   7.812   8.266  0.3847 -0.8134  0.0750
   23ZrCpx    O 2402   8.995   7.738   8.460  0.3003  0.7013 -0.0689
   23ZrCpx    O 2403   8.852   7.879   8.424 -0.1698  0.1042 -0.5072
   23ZrCpx    N 2404   8.990   8.003   8.077 -0.9825  0.5038  0.0707
   23ZrCpx    O 2405   8.973   7.912   7.997  1.0277 -0.2935  0.3514
   23ZrCpx    O 2406   9.085   7.995   8.143  0.1346 -0.2159  0.3549
   23ZrCpx    O 2407   8.916   8.108   8.063 -0.1087 -0.6587  0.0087
   23ZrCpx    N 2408   8.716   7.950   8.242 -0.1981 -0.0927 -0.0841
   23ZrCpx    O 2409   8.615   7.885   8.283  0.3005  0.9264  0.3560
   23ZrCpx    O 2410   8.709   8.065   8.244  0.1443  0.4438  0.0403
   23ZrCpx    O 2411   8.789   7.888   8.161  0.2338  0.0425 -0.3628
   23ZrCpx    N 2412   8.975   8.229   8.319  0.0891  0.1258  0.2458
   23ZrCpx    O 2413   9.060   8.207   8.253  0.5441  0.1043  1.1627
   23ZrCpx    O 2414   8.872   8.240   8.269 -0.0800  0.2402 -0.4995
   23ZrCpx    O 2415   9.003   8.306   8.402  0.3148 -0.3106 -0.4618
   24ZrCpx   Zr 2416   5.737  12.181  11.236  0.0898  0.1146 -0.2884
   24ZrCpx    P 2417   5.734  12.493  11.242  0.3056  0.0357  0.1055
   24ZrCpx   OS 2418   5.652  12.514  11.391  0.6514  0.3460 -0.5869
   24ZrCpx   OS 2419   5.639  12.495  11.107 -0.1997 -0.2264  1.2079
   24ZrCpx   OS 2420   5.830  12.622  11.232  0.3880  0.0398 -0.1900
   24ZrCpx   O2 2421   5.816  12.377  11.236  0.0698  0.2756 -0.3735
   24ZrCpx    C 2422   5.716  12.556  11.517 -0.7003  0.0702 -0.1747
   24ZrCpx    C 2423   5.869  12.592  11.525  0.8097 -0.0170  1.2756
   24ZrCpx    C 2424   5.923  12.622  11.665  0.0821 -0.2707  0.1227
   24ZrCpx    C 2425   6.078  12.598  11.685  0.3284 -0.2538 -0.2895
   24ZrCpx    C 2426   5.540  12.589  11.087  0.5302  0.6822  0.4145
   24ZrCpx    C 2427   5.614  12.705  11.018  1.7871 -0.4831  0.7423
   24ZrCpx    C 2428   5.672  12.672  10.880  0.4608 -0.1637  0.6195
   24ZrCpx    C 2429   5.756  12.775  10.813  0.9044  0.2069 -0.0235
   24ZrCpx    C 2430   5.928  12.650  11.133 -0.1367 -0.6514 -0.0814
   24ZrCpx    C 2431   6.054  12.571  11.159 -0.1126  1.1817  0.7423
   24ZrCpx    C 2432   6.156  12.574  11.050  0.5252 -1.5791 -0.2526
   24ZrCpx    C 2433   6.213  12.435  11.027 -0.1872  0.1361 -0.1740
   24ZrCpx    H 2434   5.697  12.466  11.574  2.9823 -0.8648 -0.2888
   24ZrCpx    H 2435   5.643  12.624  11.562  0.1452  1.4182 -0.7804
   24ZrCpx    H 2436   5.920  12.509  11.476  0.6439 -0.8307  2.4765
   24ZrCpx    H 2437   5.887  12.681  11.464  0.7743  0.3169  1.7451
   24ZrCpx    H 2438   5.888  12.721  11.695  2.0920  0.0105  1.6511
   24ZrCpx    H 2439   5.868  12.560  11.735 -3.2034  0.8624 -1.3093
   24ZrCpx    H 2440   6.101  12.548  11.779  2.9907 -1.7340 -1.6756
   24ZrCpx    H 2441   6.133  12.685  11.649  1.0792 -1.7768 -3.0112
   24ZrCpx    H 2442   6.112  12.522  11.615  2.5731  1.0727 -0.6847
   24ZrCpx    H 2443   5.496  12.638  11.174 -0.1483 -0.0886  0.5131
   24ZrCpx    H 2444   5.457  12.552  11.027 -3.2217  3.4053  3.6219
   24ZrCpx    H 2445   5.683  12.755  11.084  0.5304  3.1748 -0.6031
   24ZrCpx    H 2446   5.544  12.784  10.991  1.1752 -1.2702 -0.0247
   24ZrCpx    H 2447   5.723  12.577  10.863  2.4431  1.1875 -1.2970
   24ZrCpx    H 2448   5.582  12.664  10.819  0.3561 -2.5435  1.0119
   24ZrCpx    H 2449   5.858  12.767  10.850  1.4144  2.0310 -0.9799
   24ZrCpx    H 2450   5.720  12.875  10.836  0.8338 -0.2054  1.7466
   24ZrCpx    H 2451   5.762  12.761  10.705 -0.8042  0.5495 -0.1703
   24ZrCpx    H 2452   5.954  12.756  11.136 -3.0560  0.0480  1.4842
   24ZrCpx    H 2453   5.888  12.637  11.033 -1.6371  0.7092  0.3353
   24ZrCpx    H 2454   6.100  12.613  11.249  0.2935 -0.1252  1.1465
   24ZrCpx    H 2455   6.044  12.471  11.200  0.9771  0.3499 -0.9991
   24ZrCpx    H 2456   6.235  12.646  11.073 -1.7048  0.1393  2.3313
   24ZrCpx    H 2457   6.103  12.603  10.959  0.6124 -1.6522 -0.3276
   24ZrCpx    H 2458   6.123  12.375  11.015 -1.5896  2.4341 -1.4468
   24ZrCpx    H 2459   6.273  12.389  11.106 -0.7575 -2.4875 -1.2217
   24ZrCpx    H 2460   6.278  12.430  10.940  0.8181  3.5319  0.2906
   24ZrCpx    P 2461   6.013  12.024  11.276  0.0991  0.1941 -0.1961
   24ZrCpx   OS 2462   6.174  12.078  11.293  1.3292  0.1373  0.2811
   24ZrCpx   OS 2463   6.016  11.925  11.136  0.4086 -0.4693  0.3265
   24ZrCpx   OS 2464   5.984  11.934  11.415 -0.4772 -0.1918  0.3917
   24ZrCpx   O2 2465   5.939  12.143  11.279  0.7204  0.5706  0.1792
   24ZrCpx    C 2466   6.202  12.181  11.388  0.2227  0.6764  0.5922
   24ZrCpx    C 2467   6.349  12.189  11.402 -0.8550  0.0956  0.2594
   24ZrCpx    C 2468   6.393  12.310  11.490 -0.1343  0.2583  0.0331
   24ZrCpx    C 2469   6.360  12.446  11.441 -0.4596  0.0815 -0.0198
   24ZrCpx    C 2470   6.099  11.935  11.019 -0.0155  0.1045  0.1207
   24ZrCpx    C 2471   6.236  11.859  11.049 -0.3981  0.4123  0.2343
   24ZrCpx    C 2472   6.347  11.883  10.944  0.4941 -0.5972  0.4767
   24ZrCpx    C 2473   6.429  12.018  10.944  0.1368  1.0506 -0.4183
   24ZrCpx    C 2474   6.067  11.819  11.434  0.1488 -0.2963 -0.7192
   24ZrCpx    C 2475   6.028  11.710  11.336 -0.1422 -0.1142 -0.4664
   24ZrCpx    C 2476   6.089  11.577  11.386 -0.4770 -0.2847  0.1350
   24ZrCpx    C 2477   6.239  11.569  11.356 -0.0053 -0.4180 -0.3412
   24ZrCpx    H 2478   6.147  12.181  11.482  0.5413  0.2348  0.7807
   24ZrCpx    H 2479   6.179  12.277  11.340 -1.2009 -0.6246 -1.3964
   24ZrCpx    H 2480   6.389  12.091  11.432 -2.8569  0.4072  4.1745
   24ZrCpx    H 2481   6.390  12.211  11.303 -2.9486  1.3655 -0.3521
   24ZrCpx    H 2482   6.502  12.304  11.494 -0.2023 -2.0531 -0.8614
   24ZrCpx    H 2483   6.354  12.294  11.591 -0.6330  0.6475 -0.0970
   24ZrCpx    H 2484   6.396  12.531  11.500  1.6122 -0.2483 -0.7726
   24ZrCpx    H 2485   6.253  12.468  11.437 -0.0239  2.7679  1.5123
   24ZrCpx    H 2486   6.409  12.465  11.346  0.6090 -0.3519  0.4355
   24ZrCpx    H 2487   6.104  12.043  11.006 -0.7895  0.3520  1.8365
   24ZrCpx    H 2488   6.055  11.901  10.925 -0.7490 -1.1658  0.9127
   24ZrCpx    H 2489   6.226  11.751  11.046  0.6238  0.3623 -2.5539
   24ZrCpx    H 2490   6.274  11.879  11.149 -1.0138  3.6589 -0.1192
   24ZrCpx    H 2491   6.300  11.868  10.847 -3.1450  0.5220  1.9816
   24ZrCpx    H 2492   6.414  11.798  10.950  1.8438  0.4955  1.2637
   24ZrCpx    H 2493   6.501  12.019  10.863 -0.6815  0.1701 -1.1678
   24ZrCpx    H 2494   6.481  12.029  11.040  1.0673  1.4119 -0.9613
   24ZrCpx    H 2495   6.362  12.103  10.936 -1.0291  0.2117  0.2417
   24ZrCpx    H 2496   6.064  11.787  11.539 -0.4934  0.2570 -0.5640
   24ZrCpx    H 2497   6.171  11.849  11.435  0.3263 -0.8769  0.9103
   24ZrCpx    H 2498   5.919  11.697  11.337  0.0539 -2.2379 -1.8725
   24ZrCpx    H 2499   6.063  11.726  11.234 -2.6384  1.5499 -1.1236
   24ZrCpx    H 2500   6.068  11.555  11.490  2.3671  0.2467  0.8419
   24ZrCpx    H 2501   6.039  11.504  11.322  0.4082  0.8422 -1.8888
   24ZrCpx    H 2502   6.286  11.477  11.391 -1.2892 -1.1626 -0.5438
   24ZrCpx    H 2503   6.291  11.651  11.407  3.1945 -1.2279 -2.2189
   24ZrCpx    H 2504   6.260  11.600  11.254 -0.3459  0.5011 -0.1356
   24ZrCpx    N 2505   5.810  12.263  11.030 -0.4503  0.1024  0.4101
   24ZrCpx    O 2506   5.687  12.257  11.028 -0.0599 -0.0084 -0.7574
   24ZrCpx    O 2507   5.863  12.353  10.970 -0.5898 -0.0484 -0.1533
   24ZrCpx    O 2508   5.876  12.170  11.063 -0.4559  0.1785  0.8794
   24ZrCpx    N 2509   5.510  12.190  11.240 -0.0711  0.2264 -0.8751
   24ZrCpx    O 2510   5.400  12.175  11.188 -0.8178 -0.0718  0.6320
   24ZrCpx    O 2511   5.552  12.297  11.238  0.1363 -0.0330 -0.3369
   24ZrCpx    O 2512   5.537  12.107  11.327  0.2680 -0.2138 -0.1162
   24ZrCpx    N 2513   5.726  11.985  11.117 -0.1467  0.3246 -0.3467
   24ZrCpx    O 2514   5.776  11.918  11.034 -0.6807  0.3396  0.1001
   24ZrCpx    O 2515   5.756  11.957  11.235  0.3694 -0.9914  1.2543
   24ZrCpx    O 2516   5.625  12.045  11.084 -0.5243 -0.9291  0.4963
   24ZrCpx    N 2517   5.780  12.187  11.440 -0.3968  0.2685  0.7616
   24ZrCpx    O 2518   5.703  12.270  11.438  0.2414  0.1863 -0.0126
   24ZrCpx    O 2519   5.736  12.080  11.442 -0.6538  0.1400 -0.1846
   24ZrCpx    O 2520   5.871  12.203  11.517  1.0458  0.7237 -0.2484
   25ZrCpx   Zr 2521  13.180   2.024   9.553 -0.1389 -0.0985 -0.1186
   25ZrCpx    P 2522  13.085   2.146   9.828  0.2545 -0.2606 -0.0342
   25ZrCpx   OS 2523  13.175   2.045   9.934  0.0909  0.2691  0.3561
   25ZrCpx   OS 2524  12.924   2.105   9.809 -0.3026 -0.4281  0.3727
   25ZrCpx   OS 2525  13.081   2.291   9.901  0.2472 -0.5744 -0.2485
   25ZrCpx   O2 2526  13.153   2.165   9.702  0.1046 -0.3910  0.1591
   25ZrCpx    C 2527  13.120   2.001  10.057  0.2175 -0.1191 -0.4301
   25ZrCpx    C 2528  13.057   1.866  10.043  0.6934 -0.3395 -0.4311
   25ZrCpx    C 2529  13.026   1.798  10.183  0.0104  0.2560 -0.7514
   25ZrCpx    C 2530  12.896   1.852  10.241  0.2373 -0.0531 -0.1879
   25ZrCpx    C 2531  12.829   2.119   9.910 -0.4051 -0.1557 -0.6018
   25ZrCpx    C 2532  12.751   2.250   9.890  0.5271  0.9303  0.6522
   25ZrCpx    C 2533  12.644   2.265   9.999  0.1181  0.6059  0.1874
   25ZrCpx    C 2534  12.568   2.397   9.996  0.2313  0.3042 -0.3001
   25ZrCpx    C 2535   0.010   2.372   9.912 -0.3763 -0.2302  0.1587
   25ZrCpx    C 2536   0.040   2.442   9.777 -0.4234  0.4484  0.5284
   25ZrCpx    C 2537   0.023   2.591   9.781  0.0359 -0.4004  0.5703
   25ZrCpx    C 2538   0.059   2.659   9.645 -0.1364 -0.5096  0.4188
   25ZrCpx    H 2539   0.024   1.988  10.120  1.3471 -2.8147 -2.4720
   25ZrCpx    H 2540  13.058   2.071  10.114  0.5489 -0.3680  0.2525
   25ZrCpx    H 2541  13.122   1.799   9.987 -0.1098 -0.5965 -1.0731
   25ZrCpx    H 2542  12.975   1.877   9.971 -1.0094 -3.3692  0.9068
   25ZrCpx    H 2543  13.003   1.695  10.157 -1.8735  0.8445 -1.5056
   25ZrCpx    H 2544  13.111   1.803  10.250 -1.5291 -0.3875  1.3095
   25ZrCpx    H 2545  12.865   1.799  10.331  2.4063  2.0462  1.8967
   25ZrCpx    H 2546  12.808   1.848  10.177 -0.4623 -0.7091  0.7966
   25ZrCpx    H 2547  12.898   1.959  10.262 -1.0762 -0.0357 -0.1140
   25ZrCpx    H 2548  12.867   2.117  10.012 -0.6157  0.0587 -0.5214
   25ZrCpx    H 2549  12.755   2.039   9.902  1.9685 -2.3941 -0.8864
   25ZrCpx    H 2550  12.817   2.336   9.884  0.7431  0.7503  0.4534
   25ZrCpx    H 2551  12.707   2.248   9.790  0.7752  1.3210  0.5310
   25ZrCpx    H 2552  12.576   2.183   9.977 -0.0395  0.4974  1.0478
   25ZrCpx    H 2553  12.694   2.242  10.093 -0.4901 -2.3251 -0.1478
   25ZrCpx    H 2554  12.636   2.477  10.026 -0.8377  1.0158  0.2314
   25ZrCpx    H 2555  12.488   2.406  10.069 -0.3583  1.8676 -1.1104
   25ZrCpx    H 2556  12.516   2.426   9.905 -2.2067 -1.4806  0.4580
   25ZrCpx    H 2557   0.083   2.300   9.946  2.6119  0.1751 -4.8310
   25ZrCpx    H 2558  13.174   2.442   9.993 -0.0446 -0.6333  0.5890
   25ZrCpx    H 2559   0.138   2.412   9.739 -1.9252 -2.7692 -1.0658
   25ZrCpx    H 2560  13.144   2.411   9.709 -1.2379 -0.9042  2.0760
   25ZrCpx    H 2561  13.107   2.617   9.814 -0.9517 -0.7688 -2.0726
   25ZrCpx    H 2562   0.086   2.638   9.857 -1.5481 -0.9649  2.2888
   25ZrCpx    H 2563  13.172   2.639   9.565 -1.8425  1.5629  1.3991
   25ZrCpx    H 2564   0.150   2.618   9.601 -1.2598 -1.8480 -0.7408
   25ZrCpx    H 2565   0.063   2.767   9.652 -0.4110 -0.4549 -0.1875
   25ZrCpx    P 2566   0.202   2.204   9.383 -0.1647 -0.3740  0.2420
   25ZrCpx   OS 2567   0.306   2.078   9.366 -0.3528  0.2071  0.3037
   25ZrCpx   OS 2568   0.302   2.337   9.404  0.1385  0.4933  0.6773
   25ZrCpx   OS 2569   0.114   2.229   9.240  0.3668  0.5566  0.1022
   25ZrCpx   O2 2570   0.119   2.188   9.502 -0.0866  0.4657  0.1863
   25ZrCpx    C 2571   0.367   2.070   9.239  0.0241  0.1678  0.6034
   25ZrCpx    C 2572   0.278   1.990   9.141 -0.0091  0.1748 -0.2492
   25ZrCpx    C 2573   0.355   1.983   9.001 -0.4457  0.2949 -0.6289
   25ZrCpx    C 2574   0.365   2.111   8.919  0.3358 -1.0026  0.6809
   25ZrCpx    C 2575   0.368   2.362   9.526  0.1150 -0.8252 -0.0732
   25ZrCpx    C 2576   0.497   2.286   9.539  0.2931 -0.7412 -0.6319
   25ZrCpx    C 2577   0.554   2.293   9.688  0.1113  0.6453 -0.7011
   25ZrCpx    C 2578   0.695   2.242   9.704  0.0587 -0.3352 -0.0091
   25ZrCpx    C 2579   0.019   2.329   9.222  0.4170 -0.6357  0.2943
   25ZrCpx    C 2580   0.061   2.460   9.283  0.5409 -0.5844 -0.4095
   25ZrCpx    C 2581   0.182   2.530   9.218 -0.1077  0.2728 -0.0765
   25ZrCpx    C 2582   0.154   2.608   9.092 -0.0250 -1.2760 -0.0141
   25ZrCpx    H 2583   0.471   2.038   9.254 -0.6742 -1.5956  1.7830
   25ZrCpx    H 2584   0.388   2.170   9.200 -0.4539 -0.2256 -0.6876
   25ZrCpx    H 2585   0.255   1.891   9.178 -1.3046  1.2225  1.8316
   25ZrCpx    H 2586   0.183   2.032   9.108 -0.9988 -0.8113  1.3336
   25ZrCpx    H 2587   0.322   1.905   8.933  1.6169  0.0534 -1.3919
   25ZrCpx    H 2588   0.454   1.945   9.027  0.3212  1.2495 -2.0730
   25ZrCpx    H 2589   0.337   2.198   8.979 -0.3691 -1.3800  0.9076
   25ZrCpx    H 2590   0.308   2.116   8.826  1.1768  0.3161  0.2243
   25ZrCpx    H 2591   0.469   2.126   8.892 -0.3878 -0.4450 -1.9475
   25ZrCpx    H 2592   0.307   2.323   9.608 -0.9442  0.7412 -0.0978
   25ZrCpx    H 2593   0.365   2.470   9.536 -1.9573 -0.8219 -0.5198
   25ZrCpx    H 2594   0.570   2.341   9.481 -1.4784  0.3172 -1.8932
   25ZrCpx    H 2595   0.490   2.184   9.501  0.7259 -1.9344  2.3474
   25ZrCpx    H 2596   0.481   2.234   9.744 -0.7236  0.2702 -2.1638
   25ZrCpx    H 2597   0.542   2.397   9.718 -0.8231  0.8232 -1.6887
   25ZrCpx    H 2598   0.741   2.300   9.785 -0.8024  0.9960 -0.4493
   25ZrCpx    H 2599   0.770   2.260   9.627  1.6395 -3.4108  0.7575
   25ZrCpx    H 2600   0.697   2.135   9.720 -0.1054 -0.4667 -0.8406
   25ZrCpx    H 2601  13.097   2.303   9.221  0.5006 -1.2041 -3.5615
   25ZrCpx    H 2602   0.034   2.340   9.114 -1.3407  1.4097  0.2315
   25ZrCpx    H 2603  13.158   2.522   9.268  0.6902 -0.4780 -0.8394
   25ZrCpx    H 2604   0.068   2.445   9.391 -1.2866 -1.5225 -0.3957
   25ZrCpx    H 2605   0.210   2.601   9.296 -2.0549  1.1370 -0.1161
   25ZrCpx    H 2606   0.268   2.465   9.208  1.0984  1.7161  0.6207
   25ZrCpx    H 2607   0.124   2.538   9.014 -4.3508  0.3266  0.0646
   25ZrCpx    H 2608   0.235   2.672   9.057 -0.7083  0.3761  1.3595
   25ZrCpx    H 2609   0.064   2.670   9.098  1.2801  0.9536 -2.6526
   25ZrCpx    N 2610  13.008   2.171   9.516  0.5138 -0.7731 -0.1757
   25ZrCpx    O 2611  12.956   2.065   9.540  0.1654  0.1826 -0.1108
   25ZrCpx    O 2612  12.950   2.275   9.555  0.6981  0.0421  0.0477
   25ZrCpx    O 2613  13.098   2.188   9.435 -0.0393  0.1406 -0.4780
   25ZrCpx    N 2614  13.082   1.830   9.605  0.4472 -0.2059 -0.1410
   25ZrCpx    O 2615  12.982   1.765   9.565  0.1367  0.1816  0.5628
   25ZrCpx    O 2616  13.060   1.905   9.700 -0.4338 -0.4936 -0.0140
   25ZrCpx    O 2617   0.010   1.792   9.565  0.2179 -0.0921  0.0879
   25ZrCpx    N 2618  13.144   1.982   9.326  0.3261 -0.2661 -0.2924
   25ZrCpx    O 2619  13.116   2.000   9.203 -0.4906  0.2122 -0.0189
   25ZrCpx    O 2620   0.070   1.951   9.350 -0.3631 -0.5039  0.1883
   25ZrCpx    O 2621  13.050   1.934   9.387  0.3423 -0.3160 -0.2860
   25ZrCpx    N 2622   0.183   2.014   9.650  0.2247 -0.2057 -0.6077
   25ZrCpx    O 2623   0.120   1.966   9.729 -0.4291  0.3291 -0.3042
   25ZrCpx    O 2624   0.276   2.065   9.684  0.3932  0.0438 -0.1227
   25ZrCpx    O 2625   0.192   1.954   9.556 -0.8095 -0.3715 -0.6312
   26ZrCpx   Zr 2626   1.770   9.328   7.861  0.0152  0.1181  0.0699
   26ZrCpx    P 2627   1.599   9.443   7.625 -0.3014  0.0478 -0.4339
   26ZrCpx   OS 2628   1.564   9.290   7.567  0.1671  0.6613 -0.7706
   26ZrCpx   OS 2629   1.720   9.499   7.531  0.8412  0.0537  0.5970
   26ZrCpx   OS 2630   1.459   9.525   7.594  0.2310  0.5574 -0.5337
   26ZrCpx   O2 2631   1.626   9.437   7.767 -0.2602  1.1626 -0.4911
   26ZrCpx    C 2632   1.546   9.255   7.430  0.2453 -0.2689  0.2616
   26ZrCpx    C 2633   1.673   9.277   7.345  0.7861 -0.0507  0.2400
   26ZrCpx    C 2634   1.654   9.231   7.200 -0.3875 -0.2005  0.2154
   26ZrCpx    C 2635   1.764   9.295   7.114 -0.5189 -0.7429  0.5191
   26ZrCpx    C 2636   1.754   9.637   7.537  0.1275  0.3134  1.0105
   26ZrCpx    C 2637   1.735   9.706   7.397  0.4923  0.4655  0.0892
   26ZrCpx    C 2638   1.867   9.707   7.315 -0.9985 -0.2359 -0.5951
   26ZrCpx    C 2639   1.851   9.776   7.174  0.0915 -0.1536  0.2155
   26ZrCpx    C 2640   1.325   9.480   7.634  0.1996  0.2389  0.0892
   26ZrCpx    C 2641   1.316   9.351   7.728 -0.0107 -0.2828  0.7640
   26ZrCpx    C 2642   1.167   9.327   7.758 -0.7365 -0.3180 -0.4682
   26ZrCpx    C 2643   1.139   9.214   7.855 -0.3244  0.4708 -0.5009
   26ZrCpx    H 2644   1.518   9.150   7.432 -1.8587  0.2744  0.5399
   26ZrCpx    H 2645   1.460   9.311   7.393  1.1044  0.6987 -0.3413
   26ZrCpx    H 2646   1.686   9.385   7.340 -0.2724  0.0995  0.6223
   26ZrCpx    H 2647   1.763   9.238   7.393 -0.6734 -1.8332  1.6141
   26ZrCpx    H 2648   1.668   9.123   7.206 -0.6191 -0.1662  1.6047
   26ZrCpx    H 2649   1.552   9.257   7.174 -0.3772  0.7436  1.0838
   26ZrCpx    H 2650   1.857   9.299   7.170  0.6477 -2.5546 -1.2489
   26ZrCpx    H 2651   1.730   9.395   7.087 -0.3957 -0.8906 -0.1906
   26ZrCpx    H 2652   1.776   9.243   7.019 -1.0011 -0.4383  0.2895
   26ZrCpx    H 2653   1.697   9.685   7.617 -1.2110  1.0403 -0.3533
   26ZrCpx    H 2654   1.857   9.650   7.569  0.0752  0.7450  1.0051
   26ZrCpx    H 2655   1.658   9.658   7.336  0.5071 -0.8154  1.0504
   26ZrCpx    H 2656   1.706   9.810   7.410  1.2943  0.8477 -1.0639
   26ZrCpx    H 2657   1.949   9.752   7.371 -3.5054  3.2087  0.4194
   26ZrCpx    H 2658   1.894   9.603   7.297 -1.3758 -0.0983 -1.9807
   26ZrCpx    H 2659   1.838   9.884   7.173 -1.6061 -0.3397 -2.3452
   26ZrCpx    H 2660   1.774   9.742   7.104  0.8159  5.5001 -3.6987
   26ZrCpx    H 2661   1.946   9.761   7.123  1.0981  2.6019  1.1988
   26ZrCpx    H 2662   1.279   9.445   7.542  0.2410  0.1818  0.0894
   26ZrCpx    H 2663   1.273   9.561   7.684  1.4659 -0.3900  2.5532
   26ZrCpx    H 2664   1.348   9.267   7.666 -3.0870 -2.4118  1.9450
   26ZrCpx    H 2665   1.375   9.352   7.820 -0.1325  0.2328  0.8371
   26ZrCpx    H 2666   1.113   9.315   7.664 -1.0906  0.3567 -0.3553
   26ZrCpx    H 2667   1.121   9.414   7.805 -0.8169  0.7989 -2.5779
   26ZrCpx    H 2668   1.230   9.185   7.907  1.0626  0.9750 -2.5811
   26ZrCpx    H 2669   1.096   9.124   7.811 -2.5176  0.2671  1.9347
   26ZrCpx    H 2670   1.072   9.239   7.938  0.3257 -0.4756  0.3178
   26ZrCpx    P 2671   1.622   9.335   8.150  0.1700 -0.2760  0.0553
   26ZrCpx   OS 2672   1.644   9.172   8.177  0.0704 -0.2561 -0.0599
   26ZrCpx   OS 2673   1.477   9.383   8.208 -0.2261 -0.3522  0.0493
   26ZrCpx   OS 2674   1.740   9.420   8.230 -0.0379 -0.6750  0.2325
   26ZrCpx   O2 2675   1.634   9.363   8.013  0.7303 -0.2290  0.0773
   26ZrCpx    C 2676   1.575   9.098   8.277 -0.3140 -0.3754 -0.0745
   26ZrCpx    C 2677   1.438   9.042   8.223 -0.4331  0.1701 -0.6290
   26ZrCpx    C 2678   1.344   8.978   8.335 -0.0166  0.3159  0.0029
   26ZrCpx    C 2679   1.414   8.869   8.411 -0.1596  0.1764  0.3020
   26ZrCpx    C 2680   1.427   9.513   8.187 -1.0720  0.3308  0.0106
   26ZrCpx    C 2681   1.352   9.516   8.050  0.2744 -0.5046  0.5217
   26ZrCpx    C 2682   1.243   9.625   8.051 -0.3217 -0.2923  0.0940
   26ZrCpx    C 2683   1.316   9.767   8.022  0.4627 -0.1188 -0.0335
   26ZrCpx    C 2684   1.762   9.412   8.368  0.0360  0.4697 -0.6940
   26ZrCpx    C 2685   1.651   9.458   8.464  0.5599 -0.7207 -0.3221
   26ZrCpx    C 2686   1.644   9.612   8.468  0.8521 -0.1734 -0.8189
   26ZrCpx    C 2687   1.564   9.662   8.586 -0.4150 -0.3597  0.7919
   26ZrCpx    H 2688   1.564   9.153   8.371 -0.0649 -0.8942  0.2619
   26ZrCpx    H 2689   1.633   9.008   8.298 -1.6860 -0.7894  2.1184
   26ZrCpx    H 2690   1.379   9.120   8.177 -2.3230 -1.1254 -0.4678
   26ZrCpx    H 2691   1.450   8.982   8.133 -1.1704 -0.5863 -0.2284
   26ZrCpx    H 2692   1.328   9.053   8.413 -1.6693 -0.0036 -0.0284
   26ZrCpx    H 2693   1.253   8.934   8.296 -0.6012  0.1416  1.4973
   26ZrCpx    H 2694   1.345   8.827   8.484 -1.4668 -0.9492 -1.5384
   26ZrCpx    H 2695   1.497   8.901   8.475 -1.8636  0.9511  2.1751
   26ZrCpx    H 2696   1.440   8.783   8.349 -0.0868 -0.1994  0.8496
   26ZrCpx    H 2697   1.501   9.592   8.190  0.2184 -0.6611 -3.4706
   26ZrCpx    H 2698   1.358   9.534   8.269  1.3252  2.6183  1.5314
   26ZrCpx    H 2699   1.313   9.416   8.030  2.4531 -1.4665  0.8873
   26ZrCpx    H 2700   1.417   9.529   7.964  1.0730 -1.6557  0.9360
   26ZrCpx    H 2701   1.178   9.633   8.138 -2.0145 -1.1314 -1.0484
   26ZrCpx    H 2702   1.176   9.609   7.966  0.8212  0.0983 -0.8901
   26ZrCpx    H 2703   1.366   9.769   7.925 -3.2805 -1.4294 -2.0887
   26ZrCpx    H 2704   1.384   9.784   8.105  0.4546  0.0424 -0.0600
   26ZrCpx    H 2705   1.234   9.839   8.020 -0.8509 -1.5941 -0.0801
   26ZrCpx    H 2706   1.854   9.460   8.400 -1.1661  2.3766  0.0194
   26ZrCpx    H 2707   1.783   9.307   8.391 -3.3122  0.2492  1.6578
   26ZrCpx    H 2708   1.660   9.418   8.566 -0.1512  1.7742  0.7487
   26ZrCpx    H 2709   1.555   9.425   8.424  0.7951 -0.1467 -1.3794
   26ZrCpx    H 2710   1.608   9.652   8.373  1.0313  1.7447 -0.0930
   26ZrCpx    H 2711   1.744   9.655   8.478 -0.0343  1.9364 -0.7049
   26ZrCpx    H 2712   1.584   9.610   8.680  1.1497 -0.2663  0.5246
   26ZrCpx    H 2713   1.458   9.651   8.564 -0.3021  0.0168  0.0540
   26ZrCpx    H 2714   1.578   9.770   8.593 -1.5710 -0.2409  1.3912
   26ZrCpx    N 2715   1.806   9.580   7.848  0.2666 -0.1932  0.0915
   26ZrCpx    O 2716   1.865   9.514   7.769 -0.2558  0.2910 -0.3944
   26ZrCpx    O 2717   1.810   9.699   7.838 -0.4305 -0.0628  0.4541
   26ZrCpx    O 2718   1.778   9.530   7.960  0.5605 -0.8529  0.6635
   26ZrCpx    N 2719   1.920   9.254   7.701  0.5957  0.0472  0.3958
   26ZrCpx    O 2720   2.019   9.259   7.640  0.0044 -0.3495  0.4987
   26ZrCpx    O 2721   1.823   9.302   7.646  0.3337 -0.1856  0.3588
   26ZrCpx    O 2722   1.907   9.156   7.775 -0.1338 -0.1600 -0.5933
   26ZrCpx    N 2723   1.946   9.358   8.011  0.0720  0.4064 -0.5047
   26ZrCpx    O 2724   2.007   9.417   8.098 -0.2132  0.6269  0.3497
   26ZrCpx    O 2725   1.886   9.258   8.040  0.4412  0.1800 -0.1002
   26ZrCpx    O 2726   1.999   9.370   7.898 -0.4542 -0.0048  0.0172
   26ZrCpx    N 2727   1.634   9.170   7.876 -0.1331  0.4881  0.2168
   26ZrCpx    O 2728   1.630   9.177   7.767  0.9652 -0.0208 -0.6666
   26ZrCpx    O 2729   1.535   9.128   7.927  0.0581  0.2365 -0.6706
   26ZrCpx    O 2730   1.731   9.139   7.920 -0.2903 -0.1402 -0.6930
   27ZrCpx   Zr 2731   7.359   0.883   0.627 -0.2279  0.0909  0.0582
   27ZrCpx    P 2732   7.591   0.876   0.836  0.2729  0.2102 -0.1812
   27ZrCpx   OS 2733   7.514   0.963   0.963  0.1133  0.3732 -0.1870
   27ZrCpx   OS 2734   7.683   0.981   0.751  0.1907 -0.0125  0.1910
   27ZrCpx   OS 2735   7.715   0.769   0.899 -0.0404  0.6531  0.2690
   27ZrCpx   O2 2736   7.499   0.803   0.751  0.1861 -0.8450 -0.1943
   27ZrCpx    C 2737   7.474   0.901   1.088 -0.0636 -0.0953  0.1260
   27ZrCpx    C 2738   7.588   0.873   1.182 -0.9972 -0.0622  0.2405
   27ZrCpx    C 2739   7.536   0.830   1.323 -0.1587 -0.0189 -0.0268
   27ZrCpx    C 2740   7.490   0.685   1.332 -0.1715  0.0268 -0.4449
   27ZrCpx    C 2741   7.812   1.026   0.799 -0.2425  0.3787 -0.1486
   27ZrCpx    C 2742   7.795   1.107   0.924  0.7215  0.3906 -0.7762
   27ZrCpx    C 2743   7.927   1.174   0.965  0.2275 -0.3465 -0.6428
   27ZrCpx    C 2744   7.939   1.305   0.888  0.1213 -0.9158  0.3879
   27ZrCpx    C 2745   7.732   0.638   0.855 -1.4604  0.1342 -0.1927
   27ZrCpx    C 2746   7.622   0.540   0.895  0.1385 -0.1170  0.2222
   27ZrCpx    C 2747   7.646   0.471   1.034  0.0979  0.5594  0.0650
   27ZrCpx    C 2748   7.516   0.393   1.083  0.1549  0.7020 -0.6398
   27ZrCpx    H 2749   7.396   0.963   1.131 -1.6962 -1.6118 -0.6035
   27ZrCpx    H 2750   7.435   0.804   1.059  2.8728 -1.3959  0.3734
   27ZrCpx    H 2751   7.652   0.958   1.206 -1.3200  0.6944 -1.5082
   27ZrCpx    H 2752   7.663   0.799   1.152 -2.4803 -1.3631 -0.3059
   27ZrCpx    H 2753   7.605   0.852   1.404 -2.6949  0.5998  2.0380
   27ZrCpx    H 2754   7.449   0.892   1.347  1.5966  3.2138 -1.6917
   27ZrCpx    H 2755   7.560   0.619   1.281 -0.1854 -0.8141  0.6024
   27ZrCpx    H 2756   7.388   0.672   1.296  0.9101 -1.3012 -3.1849
   27ZrCpx    H 2757   7.489   0.651   1.435 -0.4662  0.5729 -0.2660
   27ZrCpx    H 2758   7.860   1.087   0.722  0.8573 -1.7140 -1.1583
   27ZrCpx    H 2759   7.880   0.942   0.816 -0.7549  0.1473  0.7937
   27ZrCpx    H 2760   7.758   1.048   1.008  2.1736  0.8077  0.1596
   27ZrCpx    H 2761   7.715   1.182   0.919  2.0809  2.1197  2.0511
   27ZrCpx    H 2762   7.945   1.189   1.071  0.3025 -4.7174  0.0368
   27ZrCpx    H 2763   8.004   1.110   0.923 -0.5975 -2.9344  1.6582
   27ZrCpx    H 2764   7.861   1.371   0.927  0.5252 -1.1460  1.5980
   27ZrCpx    H 2765   7.923   1.298   0.780  1.9861  0.5162 -0.0160
   27ZrCpx    H 2766   8.037   1.351   0.903  0.7397 -2.2095  0.3876
   27ZrCpx    H 2767   7.826   0.601   0.896  0.2405  0.2742 -3.7755
   27ZrCpx    H 2768   7.748   0.637   0.747 -1.2202 -0.7604 -0.1531
   27ZrCpx    H 2769   7.525   0.591   0.897 -0.0386 -0.4662  0.7872
   27ZrCpx    H 2770   7.607   0.465   0.817  0.3764 -2.7196  2.6116
   27ZrCpx    H 2771   7.652   0.547   1.112  1.5807  1.7099 -1.1396
   27ZrCpx    H 2772   7.736   0.411   1.020  1.6456  1.9078  3.6670
   27ZrCpx    H 2773   7.520   0.362   1.187  0.3012  0.9095 -0.5847
   27ZrCpx    H 2774   7.489   0.299   1.033 -0.3237  0.6966 -0.3796
   27ZrCpx    H 2775   7.429   0.457   1.069 -0.4502  0.0002 -0.1543
   27ZrCpx    P 2776   7.229   0.600   0.558  0.2632  0.2245 -0.3348
   27ZrCpx   OS 2777   7.078   0.653   0.578  0.0906 -0.0530  0.2048
   27ZrCpx   OS 2778   7.231   0.445   0.633 -0.4527 -0.0397  0.1610
   27ZrCpx   OS 2779   7.273   0.585   0.399 -0.0512  0.1932 -0.8659
   27ZrCpx   O2 2780   7.323   0.678   0.629 -0.0568  0.4068 -0.0936
   27ZrCpx    C 2781   6.980   0.598   0.498 -0.0557 -0.2348 -0.4575
   27ZrCpx    C 2782   6.964   0.673   0.358  0.3535 -0.0281  0.7718
   27ZrCpx    C 2783   6.879   0.599   0.250 -0.5903  0.1532  0.0346
   27ZrCpx    C 2784   6.948   0.471   0.204  0.0772  0.3887  0.4115
   27ZrCpx    C 2785   7.216   0.432   0.773 -0.0117 -0.2970 -0.0277
   27ZrCpx    C 2786   7.072   0.465   0.824 -0.2629  0.1801 -1.0420
   27ZrCpx    C 2787   7.058   0.448   0.979  0.3961 -0.1272 -0.3734
   27ZrCpx    C 2788   6.918   0.484   1.030 -0.0942 -1.2562  0.1724
   27ZrCpx    C 2789   7.388   0.511   0.359  0.2534  0.2552  0.3443
   27ZrCpx    C 2790   7.364   0.360   0.360 -0.8249  0.3464 -0.7116
   27ZrCpx    C 2791   7.490   0.286   0.306  0.0071  0.2303  0.0113
   27ZrCpx    C 2792   7.487   0.257   0.154  0.9712 -0.1180  0.6459
   27ZrCpx    H 2793   6.994   0.491   0.491  1.3741 -0.0353 -0.8015
   27ZrCpx    H 2794   6.884   0.614   0.548 -0.2038 -0.5285 -0.6513
   27ZrCpx    H 2795   7.064   0.672   0.316  0.3186  0.3103  0.6795
   27ZrCpx    H 2796   6.925   0.775   0.366  1.7727  0.4991  1.0846
   27ZrCpx    H 2797   6.863   0.672   0.171  0.9518  0.8942  0.4033
   27ZrCpx    H 2798   6.776   0.579   0.280 -0.6694 -0.0668 -0.3711
   27ZrCpx    H 2799   6.952   0.390   0.277 -1.1694 -2.4851 -2.5827
   27ZrCpx    H 2800   7.044   0.497   0.160 -0.3282  1.2450 -0.0025
   27ZrCpx    H 2801   6.898   0.426   0.118  3.2267 -2.2797 -0.1059
   27ZrCpx    H 2802   7.295   0.486   0.825  0.8558 -1.5052 -0.0742
   27ZrCpx    H 2803   7.225   0.324   0.785  0.6104 -0.2333  0.1128
   27ZrCpx    H 2804   6.998   0.410   0.766 -2.5628  3.4699 -1.3388
   27ZrCpx    H 2805   7.053   0.570   0.803 -0.4416  0.6629  1.3974
   27ZrCpx    H 2806   7.135   0.502   1.033 -0.1022  1.2883 -1.0791
   27ZrCpx    H 2807   7.074   0.343   1.004  0.4748 -0.1877 -0.6761
   27ZrCpx    H 2808   6.845   0.425   0.973 -0.2516 -0.6449 -0.2607
   27ZrCpx    H 2809   6.895   0.590   1.028  1.5357 -0.8998 -0.3984
   27ZrCpx    H 2810   6.910   0.473   1.138  1.5617 -1.3133  0.3000
   27ZrCpx    H 2811   7.469   0.531   0.429  0.5077 -0.2425  0.1890
   27ZrCpx    H 2812   7.432   0.538   0.263  0.9992  1.1514  0.9310
   27ZrCpx    H 2813   7.326   0.320   0.454 -0.8207  1.1188 -0.3732
   27ZrCpx    H 2814   7.282   0.334   0.293  0.6930 -0.6285 -2.2118
   27ZrCpx    H 2815   7.578   0.343   0.336 -0.3865  0.4499  0.7583
   27ZrCpx    H 2816   7.507   0.197   0.366  3.2562  0.4725 -0.4530
   27ZrCpx    H 2817   7.523   0.350   0.110 -1.0183  0.4393  0.1630
   27ZrCpx    H 2818   7.388   0.224   0.124  0.8263  0.9615 -0.0728
   27ZrCpx    H 2819   7.560   0.180   0.128  0.9623  0.1400 -0.1377
   27ZrCpx    N 2820   7.572   0.827   0.519  0.1068 -0.3401 -0.1696
   27ZrCpx    O 2821   7.557   0.950   0.531 -0.0796  0.3523  0.5738
   27ZrCpx    O 2822   7.681   0.791   0.496  0.4135 -0.0295  0.0730
   27ZrCpx    O 2823   7.482   0.753   0.491 -0.2726 -0.1087 -0.1985
   27ZrCpx    N 2824   7.354   1.108   0.633 -0.2133 -0.6309  0.8136
   27ZrCpx    O 2825   7.375   1.211   0.576  0.6343  0.2895 -0.2596
   27ZrCpx    O 2826   7.437   1.071   0.719  0.2913  0.4201  0.1496
   27ZrCpx    O 2827   7.235   1.075   0.644  0.0690 -0.3388 -0.3674
   27ZrCpx    N 2828   7.299   0.892   0.417 -0.2673  0.2265 -0.1777
   27ZrCpx    O 2829   7.309   0.841   0.307  0.1332 -0.3744 -0.3012
   27ZrCpx    O 2830   7.199   0.873   0.477 -0.8730 -0.3900  0.2643
   27ZrCpx    O 2831   7.356   0.997   0.424 -0.0578 -0.3108 -0.5476
   27ZrCpx    N 2832   7.238   0.832   0.787  0.2455 -0.0317 -0.1640
   27ZrCpx    O 2833   7.306   0.910   0.831 -0.2515 -0.6198  0.3308
   27ZrCpx    O 2834   7.154   0.861   0.708  0.0312 -0.3852  0.7974
   27ZrCpx    O 2835   7.227   0.729   0.850 -0.1500  0.4041  0.1855
   28ZrCpx   Zr 2836  11.180   2.515   6.142  0.0166 -0.0888  0.2060
   28ZrCpx    P 2837  11.311   2.539   5.854  0.3247 -0.2722  0.4787
   28ZrCpx   OS 2838  11.450   2.630   5.876  0.3590  0.2889  0.2430
   28ZrCpx   OS 2839  11.184   2.629   5.804 -0.3565 -0.1940  0.1510
   28ZrCpx   OS 2840  11.338   2.431   5.720  0.8668  0.3368 -0.1384
   28ZrCpx   O2 2841  11.270   2.457   5.963  0.7501  0.4420 -0.0120
   28ZrCpx    C 2842  11.582   2.575   5.894  0.2935 -0.5506  0.1851
   28ZrCpx    C 2843  11.626   2.482   5.782 -0.1260 -0.5738  0.4212
   28ZrCpx    C 2844  11.770   2.420   5.798 -0.2441 -0.9008 -0.0051
   28ZrCpx    C 2845  11.848   2.389   5.671 -0.0115 -0.0080  0.7333
   28ZrCpx    C 2846  11.165   2.712   5.685  0.0310  0.1432 -0.2309
   28ZrCpx    C 2847  11.239   2.844   5.697  0.3135  0.4423 -0.2116
   28ZrCpx    C 2848  11.201   2.955   5.608  0.0578  0.1211 -0.0621
   28ZrCpx    C 2849  11.279   3.084   5.641  0.3169 -0.3088  0.3274
   28ZrCpx    C 2850  11.243   2.368   5.648  1.1778 -0.1850  0.2158
   28ZrCpx    C 2851  11.252   2.223   5.689 -1.0819  0.8947 -0.0037
   28ZrCpx    C 2852  11.396   2.173   5.687  0.7609  0.3432  0.5034
   28ZrCpx    C 2853  11.389   2.024   5.716 -0.0249 -0.3485  0.2017
   28ZrCpx    H 2854  11.641   2.666   5.897 -0.7004  0.1949 -1.6102
   28ZrCpx    H 2855  11.587   2.525   5.990 -2.3892 -0.1795  0.5676
   28ZrCpx    H 2856  11.549   2.405   5.784 -1.8204  0.9593 -2.0680
   28ZrCpx    H 2857  11.613   2.535   5.687  1.9621 -0.5258  0.1503
   28ZrCpx    H 2858  11.835   2.488   5.854  0.0259 -0.5789 -0.6977
   28ZrCpx    H 2859  11.765   2.329   5.857 -0.4411 -1.1096 -0.3392
   28ZrCpx    H 2860  11.800   2.371   5.575  0.3803  3.4945 -0.2094
   28ZrCpx    H 2861  11.920   2.308   5.674  3.1920  2.6014 -1.8911
   28ZrCpx    H 2862  11.905   2.479   5.646  0.2275 -0.2755  0.3211
   28ZrCpx    H 2863  11.061   2.744   5.683 -0.3947 -1.0372  1.6294
   28ZrCpx    H 2864  11.188   2.666   5.589 -0.6432 -2.9244  1.0079
   28ZrCpx    H 2865  11.347   2.833   5.683  0.0265  1.0556 -3.1545
   28ZrCpx    H 2866  11.232   2.875   5.801 -2.4697  1.6464 -0.7107
   28ZrCpx    H 2867  11.225   2.928   5.505  0.6495 -2.5983  0.7325
   28ZrCpx    H 2868  11.094   2.970   5.616 -0.0341 -0.6488  0.1856
   28ZrCpx    H 2869  11.245   3.131   5.734  2.9902  1.1317  0.6422
   28ZrCpx    H 2870  11.273   3.159   5.561 -0.4090 -0.9739 -0.2443
   28ZrCpx    H 2871  11.387   3.069   5.640  0.6132  1.4609  1.8635
   28ZrCpx    H 2872  11.278   2.381   5.545  1.5722 -1.0102  0.2409
   28ZrCpx    H 2873  11.146   2.416   5.653  1.9958  1.5444 -0.0078
   28ZrCpx    H 2874  11.213   2.198   5.788 -1.1883 -0.5912 -0.4116
   28ZrCpx    H 2875  11.196   2.156   5.623  1.9077  0.7518 -2.5451
   28ZrCpx    H 2876  11.452   2.220   5.768  2.4192 -0.1061 -0.3723
   28ZrCpx    H 2877  11.451   2.199   5.597 -0.0680 -2.6407 -0.9253
   28ZrCpx    H 2878  11.351   1.954   5.642 -0.4002 -0.5575  0.5841
   28ZrCpx    H 2879  11.340   2.016   5.814  0.1472 -0.7306  0.2558
   28ZrCpx    H 2880  11.488   1.985   5.736  0.1982  0.5214  0.8085
   28ZrCpx    P 2881  11.190   2.226   6.278 -0.4982 -0.2936 -0.0411
   28ZrCpx   OS 2882  11.254   2.277   6.421 -0.1109  0.1226 -0.0827
   28ZrCpx   OS 2883  11.270   2.083   6.263 -0.3550 -0.2032  0.4548
   28ZrCpx   OS 2884  11.022   2.194   6.265 -0.0543  0.3815  0.4573
   28ZrCpx   O2 2885  11.241   2.315   6.173  0.1175  0.4247  0.3635
   28ZrCpx    C 2886  11.228   2.190   6.527  0.4138 -0.5696 -0.2508
   28ZrCpx    C 2887  11.082   2.228   6.575 -0.1346 -0.7906 -0.3203
   28ZrCpx    C 2888  11.062   2.219   6.721  0.4210 -0.0858  0.4864
   28ZrCpx    C 2889  10.942   2.310   6.762 -0.5463 -0.3738  0.6943
   28ZrCpx    C 2890  11.411   2.078   6.254 -0.1965 -0.4527  0.0876
   28ZrCpx    C 2891  11.462   2.095   6.110  0.0885 -0.2680  0.0101
   28ZrCpx    C 2892  11.608   2.087   6.091 -0.4339 -0.0870 -0.5831
   28ZrCpx    C 2893  11.685   2.215   6.125  0.0614 -0.5717  0.3858
   28ZrCpx    C 2894  10.975   2.113   6.156  0.0278  0.5406  1.0313
   28ZrCpx    C 2895  10.964   1.974   6.217  1.1191 -0.0574  0.3515
   28ZrCpx    C 2896  10.928   1.867   6.116  0.4730  0.1526  0.6267
   28ZrCpx    C 2897  10.889   1.749   6.206  0.1693  0.5074 -0.9666
   28ZrCpx    H 2898  11.235   2.082   6.510  0.9269 -0.7437  1.0356
   28ZrCpx    H 2899  11.306   2.217   6.597 -0.0639  0.7621 -0.2244
   28ZrCpx    H 2900  11.057   2.331   6.550 -0.1335 -1.2273 -2.1801
   28ZrCpx    H 2901  11.007   2.171   6.521 -2.4849  1.7170  0.1706
   28ZrCpx    H 2902  11.051   2.118   6.759  1.6940 -0.0368  0.9877
   28ZrCpx    H 2903  11.153   2.254   6.769  0.3262  0.3825  0.3260
   28ZrCpx    H 2904  10.932   2.417   6.743  0.8401 -0.2325  0.6569
   28ZrCpx    H 2905  10.946   2.299   6.870  1.4944 -1.4871  0.5356
   28ZrCpx    H 2906  10.845   2.264   6.750 -1.3015  0.8252  1.9859
   28ZrCpx    H 2907  11.435   1.979   6.293  0.6802  0.0060  0.7079
   28ZrCpx    H 2908  11.459   2.154   6.314  0.6802  1.6020 -3.0955
   28ZrCpx    H 2909  11.427   2.188   6.066  1.7584 -0.5695 -2.0359
   28ZrCpx    H 2910  11.413   2.016   6.053 -0.5203  0.0427  0.1055
   28ZrCpx    H 2911  11.636   2.000   6.151  0.6591  0.3051 -0.5184
   28ZrCpx    H 2912  11.640   2.072   5.988  2.4593 -1.1418  0.4334
   28ZrCpx    H 2913  11.679   2.288   6.044  0.3395 -0.2294  0.6751
   28ZrCpx    H 2914  11.791   2.203   6.149  0.6630 -0.1467 -1.8631
   28ZrCpx    H 2915  11.644   2.256   6.217 -1.4193  0.0649 -0.5436
   28ZrCpx    H 2916  10.883   2.150   6.110 -0.0157  0.1762  0.8155
   28ZrCpx    H 2917  11.050   2.109   6.076 -0.9510  1.5833  0.0346
   28ZrCpx    H 2918  11.060   1.941   6.256  0.6670  0.4660  1.9393
   28ZrCpx    H 2919  10.893   1.979   6.299  1.5547  1.0345  0.6759
   28ZrCpx    H 2920  11.010   1.846   6.047  0.6497  0.9860  0.5808
   28ZrCpx    H 2921  10.848   1.911   6.056  1.4468  2.8143  1.2286
   28ZrCpx    H 2922  10.976   1.726   6.267  0.5842  3.6081 -0.2992
   28ZrCpx    H 2923  10.860   1.666   6.142 -0.9656  0.9101 -0.9966
   28ZrCpx    H 2924  10.804   1.778   6.268 -0.4213 -0.3530 -1.3587
   28ZrCpx    N 2925  11.029   2.447   5.979  0.3078  0.4924 -0.2162
   28ZrCpx    O 2926  11.015   2.574   5.986 -0.0014 -0.0833 -0.2903
   28ZrCpx    O 2927  11.035   2.395   5.872  0.2739 -0.0667 -0.3800
   28ZrCpx    O 2928  11.019   2.377   6.072 -0.1327  0.4233  0.0251
   28ZrCpx    N 2929  11.157   2.725   6.153 -0.0503 -0.5430  0.4291
   28ZrCpx    O 2930  11.071   2.811   6.148  0.3382 -0.4495  0.2625
   28ZrCpx    O 2931  11.218   2.713   6.047  0.1468  0.2198 -0.2487
   28ZrCpx    O 2932  11.216   2.713   6.265  0.4066  0.2491  0.4066
   28ZrCpx    N 2933  10.994   2.492   6.285  0.0381 -0.0503 -0.0286
   28ZrCpx    O 2934  10.894   2.432   6.326 -0.5562 -0.2430 -0.9028
   28ZrCpx    O 2935  11.094   2.481   6.346  0.5502  0.1161  0.0687
   28ZrCpx    O 2936  10.967   2.593   6.221 -0.8951  0.3747 -0.1518
   28ZrCpx    N 2937  11.386   2.491   6.222 -0.2099  0.2803  0.1962
   28ZrCpx    O 2938  11.391   2.567   6.135 -0.1747  0.1504  0.0915
   28ZrCpx    O 2939  11.334   2.517   6.326 -0.1698  0.6655 -0.1674
   28ZrCpx    O 2940  11.475   2.411   6.223 -0.1458 -0.4595 -0.2474
   29ZrCpx   Zr 2941   4.975   5.410   3.561 -0.0178 -0.1005 -0.1080
   29ZrCpx    P 2942   5.259   5.509   3.478 -0.2475  0.0842  0.0121
   29ZrCpx   OS 2943   5.231   5.671   3.502 -0.0334  0.7587  0.0227
   29ZrCpx   OS 2944   5.360   5.475   3.349  0.3504 -0.2836 -0.2073
   29ZrCpx   OS 2945   5.339   5.421   3.596  0.2146 -0.3682 -0.7041
   29ZrCpx   O2 2946   5.133   5.453   3.431 -0.1293  0.4384 -0.1496
   29ZrCpx    C 2947   5.335   5.765   3.504 -0.3366 -0.5728  0.4951
   29ZrCpx    C 2948   5.361   5.804   3.361 -1.0616  0.2541  0.1060
   29ZrCpx    C 2949   5.424   5.932   3.333  0.1922  0.3714 -0.2264
   29ZrCpx    C 2950   5.551   5.966   3.410 -0.0249 -0.1177  0.4088
   29ZrCpx    C 2951   5.340   5.352   3.278 -0.2212  0.4525  0.6543
   29ZrCpx    C 2952   5.237   5.368   3.171  0.0595 -0.4867 -0.5595
   29ZrCpx    C 2953   5.265   5.276   3.049  0.2168  0.4466  0.1622
   29ZrCpx    C 2954   5.166   5.285   2.933 -0.4037  0.1808 -0.5913
   29ZrCpx    C 2955   5.452   5.477   3.670  0.3857  0.0365  0.3156
   29ZrCpx    C 2956   5.584   5.469   3.595  0.3379 -0.1581 -0.2580
   29ZrCpx    C 2957   5.700   5.410   3.673  0.3432  0.1763  0.1495
   29ZrCpx    C 2958   5.817   5.369   3.584  0.2041 -0.2571  0.1129
   29ZrCpx    H 2959   5.289   5.850   3.555  2.0000  0.7877  0.4194
   29ZrCpx    H 2960   5.426   5.723   3.546  1.2782  0.6698 -1.6319
   29ZrCpx    H 2961   5.421   5.719   3.329  0.6524  0.8145  1.7432
   29ZrCpx    H 2962   5.273   5.807   3.296 -1.9503  0.1226  1.2660
   29ZrCpx    H 2963   5.442   5.944   3.226 -1.3344 -1.3483 -0.7059
   29ZrCpx    H 2964   5.346   6.003   3.361 -0.5752 -1.2727  1.9025
   29ZrCpx    H 2965   5.534   5.973   3.517 -0.5914  1.4267  0.2289
   29ZrCpx    H 2966   5.603   6.055   3.373 -1.3844  1.7588  2.8833
   29ZrCpx    H 2967   5.622   5.886   3.389 -0.0633  0.0205 -0.2584
   29ZrCpx    H 2968   5.317   5.271   3.348  1.8899 -1.1081 -0.3865
   29ZrCpx    H 2969   5.435   5.320   3.234 -1.2879 -1.4863 -0.3175
   29ZrCpx    H 2970   5.237   5.468   3.129 -2.7946  1.2424  3.3326
   29ZrCpx    H 2971   5.135   5.345   3.201 -0.1572 -0.4832 -1.2733
   29ZrCpx    H 2972   5.361   5.294   3.000  1.4570  1.1682  2.7812
   29ZrCpx    H 2973   5.271   5.173   3.084  1.5197  0.7394  0.8566
   29ZrCpx    H 2974   5.170   5.194   2.872  1.5572 -0.3996  0.3684
   29ZrCpx    H 2975   5.192   5.369   2.869  3.3296  0.7709  1.5267
   29ZrCpx    H 2976   5.060   5.297   2.957 -0.6913  2.6395 -2.8121
   29ZrCpx    H 2977   5.461   5.406   3.753  2.8164  1.2586  1.1639
   29ZrCpx    H 2978   5.432   5.573   3.716 -1.6498  0.2687 -1.0341
   29ZrCpx    H 2979   5.576   5.419   3.499  1.2701  0.5992 -0.7403
   29ZrCpx    H 2980   5.611   5.571   3.567 -1.1775  0.6255  1.0874
   29ZrCpx    H 2981   5.671   5.324   3.734  2.4762 -0.0897  0.8196
   29ZrCpx    H 2982   5.731   5.486   3.744 -0.3440 -1.5790  2.4072
   29ZrCpx    H 2983   5.899   5.334   3.647  0.2866  1.7601  1.1265
   29ZrCpx    H 2984   5.858   5.451   3.524 -0.6702  1.2113  1.5089
   29ZrCpx    H 2985   5.781   5.290   3.518  1.2858  1.6517 -2.8865
   29ZrCpx    P 2986   4.803   5.235   3.347 -0.1155 -0.2748  0.1390
   29ZrCpx   OS 2987   4.769   5.130   3.479 -0.0318 -0.0888 -0.1047
   29ZrCpx   OS 2988   4.822   5.135   3.216  0.3763 -0.1711 -0.4520
   29ZrCpx   OS 2989   4.668   5.340   3.337 -0.8456 -0.1643  0.1090
   29ZrCpx   O2 2990   4.928   5.307   3.375  0.1313 -0.3818 -0.0078
   29ZrCpx    C 2991   4.655   5.043   3.472  0.5030  0.5063 -0.8904
   29ZrCpx    C 2992   4.543   5.130   3.533 -1.0003 -0.1870 -0.0056
   29ZrCpx    C 2993   4.412   5.064   3.566  0.6746 -0.7711  0.0154
   29ZrCpx    C 2994   4.320   5.176   3.610  0.1190 -0.7260 -0.7047
   29ZrCpx    C 2995   4.942   5.064   3.196  0.3857 -0.3865  0.6276
   29ZrCpx    C 2996   4.930   4.928   3.265 -0.0038 -0.3386 -0.5078
   29ZrCpx    C 2997   5.044   4.822   3.256 -0.4103 -0.1260 -0.0551
   29ZrCpx    C 2998   5.047   4.721   3.367  0.2996 -0.1361 -0.6802
   29ZrCpx    C 2999   4.652   5.437   3.238 -0.8250  0.6776 -0.1195
   29ZrCpx    C 3000   4.674   5.382   3.098  0.6092  0.5307  0.2222
   29ZrCpx    C 3001   4.621   5.465   2.975  0.6389 -0.1250  0.5748
   29ZrCpx    C 3002   4.693   5.597   2.963  0.1994  0.0763  0.7533
   29ZrCpx    H 3003   4.624   5.020   3.370  0.4295 -0.2239 -0.7011
   29ZrCpx    H 3004   4.696   4.957   3.523  0.7917  0.5302 -1.0822
   29ZrCpx    H 3005   4.576   5.179   3.625 -2.4877  2.3793 -0.7632
   29ZrCpx    H 3006   4.537   5.217   3.466 -0.4077  1.7433  2.3733
   29ZrCpx    H 3007   4.424   4.995   3.650  0.1639  2.2343  2.6609
   29ZrCpx    H 3008   4.371   5.004   3.484 -0.3741 -1.4338  1.0046
   29ZrCpx    H 3009   4.306   5.262   3.543  0.2250 -0.2451 -0.1178
   29ZrCpx    H 3010   4.358   5.225   3.700  0.5395  0.3924 -1.4820
   29ZrCpx    H 3011   4.221   5.134   3.631  0.4176 -0.7639  0.6576
   29ZrCpx    H 3012   5.023   5.124   3.237 -0.2298  1.7968 -1.2645
   29ZrCpx    H 3013   4.967   5.043   3.092 -0.9557 -3.4926  0.8661
   29ZrCpx    H 3014   4.909   4.942   3.371  1.4118 -0.1758 -0.2387
   29ZrCpx    H 3015   4.839   4.873   3.243 -1.1031  1.3083 -0.1709
   29ZrCpx    H 3016   5.052   4.768   3.162  0.5442 -0.9029  0.4535
   29ZrCpx    H 3017   5.143   4.867   3.264 -0.6420  0.4281 -0.3258
   29ZrCpx    H 3018   4.981   4.635   3.359  0.3961 -0.0298 -2.6931
   29ZrCpx    H 3019   5.027   4.770   3.462 -0.9805 -1.7755 -0.0787
   29ZrCpx    H 3020   5.147   4.677   3.371  0.5973  0.5417 -0.5181
   29ZrCpx    H 3021   4.548   5.467   3.253 -0.6673  1.7780 -1.1599
   29ZrCpx    H 3022   4.707   5.530   3.257  0.3468 -0.2093  0.9411
   29ZrCpx    H 3023   4.627   5.284   3.084  0.6416  0.5446  0.0111
   29ZrCpx    H 3024   4.779   5.358   3.086  0.0615 -2.0376  0.1352
   29ZrCpx    H 3025   4.515   5.491   2.980  0.8379  1.3066 -1.9567
   29ZrCpx    H 3026   4.635   5.400   2.889  0.6046 -1.0805  1.2847
   29ZrCpx    H 3027   4.800   5.577   2.969  0.3362  1.0860  1.6838
   29ZrCpx    H 3028   4.666   5.677   3.032 -1.1114 -0.9927  1.4987
   29ZrCpx    H 3029   4.675   5.639   2.864 -0.0509  0.8301  1.1206
   29ZrCpx    N 3030   4.956   5.605   3.442 -0.6458  1.1072 -0.1709
   29ZrCpx    O 3031   4.968   5.644   3.552  0.4489  0.0977 -0.0198
   29ZrCpx    O 3032   5.010   5.667   3.350  0.2197 -0.0729 -0.2892
   29ZrCpx    O 3033   4.868   5.540   3.407 -0.2520  0.8257  0.0115
   29ZrCpx    N 3034   5.017   5.470   3.765 -0.6857  0.1115 -0.0191
   29ZrCpx    O 3035   4.980   5.550   3.854  0.0610  0.5782  0.4680
   29ZrCpx    O 3036   5.115   5.501   3.705 -0.2157  0.4435 -0.9399
   29ZrCpx    O 3037   4.987   5.355   3.786  1.1479 -0.3069  0.6678
   29ZrCpx    N 3038   4.748   5.455   3.600 -0.6914  0.5736  0.6332
   29ZrCpx    O 3039   4.642   5.498   3.551 -0.1579  0.6407 -1.1018
   29ZrCpx    O 3040   4.765   5.337   3.614  0.0880 -0.0842  0.1372
   29ZrCpx    O 3041   4.809   5.534   3.667  0.9610 -0.2221  0.3732
   29ZrCpx    N 3042   5.062   5.220   3.550 -0.0372  1.1251  1.1565
   29ZrCpx    O 3043   5.144   5.271   3.600  0.2967 -0.4628  0.1856
   29ZrCpx    O 3044   4.969   5.191   3.617 -0.0601 -0.3112  0.7528
   29ZrCpx    O 3045   5.100   5.148   3.463  0.3229 -0.1218 -0.3753
   30ZrCpx   Zr 3046   6.971   5.945   4.080 -0.0167 -0.0332  0.1737
   30ZrCpx    P 3047   7.142   6.136   3.901  0.0628 -0.1287 -0.0258
   30ZrCpx   OS 3048   7.057   6.286   3.910 -0.0893  0.0245 -0.0714
   30ZrCpx   OS 3049   7.126   6.049   3.759 -0.1377 -0.0884 -0.0335
   30ZrCpx   OS 3050   7.307   6.175   3.891 -0.4358  0.1642  0.3385
   30ZrCpx   O2 3051   7.139   6.055   4.020 -0.1028 -0.3648  0.0628
   30ZrCpx    C 3052   7.091   6.385   4.008 -0.5049 -0.3346 -0.3642
   30ZrCpx    C 3053   7.181   6.486   3.937  0.2779 -0.0544  0.0340
   30ZrCpx    C 3054   7.241   6.583   4.040 -0.4008  0.3614  0.6289
   30ZrCpx    C 3055   7.373   6.646   4.000  0.0048  0.5415 -0.4316
   30ZrCpx    C 3056   7.159   6.117   3.636 -0.1340  0.5580  0.1186
   30ZrCpx    C 3057   7.064   6.239   3.619 -0.0932  0.0578  0.5650
   30ZrCpx    C 3058   7.058   6.274   3.473  0.2355 -0.5039  0.5154
   30ZrCpx    C 3059   6.973   6.394   3.444 -0.0009 -0.1793 -0.3347
   30ZrCpx    C 3060   7.415   6.080   3.930 -0.5806  0.4988  0.5724
   30ZrCpx    C 3061   7.459   6.001   3.805 -0.7964 -0.2602 -0.7532
   30ZrCpx    C 3062   7.547   5.885   3.832 -0.8509  0.5616  0.1349
   30ZrCpx    C 3063   7.693   5.918   3.803 -0.4221  0.4153 -0.1010
   30ZrCpx    H 3064   6.998   6.426   4.048 -2.3657 -1.1907 -3.5553
   30ZrCpx    H 3065   7.141   6.343   4.095 -2.4990 -0.1792  0.9093
   30ZrCpx    H 3066   7.138   6.530   3.847 -0.5195  0.6682  0.7517
   30ZrCpx    H 3067   7.264   6.427   3.899  2.4046  1.4770  2.1532
   30ZrCpx    H 3068   7.163   6.657   4.058 -0.6995  0.2914 -0.3279
   30ZrCpx    H 3069   7.245   6.544   4.142 -0.2330  1.7835  1.1739
   30ZrCpx    H 3070   7.445   6.564   4.010 -0.7209 -0.2577 -1.7090
   30ZrCpx    H 3071   7.401   6.733   4.059  1.2703  0.5221 -0.9910
   30ZrCpx    H 3072   7.372   6.692   3.902 -2.3246  0.1612 -0.6106
   30ZrCpx    H 3073   7.153   6.038   3.562  2.2673  0.6604 -0.2221
   30ZrCpx    H 3074   7.264   6.145   3.647 -0.1053  0.1923  0.8467
   30ZrCpx    H 3075   7.110   6.323   3.671  0.1799  2.5783 -3.5681
   30ZrCpx    H 3076   6.966   6.226   3.664  0.7373 -0.3911  2.2830
   30ZrCpx    H 3077   7.162   6.276   3.442 -0.8544 -1.4710 -3.4067
   30ZrCpx    H 3078   7.007   6.193   3.420 -0.3912  0.1696  0.0762
   30ZrCpx    H 3079   6.973   6.470   3.522  0.1179  0.7203 -1.1971
   30ZrCpx    H 3080   6.872   6.355   3.428 -0.0984 -0.1409  0.1824
   30ZrCpx    H 3081   7.009   6.441   3.352 -1.6826  1.6227 -0.1033
   30ZrCpx    H 3082   7.378   6.017   4.011  1.2289 -0.8846  0.3828
   30ZrCpx    H 3083   7.497   6.140   3.970 -0.7834 -1.3724  3.9420
   30ZrCpx    H 3084   7.369   5.971   3.752  0.0907  1.0320 -3.0352
   30ZrCpx    H 3085   7.507   6.076   3.742 -1.0917 -0.2425 -0.9550
   30ZrCpx    H 3086   7.523   5.800   3.769 -3.2135 -0.0848  1.8402
   30ZrCpx    H 3087   7.550   5.841   3.932 -2.6022 -1.6264 -0.7429
   30ZrCpx    H 3088   7.724   5.999   3.869 -0.8681  1.1620 -0.8002
   30ZrCpx    H 3089   7.709   5.941   3.698 -0.9349  1.1770 -0.0142
   30ZrCpx    H 3090   7.756   5.833   3.829 -1.1472  0.2716  1.2758
   30ZrCpx    P 3091   7.105   5.878   4.379  0.1837 -0.0343 -0.0847
   30ZrCpx   OS 3092   6.977   5.916   4.471  0.2906  0.7521  0.1322
   30ZrCpx   OS 3093   7.243   5.935   4.454 -0.1223 -0.0159 -0.4852
   30ZrCpx   OS 3094   7.118   5.708   4.369  0.4964 -0.6702 -0.4832
   30ZrCpx   O2 3095   7.105   5.936   4.249  0.1446 -0.6503  0.0264
   30ZrCpx    C 3096   6.979   5.851   4.600  0.1918 -0.4666 -0.4950
   30ZrCpx    C 3097   6.993   5.696   4.607 -0.5007 -0.2549 -0.5702
   30ZrCpx    C 3098   6.917   5.645   4.726  0.2468 -0.6316 -0.6063
   30ZrCpx    C 3099   6.949   5.492   4.744  0.9389 -0.6056  0.5486
   30ZrCpx    C 3100   7.363   5.960   4.383 -0.2120 -0.4066 -0.3327
   30ZrCpx    C 3101   7.411   6.105   4.415 -0.8155 -0.3610 -0.6328
   30ZrCpx    C 3102   7.305   6.208   4.375 -0.1208  0.0900 -0.1367
   30ZrCpx    C 3103   7.326   6.353   4.426  0.4167  0.4480 -0.1486
   30ZrCpx    C 3104   7.239   5.647   4.335 -0.2529  0.0349  0.0424
   30ZrCpx    C 3105   7.317   5.614   4.466  0.3850  0.4146  0.0369
   30ZrCpx    C 3106   7.459   5.573   4.436  0.3208 -0.0481 -0.5027
   30ZrCpx    C 3107   7.470   5.435   4.368 -0.1701  0.2538 -0.3203
   30ZrCpx    H 3108   7.055   5.895   4.664 -0.8807  1.0386 -0.2130
   30ZrCpx    H 3109   6.885   5.878   4.649  0.6899 -0.7486  0.6364
   30ZrCpx    H 3110   6.946   5.648   4.521  0.0448 -2.5631  0.3584
   30ZrCpx    H 3111   7.095   5.656   4.603 -1.4277 -2.9350  0.8708
   30ZrCpx    H 3112   6.953   5.693   4.816 -0.5686  0.0400 -0.6336
   30ZrCpx    H 3113   6.813   5.666   4.700  0.2341  1.4042  1.0304
   30ZrCpx    H 3114   7.058   5.482   4.746  1.0185 -0.0860 -0.9007
   30ZrCpx    H 3115   6.912   5.434   4.660 -2.0600  0.5360  1.0046
   30ZrCpx    H 3116   6.904   5.453   4.836  0.5236  1.2227  1.1592
   30ZrCpx    H 3117   7.342   5.950   4.276 -1.6314  0.4955 -0.1480
   30ZrCpx    H 3118   7.430   5.879   4.413 -0.3599 -0.2162  0.5234
   30ZrCpx    H 3119   7.452   6.128   4.514 -1.5758  0.4152 -0.4869
   30ZrCpx    H 3120   7.496   6.130   4.352 -0.7969 -2.1864 -1.3497
   30ZrCpx    H 3121   7.206   6.192   4.419 -0.7109  0.7474 -1.1674
   30ZrCpx    H 3122   7.296   6.200   4.266 -1.3503 -1.0350  0.0379
   30ZrCpx    H 3123   7.390   6.408   4.358  0.6158  0.5571  0.1285
   30ZrCpx    H 3124   7.365   6.352   4.527 -0.4621 -1.1052  0.1938
   30ZrCpx    H 3125   7.236   6.415   4.435  0.7222  1.0177 -0.9565
   30ZrCpx    H 3126   7.302   5.709   4.272 -0.2850 -0.0735 -0.0942
   30ZrCpx    H 3127   7.230   5.557   4.275  0.1610  2.3604 -3.6725
   30ZrCpx    H 3128   7.307   5.700   4.532 -1.3099  1.9343 -2.1028
   30ZrCpx    H 3129   7.273   5.529   4.519 -1.0488  1.5797  0.7537
   30ZrCpx    H 3130   7.498   5.657   4.379  0.2178  0.3705  0.0421
   30ZrCpx    H 3131   7.530   5.569   4.518 -0.4057 -2.0922  0.0677
   30ZrCpx    H 3132   7.439   5.447   4.264  2.1405  2.5239 -0.7840
   30ZrCpx    H 3133   7.401   5.363   4.412  0.0036 -0.3702 -1.0585
   30ZrCpx    H 3134   7.573   5.398   4.370  0.1094  1.0803  1.6206
   30ZrCpx    N 3135   7.141   5.826   3.955 -0.3746  0.5651 -0.6524
   30ZrCpx    O 3136   7.035   5.850   3.887 -0.1971  0.0600 -0.0836
   30ZrCpx    O 3137   7.245   5.806   3.893 -0.1771  0.1750  0.8591
   30ZrCpx    O 3138   7.138   5.796   4.071  0.3387 -0.1539 -0.6502
   30ZrCpx    N 3139   6.789   5.976   3.930 -0.3983  0.1030 -1.1370
   30ZrCpx    O 3140   6.733   5.911   3.844  0.1922  0.5329 -0.2857
   30ZrCpx    O 3141   6.887   6.036   3.894 -0.2885  0.2192 -0.0115
   30ZrCpx    O 3142   6.742   5.974   4.044  0.3403  0.6303  0.7778
   30ZrCpx    N 3143   6.910   5.743   4.116  0.7958 -0.3518  0.3975
   30ZrCpx    O 3144   6.948   5.628   4.141 -0.0347 -0.4086 -0.1419
   30ZrCpx    O 3145   6.862   5.798   4.214  0.2425  0.2795 -0.0534
   30ZrCpx    O 3146   6.870   5.754   4.001  0.0679 -0.0239 -0.6449
   30ZrCpx    N 3147   6.948   6.106   4.197 -0.1197  1.1598  0.5710
   30ZrCpx    O 3148   6.920   6.153   4.101 -0.3454 -0.5629  0.6581
   30ZrCpx    O 3149   7.013   6.179   4.273 -0.5321  0.4869 -1.3111
   30ZrCpx    O 3150   6.866   6.025   4.241 -0.9752 -0.6627 -0.3943
   31ZrCpx   Zr 3151  10.647   7.063   1.781 -0.2231 -0.4468 -0.0663
   31ZrCpx    P 3152  10.443   6.854   1.665  0.0425 -0.0749  0.6848
   31ZrCpx   OS 3153  10.396   6.785   1.816  0.2842 -0.8570  0.0128
   31ZrCpx   OS 3154  10.555   6.754   1.595  0.0859 -0.2401  0.2382
   31ZrCpx   OS 3155  10.293   6.860   1.591 -0.0841 -0.0470  1.1598
   31ZrCpx   O2 3156  10.483   6.987   1.685 -0.1262 -0.2315 -0.3559
   31ZrCpx    C 3157  10.319   6.668   1.835  0.2351 -0.2660 -0.8584
   31ZrCpx    C 3158  10.177   6.725   1.841  0.1032 -0.2914  0.1624
   31ZrCpx    C 3159  10.168   6.797   1.973  0.0252 -0.4280  0.7942
   31ZrCpx    C 3160  10.045   6.890   1.966  0.7404  0.3820  0.4964
   31ZrCpx    C 3161  10.535   6.616   1.590 -0.3810 -1.1072  0.4743
   31ZrCpx    C 3162  10.632   6.558   1.685 -0.0884  0.1440 -0.5255
   31ZrCpx    C 3163  10.643   6.405   1.690  0.7731  0.7864 -0.3765
   31ZrCpx    C 3164  10.734   6.347   1.581 -0.2615 -0.3325  0.1445
   31ZrCpx    C 3165  10.282   6.908   1.455  0.2765 -0.5343 -0.2220
   31ZrCpx    C 3166  10.347   6.810   1.362  0.4046 -0.2319  0.5684
   31ZrCpx    C 3167  10.332   6.846   1.215  0.3217 -0.1582 -0.2923
   31ZrCpx    C 3168  10.419   6.964   1.178 -0.4366  0.5414  0.3382
   31ZrCpx    H 3169  10.348   6.615   1.925 -0.8309  0.8226  0.1435
   31ZrCpx    H 3170  10.326   6.591   1.758 -0.8233 -1.3662  0.1243
   31ZrCpx    H 3171  10.149   6.793   1.760  1.5101 -1.1630 -1.0934
   31ZrCpx    H 3172  10.103   6.646   1.837  0.1588 -0.3036 -1.0228
   31ZrCpx    H 3173  10.259   6.840   2.016  0.9759 -2.3671  0.7996
   31ZrCpx    H 3174  10.139   6.725   2.049 -0.6168 -0.1510  0.8103
   31ZrCpx    H 3175   9.951   6.850   1.927  0.0022  0.7495  1.8329
   31ZrCpx    H 3176  10.055   6.971   1.894  0.8380 -1.6074 -1.7773
   31ZrCpx    H 3177  10.013   6.939   2.058 -1.8234 -1.1241  0.4656
   31ZrCpx    H 3178  10.561   6.606   1.485 -0.9683  2.6446 -0.1247
   31ZrCpx    H 3179  10.431   6.586   1.599 -0.0382 -1.7717  2.6652
   31ZrCpx    H 3180  10.608   6.599   1.783  1.3112  0.4423 -0.2886
   31ZrCpx    H 3181  10.736   6.589   1.679 -0.4208  2.2085  3.1257
   31ZrCpx    H 3182  10.673   6.389   1.794 -0.7828 -3.5576 -0.4780
   31ZrCpx    H 3183  10.541   6.365   1.690  0.7569  0.8291 -0.0282
   31ZrCpx    H 3184  10.838   6.380   1.589  0.8826 -3.6913 -0.1795
   31ZrCpx    H 3185  10.701   6.359   1.478  1.0039 -0.9188 -0.3357
   31ZrCpx    H 3186  10.723   6.239   1.587 -0.9369 -0.1771  1.8459
   31ZrCpx    H 3187  10.335   7.002   1.436  0.7488 -1.4496 -3.9312
   31ZrCpx    H 3188  10.179   6.930   1.429  0.9210  2.7512 -0.2221
   31ZrCpx    H 3189  10.454   6.809   1.382  0.5654 -1.0276 -0.2861
   31ZrCpx    H 3190  10.302   6.713   1.384 -1.6462  0.4433 -0.4802
   31ZrCpx    H 3191  10.225   6.848   1.197  0.4753  1.7002 -1.1448
   31ZrCpx    H 3192  10.362   6.759   1.158 -0.6332  0.0267 -1.0731
   31ZrCpx    H 3193  10.417   6.977   1.070 -0.7546  0.1148  0.2945
   31ZrCpx    H 3194  10.521   6.945   1.213 -0.2637  2.8981  1.2002
   31ZrCpx    H 3195  10.386   7.055   1.229 -0.0312  0.3485  0.9519
   31ZrCpx    P 3196  10.426   7.261   1.666 -0.0644 -0.3919  0.5886
   31ZrCpx   OS 3197  10.435   7.217   1.504 -0.6782  0.2164  0.1460
   31ZrCpx   OS 3198  10.394   7.425   1.660  0.1030 -0.1479 -0.8236
   31ZrCpx   OS 3199  10.289   7.172   1.719 -0.8380 -0.1464 -0.3263
   31ZrCpx   O2 3200  10.541   7.243   1.751  0.3751  0.7145  1.2316
   31ZrCpx    C 3201  10.503   7.296   1.409  0.7815  0.4882 -0.0133
   31ZrCpx    C 3202  10.407   7.394   1.338 -0.0907 -0.2189  0.1166
   31ZrCpx    C 3203  10.488   7.512   1.284  0.3414 -0.7762  0.7478
   31ZrCpx    C 3204  10.412   7.612   1.203 -0.1141 -0.6582 -0.2956
   31ZrCpx    C 3205  10.438   7.513   1.767 -0.4099 -0.4342 -0.4564
   31ZrCpx    C 3206  10.348   7.632   1.789  0.1511 -0.4373  0.2343
   31ZrCpx    C 3207  10.345   7.694   1.937 -0.7064  0.2254  1.0223
   31ZrCpx    C 3208  10.482   7.750   1.976 -0.6121  0.7127  0.2508
   31ZrCpx    C 3209  10.168   7.179   1.646  0.6289 -0.8244 -0.1495
   31ZrCpx    C 3210  10.090   7.297   1.707 -0.1619 -0.2062  0.7701
   31ZrCpx    C 3211  10.050   7.264   1.848  0.1476  0.3655  0.3198
   31ZrCpx    C 3212   9.978   7.386   1.916 -0.8357 -0.7061  0.0096
   31ZrCpx    H 3213  10.547   7.231   1.334 -1.0910  2.4276 -2.8841
   31ZrCpx    H 3214  10.591   7.345   1.450  0.6240 -0.2341  1.2105
   31ZrCpx    H 3215  10.339   7.340   1.272  0.5589 -1.0111  0.0821
   31ZrCpx    H 3216  10.345   7.431   1.419  2.6713  2.4243  1.1148
   31ZrCpx    H 3217  10.575   7.480   1.226  0.6650  0.2178  0.6781
   31ZrCpx    H 3218  10.534   7.565   1.367 -1.5630 -0.1972  1.4717
   31ZrCpx    H 3219  10.334   7.654   1.267  0.5755 -0.6362  0.5367
   31ZrCpx    H 3220  10.369   7.557   1.119 -0.4101 -1.0822  0.1324
   31ZrCpx    H 3221  10.469   7.701   1.174 -2.0457  0.3813 -1.0376
   31ZrCpx    H 3222  10.543   7.543   1.759 -0.5777 -0.3411 -2.8819
   31ZrCpx    H 3223  10.445   7.448   1.854  2.8110  1.5193  0.8484
   31ZrCpx    H 3224  10.243   7.607   1.774 -0.0675  0.4323  0.2621
   31ZrCpx    H 3225  10.369   7.712   1.717 -1.1377  1.2703  1.7311
   31ZrCpx    H 3226  10.327   7.613   2.006 -0.6413  0.1830  0.9900
   31ZrCpx    H 3227  10.264   7.767   1.946 -1.4833 -0.2122 -1.7320
   31ZrCpx    H 3228  10.513   7.823   1.901  2.9213  1.5621  2.3875
   31ZrCpx    H 3229  10.559   7.674   1.988 -2.0242 -0.3857  2.9350
   31ZrCpx    H 3230  10.484   7.801   2.073  1.1560  0.3299  0.4400
   31ZrCpx    H 3231  10.180   7.188   1.539  0.6165  0.2898 -0.0598
   31ZrCpx    H 3232  10.104   7.091   1.657 -0.7819  0.3267  1.2305
   31ZrCpx    H 3233  10.140   7.394   1.709 -1.0141  0.3104 -1.8435
   31ZrCpx    H 3234  10.008   7.312   1.638 -0.7949 -0.1131  1.5322
   31ZrCpx    H 3235  10.137   7.241   1.909 -0.3512 -0.9231  0.5643
   31ZrCpx    H 3236   9.989   7.174   1.856  0.5195 -0.1141 -1.9792
   31ZrCpx    H 3237   9.885   7.418   1.870 -0.6217 -0.8446 -0.5220
   31ZrCpx    H 3238  10.045   7.472   1.917  0.6384 -1.8246 -0.0192
   31ZrCpx    H 3239   9.961   7.354   2.018  1.3099 -0.9837  0.3175
   31ZrCpx    N 3240  10.675   7.040   1.540 -0.4790 -0.9390 -0.5871
   31ZrCpx    O 3241  10.735   6.960   1.604  0.0227  0.1029  0.0819
   31ZrCpx    O 3242  10.615   7.006   1.442 -0.1252  0.0219 -0.3980
   31ZrCpx    O 3243  10.671   7.159   1.577  0.6566  0.8573  0.8207
   31ZrCpx    N 3244  10.767   6.890   1.861 -0.4327  0.5731  0.1122
   31ZrCpx    O 3245  10.867   6.819   1.854 -0.0783  0.1708 -0.4013
   31ZrCpx    O 3246  10.664   6.848   1.809  0.5480 -0.3231  0.3427
   31ZrCpx    O 3247  10.769   6.972   1.958 -0.3115 -0.0829  0.0274
   31ZrCpx    N 3248  10.842   7.180   1.753  0.6060  0.1178  0.2188
   31ZrCpx    O 3249  10.881   7.267   1.674 -0.4583  0.0402 -0.4356
   31ZrCpx    O 3250  10.797   7.220   1.857 -0.1224 -0.6316  0.4061
   31ZrCpx    O 3251  10.875   7.064   1.744 -1.0319  0.0174  0.3067
   31ZrCpx    N 3252  10.503   7.095   1.939  0.3672 -0.0095  0.3224
   31ZrCpx    O 3253  10.496   6.988   1.924  0.2748  0.1948 -0.7483
   31ZrCpx    O 3254  10.411   7.153   1.991  0.4011 -0.0190 -0.3960
   31ZrCpx    O 3255  10.607   7.133   1.969  0.2139  0.2441  0.1257
   32ZrCpx   Zr 3256   6.220   5.466   4.207  0.1667 -0.2192  0.2067
   32ZrCpx    P 3257   6.433   5.669   4.110  0.2538 -0.4166 -0.0799
   32ZrCpx   OS 3258   6.407   5.801   4.217 -0.3219  0.6878 -0.3898
   32ZrCpx   OS 3259   6.359   5.699   3.964 -0.5844  0.6548 -0.0791
   32ZrCpx   OS 3260   6.597   5.662   4.056 -0.3031 -0.0221 -0.7296
   32ZrCpx   O2 3261   6.414   5.537   4.163 -0.0171  0.7044 -0.3036
   32ZrCpx    C 3262   6.515   5.855   4.300  0.1154  0.5845  0.1163
   32ZrCpx    C 3263   6.514   5.788   4.434  0.2083 -0.1984  0.1880
   32ZrCpx    C 3264   6.624   5.826   4.536 -0.7328  0.0967 -1.0179
   32ZrCpx    C 3265   6.599   5.954   4.619 -0.3252 -0.1389  0.3386
   32ZrCpx    C 3266   6.356   5.821   3.890 -0.6470 -0.3894 -0.1057
   32ZrCpx    C 3267   6.263   5.923   3.947  0.1191  1.1689 -0.3087
   32ZrCpx    C 3268   6.226   6.036   3.845  0.2512  0.1968 -0.6448
   32ZrCpx    C 3269   6.091   6.089   3.883  0.4744  0.3396 -0.5798
   32ZrCpx    C 3270   6.642   5.563   3.969 -0.2066 -0.0417  0.2395
   32ZrCpx    C 3271   6.595   5.573   3.822  0.5301  0.2017 -0.1017
   32ZrCpx    C 3272   6.662   5.468   3.731  0.1415  0.6370 -0.1586
   32ZrCpx    C 3273   6.629   5.325   3.767 -0.0879  0.4453 -0.1473
   32ZrCpx    H 3274   6.620   5.849   4.272  0.7054 -3.4382  2.7974
   32ZrCpx    H 3275   6.499   5.962   4.317  0.8682  1.0681 -2.0598
   32ZrCpx    H 3276   6.413   5.811   4.469  0.4136  2.2780 -0.7682
   32ZrCpx    H 3277   6.507   5.680   4.423 -1.4372 -0.0263 -0.6755
   32ZrCpx    H 3278   6.635   5.741   4.603 -0.1247 -1.4095 -2.9940
   32ZrCpx    H 3279   6.717   5.844   4.483  0.2203 -0.1209  0.5304
   32ZrCpx    H 3280   6.522   5.937   4.695  0.3193  3.2377  1.8396
   32ZrCpx    H 3281   6.579   6.048   4.569 -0.5137  1.2195  2.8681
   32ZrCpx    H 3282   6.685   5.978   4.682 -0.3625  1.1952 -0.0999
   32ZrCpx    H 3283   6.333   5.798   3.786  0.9874  0.6078 -0.7106
   32ZrCpx    H 3284   6.451   5.874   3.899 -1.4321  0.8833  0.9384
   32ZrCpx    H 3285   6.171   5.868   3.968  0.5123  0.8456  0.5770
   32ZrCpx    H 3286   6.291   5.962   4.045 -2.8768 -1.5572  1.7474
   32ZrCpx    H 3287   6.233   6.007   3.741 -0.8777  2.2610 -1.3232
   32ZrCpx    H 3288   6.301   6.116   3.844 -1.9533  2.3303 -3.4025
   32ZrCpx    H 3289   6.081   6.114   3.989 -0.8523  2.9496 -1.2746
   32ZrCpx    H 3290   6.006   6.025   3.859  0.9531 -0.6770  0.3821
   32ZrCpx    H 3291   6.065   6.178   3.826 -1.7416 -1.8049 -3.0142
   32ZrCpx    H 3292   6.602   5.470   4.010 -1.3082 -0.1382 -1.0117
   32ZrCpx    H 3293   6.751   5.566   3.973 -0.0777 -0.7938 -1.9179
   32ZrCpx    H 3294   6.487   5.572   3.810  0.2340 -0.0463  2.3528
   32ZrCpx    H 3295   6.618   5.675   3.792 -1.6019  0.4878 -0.8665
   32ZrCpx    H 3296   6.771   5.466   3.734  0.1093 -0.8818  0.6603
   32ZrCpx    H 3297   6.631   5.484   3.627 -2.9622 -0.6255  0.5358
   32ZrCpx    H 3298   6.528   5.305   3.730 -0.8373  2.0766  0.9392
   32ZrCpx    H 3299   6.626   5.327   3.876  2.8889 -2.1627  0.0554
   32ZrCpx    H 3300   6.702   5.250   3.736  1.8905  2.9657 -1.8247
   32ZrCpx    P 3301   6.482   5.302   4.308 -0.1645  0.3493 -0.1773
   32ZrCpx   OS 3302   6.522   5.175   4.402  0.0943 -0.0951  0.4827
   32ZrCpx   OS 3303   6.563   5.440   4.357 -0.0477  0.1774 -0.4096
   32ZrCpx   OS 3304   6.540   5.262   4.163  0.2386 -0.0161  0.0487
   32ZrCpx   O2 3305   6.338   5.309   4.302 -0.5760  0.2498 -0.2154
   32ZrCpx    C 3306   6.471   5.166   4.527 -0.0780 -0.0434  0.1074
   32ZrCpx    C 3307   6.320   5.157   4.546  0.9726  0.3146  0.2740
   32ZrCpx    C 3308   6.271   5.119   4.694  0.9759  0.1277  1.0311
   32ZrCpx    C 3309   6.123   5.135   4.705  0.1629  0.2686  0.0026
   32ZrCpx    C 3310   6.700   5.450   4.334 -0.6528 -0.6163  0.2063
   32ZrCpx    C 3311   6.787   5.339   4.398  0.2520  0.0412 -0.8310
   32ZrCpx    C 3312   6.942   5.363   4.386 -0.4514  0.6849  0.7703
   32ZrCpx    C 3313   6.996   5.309   4.252  1.1195 -0.5378  0.0002
   32ZrCpx    C 3314   6.505   5.140   4.108  0.0021  0.1317  0.9935
   32ZrCpx    C 3315   6.638   5.061   4.139 -0.8013  0.5263  0.3265
   32ZrCpx    C 3316   6.761   5.106   4.057  0.5316  0.0249  0.2827
   32ZrCpx    C 3317   6.877   5.002   4.061  0.7205 -0.4352 -0.6543
   32ZrCpx    H 3318   6.516   5.232   4.601 -3.3813  1.1138  1.1695
   32ZrCpx    H 3319   6.506   5.067   4.555 -2.5197 -0.4613  1.7846
   32ZrCpx    H 3320   6.288   5.261   4.537 -0.5012 -0.0789  0.8011
   32ZrCpx    H 3321   6.265   5.092   4.478  1.0168 -0.8105  1.2939
   32ZrCpx    H 3322   6.319   5.186   4.765  0.9695  2.4294 -1.0454
   32ZrCpx    H 3323   6.295   5.016   4.720 -1.2532 -0.1506  2.1315
   32ZrCpx    H 3324   6.088   5.056   4.638  1.2504  2.2665 -3.0168
   32ZrCpx    H 3325   6.083   5.231   4.671 -0.7174  0.3809  1.3313
   32ZrCpx    H 3326   6.092   5.129   4.809  0.1560 -0.7690 -0.0572
   32ZrCpx    H 3327   6.735   5.546   4.372  0.6804 -2.0894  2.8429
   32ZrCpx    H 3328   6.716   5.446   4.226  0.4362 -1.0553  0.3762
   32ZrCpx    H 3329   6.768   5.239   4.358 -3.3485 -1.2053  3.6286
   32ZrCpx    H 3330   6.756   5.323   4.501  0.0634  1.5224 -0.6564
   32ZrCpx    H 3331   6.970   5.469   4.389 -0.9161  0.9720 -2.7662
   32ZrCpx    H 3332   6.994   5.320   4.472  0.0580  0.3496  0.2914
   32ZrCpx    H 3333   6.974   5.202   4.242  2.3845 -0.9572  1.5160
   32ZrCpx    H 3334   7.096   5.327   4.212  1.4060  1.3041  1.4824
   32ZrCpx    H 3335   6.931   5.349   4.175  0.4937 -2.2265 -0.3884
   32ZrCpx    H 3336   6.417   5.084   4.139  0.7770 -0.7594  1.6203
   32ZrCpx    H 3337   6.497   5.147   4.000  0.0763  0.2517  0.9965
   32ZrCpx    H 3338   6.625   4.956   4.112  3.5270 -0.2090  0.7845
   32ZrCpx    H 3339   6.667   5.050   4.243  4.7363 -0.2043 -1.1380
   32ZrCpx    H 3340   6.741   5.115   3.950 -0.8716  2.7494  0.7355
   32ZrCpx    H 3341   6.790   5.206   4.087  0.2669 -0.2959  1.6272
   32ZrCpx    H 3342   6.973   5.038   4.023  1.5515  0.1662  1.9454
   32ZrCpx    H 3343   6.848   4.930   3.984 -0.8415 -0.3663 -0.1476
   32ZrCpx    H 3344   6.897   4.962   4.160  1.1304 -2.0997 -1.3959
   32ZrCpx    N 3345   6.315   5.397   3.998  0.6375  0.2661 -1.0858
   32ZrCpx    O 3346   6.227   5.479   3.981 -0.0690  0.3935  0.9835
   32ZrCpx    O 3347   6.395   5.379   3.908  0.1829 -0.0536 -0.1091
   32ZrCpx    O 3348   6.295   5.303   4.062 -0.3704  0.2697  0.2046
   32ZrCpx    N 3349   6.059   5.619   4.152  0.0505  0.2469 -0.1129
   32ZrCpx    O 3350   5.972   5.660   4.081 -0.5499 -0.2096  0.3121
   32ZrCpx    O 3351   6.168   5.662   4.129  0.0883 -0.7428 -0.2716
   32ZrCpx    O 3352   6.030   5.582   4.267 -0.0283 -0.2990 -0.1306
   32ZrCpx    N 3353   6.072   5.306   4.147  0.2866 -0.3766 -0.7681
   32ZrCpx    O 3354   6.060   5.190   4.112 -0.3980 -0.1632  0.1091
   32ZrCpx    O 3355   6.066   5.316   4.262  0.2737 -0.2848 -0.5689
   32ZrCpx    O 3356   6.036   5.390   4.076  0.6891  0.3534  0.0691
   32ZrCpx    N 3357   6.270   5.513   4.411 -0.1921  0.3074 -0.0649
   32ZrCpx    O 3358   6.273   5.623   4.364  0.4412  0.2626 -0.3243
   32ZrCpx    O 3359   6.344   5.501   4.502  0.1608 -0.1601 -0.4740
   32ZrCpx    O 3360   6.170   5.457   4.411  0.1600 -0.0802  0.7680
   33ZrCpx   Zr 3361   2.344  13.126  11.867  0.0901 -0.1634 -0.1518
   33ZrCpx    P 3362   2.110  13.076  12.076 -0.0215 -0.3113  0.2759
   33ZrCpx   OS 3363   2.206  13.024  12.216 -0.1802  0.3128 -0.3612
   33ZrCpx   OS 3364   2.060  12.941  11.984  0.2425 -0.0174  0.4507
   33ZrCpx   OS 3365   1.962  13.132  12.125  0.7454  0.1840  0.2955
   33ZrCpx   O2 3366   2.180  13.174  11.999  0.0764  0.0264 -0.8833
   33ZrCpx    C 3367   2.190  13.075  12.340  0.0835  0.4877  0.1199
   33ZrCpx    C 3368   2.266   0.023  12.363 -0.3752 -0.0840  0.0032
   33ZrCpx    C 3369   2.246   0.090  12.497  0.0765  0.4701 -0.3698
   33ZrCpx    C 3370   2.143   0.205  12.489  0.4950 -0.2574  0.7105
   33ZrCpx    C 3371   1.998  12.824  12.030  0.0134  0.5119 -0.0398
   33ZrCpx    C 3372   2.100  12.714  12.057  0.3877  0.1360 -0.7659
   33ZrCpx    C 3373   2.041  12.598  12.135  0.0270  0.1909 -0.3593
   33ZrCpx    C 3374   1.999  12.629  12.276  0.7070 -0.2039  0.9939
   33ZrCpx    C 3375   1.867   0.014  12.047  0.4427 -0.1468  0.0203
   33ZrCpx    C 3376   1.791  13.097  11.964  0.3891  0.2730 -0.1128
   33ZrCpx    C 3377   1.679  13.159  11.870 -0.1017  0.2855 -0.5754
   33ZrCpx    C 3378   1.642  13.068  11.746 -0.8195  0.1876  0.2435
   33ZrCpx    H 3379   2.087  13.098  12.366  0.6317  2.5929  0.5573
   33ZrCpx    H 3380   2.209  12.997  12.414 -1.0113  1.0078  0.9615
   33ZrCpx    H 3381   2.371   0.008  12.338 -0.3436 -0.9537  0.6321
   33ZrCpx    H 3382   2.241   0.099  12.289  0.2289  0.7934  0.6862
   33ZrCpx    H 3383   2.208   0.010  12.561  1.1277 -0.1488 -0.5040
   33ZrCpx    H 3384   2.335   0.138  12.538 -0.9927  1.4646  0.8397
   33ZrCpx    H 3385   2.171   0.309  12.471  3.0720 -0.5582  2.6152
   33ZrCpx    H 3386   2.074   0.202  12.574  0.1391 -0.8844  0.4019
   33ZrCpx    H 3387   2.065   0.188  12.415 -0.5171 -0.9786  1.9048
   33ZrCpx    H 3388   1.925  12.792  11.956  0.6457 -1.6505  0.2192
   33ZrCpx    H 3389   1.946  12.829  12.125 -0.0228 -0.5026  0.0003
   33ZrCpx    H 3390   2.189  12.757  12.104 -0.8197  2.2972 -0.3756
   33ZrCpx    H 3391   2.137  12.665  11.967  1.3533 -0.7961  0.1176
   33ZrCpx    H 3392   1.956  12.562  12.077 -1.3500  1.1893  0.9871
   33ZrCpx    H 3393   2.119  12.522  12.133  0.9568  1.0378  1.6819
   33ZrCpx    H 3394   1.959  12.537  12.320 -2.0319 -0.3629 -1.6345
   33ZrCpx    H 3395   1.917  12.700  12.285  0.3589 -0.3988 -0.4153
   33ZrCpx    H 3396   2.088  12.653  12.334  2.3004 -0.6670 -1.2014
   33ZrCpx    H 3397   1.915   0.087  11.982  1.3063  0.1456  0.9632
   33ZrCpx    H 3398   1.793   0.074  12.100  0.6987  0.6117 -0.4777
   33ZrCpx    H 3399   1.868  13.049  11.904 -0.4241 -2.2018  0.7858
   33ZrCpx    H 3400   1.754  13.017  12.027  1.5169  0.0804  0.3099
   33ZrCpx    H 3401   1.725   0.066  11.829 -0.8965  0.1038 -1.9074
   33ZrCpx    H 3402   1.595   0.005  11.932 -0.1756  1.7940 -1.3678
   33ZrCpx    H 3403   1.601  13.132  11.668 -0.1109  1.4609  0.9062
   33ZrCpx    H 3404   1.565  12.993  11.766 -0.4474 -0.7183 -1.5309
   33ZrCpx    H 3405   1.733  13.035  11.693 -1.5618 -0.3238 -0.7383
   33ZrCpx    P 3406   2.422   0.243  11.797  0.2895  0.6583 -0.3899
   33ZrCpx   OS 3407   2.364   0.263  11.635  0.0592 -0.3039 -0.3176
   33ZrCpx   OS 3408   2.576   0.195  11.793 -0.4350  0.3813  0.0765
   33ZrCpx   OS 3409   2.433   0.390  11.878  0.5557  0.3922  0.7877
   33ZrCpx   O2 3410   2.349   0.146  11.874 -0.0822  0.0003  0.1730
   33ZrCpx    C 3411   2.241   0.313  11.614 -0.7461  1.2070 -0.2555
   33ZrCpx    C 3412   2.252   0.469  11.608  0.6808 -0.3201 -0.0439
   33ZrCpx    C 3413   2.334   0.533  11.496  0.4457 -0.5985  0.3072
   33ZrCpx    C 3414   2.486   0.514  11.512 -0.0489 -0.1469 -0.0901
   33ZrCpx    C 3415   2.672   0.243  11.696  0.2466 -0.0347  0.2024
   33ZrCpx    C 3416   2.736   0.362  11.764 -0.4235  0.4933  0.6247
   33ZrCpx    C 3417   2.846   0.419  11.677 -0.5524  0.1074 -0.1314
   33ZrCpx    C 3418   2.931   0.522  11.744  0.1199 -0.8574 -0.1973
   33ZrCpx    C 3419   2.450   0.400  12.021  0.1614  0.3722  0.1180
   33ZrCpx    C 3420   2.329   0.371  12.104 -0.8215  0.5827  0.3133
   33ZrCpx    C 3421   2.347   0.401  12.248  0.0473  0.2344 -0.2590
   33ZrCpx    C 3422   2.471   0.347  12.318 -0.3591  1.1605  0.6358
   33ZrCpx    H 3423   2.213   0.280  11.514  2.1647 -0.0549 -0.6849
   33ZrCpx    H 3424   2.174   0.291  11.698 -0.6899  0.0927 -0.5023
   33ZrCpx    H 3425   2.147   0.494  11.593  0.7143 -0.1594 -0.0189
   33ZrCpx    H 3426   2.283   0.522  11.698 -0.3829  1.1150 -0.5049
   33ZrCpx    H 3427   2.295   0.632  11.473 -1.9694 -1.9906 -1.8711
   33ZrCpx    H 3428   2.298   0.481  11.407  1.9131 -1.1549  0.0234
   33ZrCpx    H 3429   2.515   0.418  11.469  0.6092  1.1367 -2.6084
   33ZrCpx    H 3430   2.517   0.516  11.617  0.0992  0.7568 -0.1504
   33ZrCpx    H 3431   2.549   0.582  11.456 -2.7007  0.6198 -2.2547
   33ZrCpx    H 3432   2.622   0.259  11.601 -1.6168  0.6611  1.2944
   33ZrCpx    H 3433   2.759   0.179  11.675  0.1660 -0.5578  1.4678
   33ZrCpx    H 3434   2.778   0.328  11.858  0.3947  0.9186  0.4218
   33ZrCpx    H 3435   2.675   0.446  11.800 -2.9191 -1.5413  1.3091
   33ZrCpx    H 3436   2.804   0.463  11.587  3.4166  3.6791 -0.4435
   33ZrCpx    H 3437   2.914   0.347  11.631  1.2013  1.2002  0.6978
   33ZrCpx    H 3438   2.864   0.603  11.774 -0.0042 -1.9670  2.7490
   33ZrCpx    H 3439   3.007   0.564  11.679 -1.9009  2.1839 -0.7023
   33ZrCpx    H 3440   2.972   0.461  11.825  1.1867 -0.0215 -0.0920
   33ZrCpx    H 3441   2.479   0.504  12.034  1.4182 -0.2399  2.5425
   33ZrCpx    H 3442   2.534   0.339  12.055 -1.5673 -1.3077  1.4730
   33ZrCpx    H 3443   2.297   0.271  12.077  1.6755  0.8658 -4.2298
   33ZrCpx    H 3444   2.251   0.440  12.068  0.9406  2.3290 -0.2571
   33ZrCpx    H 3445   2.250   0.380  12.295 -0.1211  0.8890 -0.3057
   33ZrCpx    H 3446   2.361   0.509  12.250  1.6120  0.0286  0.1739
   33ZrCpx    H 3447   2.472   0.383  12.421  1.3841 -2.7852  2.1024
   33ZrCpx    H 3448   2.567   0.385  12.284 -0.2016  0.2093 -0.0129
   33ZrCpx    H 3449   2.480   0.238  12.321 -2.2288  0.9085 -1.6235
   33ZrCpx    N 3450   2.135  13.158  11.767  0.3837 -0.5133  0.0086
   33ZrCpx    O 3451   2.155  13.041  11.761 -0.2572 -0.0098 -0.6318
   33ZrCpx    O 3452   2.016   0.014  11.781 -0.3351 -0.1898 -0.1972
   33ZrCpx    O 3453   2.211   0.052  11.721  0.3759  0.2867  0.6245
   33ZrCpx    N 3454   2.387  12.900  11.868  0.4628 -0.8644  1.1719
   33ZrCpx    O 3455   2.381  12.798  11.803  0.1645  0.5257  0.7128
   33ZrCpx    O 3456   2.293  12.928  11.947 -0.1560  0.8626 -0.1126
   33ZrCpx    O 3457   2.497  12.952  11.878  0.1222 -0.1810 -0.1869
   33ZrCpx    N 3458   2.419  13.131  11.641  0.0146 -0.2541  0.6047
   33ZrCpx    O 3459   2.409   0.004  11.529  0.0274 -0.4102 -0.0062
   33ZrCpx    O 3460   2.506  13.161  11.710 -0.0338  0.3369  0.5218
   33ZrCpx    O 3461   2.361  13.023  11.661  0.5175 -0.2792  0.5333
   33ZrCpx    N 3462   2.453   0.003  12.028  0.7551  0.8958 -0.0298
   33ZrCpx    O 3463   2.414  13.099  12.083  0.2314 -0.0240  0.3972
   33ZrCpx    O 3464   2.544  13.170  11.958  0.1028 -0.3577  0.6711
   33ZrCpx    O 3465   2.456   0.099  12.099 -0.3213  0.4026 -0.0153
   34ZrCpx   Zr 3466  10.566   1.347   3.080 -0.1852 -0.2391  0.3267
   34ZrCpx    P 3467  10.411   1.142   2.912 -0.0586 -0.3032  0.0244
   34ZrCpx   OS 3468  10.491   1.170   2.759 -0.2330  0.1805  1.0406
   34ZrCpx   OS 3469  10.258   1.211   2.923  0.2871 -0.1430 -0.6712
   34ZrCpx   OS 3470  10.395   0.974   2.905  0.0012 -0.4580 -0.0094
   34ZrCpx   O2 3471  10.491   1.160   3.030  0.3479 -0.7662  0.0649
   34ZrCpx    C 3472  10.443   1.130   2.639 -0.4516 -0.1394 -0.4310
   34ZrCpx    C 3473  10.518   0.995   2.606  0.2151 -0.1409  0.2265
   34ZrCpx    C 3474  10.525   0.961   2.459 -0.9730 -0.2475  0.8069
   34ZrCpx    C 3475  10.387   0.898   2.427  0.1069  0.1110  0.0146
   34ZrCpx    C 3476  10.161   1.158   3.008 -0.6377  0.3105  0.5346
   34ZrCpx    C 3477  10.097   1.042   2.932  0.0035 -0.2296  0.3058
   34ZrCpx    C 3478  10.023   1.085   2.805 -0.3383  0.1216 -0.5595
   34ZrCpx    C 3479   9.888   1.149   2.836 -0.9210  0.6119 -0.2992
   34ZrCpx    C 3480  10.477   0.871   2.975  0.4495  0.1989  0.5600
   34ZrCpx    C 3481  10.424   0.872   3.117 -0.3505 -0.0701 -0.2936
   34ZrCpx    C 3482  10.282   0.813   3.127  0.2231  0.6513  0.1030
   34ZrCpx    C 3483  10.204   0.800   3.264 -0.6667  0.4416 -0.3361
   34ZrCpx    H 3484  10.336   1.111   2.643 -0.3948 -0.2837  0.7469
   34ZrCpx    H 3485  10.468   1.201   2.561  0.4607 -1.2674 -1.1840
   34ZrCpx    H 3486  10.484   0.907   2.662 -0.7804  0.7190  0.9883
   34ZrCpx    H 3487  10.619   1.020   2.639  1.0421 -0.2588 -2.1125
   34ZrCpx    H 3488  10.542   1.050   2.398  0.4163  1.7335  3.9724
   34ZrCpx    H 3489  10.609   0.895   2.438 -0.1215  1.2308 -0.5720
   34ZrCpx    H 3490  10.312   0.936   2.497 -0.3738  1.3501 -1.1573
   34ZrCpx    H 3491  10.396   0.792   2.450  1.3875  0.1172 -0.4519
   34ZrCpx    H 3492  10.362   0.923   2.324 -0.4205 -0.7026 -0.0678
   34ZrCpx    H 3493  10.094   1.240   3.034  1.1820  1.9257  0.2224
   34ZrCpx    H 3494  10.214   1.125   3.097  0.1493 -0.0549 -0.0688
   34ZrCpx    H 3495  10.172   0.968   2.906  0.1349 -0.0655  0.2230
   34ZrCpx    H 3496  10.042   0.984   3.006 -0.3853 -2.1942 -1.4738
   34ZrCpx    H 3497  10.077   1.160   2.747  1.2140 -0.4289  0.1344
   34ZrCpx    H 3498  10.021   1.005   2.732 -1.3699 -2.0578  1.7818
   34ZrCpx    H 3499   9.847   1.183   2.741 -0.0701 -0.0172 -0.9041
   34ZrCpx    H 3500   9.900   1.226   2.912 -1.2370  0.1550  0.2196
   34ZrCpx    H 3501   9.819   1.072   2.869  0.8490 -0.4645  1.0086
   34ZrCpx    H 3502  10.581   0.904   2.979  0.3927  0.3834  0.5465
   34ZrCpx    H 3503  10.478   0.769   2.937 -0.9917  0.6257 -0.6544
   34ZrCpx    H 3504  10.491   0.826   3.189 -0.6793 -1.1215 -0.6526
   34ZrCpx    H 3505  10.434   0.976   3.151  1.3465 -0.4135  0.2920
   34ZrCpx    H 3506  10.286   0.711   3.091  1.0935  0.7729 -0.1446
   34ZrCpx    H 3507  10.212   0.863   3.060 -0.1325 -1.0477 -0.8165
   34ZrCpx    H 3508  10.201   0.900   3.308  2.0228 -0.2001  1.3935
   34ZrCpx    H 3509  10.254   0.733   3.335  0.3843  1.4625 -0.0966
   34ZrCpx    H 3510  10.105   0.761   3.239 -0.0283 -0.0226 -2.1713
   34ZrCpx    P 3511  10.489   1.532   2.819 -0.1320  0.1981  0.0634
   34ZrCpx   OS 3512  10.378   1.545   2.684  0.9263 -0.4618  1.0528
   34ZrCpx   OS 3513  10.636   1.547   2.744  0.7405  0.1834 -0.0192
   34ZrCpx   OS 3514  10.476   1.669   2.917 -0.0103  0.1628  1.1739
   34ZrCpx   O2 3515  10.480   1.411   2.895  0.0727  0.5993 -0.0803
   34ZrCpx    C 3516  10.254   1.481   2.680 -0.1071 -0.2581  0.7059
   34ZrCpx    C 3517  10.141   1.556   2.759  0.5818  0.2787  0.2831
   34ZrCpx    C 3518  10.005   1.537   2.691 -0.3417  0.2839  0.3979
   34ZrCpx    C 3519   9.883   1.579   2.762  0.0321 -0.9023 -0.2727
   34ZrCpx    C 3520  10.686   1.452   2.652 -0.2504  0.0607 -0.3656
   34ZrCpx    C 3521  10.679   1.520   2.516  0.6115 -0.1527  1.0332
   34ZrCpx    C 3522  10.690   1.439   2.389  0.0728 -0.6695  0.4720
   34ZrCpx    C 3523  10.755   1.303   2.398 -0.1191  0.6142 -0.8639
   34ZrCpx    C 3524  10.525   1.787   2.869 -0.5069 -0.6504  0.7022
   34ZrCpx    C 3525  10.467   1.822   2.731 -0.6548 -0.2491  0.7313
   34ZrCpx    C 3526  10.522   1.952   2.677  0.1709 -1.1532  0.1702
   34ZrCpx    C 3527  10.602   1.929   2.549 -0.5467 -0.0090 -1.0293
   34ZrCpx    H 3528  10.208   1.469   2.582 -0.5876 -0.0222  0.8962
   34ZrCpx    H 3529  10.266   1.381   2.721 -0.3349  0.0095  1.4271
   34ZrCpx    H 3530  10.156   1.664   2.747 -1.4945  0.8173  2.1070
   34ZrCpx    H 3531  10.153   1.539   2.866 -0.2962  1.1900  0.5376
   34ZrCpx    H 3532   9.993   1.432   2.666 -0.0642  0.0888  1.0803
   34ZrCpx    H 3533  10.001   1.591   2.596 -1.7188  0.9934  0.8293
   34ZrCpx    H 3534   9.873   1.687   2.776 -1.4497 -1.1011  0.3495
   34ZrCpx    H 3535   9.889   1.524   2.856 -0.0391  0.4365  0.5426
   34ZrCpx    H 3536   9.804   1.549   2.693  0.7586 -1.4213 -0.8864
   34ZrCpx    H 3537  10.635   1.356   2.652  0.7131 -0.4564 -1.2172
   34ZrCpx    H 3538  10.789   1.433   2.682 -1.0286 -2.3152  0.9512
   34ZrCpx    H 3539  10.744   1.607   2.519  0.0527  0.2753  0.9514
   34ZrCpx    H 3540  10.575   1.555   2.512 -0.3988 -2.6829  3.2455
   34ZrCpx    H 3541  10.751   1.503   2.324 -1.8872 -0.0860 -0.8427
   34ZrCpx    H 3542  10.595   1.429   2.338  0.3790  0.6426 -0.3978
   34ZrCpx    H 3543  10.863   1.306   2.407 -0.2900  2.4422  1.1922
   34ZrCpx    H 3544  10.748   1.256   2.301  3.2131 -0.8580 -0.4457
   34ZrCpx    H 3545  10.721   1.234   2.475  1.8371  0.5221 -0.0541
   34ZrCpx    H 3546  10.490   1.859   2.944  1.5195  0.1918  0.8716
   34ZrCpx    H 3547  10.634   1.790   2.867 -0.4385 -2.6560  0.4966
   34ZrCpx    H 3548  10.494   1.741   2.663  1.6687  0.1142  1.1465
   34ZrCpx    H 3549  10.359   1.818   2.731 -0.6753 -1.6988 -3.3760
   34ZrCpx    H 3550  10.446   2.030   2.670  2.6045  1.3552  0.7580
   34ZrCpx    H 3551  10.584   1.997   2.754 -0.1286 -0.3108 -0.0754
   34ZrCpx    H 3552  10.676   1.851   2.569 -0.1608  0.1116 -1.9745
   34ZrCpx    H 3553  10.657   2.020   2.524  2.7637 -0.5250  3.6604
   34ZrCpx    H 3554  10.535   1.890   2.473 -0.8695  2.1851 -1.8935
   34ZrCpx    N 3555  10.735   1.195   2.966  0.1265 -0.2934  0.1932
   34ZrCpx    O 3556  10.741   1.196   3.088 -0.6342  0.0793  0.5690
   34ZrCpx    O 3557  10.741   1.090   2.906  0.4418  0.3167 -0.0726
   34ZrCpx    O 3558  10.691   1.289   2.907  0.9082  0.2828 -0.6862
   34ZrCpx    N 3559  10.630   1.332   3.291  0.4741 -0.4329 -0.1863
   34ZrCpx    O 3560  10.731   1.319   3.362 -0.1800  0.6612  0.1337
   34ZrCpx    O 3561  10.565   1.237   3.269  0.8067  0.5224 -1.0857
   34ZrCpx    O 3562  10.574   1.438   3.302 -0.0894 -0.2496  0.2615
   34ZrCpx    N 3563  10.736   1.479   3.039 -0.8362  0.5519  0.3879
   34ZrCpx    O 3564  10.817   1.503   2.954 -0.2393  0.6267  0.5136
   34ZrCpx    O 3565  10.651   1.564   3.056 -0.5744  0.4018 -0.5324
   34ZrCpx    O 3566  10.781   1.421   3.137 -0.6033 -0.7963 -0.2001
   34ZrCpx    N 3567  10.363   1.412   3.112 -0.2725  0.5525  0.1293
   34ZrCpx    O 3568  10.367   1.326   3.176  0.2917  0.4481  0.5425
   34ZrCpx    O 3569  10.258   1.441   3.063  0.0902  0.5070  0.3969
   34ZrCpx    O 3570  10.442   1.500   3.130  0.2931  0.7132 -0.2009
   35ZrCpx   Zr 3571   8.492   1.173   0.877 -0.0474  0.1024  0.2544
   35ZrCpx    P 3572   8.470   1.401   0.662  0.1199 -0.0617  0.1848
   35ZrCpx   OS 3573   8.587   1.512   0.707  0.8072 -0.1227  0.6333
   35ZrCpx   OS 3574   8.318   1.446   0.711 -0.2619 -0.2087 -0.1891
   35ZrCpx   OS 3575   8.463   1.406   0.490 -0.7501 -0.1557 -0.1585
   35ZrCpx   O2 3576   8.487   1.266   0.697  0.1677 -0.0490 -0.4761
   35ZrCpx    C 3577   8.714   1.528   0.649  0.5833  0.1321  0.5617
   35ZrCpx    C 3578   8.702   1.645   0.558 -0.2844  0.6129  0.7854
   35ZrCpx    C 3579   8.831   1.660   0.469 -0.3124  0.3444 -0.5653
   35ZrCpx    C 3580   8.810   1.743   0.342 -0.9841  0.2263  0.0321
   35ZrCpx    C 3581   8.288   1.576   0.744 -0.6952  0.3231  0.7584
   35ZrCpx    C 3582   8.290   1.677   0.625 -0.8369 -0.2593 -0.6326
   35ZrCpx    C 3583   8.200   1.800   0.634 -0.1171 -0.1959  0.0918
   35ZrCpx    C 3584   8.213   1.901   0.520 -0.7815 -0.4429  0.2364
   35ZrCpx    C 3585   8.399   1.306   0.411  0.1904  0.3787 -0.4921
   35ZrCpx    C 3586   8.247   1.327   0.422 -0.3978 -0.1985  0.0427
   35ZrCpx    C 3587   8.195   1.444   0.343  0.0731  0.2076  0.2310
   35ZrCpx    C 3588   8.179   1.435   0.190  0.0991 -0.0831 -0.2920
   35ZrCpx    H 3589   8.791   1.540   0.725 -0.1617  1.3125  1.1494
   35ZrCpx    H 3590   8.741   1.436   0.597 -0.2513  0.9313 -1.3147
   35ZrCpx    H 3591   8.697   1.735   0.621 -1.9021 -0.0601  1.6303
   35ZrCpx    H 3592   8.614   1.643   0.493  0.0212  4.1605  0.1423
   35ZrCpx    H 3593   8.912   1.698   0.531 -1.9992  2.9966  0.0717
   35ZrCpx    H 3594   8.859   1.558   0.443  0.8484  0.5635 -0.1931
   35ZrCpx    H 3595   8.793   1.848   0.363  1.3905  0.3260  1.6882
   35ZrCpx    H 3596   8.733   1.706   0.274  0.0990 -1.4296 -0.3312
   35ZrCpx    H 3597   8.904   1.761   0.290  1.1385 -1.5096  3.1051
   35ZrCpx    H 3598   8.354   1.614   0.822  2.3222  0.3715 -1.7421
   35ZrCpx    H 3599   8.186   1.570   0.784 -1.5036 -0.9626 -1.4434
   35ZrCpx    H 3600   8.267   1.627   0.531  0.7744  0.4777 -1.4452
   35ZrCpx    H 3601   8.394   1.699   0.600 -0.5384 -0.9554 -0.0422
   35ZrCpx    H 3602   8.227   1.842   0.731  1.5707 -0.3728 -0.2924
   35ZrCpx    H 3603   8.095   1.770   0.635 -0.0754 -0.3577 -0.3970
   35ZrCpx    H 3604   8.135   1.976   0.513 -2.1516 -1.7353  1.1387
   35ZrCpx    H 3605   8.207   1.847   0.426 -1.0814 -1.0664  0.6070
   35ZrCpx    H 3606   8.307   1.955   0.507 -1.6516  1.2044  0.7190
   35ZrCpx    H 3607   8.425   1.209   0.453  0.1310  0.6504  0.1962
   35ZrCpx    H 3608   8.436   1.303   0.309  2.0185 -0.2535  0.1706
   35ZrCpx    H 3609   8.194   1.241   0.381 -0.4662 -0.5060  0.7524
   35ZrCpx    H 3610   8.213   1.319   0.526 -0.2545  2.4112  0.3044
   35ZrCpx    H 3611   8.252   1.535   0.363  1.6416 -0.3312 -1.6112
   35ZrCpx    H 3612   8.093   1.456   0.378  0.2050 -0.5329  0.8795
   35ZrCpx    H 3613   8.208   1.333   0.164 -1.1131 -0.1899 -1.2894
   35ZrCpx    H 3614   8.231   1.511   0.132  0.0327 -0.5868 -1.0140
   35ZrCpx    H 3615   8.075   1.452   0.162  0.0797  0.1595 -0.0795
   35ZrCpx    P 3616   8.618   1.012   0.621 -0.2247  0.2040  1.0331
   35ZrCpx   OS 3617   8.675   1.155   0.554  0.5437  0.4075 -0.3894
   35ZrCpx   OS 3618   8.486   0.967   0.530 -0.6818 -0.1207  0.4902
   35ZrCpx   OS 3619   8.746   0.893   0.612  0.8833  0.4492 -0.0403
   35ZrCpx   O2 3620   8.586   1.028   0.759  0.0273  0.2952  0.5487
   35ZrCpx    C 3621   8.739   1.154   0.431 -0.4664 -0.7006  0.2768
   35ZrCpx    C 3622   8.704   1.059   0.314 -0.0069 -0.0514  0.0934
   35ZrCpx    C 3623   8.754   1.106   0.174  0.5497 -0.2789  0.0835
   35ZrCpx    C 3624   8.710   1.240   0.117 -0.1759 -0.4969 -0.2446
   35ZrCpx    C 3625   8.406   0.853   0.551  0.1223  0.7404 -0.3675
   35ZrCpx    C 3626   8.398   0.763   0.423  0.2882  0.1260  0.2629
   35ZrCpx    C 3627   8.325   0.631   0.432  0.5560 -0.4308  0.2787
   35ZrCpx    C 3628   8.404   0.534   0.519  0.4861  0.2728  0.5779
   35ZrCpx    C 3629   8.818   0.846   0.726 -0.1887  0.0317 -0.2102
   35ZrCpx    C 3630   8.744   0.748   0.817  0.0480  0.4092  0.4613
   35ZrCpx    C 3631   8.730   0.606   0.750 -0.6058 -0.6280  1.0337
   35ZrCpx    C 3632   8.866   0.530   0.763  0.4673 -0.0671  0.9471
   35ZrCpx    H 3633   8.715   1.256   0.401  1.5053  0.0083  1.0289
   35ZrCpx    H 3634   8.848   1.155   0.436 -0.4655 -0.0801  0.2095
   35ZrCpx    H 3635   8.754   0.964   0.333 -0.3009 -0.5223 -1.4034
   35ZrCpx    H 3636   8.596   1.053   0.303 -0.2382  0.4970  1.9282
   35ZrCpx    H 3637   8.737   1.027   0.101  1.6834 -0.5317  0.0752
   35ZrCpx    H 3638   8.863   1.115   0.177  0.5543 -0.3222  0.0399
   35ZrCpx    H 3639   8.738   1.321   0.185 -2.0809 -1.1093  1.3205
   35ZrCpx    H 3640   8.602   1.240   0.102 -0.4132 -2.6588  1.1862
   35ZrCpx    H 3641   8.763   1.249   0.023  1.0757  1.8297  0.6438
   35ZrCpx    H 3642   8.308   0.890   0.582  1.4785  2.8491  1.4943
   35ZrCpx    H 3643   8.450   0.791   0.629 -2.1455  0.7525  0.9911
   35ZrCpx    H 3644   8.497   0.751   0.379  0.7261  1.0711  0.9708
   35ZrCpx    H 3645   8.343   0.827   0.354 -1.3813  0.1303  1.5546
   35ZrCpx    H 3646   8.293   0.588   0.337 -0.3634  1.3653 -0.2276
   35ZrCpx    H 3647   8.230   0.654   0.480  0.8039 -0.9034  1.0030
   35ZrCpx    H 3648   8.405   0.558   0.625 -0.1279  2.6813  0.0514
   35ZrCpx    H 3649   8.498   0.517   0.465 -0.3915 -2.8135 -0.0800
   35ZrCpx    H 3650   8.339   0.447   0.524  1.5825 -0.6850 -1.1001
   35ZrCpx    H 3651   8.850   0.924   0.796 -0.3587  0.4355 -0.5801
   35ZrCpx    H 3652   8.913   0.798   0.703  1.1490  1.1472  2.6726
   35ZrCpx    H 3653   8.798   0.733   0.910  1.1487  1.8540  0.0644
   35ZrCpx    H 3654   8.650   0.793   0.849  0.4667  2.3387 -0.9382
   35ZrCpx    H 3655   8.661   0.548   0.811 -1.4018  0.1122  0.8469
   35ZrCpx    H 3656   8.687   0.616   0.650 -0.7779 -0.4523  1.1243
   35ZrCpx    H 3657   8.901   0.501   0.862  2.5461  1.5486  0.7154
   35ZrCpx    H 3658   8.951   0.584   0.722 -1.2538  2.3125  0.3800
   35ZrCpx    H 3659   8.864   0.441   0.699 -2.2312  1.6898 -1.5941
   35ZrCpx    N 3660   8.269   1.142   0.751  0.1029 -0.3558  0.1823
   35ZrCpx    O 3661   8.273   1.229   0.832  0.7223  0.6468  0.2858
   35ZrCpx    O 3662   8.165   1.120   0.689 -0.5584  0.0132  0.0146
   35ZrCpx    O 3663   8.358   1.061   0.743  0.0953 -0.4310 -0.3971
   35ZrCpx    N 3664   8.426   1.304   1.032 -0.2280 -0.0449 -1.0162
   35ZrCpx    O 3665   8.330   1.340   1.099  0.0327 -0.0246  0.0274
   35ZrCpx    O 3666   8.449   1.379   0.939  0.4408 -0.0823 -0.4779
   35ZrCpx    O 3667   8.523   1.255   1.100  0.1025 -0.0378  0.1354
   35ZrCpx    N 3668   8.401   1.002   0.971  0.6801 -0.1470  0.5113
   35ZrCpx    O 3669   8.342   0.903   0.929  0.5084 -0.4034 -0.2416
   35ZrCpx    O 3670   8.512   0.980   1.008  0.0487  0.0103  0.6881
   35ZrCpx    O 3671   8.330   1.088   1.023 -0.1735 -0.2542 -0.0194
   35ZrCpx    N 3672   8.697   1.207   0.863  0.1152 -0.4727 -0.2458
   35ZrCpx    O 3673   8.667   1.314   0.875  0.6158 -0.3134  1.1489
   35ZrCpx    O 3674   8.805   1.184   0.815 -0.2260  0.5855 -0.6395
   35ZrCpx    O 3675   8.676   1.146   0.958  0.0197 -0.6856  0.5521
   36ZrCpx   Zr 3676   4.526  12.588  11.355 -0.0909  0.2006  0.3488
   36ZrCpx    P 3677   4.573  12.290  11.328  0.2968  0.1974  0.4858
   36ZrCpx   OS 3678   4.412  12.243  11.310  0.0657 -0.1101 -0.3815
   36ZrCpx   OS 3679   4.629  12.278  11.486 -0.2673  0.0170  0.5887
   36ZrCpx   OS 3680   4.654  12.168  11.245  0.3745  0.1271 -0.0824
   36ZrCpx   O2 3681   4.610  12.414  11.270  0.2167 -0.1571 -0.4719
   36ZrCpx    C 3682   4.353  12.237  11.175 -0.0909  0.9124 -0.9282
   36ZrCpx    C 3683   4.352  12.097  11.126  0.0180  0.4273 -0.5353
   36ZrCpx    C 3684   4.312  12.080  10.980 -0.1138 -1.2277 -0.2011
   36ZrCpx    C 3685   4.301  11.929  10.951  0.4072  0.0913 -0.4957
   36ZrCpx    C 3686   4.614  12.167  11.567 -0.3180  0.3093 -0.5367
   36ZrCpx    C 3687   4.536  12.197  11.684  0.6653 -0.3206 -0.2524
   36ZrCpx    C 3688   4.595  12.279  11.802 -0.3419 -0.5589 -0.2419
   36ZrCpx    C 3689   4.500  12.261  11.926 -0.0527 -0.4505  0.6742
   36ZrCpx    C 3690   4.796  12.156  11.228  0.3120 -0.0005 -0.2423
   36ZrCpx    C 3691   4.849  12.244  11.115  0.4222  0.4503 -0.1738
   36ZrCpx    C 3692   4.994  12.292  11.130 -0.8118  0.0490  0.4212
   36ZrCpx    C 3693   5.049  12.368  11.000  0.5319  0.1854  0.2234
   36ZrCpx    H 3694   4.252  12.277  11.175 -0.2295  0.5655 -0.3715
   36ZrCpx    H 3695   4.413  12.290  11.100  1.7970 -1.6633 -1.3079
   36ZrCpx    H 3696   4.455  12.062  11.133 -0.6497 -1.2898  1.2616
   36ZrCpx    H 3697   4.295  12.037  11.198 -3.0995  2.9093 -0.7963
   36ZrCpx    H 3698   4.224  12.131  10.944  0.0971 -1.2515 -0.7472
   36ZrCpx    H 3699   4.396  12.108  10.916  0.0316  0.6965  0.7894
   36ZrCpx    H 3700   4.220  11.891  11.014 -1.5363 -0.8831 -3.4842
   36ZrCpx    H 3701   4.392  11.872  10.965 -0.5241 -0.8637  1.9517
   36ZrCpx    H 3702   4.282  11.909  10.846  1.6877 -3.1730 -0.1608
   36ZrCpx    H 3703   4.708  12.116  11.591 -1.2278 -0.3231  1.8129
   36ZrCpx    H 3704   4.554  12.094  11.513  1.0366  0.3364 -2.1281
   36ZrCpx    H 3705   4.447  12.254  11.658  1.1190 -0.1240 -1.3798
   36ZrCpx    H 3706   4.521  12.100  11.732 -1.7198  0.0235 -0.2341
   36ZrCpx    H 3707   4.691  12.232  11.820  0.3569  0.3549 -1.5085
   36ZrCpx    H 3708   4.608  12.380  11.762  1.6190 -1.5562 -2.2561
   36ZrCpx    H 3709   4.487  12.156  11.952  0.1766 -0.5156  0.5190
   36ZrCpx    H 3710   4.412  12.324  11.914  2.6084  3.4692  0.6857
   36ZrCpx    H 3711   4.549  12.297  12.017 -1.5863  1.1849  0.8793
   36ZrCpx    H 3712   4.816  12.051  11.206 -1.4771 -0.7462  1.5206
   36ZrCpx    H 3713   4.851  12.192  11.315  0.0368 -1.4057  0.5392
   36ZrCpx    H 3714   4.827  12.191  11.022 -1.9379  0.1021  0.5602
   36ZrCpx    H 3715   4.775  12.324  11.114 -0.8507 -0.6846  1.2095
   36ZrCpx    H 3716   5.046  12.196  11.125  0.6155  0.7851  0.9238
   36ZrCpx    H 3717   5.002  12.331  11.231 -2.9725  2.6807 -0.3721
   36ZrCpx    H 3718   5.022  12.473  11.000  0.9626  0.3277  2.4808
   36ZrCpx    H 3719   5.007  12.309  10.919  1.7218 -1.1500  0.5574
   36ZrCpx    H 3720   5.158  12.360  11.007  0.2545 -2.2134  2.8601
   36ZrCpx    P 3721   4.607  12.792  11.111  0.3776 -0.6218  0.1577
   36ZrCpx   OS 3722   4.706  12.893  11.194  0.5200  0.2347 -0.6220
   36ZrCpx   OS 3723   4.462  12.860  11.105 -0.1863 -0.2844  0.3830
   36ZrCpx   OS 3724   4.653  12.784  10.948 -0.0001  0.3240  0.1401
   36ZrCpx   O2 3725   4.602  12.662  11.169 -0.0711 -0.2312  0.2263
   36ZrCpx    C 3726   4.848  12.881  11.202  0.3709 -0.4299 -0.4019
   36ZrCpx    C 3727   4.916  12.825  11.079 -0.4327 -0.1638  0.6957
   36ZrCpx    C 3728   5.067  12.806  11.095  0.5406  0.2193  0.3531
   36ZrCpx    C 3729   5.096  12.689  11.193  0.6559 -0.4988  1.1083
   36ZrCpx    C 3730   4.440  12.971  11.019  0.1069  0.2845 -0.1545
   36ZrCpx    C 3731   4.371  12.932  10.888 -0.2048 -0.2179  0.2796
   36ZrCpx    C 3732   4.281  13.052  10.835 -0.0022  0.3646 -0.7967
   36ZrCpx    C 3733   4.369  13.143  10.756  0.1243 -1.0520 -0.0352
   36ZrCpx    C 3734   4.608  12.684  10.856  0.7826  0.2822  0.3557
   36ZrCpx    C 3735   4.656  12.548  10.857 -0.4372  1.0277  0.2350
   36ZrCpx    C 3736   4.584  12.442  10.777 -0.2545  0.5215 -0.5654
   36ZrCpx    C 3737   4.602  12.304  10.836 -0.2178 -0.0081  0.2514
   36ZrCpx    H 3738   4.865  12.816  11.288 -1.5373 -0.5093 -0.0595
   36ZrCpx    H 3739   4.879  12.985  11.213 -0.9879  0.0488 -0.8857
   36ZrCpx    H 3740   4.867  12.729  11.062  2.7216 -2.2806  3.0058
   36ZrCpx    H 3741   4.904  12.891  10.993 -3.6463 -1.0537  0.4022
   36ZrCpx    H 3742   5.099  12.899  11.142 -2.0555  1.9730 -1.2706
   36ZrCpx    H 3743   5.111  12.797  10.996 -0.3306 -1.5947  0.1050
   36ZrCpx    H 3744   5.049  12.696  11.292  2.6035  1.9143  1.9039
   36ZrCpx    H 3745   5.204  12.690  11.204  0.5975 -2.5449  2.1226
   36ZrCpx    H 3746   5.078  12.587  11.157  0.3775  0.7029 -2.2966
   36ZrCpx    H 3747   4.522  13.041  11.002  0.8579 -0.5565 -0.0607
   36ZrCpx    H 3748   4.370  13.024  11.084 -1.5980 -3.3133  1.1095
   36ZrCpx    H 3749   4.311  12.843  10.909 -1.8325  0.5829 -0.8655
   36ZrCpx    H 3750   4.445  12.895  10.816 -1.8465 -3.8751  0.3253
   36ZrCpx    H 3751   4.218  13.099  10.911 -1.7920 -1.0521 -1.3621
   36ZrCpx    H 3752   4.203  13.005  10.775  0.3156 -0.1981 -0.7647
   36ZrCpx    H 3753   4.407  13.106  10.661 -0.4871 -1.3878 -0.1527
   36ZrCpx    H 3754   4.456   0.001  10.806 -0.4049 -1.5204  1.3015
   36ZrCpx    H 3755   4.307   0.046  10.737  1.0607  0.2705  2.7201
   36ZrCpx    H 3756   4.623  12.716  10.752  1.3075 -1.1623 -0.0131
   36ZrCpx    H 3757   4.500  12.674  10.861  1.0986 -2.7468  2.3044
   36ZrCpx    H 3758   4.646  12.521  10.962 -2.2937  0.0955 -0.1665
   36ZrCpx    H 3759   4.760  12.531  10.828 -1.0334 -1.8773 -0.3587
   36ZrCpx    H 3760   4.609  12.460  10.672  0.6362  0.9232 -0.2936
   36ZrCpx    H 3761   4.478  12.466  10.790  0.2967  1.9728  1.5443
   36ZrCpx    H 3762   4.708  12.282  10.828 -0.3637 -1.2534  1.5978
   36ZrCpx    H 3763   4.546  12.236  10.771 -0.1919 -2.1344  2.4169
   36ZrCpx    H 3764   4.567  12.285  10.937  2.5874 -2.7678  0.7642
   36ZrCpx    N 3765   4.755  12.538  11.422 -0.6413  0.5054  0.0139
   36ZrCpx    O 3766   4.674  12.515  11.510  0.1811 -0.8160 -0.8677
   36ZrCpx    O 3767   4.868  12.497  11.434  0.0724 -0.3168 -0.4819
   36ZrCpx    O 3768   4.745  12.628  11.345 -0.0742  0.3212  0.2254
   36ZrCpx    N 3769   4.406  12.551  11.533 -0.1509 -0.1555 -0.1015
   36ZrCpx    O 3770   4.401  12.549  11.653 -0.1748  0.5519  0.1873
   36ZrCpx    O 3771   4.432  12.441  11.489 -0.4868  0.3985 -0.3461
   36ZrCpx    O 3772   4.329  12.623  11.476  0.2355 -1.0960 -0.6246
   36ZrCpx    N 3773   4.598  12.787  11.449 -0.1057 -0.1079 -0.0296
   36ZrCpx    O 3774   4.684  12.878  11.454 -0.0887 -0.4013  0.2423
   36ZrCpx    O 3775   4.504  12.816  11.376 -0.1658 -0.2147 -0.0830
   36ZrCpx    O 3776   4.580  12.711  11.544 -0.3399 -1.0623 -0.6211
   36ZrCpx    N 3777   4.388  12.562  11.220  0.5272  0.3985  0.3746
   36ZrCpx    O 3778   4.352  12.479  11.269  0.2026 -0.4105 -0.3140
   36ZrCpx    O 3779   4.347  12.664  11.244 -0.2674  0.0349  0.3109
   36ZrCpx    O 3780   4.406  12.542  11.109  0.0441  0.7158  0.1226
   37ZrCpx   Zr 3781  11.615   8.587   7.756  0.1061 -0.3498  0.1272
   37ZrCpx    P 3782  11.645   8.837   7.570 -0.1238  0.1839  0.2878
   37ZrCpx   OS 3783  11.733   8.754   7.450  0.4404 -0.6393  0.2844
   37ZrCpx   OS 3784  11.731   8.931   7.670 -0.1459 -0.0625  0.3680
   37ZrCpx   OS 3785  11.547   8.952   7.503 -0.0380 -0.3794 -0.4038
   37ZrCpx   O2 3786  11.553   8.756   7.646 -0.1796  0.1419 -0.1048
   37ZrCpx    C 3787  11.803   8.820   7.346 -0.3168  0.5062  0.1287
   37ZrCpx    C 3788  11.951   8.796   7.366 -0.1820  0.1598  0.1350
   37ZrCpx    C 3789  12.035   8.886   7.283 -0.1466 -0.1277 -0.3537
   37ZrCpx    C 3790  12.175   8.894   7.331 -0.4206 -0.1903  0.4211
   37ZrCpx    C 3791  11.788   9.058   7.638  0.7681  0.2759  0.2880
   37ZrCpx    C 3792  11.705   9.187   7.622 -0.1548  1.3314  0.1749
   37ZrCpx    C 3793  11.618   9.204   7.751  0.2062  0.1985 -0.2712
   37ZrCpx    C 3794  11.570   9.345   7.761  1.1415 -0.0789  0.0121
   37ZrCpx    C 3795  11.425   8.923   7.439 -0.2617  0.6673 -0.0885
   37ZrCpx    C 3796  11.306   8.835   7.492  0.2131 -1.1074 -0.1225
   37ZrCpx    C 3797  11.271   8.865   7.637  0.0340  0.2566  0.8275
   37ZrCpx    C 3798  11.170   8.984   7.641  0.2237 -0.7000  0.3142
   37ZrCpx    H 3799  11.769   8.770   7.256  1.2983 -1.2266  0.4407
   37ZrCpx    H 3800  11.778   8.926   7.352 -0.4699  0.4262  0.9664
   37ZrCpx    H 3801  11.978   8.694   7.338 -0.0670  1.2024 -3.7312
   37ZrCpx    H 3802  11.968   8.798   7.474 -1.1820 -0.8534  0.3197
   37ZrCpx    H 3803  12.040   8.854   7.178 -0.1250 -3.3688  0.5819
   37ZrCpx    H 3804  11.989   8.984   7.297  0.2257 -0.2677  1.9191
   37ZrCpx    H 3805  12.243   8.821   7.285 -1.6319 -1.5625  0.7617
   37ZrCpx    H 3806  12.186   8.904   7.439 -2.6317 -0.1502  0.6560
   37ZrCpx    H 3807  12.218   8.985   7.290 -1.9252  0.0831 -0.5410
   37ZrCpx    H 3808  11.852   9.041   7.551 -1.3157  0.2723 -1.2868
   37ZrCpx    H 3809  11.859   9.090   7.714 -1.4430 -1.2695  3.1435
   37ZrCpx    H 3810  11.778   9.268   7.619  1.8744 -0.3425  2.9127
   37ZrCpx    H 3811  11.647   9.185   7.529  0.0496 -0.8176  0.0754
   37ZrCpx    H 3812  11.536   9.134   7.762  1.3751 -1.1535  0.0438
   37ZrCpx    H 3813  11.678   9.184   7.840 -2.0524  0.7530  1.4336
   37ZrCpx    H 3814  11.536   9.387   7.667 -2.0630 -0.0232  1.1066
   37ZrCpx    H 3815  11.649   9.415   7.789  1.4407  0.5341 -2.2796
   37ZrCpx    H 3816  11.485   9.370   7.825 -0.6204 -2.0732 -1.5080
   37ZrCpx    H 3817  11.452   8.893   7.338  0.9437 -0.2370  0.4979
   37ZrCpx    H 3818  11.384   9.023   7.421 -1.7783  0.6084  2.8889
   37ZrCpx    H 3819  11.220   8.834   7.425 -0.7227 -1.0013  1.0548
   37ZrCpx    H 3820  11.344   8.733   7.488 -0.6268 -1.4893  1.2482
   37ZrCpx    H 3821  11.358   8.907   7.687 -0.7614  1.1614  1.4821
   37ZrCpx    H 3822  11.234   8.779   7.693  0.6795 -1.3988 -1.2067
   37ZrCpx    H 3823  11.117   9.014   7.551 -2.0271 -0.4190  1.6895
   37ZrCpx    H 3824  11.225   9.075   7.665  0.5497 -0.9957  0.6910
   37ZrCpx    H 3825  11.097   8.968   7.721  0.0550 -0.3595  0.2273
   37ZrCpx    P 3826  11.317   8.477   7.812  0.5912  0.2806  0.0837
   37ZrCpx   OS 3827  11.161   8.484   7.751  0.4292  0.6140 -0.1716
   37ZrCpx   OS 3828  11.312   8.496   7.977  0.2990  0.3795 -0.1187
   37ZrCpx   OS 3829  11.374   8.314   7.793  0.5319 -0.5975 -0.6371
   37ZrCpx   O2 3830  11.407   8.572   7.755 -0.4277  0.3798  0.3751
   37ZrCpx    C 3831  11.132   8.492   7.610 -0.8029 -0.1132 -0.2749
   37ZrCpx    C 3832  11.109   8.347   7.563  0.0643 -0.8218 -0.2579
   37ZrCpx    C 3833  11.048   8.338   7.420  0.0967 -0.6976  0.3661
   37ZrCpx    C 3834  11.156   8.386   7.315 -0.5570  0.5373  0.3160
   37ZrCpx    C 3835  11.247   8.602   8.045  0.6083 -0.5555  1.0147
   37ZrCpx    C 3836  11.112   8.553   8.095  0.2079  0.1637 -0.1346
   37ZrCpx    C 3837  11.045   8.640   8.205  0.6394  0.3009 -0.0512
   37ZrCpx    C 3838  11.120   8.636   8.334 -0.9863  0.8754  0.3105
   37ZrCpx    C 3839  11.302   8.198   7.838  0.6320  0.5401 -0.0700
   37ZrCpx    C 3840  11.219   8.214   7.970  0.4113 -0.2006 -0.3226
   37ZrCpx    C 3841  11.109   8.113   7.992 -0.0017  0.7360 -0.1915
   37ZrCpx    C 3842  11.045   8.128   8.135  0.2886 -0.7968 -1.2734
   37ZrCpx    H 3843  11.203   8.551   7.552 -1.2885  1.4477  0.7024
   37ZrCpx    H 3844  11.032   8.535   7.607 -0.8955 -0.0834  2.1822
   37ZrCpx    H 3845  11.204   8.294   7.556  0.2571 -1.0298  2.9504
   37ZrCpx    H 3846  11.050   8.289   7.634 -1.4217 -0.2730 -1.0345
   37ZrCpx    H 3847  10.951   8.388   7.415  1.6647  2.4568  0.0961
   37ZrCpx    H 3848  11.018   8.236   7.399 -2.6134 -0.0566  0.9933
   37ZrCpx    H 3849  11.131   8.377   7.210 -3.4754 -2.3331  1.1885
   37ZrCpx    H 3850  11.247   8.330   7.339  0.1527  1.7675  0.5341
   37ZrCpx    H 3851  11.178   8.492   7.332  0.2846  0.4373 -0.1021
   37ZrCpx    H 3852  11.234   8.694   7.989 -2.3829 -0.7086  1.3388
   37ZrCpx    H 3853  11.315   8.628   8.126 -1.2855  2.5411  1.6855
   37ZrCpx    H 3854  11.124   8.448   8.122  1.3759  0.1102 -0.8098
   37ZrCpx    H 3855  11.058   8.537   8.002  0.2672 -3.2701  0.3562
   37ZrCpx    H 3856  10.945   8.595   8.209  0.4408  0.6569 -0.8454
   37ZrCpx    H 3857  11.038   8.743   8.170 -0.1194 -0.0874 -1.0614
   37ZrCpx    H 3858  11.228   8.648   8.324 -0.8609  0.3070  0.9582
   37ZrCpx    H 3859  11.104   8.540   8.383 -0.2800  0.5664 -0.0591
   37ZrCpx    H 3860  11.094   8.700   8.418 -3.1421 -1.0439  1.1474
   37ZrCpx    H 3861  11.240   8.155   7.759  0.8249 -1.4536  0.8281
   37ZrCpx    H 3862  11.375   8.118   7.852  0.9133  0.5193 -1.5919
   37ZrCpx    H 3863  11.163   8.308   7.978  0.2530 -0.4212  1.3078
   37ZrCpx    H 3864  11.288   8.209   8.054  0.0607  0.4034  0.0146
   37ZrCpx    H 3865  11.150   8.013   7.985  1.5157  1.3470 -0.1511
   37ZrCpx    H 3866  11.044   8.133   7.907 -0.5624 -0.4155 -0.0334
   37ZrCpx    H 3867  10.941   8.161   8.134 -0.5006 -3.2168 -2.7699
   37ZrCpx    H 3868  11.093   8.206   8.194  1.6410 -0.5219 -2.7097
   37ZrCpx    H 3869  11.054   8.038   8.196 -1.5978  0.1583  0.4815
   37ZrCpx    N 3870  11.577   8.781   7.881 -0.1776  0.3360  0.2151
   37ZrCpx    O 3871  11.700   8.762   7.874  0.3436 -0.1916 -0.2374
   37ZrCpx    O 3872  11.549   8.895   7.889 -0.2401 -0.2741 -0.4053
   37ZrCpx    O 3873  11.501   8.697   7.920 -0.4392  1.0582  0.2750
   37ZrCpx    N 3874  11.848   8.555   7.736 -0.6550  0.0151  0.1852
   37ZrCpx    O 3875  11.945   8.575   7.801 -0.1309  0.2358 -0.4955
   37ZrCpx    O 3876  11.809   8.644   7.666  0.4115 -1.2490  0.0130
   37ZrCpx    O 3877  11.795   8.442   7.734  0.3342  0.3225 -0.3424
   37ZrCpx    N 3878  11.622   8.499   7.970 -0.1403  0.5588  0.1712
   37ZrCpx    O 3879  11.579   8.497   8.083 -0.2343 -0.2120 -0.3509
   37ZrCpx    O 3880  11.581   8.416   7.896  0.0555  0.3254  0.4346
   37ZrCpx    O 3881  11.731   8.553   7.954 -0.2202  0.1000  0.2561
   37ZrCpx    N 3882  11.552   8.489   7.589 -0.0529  0.0970  0.1810
   37ZrCpx    O 3883  11.635   8.539   7.547 -0.4115  1.2689 -0.2300
   37ZrCpx    O 3884  11.450   8.494   7.523  0.2109  0.0932 -0.4691
   37ZrCpx    O 3885  11.572   8.402   7.661  0.2654  0.1848  0.2232
   38ZrCpx   Zr 3886  13.000   3.799  10.689 -0.0642 -0.4584 -0.2672
   38ZrCpx    P 3887  13.042   3.838  10.989  0.3586  0.2123  0.1351
   38ZrCpx   OS 3888  12.965   3.695  11.042  1.1327  0.0481  0.4509
   38ZrCpx   OS 3889  13.004   3.951  11.113 -0.0325 -0.2321 -0.0069
   38ZrCpx   OS 3890   0.034   3.829  10.980  0.4135 -0.2283  0.2244
   38ZrCpx   O2 3891  12.987   3.896  10.870 -0.0512 -0.1132 -0.7859
   38ZrCpx    C 3892  12.993   3.636  11.171 -0.9949  0.3114  0.3595
   38ZrCpx    C 3893  13.112   3.539  11.143  0.2037 -0.0930  0.7335
   38ZrCpx    C 3894  13.083   3.414  11.056 -0.2788  0.5425 -0.2328
   38ZrCpx    C 3895  13.107   3.287  11.138  0.6091  0.3934 -0.0049
   38ZrCpx    C 3896  12.869   3.966  11.162 -0.4551 -0.3263  0.1879
   38ZrCpx    C 3897  12.862   3.992  11.312  0.4252  0.1521 -0.1770
   38ZrCpx    C 3898  12.723   3.992  11.370  0.7052 -0.5278  0.5507
   38ZrCpx    C 3899  12.737   4.023  11.514 -0.6979 -0.1486  0.1640
   38ZrCpx    C 3900   0.120   3.836  11.096 -0.3201  0.3824 -0.2452
   38ZrCpx    C 3901   0.176   3.980  11.129  0.0688  0.9734 -0.0453
   38ZrCpx    C 3902   0.295   4.023  11.046 -0.2451  0.4118 -0.3380
   38ZrCpx    C 3903   0.365   4.157  11.092 -0.8015  0.2007  0.2928
   38ZrCpx    H 3904  12.903   3.587  11.209 -1.7995 -0.4630 -2.4366
   38ZrCpx    H 3905  13.026   3.719  11.233 -1.5689  0.2797  0.7110
   38ZrCpx    H 3906   0.017   3.591  11.108 -0.2009 -0.4417 -0.8454
   38ZrCpx    H 3907  13.133   3.492  11.239 -0.1617  1.5125  1.6403
   38ZrCpx    H 3908  12.984   3.404  11.011  0.9318  1.1382 -3.1335
   38ZrCpx    H 3909  13.155   3.418  10.974 -1.0148  0.6557 -0.8850
   38ZrCpx    H 3910  13.007   3.251  11.160  0.8592  0.4584  1.2894
   38ZrCpx    H 3911  13.159   3.287  11.234  2.3115 -2.5930 -0.8339
   38ZrCpx    H 3912  13.145   3.202  11.080  0.6469 -0.3083  1.0281
   38ZrCpx    H 3913  12.804   3.881  11.138 -1.7948  1.1199 -1.3945
   38ZrCpx    H 3914  12.830   4.047  11.102  0.6937 -0.1554 -0.3502
   38ZrCpx    H 3915  12.932   3.919  11.353 -2.7188 -1.8876  1.8279
   38ZrCpx    H 3916  12.926   4.075  11.342  0.3303 -0.3755  1.5549
   38ZrCpx    H 3917  12.686   3.891  11.349  1.4289 -0.5214 -0.8539
   38ZrCpx    H 3918  12.662   4.066  11.318 -0.4131 -1.4228  0.5643
   38ZrCpx    H 3919  12.795   3.953  11.573 -1.2840 -0.4446  0.3928
   38ZrCpx    H 3920  12.637   4.029  11.557 -0.1789 -0.3668  1.4270
   38ZrCpx    H 3921  12.783   4.122  11.514  0.2336 -0.5395 -2.4497
   38ZrCpx    H 3922   0.203   3.766  11.096 -0.1852  0.5282  0.7749
   38ZrCpx    H 3923   0.078   3.795  11.188  2.8408  0.4618  1.2764
   38ZrCpx    H 3924   0.088   4.044  11.128 -0.2647  0.5160 -1.3483
   38ZrCpx    H 3925   0.206   3.985  11.234 -2.3448 -1.3508  0.8155
   38ZrCpx    H 3926   0.264   4.037  10.943  0.9650 -3.2300 -1.2758
   38ZrCpx    H 3927   0.362   3.937  11.054  2.9324  2.7642 -0.5775
   38ZrCpx    H 3928   0.295   4.237  11.116 -2.3217 -1.5225  1.7425
   38ZrCpx    H 3929   0.433   4.188  11.012  0.9576  0.2584  1.7805
   38ZrCpx    H 3930   0.439   4.150  11.172 -1.4058  1.1723  0.9466
   38ZrCpx    P 3931  12.889   4.055  10.526 -0.0842  0.0909 -0.4489
   38ZrCpx   OS 3932  12.903   4.219  10.568  0.6542  0.1097 -0.1993
   38ZrCpx   OS 3933  12.722   4.005  10.519  0.0876  0.3999  0.5808
   38ZrCpx   OS 3934  12.987   4.027  10.386 -0.0023 -0.5067 -0.1906
   38ZrCpx   O2 3935  12.939   3.995  10.647 -0.6215 -0.5631  0.2267
   38ZrCpx    C 3936  12.898   4.263  10.698 -0.4244 -0.0085  0.3031
   38ZrCpx    C 3937  12.755   4.274  10.728  0.5941  0.0593  0.9185
   38ZrCpx    C 3938  12.699   4.422  10.705  0.2796  0.3165  0.0429
   38ZrCpx    C 3939  12.562   4.430  10.750 -0.4174 -0.0792  0.1884
   38ZrCpx    C 3940  12.640   4.056  10.425  0.4924  1.0059 -0.3368
   38ZrCpx    C 3941  12.627   3.969  10.300 -0.1418  0.8302  0.2178
   38ZrCpx    C 3942  12.592   4.039  10.162 -0.0943 -0.0762 -0.7146
   38ZrCpx    C 3943  12.628   3.956  10.040 -0.3510 -0.7504 -0.1200
   38ZrCpx    C 3944  12.997   4.101  10.265 -0.1131 -0.2913 -0.5226
   38ZrCpx    C 3945  12.975   4.259  10.289 -0.5933  0.4056 -0.5961
   38ZrCpx    C 3946  13.000   4.350  10.170  0.2063  0.6913 -0.6396
   38ZrCpx    C 3947  12.941   4.489  10.207 -0.2128  1.1328 -0.4428
   38ZrCpx    H 3948  12.951   4.203  10.772 -2.0566 -1.7480  0.0913
   38ZrCpx    H 3949  12.952   4.358  10.710 -0.7719  0.5165 -1.9879
   38ZrCpx    H 3950  12.731   4.246  10.831 -2.7021 -1.0136 -0.0511
   38ZrCpx    H 3951  12.704   4.200  10.666  0.7316  0.2178  0.6158
   38ZrCpx    H 3952  12.704   4.449  10.599  1.0845 -1.7504 -0.4692
   38ZrCpx    H 3953  12.761   4.482  10.771 -0.0639 -0.5849  1.2051
   38ZrCpx    H 3954  12.492   4.395  10.673  0.4250  1.7567 -1.4636
   38ZrCpx    H 3955  12.541   4.532  10.783 -0.7805 -0.7719  2.1220
   38ZrCpx    H 3956  12.536   4.371  10.837  0.2875  0.9605  1.1162
   38ZrCpx    H 3957  12.682   4.153  10.398 -0.5916  1.9363  1.2685
   38ZrCpx    H 3958  12.543   4.087  10.463  0.2680 -1.7897  1.4786
   38ZrCpx    H 3959  12.546   3.899  10.318  0.4363  0.9362  3.5315
   38ZrCpx    H 3960  12.716   3.912  10.274  0.0964  0.4659  1.8027
   38ZrCpx    H 3961  12.489   4.074  10.165 -1.2839 -3.4455 -0.1535
   38ZrCpx    H 3962  12.654   4.128  10.153 -2.5230  1.4597 -2.8417
   38ZrCpx    H 3963  12.577   3.859  10.043  0.9201 -1.4072  2.2000
   38ZrCpx    H 3964  12.735   3.938  10.035 -0.0713  0.3329  1.5186
   38ZrCpx    H 3965  12.611   4.011   9.948 -2.3989  0.6176  1.0476
   38ZrCpx    H 3966  13.094   4.078  10.220  0.3086 -0.2160  0.3336
   38ZrCpx    H 3967  12.920   4.074  10.193  1.1267  0.0854 -2.0365
   38ZrCpx    H 3968  12.870   4.273  10.313 -0.5679 -2.0955  1.2448
   38ZrCpx    H 3969  13.036   4.302  10.369  0.7854 -2.4784 -0.0184
   38ZrCpx    H 3970  13.109   4.351  10.167  0.2706 -0.8649  0.6499
   38ZrCpx    H 3971  12.959   4.317  10.075 -0.4102 -2.6609  0.7374
   38ZrCpx    H 3972  12.949   4.524  10.310  0.1950 -2.3097  0.7561
   38ZrCpx    H 3973  12.840   4.492  10.167  0.1629  2.8150 -1.2944
   38ZrCpx    H 3974  12.999   4.557  10.145  0.6298  2.9075  2.1978
   38ZrCpx    N 3975  12.791   3.780  10.811 -0.0716  1.3799  0.9857
   38ZrCpx    O 3976  12.858   3.672  10.801 -0.2131  0.6965  0.0049
   38ZrCpx    O 3977  12.712   3.799  10.908  0.7629  0.0294  0.4314
   38ZrCpx    O 3978  12.782   3.850  10.722 -0.2174 -0.6109  0.3261
   38ZrCpx    N 3979  13.109   3.599  10.704 -0.0437  0.4373 -0.3458
   38ZrCpx    O 3980  13.117   3.472  10.705  0.8127 -0.2364 -0.1968
   38ZrCpx    O 3981  13.114   3.658  10.812 -0.3208  0.0349 -0.2293
   38ZrCpx    O 3982  13.154   3.658  10.600 -0.7123 -1.0033  0.2160
   38ZrCpx    N 3983  12.869   3.725  10.520  0.4994  0.3860  0.2377
   38ZrCpx    O 3984  12.751   3.744  10.481  0.3037  0.3031  0.2255
   38ZrCpx    O 3985  12.964   3.785  10.463  0.2047 -0.5590  0.3328
   38ZrCpx    O 3986  12.892   3.619  10.583 -0.9528 -0.3744  0.5485
   38ZrCpx    N 3987  13.166   3.922  10.655  0.6929  0.4290  0.3149
   38ZrCpx    O 3988   0.026   3.858  10.742 -0.1426 -0.0947  0.3324
   38ZrCpx    O 3989  13.177   3.885  10.544 -0.0505  0.5336 -0.4525
   38ZrCpx    O 3990   0.018   4.044  10.656  0.6477 -0.0692  0.4531
   39ZrCpx   Zr 3991   9.567   6.606   1.718  0.0745 -0.0362 -0.0917
   39ZrCpx    P 3992   9.277   6.667   1.839 -0.2905 -0.0623  0.2330
   39ZrCpx   OS 3993   9.285   6.831   1.790 -0.0518  0.2813  0.7214
   39ZrCpx   OS 3994   9.185   6.661   1.978  0.4447 -0.2201 -0.3430
   39ZrCpx   OS 3995   9.186   6.571   1.738  0.3935 -0.3435 -0.6956
   39ZrCpx   O2 3996   9.410   6.615   1.861  0.0302  0.0397  0.8158
   39ZrCpx    C 3997   9.180   6.921   1.767  0.4163  0.1278 -0.1769
   39ZrCpx    C 3998   9.187   7.032   1.879 -0.7988 -0.1718  0.3148
   39ZrCpx    C 3999   9.184   6.973   2.019 -0.3995 -0.0543  0.2299
   39ZrCpx    C 4000   9.171   7.087   2.122  0.3142 -0.3088 -0.3252
   39ZrCpx    C 4001   9.251   6.630   2.099 -0.1981  0.5743 -0.0987
   39ZrCpx    C 4002   9.279   6.482   2.105 -0.0463  0.6815 -0.1105
   39ZrCpx    C 4003   9.357   6.429   2.225 -0.4235  0.4927  0.3356
   39ZrCpx    C 4004   9.391   6.277   2.220 -0.2468  0.0396 -0.3107
   39ZrCpx    C 4005   9.057   6.566   1.725 -0.0800 -0.6830  0.3317
   39ZrCpx    C 4006   9.002   6.448   1.800  0.5780 -0.4853  0.4935
   39ZrCpx    C 4007   8.852   6.435   1.784 -0.5882 -0.3905  0.5177
   39ZrCpx    C 4008   8.799   6.315   1.855  0.4137 -0.1248 -0.1144
   39ZrCpx    H 4009   9.188   6.967   1.668 -0.8549  1.1974  0.1972
   39ZrCpx    H 4010   9.083   6.873   1.773 -0.4594  1.9495  0.6805
   39ZrCpx    H 4011   9.267   7.105   1.865 -3.5025  2.4010 -2.5697
   39ZrCpx    H 4012   9.100   7.094   1.858  0.5472  1.7188  0.1858
   39ZrCpx    H 4013   9.097   6.910   2.036 -0.8290  0.4594 -0.0475
   39ZrCpx    H 4014   9.272   6.911   2.034 -0.8374 -0.3073  1.8311
   39ZrCpx    H 4015   9.261   7.137   2.157 -0.4073  1.5213 -1.0262
   39ZrCpx    H 4016   9.119   7.061   2.214  0.6794 -1.8324 -0.5265
   39ZrCpx    H 4017   9.117   7.171   2.078  0.5455  1.5375  2.8115
   39ZrCpx    H 4018   9.173   6.645   2.173 -1.7243 -2.1994 -1.0674
   39ZrCpx    H 4019   9.342   6.684   2.126  1.7554 -2.3547 -0.5957
   39ZrCpx    H 4020   9.190   6.424   2.080 -0.9968  2.1315 -0.1442
   39ZrCpx    H 4021   9.340   6.458   2.018  1.4453  0.0323  1.1003
   39ZrCpx    H 4022   9.450   6.486   2.226 -0.7032  0.9651  2.7644
   39ZrCpx    H 4023   9.297   6.454   2.312 -3.1397  0.2634 -1.3830
   39ZrCpx    H 4024   9.315   6.225   2.278 -1.3565  0.8304 -1.0344
   39ZrCpx    H 4025   9.482   6.256   2.277 -0.1463 -1.6067 -1.0629
   39ZrCpx    H 4026   9.409   6.243   2.118 -0.3143 -0.6299 -0.0986
   39ZrCpx    H 4027   9.024   6.554   1.622 -1.3923  2.0225  0.4042
   39ZrCpx    H 4028   9.011   6.661   1.751 -1.1052 -0.3742 -2.4287
   39ZrCpx    H 4029   9.017   6.458   1.907 -0.1230  0.9853  0.4755
   39ZrCpx    H 4030   9.057   6.360   1.770 -1.8264 -2.2320  1.0711
   39ZrCpx    H 4031   8.825   6.435   1.678  2.5299 -1.6281 -0.3636
   39ZrCpx    H 4032   8.804   6.516   1.838  2.1357  0.1423  2.2575
   39ZrCpx    H 4033   8.843   6.301   1.953  1.1468  0.4161 -0.3584
   39ZrCpx    H 4034   8.813   6.221   1.802 -1.5173 -1.7486  2.1899
   39ZrCpx    H 4035   8.691   6.326   1.865  0.5404 -0.7663  2.1811
   39ZrCpx    P 4036   9.762   6.410   1.887 -0.6665 -0.2773  0.3118
   39ZrCpx   OS 4037   9.740   6.286   1.992 -0.0395  0.5888 -0.1607
   39ZrCpx   OS 4038   9.868   6.519   1.956  0.3224  0.4249  0.1717
   39ZrCpx   OS 4039   9.814   6.338   1.747  0.3650 -0.5693  0.2103
   39ZrCpx   O2 4040   9.636   6.474   1.872 -0.3945  0.1735 -0.5501
   39ZrCpx    C 4041   9.696   6.158   1.958  0.1948  0.1522 -0.2775
   39ZrCpx    C 4042   9.807   6.067   2.008 -0.3051 -0.9182  0.6559
   39ZrCpx    C 4043   9.789   5.918   1.972  0.5163  0.0090 -0.2437
   39ZrCpx    C 4044   9.912   5.835   2.007 -0.5462  0.7129 -0.1622
   39ZrCpx    C 4045   9.890   6.539   2.094  0.1611  0.0263  0.5426
   39ZrCpx    C 4046   9.783   6.620   2.157 -0.0410  0.4387  0.4969
   39ZrCpx    C 4047   9.804   6.635   2.307  0.1850 -0.3950 -0.4174
   39ZrCpx    C 4048   9.800   6.510   2.394  0.0786 -0.1923  0.1447
   39ZrCpx    C 4049   9.935   6.266   1.738  0.0618 -0.8464 -0.0496
   39ZrCpx    C 4050  10.045   6.321   1.826 -0.2859 -0.0307  0.0615
   39ZrCpx    C 4051  10.178   6.243   1.831 -0.1211  0.6478 -0.0940
   39ZrCpx    C 4052  10.270   6.285   1.951 -0.0273 -0.1648  0.3078
   39ZrCpx    H 4053   9.673   6.144   1.853 -0.8918  1.3652 -0.2214
   39ZrCpx    H 4054   9.601   6.138   2.007 -0.3239  2.8687 -0.1043
   39ZrCpx    H 4055   9.819   6.070   2.116 -1.5950 -0.9872  0.8051
   39ZrCpx    H 4056   9.905   6.095   1.970 -1.0725  0.1298 -0.5487
   39ZrCpx    H 4057   9.707   5.865   2.021  0.8072  0.3909  0.6643
   39ZrCpx    H 4058   9.762   5.897   1.869  0.8165  2.6709 -0.8969
   39ZrCpx    H 4059   9.898   5.735   1.965 -1.0712  0.2792  1.0204
   39ZrCpx    H 4060   9.922   5.825   2.115 -0.4941  1.1444 -0.1238
   39ZrCpx    H 4061  10.005   5.876   1.969  0.3441 -1.3232 -0.2497
   39ZrCpx    H 4062   9.898   6.442   2.144  0.2110 -1.9078 -3.0147
   39ZrCpx    H 4063   9.985   6.586   2.121  0.9759 -2.3102  1.8363
   39ZrCpx    H 4064   9.795   6.719   2.113 -0.7283  0.3774  0.1563
   39ZrCpx    H 4065   9.684   6.578   2.134  1.0680 -1.4548 -0.9975
   39ZrCpx    H 4066   9.725   6.705   2.334 -0.5192 -0.1276 -3.1079
   39ZrCpx    H 4067   9.900   6.683   2.321 -0.3827 -0.0215  2.5859
   39ZrCpx    H 4068   9.721   6.445   2.356  0.0381 -0.4025  0.5912
   39ZrCpx    H 4069   9.794   6.545   2.497  0.6260  0.5054 -0.0599
   39ZrCpx    H 4070   9.888   6.448   2.379  0.0587  0.1547 -1.5649
   39ZrCpx    H 4071   9.970   6.267   1.635  1.7475  1.0748  0.5071
   39ZrCpx    H 4072   9.910   6.160   1.748  0.4718 -1.0660 -1.3161
   39ZrCpx    H 4073  10.007   6.325   1.928  3.4248  0.4587  1.4813
   39ZrCpx    H 4074  10.072   6.426   1.813  0.9691 -0.4671 -0.8804
   39ZrCpx    H 4075  10.228   6.257   1.735  0.8363  0.3522  0.3474
   39ZrCpx    H 4076  10.154   6.137   1.833 -0.2023  0.6781  0.7365
   39ZrCpx    H 4077  10.371   6.248   1.938 -0.2047 -0.6409  0.2456
   39ZrCpx    H 4078  10.228   6.240   2.041  0.1059  0.7208  0.8178
   39ZrCpx    H 4079  10.275   6.389   1.981 -1.9222 -0.4789  1.8904
   39ZrCpx    N 4080   9.585   6.782   1.878 -0.0589  0.4359 -0.1105
   39ZrCpx    O 4081   9.552   6.824   1.773  0.2722 -0.1479  0.5061
   39ZrCpx    O 4082   9.524   6.819   1.973 -0.0645  0.4095 -0.4117
   39ZrCpx    O 4083   9.670   6.700   1.896  0.5653  0.5114  0.0447
   39ZrCpx    N 4084   9.511   6.698   1.534  0.5807  0.4540  0.5473
   39ZrCpx    O 4085   9.529   6.793   1.454  0.8679  0.0491  0.1366
   39ZrCpx    O 4086   9.407   6.700   1.597 -0.2555 -0.6831  0.2628
   39ZrCpx    O 4087   9.556   6.596   1.483 -0.4616  0.5597  0.8033
   39ZrCpx    N 4088   9.779   6.662   1.687  0.3991  0.1705 -0.0267
   39ZrCpx    O 4089   9.877   6.687   1.747 -0.8210  0.5416 -0.2927
   39ZrCpx    O 4090   9.777   6.553   1.638  0.2435 -0.1462 -0.2861
   39ZrCpx    O 4091   9.722   6.756   1.629  0.3373 -0.0732 -0.2734
   39ZrCpx    N 4092   9.488   6.412   1.694  0.2088 -0.2954  0.3174
   39ZrCpx    O 4093   9.406   6.475   1.659  0.3538 -0.0418  0.1306
   39ZrCpx    O 4094   9.461   6.314   1.766 -0.2280 -0.0981 -0.2807
   39ZrCpx    O 4095   9.583   6.419   1.642  0.4519  0.7051 -0.0900
   40ZrCpx   Zr 4096   8.713   7.484   0.724  0.1007 -0.0723  0.0249
   40ZrCpx    P 4097   8.837   7.629   0.477 -0.3442  0.3245 -0.4214
   40ZrCpx   OS 4098   8.999   7.631   0.555 -0.6962 -0.0382  0.6613
   40ZrCpx   OS 4099   8.751   7.771   0.515 -0.0504  0.8495  0.0966
   40ZrCpx   OS 4100   8.876   7.634   0.313  0.2811 -0.3024 -0.9591
   40ZrCpx   O2 4101   8.764   7.517   0.522 -0.6622 -0.0180 -0.2229
   40ZrCpx    C 4102   9.111   7.579   0.492 -0.2469  0.0926  0.1700
   40ZrCpx    C 4103   9.098   7.433   0.447 -0.4242  1.2294  0.4332
   40ZrCpx    C 4104   9.205   7.377   0.351  0.2570 -0.6489  0.4514
   40ZrCpx    C 4105   9.185   7.228   0.309 -0.0584 -0.1413  0.3814
   40ZrCpx    C 4106   8.805   7.899   0.561 -0.1301 -0.2130 -0.0462
   40ZrCpx    C 4107   8.874   7.975   0.449  0.1554  0.3401 -0.2616
   40ZrCpx    C 4108   8.816   8.115   0.431  0.0552  0.8524 -0.1956
   40ZrCpx    C 4109   8.702   8.111   0.335  0.2554  1.1883 -0.2881
   40ZrCpx    C 4110   8.784   7.629   0.212 -0.3394  0.3174 -0.4671
   40ZrCpx    C 4111   8.745   7.480   0.181 -0.1166 -0.2450 -0.4249
   40ZrCpx    C 4112   8.845   7.415   0.080 -0.2034  0.6656 -0.0494
   40ZrCpx    C 4113   8.838   7.265   0.045  0.5901 -0.0252 -0.1736
   40ZrCpx    H 4114   9.127   7.636   0.401 -3.6934  0.6968 -0.1555
   40ZrCpx    H 4115   9.198   7.589   0.556  1.6380 -1.3808 -2.1163
   40ZrCpx    H 4116   9.005   7.426   0.390 -1.6253 -1.6869  2.6232
   40ZrCpx    H 4117   9.096   7.366   0.533  1.2357  0.6010 -0.0200
   40ZrCpx    H 4118   9.208   7.448   0.268 -0.9400 -1.1979 -0.0720
   40ZrCpx    H 4119   9.304   7.386   0.395  0.0400  0.3229  0.7666
   40ZrCpx    H 4120   9.274   7.211   0.249 -0.6013  0.3470 -0.5746
   40ZrCpx    H 4121   9.089   7.216   0.259 -0.1042 -0.3594  0.5201
   40ZrCpx    H 4122   9.190   7.162   0.396 -0.4362 -2.1122 -1.0633
   40ZrCpx    H 4123   8.884   7.870   0.630 -0.6562 -0.9861  0.2426
   40ZrCpx    H 4124   8.731   7.960   0.613  1.8948  1.5453  0.8397
   40ZrCpx    H 4125   8.884   7.926   0.353  1.3567  1.0344 -0.5101
   40ZrCpx    H 4126   8.978   7.977   0.484 -0.0689  1.2757  0.3894
   40ZrCpx    H 4127   8.888   8.190   0.398  0.0168  1.2205  0.5500
   40ZrCpx    H 4128   8.790   8.148   0.531  1.3896 -0.2360  0.5390
   40ZrCpx    H 4129   8.732   8.124   0.231 -0.9089  0.6371 -0.6918
   40ZrCpx    H 4130   8.655   8.013   0.338 -0.0562  1.3733  1.3700
   40ZrCpx    H 4131   8.621   8.179   0.361  0.1910  1.6176 -1.5839
   40ZrCpx    H 4132   8.808   7.694   0.128  1.5151 -0.2373 -0.3928
   40ZrCpx    H 4133   8.685   7.664   0.242 -0.6042  0.1020 -1.0748
   40ZrCpx    H 4134   8.750   7.421   0.272  0.3631 -0.3931 -0.5418
   40ZrCpx    H 4135   8.646   7.466   0.137 -0.0877 -1.2263 -0.2006
   40ZrCpx    H 4136   8.949   7.446   0.091 -1.0058  3.4454  0.0453
   40ZrCpx    H 4137   8.821   7.468  13.173 -1.1896  1.6766  0.7851
   40ZrCpx    H 4138   8.739   7.221   0.052  1.0073 -1.4229 -2.7095
   40ZrCpx    H 4139   8.903   7.211   0.114 -1.4592 -0.0257  1.8276
   40ZrCpx    H 4140   8.864   7.232  13.129 -1.2484  1.4371 -1.1751
   40ZrCpx    P 4141   8.605   7.178   0.672 -0.2209 -0.3560 -0.5067
   40ZrCpx   OS 4142   8.607   7.063   0.550 -0.1605 -0.0087 -0.0078
   40ZrCpx   OS 4143   8.440   7.191   0.723 -0.7778 -0.2729  0.1799
   40ZrCpx   OS 4144   8.690   7.118   0.810  0.0260  0.1047 -0.1890
   40ZrCpx   O2 4145   8.659   7.303   0.632  0.2428  0.3430  0.0537
   40ZrCpx    C 4146   8.718   7.065   0.458  0.2475 -0.3477 -0.0994
   40ZrCpx    C 4147   8.836   6.986   0.515 -0.3586  0.0425  0.7426
   40ZrCpx    C 4148   8.802   6.837   0.533 -0.8625 -0.2765 -0.2121
   40ZrCpx    C 4149   8.925   6.748   0.564 -0.4536 -0.3324  0.6335
   40ZrCpx    C 4150   8.330   7.235   0.635 -1.0313 -0.0998 -0.7133
   40ZrCpx    C 4151   8.271   7.123   0.559 -0.3436  0.2625 -0.3404
   40ZrCpx    C 4152   8.333   7.074   0.421  0.9158 -0.1023 -0.2082
   40ZrCpx    C 4153   8.381   7.188   0.338  0.4328  0.0903 -0.0400
   40ZrCpx    C 4154   8.676   6.979   0.841 -0.1624 -0.3192 -0.3579
   40ZrCpx    C 4155   8.535   6.929   0.807 -0.2192 -0.1810  0.5979
   40ZrCpx    C 4156   8.513   6.785   0.857 -1.0345 -0.1300  0.4305
   40ZrCpx    C 4157   8.589   6.677   0.773 -0.2225 -0.1642 -0.0950
   40ZrCpx    H 4158   8.739   7.164   0.418 -1.8986 -0.1118 -0.6769
   40ZrCpx    H 4159   8.678   7.017   0.369  0.5075  0.3591 -0.6039
   40ZrCpx    H 4160   8.918   6.997   0.445 -0.9352  0.9176  0.1979
   40ZrCpx    H 4161   8.856   7.031   0.613  0.0798 -0.7307  1.0077
   40ZrCpx    H 4162   8.763   6.799   0.439  3.1571  1.9562 -2.9767
   40ZrCpx    H 4163   8.728   6.834   0.613 -0.3205 -1.3265  0.2598
   40ZrCpx    H 4164   8.981   6.768   0.656  1.7847  0.2728 -0.8258
   40ZrCpx    H 4165   8.986   6.767   0.476 -0.9468  0.0317  0.3641
   40ZrCpx    H 4166   8.890   6.645   0.564 -0.0254 -0.4849 -0.7994
   40ZrCpx    H 4167   8.355   7.320   0.571  2.0735  0.0346  0.5876
   40ZrCpx    H 4168   8.261   7.279   0.706 -2.2830  0.1084 -2.0389
   40ZrCpx    H 4169   8.169   7.152   0.533 -0.2473 -1.0819 -2.3524
   40ZrCpx    H 4170   8.261   7.040   0.628  3.3927  1.2988  1.5608
   40ZrCpx    H 4171   8.409   6.999   0.437 -0.7660 -1.7200  0.3493
   40ZrCpx    H 4172   8.248   7.025   0.373 -0.4859  1.7749  0.2979
   40ZrCpx    H 4173   8.397   7.154   0.236 -1.3445 -1.0896  0.0523
   40ZrCpx    H 4174   8.479   7.213   0.379 -0.5900 -1.6334  3.6700
   40ZrCpx    H 4175   8.315   7.274   0.348  0.2745 -0.0104 -0.2382
   40ZrCpx    H 4176   8.696   6.978   0.948 -0.2179  0.1751 -0.3432
   40ZrCpx    H 4177   8.756   6.922   0.794 -0.0471 -0.3140 -0.1697
   40ZrCpx    H 4178   8.470   6.999   0.859  2.8778  2.1562  1.4733
   40ZrCpx    H 4179   8.512   6.928   0.700 -0.5057  2.1366  0.6183
   40ZrCpx    H 4180   8.551   6.776   0.958 -0.9650 -0.8325  0.3458
   40ZrCpx    H 4181   8.408   6.767   0.877 -1.2240  1.0258  0.4895
   40ZrCpx    H 4182   8.562   6.674   0.667 -1.5121  1.8167  0.1512
   40ZrCpx    H 4183   8.564   6.581   0.819  1.5674  0.2499  1.7738
   40ZrCpx    H 4184   8.697   6.690   0.771 -0.4431  1.6571 -1.3800
   40ZrCpx    N 4185   8.540   7.579   0.583  0.2086  0.9216 -1.2238
   40ZrCpx    O 4186   8.581   7.663   0.664  0.5892 -0.5547  0.1093
   40ZrCpx    O 4187   8.497   7.616   0.477 -0.2580 -0.3660 -0.5123
   40ZrCpx    O 4188   8.510   7.471   0.622  0.0175 -0.7658 -0.3002
   40ZrCpx    N 4189   8.786   7.647   0.853  0.7807  0.6886  0.1503
   40ZrCpx    O 4190   8.741   7.745   0.919  0.0093  0.3222  0.4276
   40ZrCpx    O 4191   8.831   7.672   0.743  0.2757  0.0436  0.0215
   40ZrCpx    O 4192   8.812   7.544   0.915  0.0253  0.1622 -0.3763
   40ZrCpx    N 4193   8.542   7.453   0.857 -0.0941 -0.0516 -0.2351
   40ZrCpx    O 4194   8.426   7.416   0.863  0.2241 -0.2656  0.4370
   40ZrCpx    O 4195   8.620   7.370   0.890  0.7325 -0.6305  0.2951
   40ZrCpx    O 4196   8.557   7.579   0.869  0.3203  0.1994  0.7646
   40ZrCpx    N 4197   8.874   7.356   0.710 -0.2255 -0.3712  0.7091
   40ZrCpx    O 4198   8.928   7.447   0.697  0.2956 -0.4786 -0.2829
   40ZrCpx    O 4199   8.841   7.329   0.815 -0.5600 -0.0233 -0.7693
   40ZrCpx    O 4200   8.908   7.263   0.642 -0.2126 -0.1752  0.3221
   41TBP      P 4201   8.589   9.444   0.679  0.2037  0.1306  0.0016
   41TBP    O11 4202   8.531   9.365   0.548  0.1226  0.2012  0.2300
   41TBP    O12 4203   8.571   9.607   0.654  0.3479  0.2006 -0.1839
   41TBP    O13 4204   8.496   9.384   0.817  0.5025 -0.3922  0.0745
   41TBP     O2 4205   8.733   9.411   0.690  0.5844  0.1032 -0.3804
   41TBP     C1 4206   8.394   9.364   0.534  0.4221  0.4347 -0.3057
   41TBP     C2 4207   8.314   9.500   0.552 -0.5870  0.3311 -0.1058
   41TBP     C3 4208   8.157   9.489   0.520  0.6621  0.7478  0.3911
   41TBP     C4 4209   8.088   9.598   0.589  1.1384 -0.0146 -0.3085
   41TBP     C5 4210   8.658   9.689   0.579 -0.0402 -0.1293  0.7691
   41TBP     C6 4211   8.706   9.617   0.448  0.0321 -0.7989  0.1664
   41TBP     C7 4212   8.831   9.688   0.396  0.5228 -0.1930 -0.6167
   41TBP     C8 4213   8.839   9.667   0.245  0.6875 -0.1526 -0.6126
   41TBP     C9 4214   8.554   9.273   0.890 -0.1167  0.4000 -0.1723
   41TBP    C10 4215   8.590   9.149   0.809 -0.6976 -0.6614 -0.3157
   41TBP    C11 4216   8.642   9.040   0.900  0.0330  0.1924  0.8618
   41TBP    C12 4217   8.552   8.919   0.879  0.5076 -0.4290  0.4969
   41TBP     H1 4218   8.374   9.299   0.448 -1.7739  1.6448 -0.7543
   41TBP     H2 4219   8.358   9.295   0.610 -0.7345  0.2568 -1.0011
   41TBP     H3 4220   8.324   9.519   0.659 -2.0080 -0.1776  0.1293
   41TBP     H4 4221   8.362   9.585   0.504 -0.9753 -0.1649 -1.3965
   41TBP     H5 4222   8.124   9.483   0.416 -2.7189  0.3982  1.4346
   41TBP     H6 4223   8.123   9.396   0.567  0.1414 -0.4136 -2.1965
   41TBP     H7 4224   8.116   9.686   0.531 -1.0566 -1.0917 -3.0976
   41TBP     H8 4225   8.138   9.611   0.685 -2.6447 -1.0419  1.9259
   41TBP     H9 4226   7.984   9.579   0.617  1.0241 -0.2447 -0.8913
   41TBP    H10 4227   8.737   9.697   0.653 -0.6937 -0.1893  1.4878
   41TBP    H11 4228   8.621   9.787   0.549 -3.4529 -1.9536 -1.3081
   41TBP    H12 4229   8.621   9.602   0.383 -0.1387  2.0626 -0.3386
   41TBP    H13 4230   8.753   9.522   0.471 -0.2612 -1.0952 -0.4522
   41TBP    H14 4231   8.913   9.638   0.447 -1.2110 -3.3716 -0.8215
   41TBP    H15 4232   8.809   9.792   0.418  0.1980 -0.7436  1.7648
   41TBP    H16 4233   8.748   9.685   0.189 -0.2317 -0.6135  0.7270
   41TBP    H17 4234   8.868   9.565   0.218 -0.8538 -0.9394  0.6548
   41TBP    H18 4235   8.908   9.738   0.199 -0.5866  1.1876 -0.4636
   41TBP    H19 4236   8.487   9.246   0.972 -1.7782  1.4030 -1.1747
   41TBP    H20 4237   8.647   9.317   0.927 -0.3621  0.9925 -0.2533
   41TBP    H21 4238   8.658   9.158   0.724 -3.7848 -0.0434 -2.8287
   41TBP    H22 4239   8.499   9.130   0.751 -0.3324 -2.5981 -0.2790
   41TBP    H23 4240   8.648   9.073   1.003  0.0963 -1.4292  1.3885
   41TBP    H24 4241   8.743   9.016   0.867 -0.1659  1.3737 -0.7019
   41TBP    H25 4242   8.550   8.847   0.961  0.7043 -0.9210  0.0729
   41TBP    H26 4243   8.587   8.858   0.796  1.2822 -0.9218  1.1856
   41TBP    H27 4244   8.451   8.959   0.877  0.8211  0.5933  3.4175
   42TBP      P 4245   9.020   2.495  12.831 -0.3275 -0.0959  0.7144
   42TBP    O11 4246   8.858   2.497  12.859 -0.4977  0.3020  0.1251
   42TBP    O12 4247   9.084   2.620  12.735  0.0523  0.2096  0.4416
   42TBP    O13 4248   9.101   2.489  12.979 -0.0489  0.1971  0.2692
   42TBP     O2 4249   9.049   2.364  12.772 -0.0471  0.0254  0.1405
   42TBP     C1 4250   8.754   2.518  12.770 -0.4507 -0.4177 -0.2903
   42TBP     C2 4251   8.787   2.528  12.628 -0.4603 -0.0834  0.1125
   42TBP     C3 4252   8.663   2.562  12.557 -0.5715 -0.2633 -0.0634
   42TBP     C4 4253   8.696   2.555  12.399  0.3162 -1.2341  0.2861
   42TBP     C5 4254   9.074   2.762  12.762  0.5424  0.1667 -0.1715
   42TBP     C6 4255   9.086   2.802  12.911 -0.3944 -0.0471 -0.3593
   42TBP     C7 4256   9.070   2.950  12.938  0.0498 -0.6630 -0.5917
   42TBP     C8 4257   9.023   2.995  13.076  0.8995 -0.0465  0.4068
   42TBP     C9 4258   9.130   2.369  13.049 -0.4969 -0.8914  0.1019
   42TBP    C10 4259   9.018   2.351  13.156 -0.3920 -0.2277  0.4428
   42TBP    C11 4260   9.008   2.203   0.014 -0.5590  0.5213 -0.1316
   42TBP    C12 4261   9.019   2.198   0.164 -0.2652  0.9034 -0.8911
   42TBP     H1 4262   8.707   2.420  12.772 -0.1504 -0.5582 -0.0726
   42TBP     H2 4263   8.693   2.606  12.792 -0.6695 -0.4330 -0.8197
   42TBP     H3 4264   8.863   2.605  12.611 -1.1774  0.7487  0.6104
   42TBP     H4 4265   8.833   2.430  12.614 -0.4809 -0.1543  0.5330
   42TBP     H5 4266   8.587   2.488  12.578  0.5144 -1.6334 -0.8864
   42TBP     H6 4267   8.627   2.657  12.597  0.4397  0.2094 -0.2513
   42TBP     H7 4268   8.613   2.561  12.329  1.4878 -2.6803 -1.2786
   42TBP     H8 4269   8.739   2.457  12.375  1.2457 -1.0750  1.2559
   42TBP     H9 4270   8.768   2.635  12.380 -1.6105  0.5208  0.3104
   42TBP    H10 4271   8.975   2.790  12.725  0.4592 -1.2564 -1.0883
   42TBP    H11 4272   9.144   2.824  12.705 -1.0458  2.1856  0.0178
   42TBP    H12 4273   9.003   2.757  12.964  0.6920 -0.3672  1.1019
   42TBP    H13 4274   9.174   2.758  12.958 -1.3561 -0.0853  1.4096
   42TBP    H14 4275   8.992   2.984  12.870 -1.0254 -0.1394  0.9031
   42TBP    H15 4276   9.167   2.998  12.920 -0.7303  0.0834 -3.0627
   42TBP    H16 4277   9.044   3.100  13.096  1.4668 -0.1136  0.1773
   42TBP    H17 4278   9.077   2.938  13.152  1.6106  0.7427  0.4961
   42TBP    H18 4279   8.914   2.988  13.070  0.9538  0.5911 -1.4119
   42TBP    H19 4280   9.223   2.377  13.105  0.3305 -0.6800 -1.2738
   42TBP    H20 4281   9.126   2.284  12.981 -1.3669 -0.3185 -0.5876
   42TBP    H21 4282   8.927   2.388  13.108 -0.0600 -1.1032 -0.8790
   42TBP    H22 4283   9.042   2.422   0.051  0.3733  2.5862 -2.2042
   42TBP    H23 4284   9.096   2.147  13.166  0.2378  1.7679 -0.1481
   42TBP    H24 4285   8.923   2.148  13.159 -1.5194  0.7936  1.5579
   42TBP    H25 4286   8.925   2.221   0.213  0.2796 -0.6685  0.9559
   42TBP    H26 4287   9.090   2.276   0.191  0.7152 -0.6615  1.1862
   42TBP    H27 4288   9.036   2.099   0.206 -2.1756  1.5259  1.4320
   43TBP      P 4289   7.944   8.494  10.580  0.1338  0.3305  0.5470
   43TBP    O11 4290   7.863   8.550  10.713 -0.0391  0.5397  0.3723
   43TBP    O12 4291   7.831   8.472  10.460 -0.0214 -0.0633  0.2861
   43TBP    O13 4292   8.077   8.595  10.543 -0.3746  0.8431  0.5714
   43TBP     O2 4293   8.003   8.358  10.613  0.4632 -0.5429 -0.6158
   43TBP     C1 4294   7.812   8.686  10.717  0.2463  0.1034 -0.1287
   43TBP     C2 4295   7.726   8.739  10.598 -0.3059  0.3233  0.1824
   43TBP     C3 4296   7.643   8.863  10.640 -0.1548 -0.1289  0.5928
   43TBP     C4 4297   7.731   8.984  10.649  0.3534 -0.0504 -0.0528
   43TBP     C5 4298   7.865   8.439  10.327  0.5171  0.0755 -0.3914
   43TBP     C6 4299   7.845   8.288  10.308 -0.4041  0.8788  0.4677
   43TBP     C7 4300   7.868   8.216  10.168 -0.1467 -0.1114  0.4958
   43TBP     C8 4301   7.778   8.261  10.058 -0.0094 -0.0064  0.0820
   43TBP     C9 4302   8.207   8.583  10.613  0.4063 -0.0776 -0.1554
   43TBP    C10 4303   8.189   8.588  10.761 -0.0730 -0.0267 -0.1055
   43TBP    C11 4304   8.326   8.609  10.824 -0.4889  0.5388 -0.3684
   43TBP    C12 4305   8.326   8.621  10.974 -0.4218  0.5381  0.0687
   43TBP     H1 4306   7.744   8.688  10.803 -0.2475  3.5851 -0.5603
   43TBP     H2 4307   7.889   8.758  10.744 -1.0597  1.1916  0.7630
   43TBP     H3 4308   7.781   8.750  10.504 -1.1326 -3.0780 -0.7758
   43TBP     H4 4309   7.647   8.667  10.576  2.2695 -2.5167 -0.1938
   43TBP     H5 4310   7.565   8.880  10.565  0.9637  0.8148 -0.3713
   43TBP     H6 4311   7.603   8.840  10.739  1.4337 -0.8765  1.0774
   43TBP     H7 4312   7.785   8.992  10.555 -1.4506  2.3660 -0.9344
   43TBP     H8 4313   7.808   8.991  10.725  1.7092  2.0818 -1.5782
   43TBP     H9 4314   7.677   9.078  10.646  1.2333  0.4386 -0.7715
   43TBP    H10 4315   7.956   8.482  10.285  0.0639  0.9277 -0.5222
   43TBP    H11 4316   7.791   8.475  10.256 -0.1388 -0.4944 -0.0006
   43TBP    H12 4317   7.752   8.250  10.349  0.3378  0.8990  2.2416
   43TBP    H13 4318   7.913   8.244  10.381 -3.7254 -2.6134  1.5787
   43TBP    H14 4319   7.836   8.114  10.187 -1.3097  0.5660  2.2774
   43TBP    H15 4320   7.974   8.216  10.144  0.3691  1.1975  2.6825
   43TBP    H16 4321   7.786   8.184   9.981  1.7407 -2.2673  2.4466
   43TBP    H17 4322   7.797   8.365  10.032 -0.8805  0.3608  0.8792
   43TBP    H18 4323   7.670   8.253  10.070  0.3740 -3.5911  1.6913
   43TBP    H19 4324   8.268   8.667  10.579 -0.2259  0.5013  0.1163
   43TBP    H20 4325   8.268   8.499  10.580  2.0517  1.9983 -2.5872
   43TBP    H21 4326   8.143   8.498  10.802 -0.4800 -0.7652 -2.1768
   43TBP    H22 4327   8.120   8.669  10.785 -1.1450  0.0902 -3.4168
   43TBP    H23 4328   8.364   8.702  10.782  1.7598  0.1904  0.8285
   43TBP    H24 4329   8.401   8.534  10.798  1.5198  1.4140  2.6064
   43TBP    H25 4330   8.424   8.655  11.006 -0.7281  0.3919  1.2138
   43TBP    H26 4331   8.290   8.532  11.027 -0.3617 -1.9050 -3.8410
   43TBP    H27 4332   8.256   8.699  11.003 -1.7442 -0.1374 -1.2317
   44TBP      P 4333   9.716  11.923   6.072 -0.3762  0.0418  0.0746
   44TBP    O11 4334   9.796  11.790   6.132  0.6136  0.3879 -0.9390
   44TBP    O12 4335   9.744  11.910   5.903  0.9798 -0.3005 -0.3156
   44TBP    O13 4336   9.546  11.902   6.103 -0.2004 -0.3386  0.7481
   44TBP     O2 4337   9.766  12.050   6.128 -0.1685  0.2946  0.4076
   44TBP     C1 4338   9.936  11.796   6.159  0.7141 -0.5162 -0.2083
   44TBP     C2 4339  10.022  11.845   6.042 -0.4386 -0.0334 -0.1136
   44TBP     C3 4340  10.169  11.881   6.090 -0.4832 -0.9244 -0.7140
   44TBP     C4 4341  10.174  12.010   6.170  0.2832  0.4438  0.0080
   44TBP     C5 4342   9.729  11.788   5.826  0.5029  0.2674 -0.0331
   44TBP     C6 4343   9.580  11.753   5.817 -0.0112 -0.7955  0.0621
   44TBP     C7 4344   9.561  11.634   5.727 -0.1348 -0.4056 -0.3391
   44TBP     C8 4345   9.558  11.673   5.578  0.4607  0.2548  0.1567
   44TBP     C9 4346   9.469  12.023   6.087 -0.7193 -0.5358  0.0725
   44TBP    C10 4347   9.476  12.089   5.953 -0.2819  0.1218  0.0786
   44TBP    C11 4348   9.401  12.220   5.958  0.2623  0.5561  0.2054
   44TBP    C12 4349   9.420  12.318   5.838  0.6596  0.6391 -0.3200
   44TBP     H1 4350   9.929  11.859   6.248  1.0956  0.7757 -1.0665
   44TBP     H2 4351   9.972  11.703   6.202 -0.9074 -0.5659  1.0345
   44TBP     H3 4352  10.022  11.774   5.959 -0.3735  0.1994 -0.3126
   44TBP     H4 4353   9.977  11.933   5.998  0.3395  0.4575  0.0659
   44TBP     H5 4354  10.201  11.793   6.146 -0.3765 -1.8678 -2.2298
   44TBP     H6 4355  10.235  11.891   6.004 -0.8723  1.7330 -0.7481
   44TBP     H7 4356  10.206  12.094   6.108 -1.3722  0.3103 -1.0581
   44TBP     H8 4357  10.234  11.998   6.259 -0.8548 -2.9360  0.3784
   44TBP     H9 4358  10.072  12.025   6.206 -0.2754 -1.4111 -0.7526
   44TBP    H10 4359   9.791  11.712   5.874 -1.6536 -1.4089  0.1859
   44TBP    H11 4360   9.769  11.805   5.726 -1.4124  0.2351 -0.8306
   44TBP    H12 4361   9.521  11.836   5.778 -0.0954 -0.9967 -0.2394
   44TBP    H13 4362   9.528  11.741   5.912 -1.7221  2.3492 -0.4045
   44TBP    H14 4363   9.461  11.593   5.740  0.0155 -0.6246  0.1558
   44TBP    H15 4364   9.636  11.557   5.744  0.1876 -0.4361 -1.8654
   44TBP    H16 4365   9.555  11.577   5.527 -0.3153  0.8881 -1.0046
   44TBP    H17 4366   9.636  11.740   5.541  0.0757  0.6457  0.0420
   44TBP    H18 4367   9.467  11.727   5.551 -0.3877 -1.5842 -0.7312
   44TBP    H19 4368   9.505  12.096   6.160  0.9796 -2.7289  1.4688
   44TBP    H20 4369   9.366  11.992   6.105 -1.6386  0.8258 -2.5951
   44TBP    H21 4370   9.436  12.023   5.875 -0.6643 -0.3100  0.6409
   44TBP    H22 4371   9.580  12.115   5.934  0.6482 -3.1180  0.5650
   44TBP    H23 4372   9.423  12.273   6.050 -2.6605 -1.1012  1.9563
   44TBP    H24 4373   9.295  12.195   5.972 -0.1039  2.6975  1.3063
   44TBP    H25 4374   9.525  12.333   5.814  0.4779  1.2258 -0.7646
   44TBP    H26 4375   9.379  12.417   5.861 -1.1150 -0.9356  3.7745
   44TBP    H27 4376   9.388  12.280   5.741  1.7888 -1.4929  0.1076
   45TBP      P 4377  12.736   5.040  11.641  0.1627  0.0256  0.0244
   45TBP    O11 4378  12.667   5.192  11.600 -0.2980 -0.1113  0.0847
   45TBP    O12 4379  12.840   5.057  11.774  0.0980 -0.0576  0.5313
   45TBP    O13 4380  12.623   4.927  11.674 -0.0612  0.4384  0.0859
   45TBP     O2 4381  12.828   5.006  11.525  1.0783  0.2366 -0.0442
   45TBP     C1 4382  12.753   5.295  11.553 -0.2546  0.8039  0.3956
   45TBP     C2 4383  12.793   5.385  11.673 -0.0458 -1.0566  0.8426
   45TBP     C3 4384  12.903   5.488  11.628 -0.8251 -0.6571  0.0460
   45TBP     C4 4385  12.947   5.597  11.722  0.0778 -0.4812  0.2720
   45TBP     C5 4386  12.978   5.078  11.755  0.0793  0.7270 -0.5707
   45TBP     C6 4387  13.053   4.940  11.737  0.3453  0.7010  0.4997
   45TBP     C7 4388   0.015   4.969  11.741  0.0790 -0.3210 -0.3476
   45TBP     C8 4389   0.106   4.846  11.764 -0.1917 -0.3764 -0.4076
   45TBP     C9 4390  12.551   4.924  11.798 -0.0467 -0.0125 -0.3032
   45TBP    C10 4391  12.439   5.033  11.785 -0.3153 -0.3567  0.3615
   45TBP    C11 4392  12.332   5.026  11.886  0.7257  0.3180  0.0044
   45TBP    C12 4393  12.223   5.127  11.858 -0.2180 -0.2325 -0.1527
   45TBP     H1 4394  12.844   5.248  11.514  0.0025  0.4751  1.3736
   45TBP     H2 4395  12.715   5.358  11.472  1.6038  0.8634 -0.4625
   45TBP     H3 4396  12.700   5.430  11.709  0.0491 -0.6008  0.5163
   45TBP     H4 4397  12.821   5.332  11.764  0.4029  1.7248  2.3633
   45TBP     H5 4398  12.990   5.429  11.600 -0.2291  0.4133 -0.3838
   45TBP     H6 4399  12.867   5.539  11.539 -0.4792  0.5444  0.5831
   45TBP     H7 4400  13.007   5.677  11.679  0.0674 -1.0350 -0.7869
   45TBP     H8 4401  13.003   5.569  11.810  0.3112  1.3453  0.7356
   45TBP     H9 4402  12.854   5.645  11.753 -0.5534 -0.2097 -1.8937
   45TBP    H10 4403  13.025   5.138  11.833  0.8862  1.5008 -1.6316
   45TBP    H11 4404  12.994   5.137  11.665 -0.2816  0.3945 -0.8561
   45TBP    H12 4405  13.025   4.901  11.639 -2.5358  1.1314  1.1075
   45TBP    H13 4406  13.025   4.857  11.802 -1.0645  1.3079  0.6928
   45TBP    H14 4407   0.037   5.036  11.823  0.3095 -1.3866  0.4698
   45TBP    H15 4408   0.050   5.026  11.655 -1.2761 -0.6195 -1.1184
   45TBP    H16 4409   0.099   4.759  11.698 -2.2950 -0.2835 -0.3594
   45TBP    H17 4410   0.085   4.818  11.867 -0.9025  0.3157 -0.3609
   45TBP    H18 4411   0.207   4.885  11.751 -0.3420  0.4801  0.9421
   45TBP    H19 4412  12.629   4.951  11.870 -0.9731  0.1297  0.6717
   45TBP    H20 4413  12.522   4.820  11.812  0.5091 -0.2485 -0.9389
   45TBP    H21 4414  12.397   5.014  11.685  0.8436 -0.4497 -0.1129
   45TBP    H22 4415  12.482   5.133  11.777 -0.0572 -0.4917  0.0361
   45TBP    H23 4416  12.386   5.048  11.979  0.9896  0.3531 -0.1553
   45TBP    H24 4417  12.293   4.926  11.900  0.4302  0.5306  0.7194
   45TBP    H25 4418  12.156   5.140  11.943  0.7708 -0.5464  0.6793
   45TBP    H26 4419  12.170   5.087  11.771 -0.8118 -1.2544  0.6704
   45TBP    H27 4420  12.264   5.223  11.825  1.8311 -1.8578 -2.5403
   46TBP      P 4421   0.232   8.879   8.915 -0.0147 -0.0987 -0.6517
   46TBP    O11 4422   0.217   9.037   8.853 -0.1696 -0.1783 -0.1287
   46TBP    O12 4423   0.075   8.836   8.963 -0.0436 -0.9500  0.5412
   46TBP    O13 4424   0.286   8.767   8.790 -0.0639 -0.5499  0.8278
   46TBP     O2 4425   0.326   8.883   9.030 -0.1882  0.5010  0.0974
   46TBP     C1 4426   0.332   9.125   8.823 -0.2197 -1.1968 -0.6361
   46TBP     C2 4427   0.448   9.111   8.920  0.0385 -0.3823  0.2671
   46TBP     C3 4428   0.554   9.211   8.899  0.1448  0.4633  0.3879
   46TBP     C4 4429   0.686   9.172   8.960  0.1908  0.8783 -0.6849
   46TBP     C5 4430   0.069   8.743   9.068 -0.9685  0.9212 -0.2025
   46TBP     C6 4431   0.144   8.615   9.042 -0.0633  0.5535 -0.1430
   46TBP     C7 4432   0.118   8.484   9.129 -1.1372  0.0134  0.0673
   46TBP     C8 4433   0.190   8.362   9.076 -0.2597  0.2530  0.2211
   46TBP     C9 4434   0.208   8.727   8.681  0.2332 -0.6653  0.5005
   46TBP    C10 4435   0.210   8.838   8.578  0.1183 -1.0447  0.5544
   46TBP    C11 4436   0.113   8.822   8.460 -0.4996 -0.5465  1.3326
   46TBP    C12 4437   0.100   8.947   8.368  0.0085  0.1263  0.3013
   46TBP     H1 4438   0.379   9.099   8.729 -1.2418  0.1907 -1.5581
   46TBP     H2 4439   0.311   9.232   8.820  0.3898 -1.0010  1.1746
   46TBP     H3 4440   0.414   9.118   9.024 -1.1341  0.0308 -0.1439
   46TBP     H4 4441   0.499   9.015   8.904 -0.6319 -0.6222 -0.4142
   46TBP     H5 4442   0.571   9.215   8.792  0.4732  1.7139  0.4827
   46TBP     H6 4443   0.514   9.308   8.928 -2.0428 -0.3416  0.1233
   46TBP     H7 4444   0.746   9.132   8.879  0.0340  0.4930 -0.6136
   46TBP     H8 4445   0.690   9.131   9.061  1.6027 -0.7688 -1.3885
   46TBP     H9 4446   0.738   9.267   8.976  0.9056  0.2463  0.8079
   46TBP    H10 4447  13.148   8.727   9.095 -1.1716  0.5212 -1.1978
   46TBP    H11 4448   0.115   8.790   9.155  2.2241 -1.1531 -0.7063
   46TBP    H12 4449   0.249   8.640   9.028  0.0239  0.6490  0.6380
   46TBP    H13 4450   0.099   8.576   8.951  1.3949 -0.7030 -0.3284
   46TBP    H14 4451   0.013   8.457   9.125 -1.0054 -0.4542 -0.2714
   46TBP    H15 4452   0.161   8.505   9.227 -1.2890 -2.6911  0.7677
   46TBP    H16 4453   0.165   8.274   9.135 -0.2612  0.6376  0.7961
   46TBP    H17 4454   0.298   8.372   9.063 -0.4461  0.2961 -1.5335
   46TBP    H18 4455   0.157   8.338   8.975  1.1199  0.4290 -0.2921
   46TBP    H19 4456   0.112   8.706   8.728 -1.1413  1.6936 -1.1760
   46TBP    H20 4457   0.249   8.634   8.641  0.1720 -0.9085  0.9938
   46TBP    H21 4458   0.312   8.842   8.540 -0.5052 -0.8987 -1.1438
   46TBP    H22 4459   0.183   8.936   8.617  1.5515 -0.0513 -0.9292
   46TBP    H23 4460   0.019   8.777   8.493 -1.1531 -0.0199  0.2041
   46TBP    H24 4461   0.155   8.746   8.395  1.8738  0.9453  1.0726
   46TBP    H25 4462   0.199   8.989   8.345 -1.2977  1.5722 -3.0709
   46TBP    H26 4463   0.048   9.030   8.415  0.7331  0.4664  0.5039
   46TBP    H27 4464   0.057   8.917   8.272  1.8840  0.8374 -0.8071
   47TBP      P 4465   1.590  10.918   3.413 -0.3079  0.3555 -0.1138
   47TBP    O11 4466   1.544  10.948   3.252 -0.3301 -1.0960  0.5198
   47TBP    O12 4467   1.458  10.940   3.516 -0.3064 -0.1942  0.1020
   47TBP    O13 4468   1.633  10.760   3.449  0.1971  0.0303 -0.2405
   47TBP     O2 4469   1.691  11.020   3.458 -0.2883 -0.3266 -0.1007
   47TBP     C1 4470   1.501  11.072   3.198  0.1846  0.2603  0.5419
   47TBP     C2 4471   1.626  11.157   3.170  0.5706 -0.3413 -0.8841
   47TBP     C3 4472   1.602  11.294   3.099  0.3690  0.5177 -0.7608
   47TBP     C4 4473   1.610  11.280   2.947  0.5711  0.0240 -0.8016
   47TBP     C5 4474   1.333  10.879   3.495  0.0395  0.5876 -0.4244
   47TBP     C6 4475   1.299  10.879   3.354 -0.2943  0.0413 -0.0339
   47TBP     C7 4476   1.157  10.825   3.340  0.5389  0.1342 -0.8225
   47TBP     C8 4477   1.095  10.842   3.199 -0.8687 -0.1710  0.4504
   47TBP     C9 4478   1.701  10.727   3.568  0.2940  0.2770 -0.3606
   47TBP    C10 4479   1.637  10.787   3.690 -0.1229  0.9335 -0.1692
   47TBP    C11 4480   1.722  10.749   3.810 -0.1768  0.2409 -0.1589
   47TBP    C12 4481   1.670  10.828   3.935 -0.8390 -0.2521 -0.1350
   47TBP     H1 4482   1.430  11.068   3.116  0.6972 -0.5478  0.1248
   47TBP     H2 4483   1.456  11.125   3.281 -1.6182 -1.1289  0.4814
   47TBP     H3 4484   1.682  11.177   3.262 -0.2653 -2.3787  0.0979
   47TBP     H4 4485   1.692  11.092   3.113  2.9636  1.5922 -0.4417
   47TBP     H5 4486   1.508  11.324   3.144 -0.5522 -0.1555 -2.1803
   47TBP     H6 4487   1.673  11.373   3.121 -0.3886  0.5751  1.5569
   47TBP     H7 4488   1.532  11.212   2.914  1.5942 -0.6532 -1.8517
   47TBP     H8 4489   1.703  11.237   2.911  1.1925  3.2384 -3.3050
   47TBP     H9 4490   1.596  11.376   2.896 -2.1967 -0.7768 -1.6514
   47TBP    H10 4491   1.260  10.938   3.551 -1.3693 -1.4407 -0.0345
   47TBP    H11 4492   1.330  10.779   3.539 -2.2703  1.7874  2.3122
   47TBP    H12 4493   1.362  10.814   3.292 -0.6144 -0.7439  0.4639
   47TBP    H13 4494   1.303  10.984   3.324 -0.3018 -0.1681 -0.7992
   47TBP    H14 4495   1.101  10.876   3.419 -0.4424 -2.2975  0.1005
   47TBP    H15 4496   1.150  10.720   3.366  1.6411  0.4716  0.9086
   47TBP    H16 4497   1.001  10.789   3.185 -1.5755  1.1061  0.3337
   47TBP    H17 4498   1.165  10.796   3.129  1.3187  1.2712  1.5979
   47TBP    H18 4499   1.079  10.946   3.173  0.6792 -0.3338 -1.2363
   47TBP    H19 4500   1.798  10.777   3.564  1.6472 -2.1921  0.6585
   47TBP    H20 4501   1.727  10.622   3.575 -1.8333 -0.2388  0.2665
   47TBP    H21 4502   1.533  10.760   3.704  0.4200 -0.8429  0.5010
   47TBP    H22 4503   1.644  10.895   3.680 -1.6015  1.0559 -0.0105
   47TBP    H23 4504   1.828  10.764   3.791 -0.4009 -0.8901 -2.5001
   47TBP    H24 4505   1.692  10.645   3.826  1.8079  0.0736  2.8788
   47TBP    H25 4506   1.741  10.797   4.011 -0.4967  1.2306  0.1720
   47TBP    H26 4507   1.567  10.798   3.955 -0.8351 -0.5361 -0.5351
   47TBP    H27 4508   1.674  10.935   3.917 -0.6116  0.0265  1.5084
   48TBP      P 4509   7.888   3.306   4.889  0.0062 -0.3322  0.1281
   48TBP    O11 4510   8.015   3.200   4.869 -0.4485 -0.1494 -0.0661
   48TBP    O12 4511   7.936   3.439   4.786  0.5259  0.6966  0.4183
   48TBP    O13 4512   7.732   3.262   4.843  0.2382 -0.2411  0.3979
   48TBP     O2 4513   7.876   3.341   5.029 -0.3377  0.8399  0.3342
   48TBP     C1 4514   8.105   3.179   4.973  0.0211  0.5785 -0.3093
   48TBP     C2 4515   8.186   3.309   5.012  0.1602  0.5833  0.6319
   48TBP     C3 4516   8.312   3.289   5.090  0.6290  0.4438 -0.5302
   48TBP     C4 4517   8.420   3.219   5.006 -0.3110  0.0135  0.6093
   48TBP     C5 4518   7.983   3.407   4.657 -0.6435 -0.0039 -0.1579
   48TBP     C6 4519   8.138   3.371   4.657  0.4928  0.3709 -0.0518
   48TBP     C7 4520   8.190   3.344   4.518  0.1351  0.1299 -0.6781
   48TBP     C8 4521   8.329   3.396   4.488 -0.3587 -0.1352  0.2306
   48TBP     C9 4522   7.668   3.176   4.926  0.5797 -0.3585 -0.3732
   48TBP    C10 4523   7.597   3.259   5.022  0.1661  0.1838  0.2278
   48TBP    C11 4524   7.449   3.244   5.012  0.8346 -0.1504  0.1047
   48TBP    C12 4525   7.370   3.312   5.120 -1.0341 -0.1248  0.0958
   48TBP     H1 4526   8.040   3.151   5.056 -1.3825  1.2427 -1.1758
   48TBP     H2 4527   8.174   3.096   4.957  0.3519  1.2836 -2.6119
   48TBP     H3 4528   8.217   3.369   4.926 -0.8337  0.8886  0.4887
   48TBP     H4 4529   8.120   3.371   5.072 -0.5356 -0.3163  0.7978
   48TBP     H5 4530   8.348   3.384   5.131  2.0943 -0.3669  0.1001
   48TBP     H6 4531   8.295   3.219   5.172  1.6203  0.1612 -0.5653
   48TBP     H7 4532   8.500   3.290   4.988 -1.2780  0.8735 -0.3495
   48TBP     H8 4533   8.384   3.194   4.906  0.7496 -2.2108  0.7536
   48TBP     H9 4534   8.470   3.142   5.065  0.6822  0.3032  0.1614
   48TBP    H10 4535   7.970   3.505   4.611 -0.8239  0.7333  1.4155
   48TBP    H11 4536   7.927   3.332   4.603 -2.4772 -1.1942  3.2248
   48TBP    H12 4537   8.168   3.290   4.723 -2.8854  0.6016  1.9041
   48TBP    H13 4538   8.187   3.463   4.691  0.5787  0.4845 -0.4820
   48TBP    H14 4539   8.112   3.362   4.443 -0.0811  0.9893 -0.2463
   48TBP    H15 4540   8.199   3.235   4.511 -0.9422  0.0467 -0.9967
   48TBP    H16 4541   8.363   3.357   4.392 -0.8292 -0.1795  0.0778
   48TBP    H17 4542   8.396   3.352   4.562 -0.4981  0.3145  0.6199
   48TBP    H18 4543   8.355   3.501   4.492  1.9959 -0.7376  2.0298
   48TBP    H19 4544   7.746   3.117   4.975 -1.9795 -2.5768  1.1739
   48TBP    H20 4545   7.594   3.115   4.873  0.4271  0.4186 -1.0767
   48TBP    H21 4546   7.630   3.363   5.013  0.6269 -0.0369 -0.7809
   48TBP    H22 4547   7.619   3.234   5.125 -1.3846  0.8153  0.7199
   48TBP    H23 4548   7.425   3.138   5.006  3.1543 -0.7335  0.5582
   48TBP    H24 4549   7.412   3.288   4.919  0.6269 -3.8436 -1.6877
   48TBP    H25 4550   7.386   3.285   5.225 -1.1741  2.8305  0.9400
   48TBP    H26 4551   7.270   3.274   5.098 -1.4607  0.2321  1.3761
   48TBP    H27 4552   7.366   3.420   5.106  1.5712  0.1488  1.2938
   49TBP      P 4553  11.518   7.874   2.356 -0.3570  0.2433 -0.2290
   49TBP    O11 4554  11.616   7.784   2.456 -0.1778 -0.4047 -0.0713
   49TBP    O12 4555  11.462   7.762   2.240  0.1554 -0.9295  0.2012
   49TBP    O13 4556  11.392   7.949   2.432 -0.0551 -0.0785  0.3641
   49TBP     O2 4557  11.596   7.979   2.293 -0.0753  0.3629  0.8351
   49TBP     C1 4558  11.705   7.825   2.554 -0.9536  0.5700  0.2455
   49TBP     C2 4559  11.617   7.890   2.660 -0.3954  0.3015  0.3443
   49TBP     C3 4560  11.681   7.918   2.793 -0.1344 -0.0645 -0.2683
   49TBP     C4 4561  11.603   8.007   2.884  0.0010  0.4455 -0.5291
   49TBP     C5 4562  11.357   7.665   2.268  0.3620  0.5916 -0.4569
   49TBP     C6 4563  11.353   7.614   2.415 -0.2609 -0.3952 -0.5249
   49TBP     C7 4564  11.281   7.485   2.423 -0.0452 -0.2387  0.6843
   49TBP     C8 4565  11.233   7.461   2.564  0.4418 -0.3011  0.7355
   49TBP     C9 4566  11.300   8.032   2.368  0.4560 -0.3659  0.7243
   49TBP    C10 4567  11.355   8.142   2.281  0.1836  0.2942 -0.2222
   49TBP    C11 4568  11.248   8.222   2.205 -0.0004  0.1447  0.4450
   49TBP    C12 4569  11.315   8.348   2.153 -0.6103 -0.4511  0.0511
   49TBP     H1 4570  11.756   7.740   2.600 -3.1350 -0.1390  1.4686
   49TBP     H2 4571  11.772   7.903   2.519 -1.1897  0.5915 -0.1556
   49TBP     H3 4572  11.576   7.985   2.626  0.0041 -0.1330 -1.4187
   49TBP     H4 4573  11.533   7.822   2.672 -1.3533  1.9031  3.1322
   49TBP     H5 4574  11.699   7.822   2.840 -3.5458 -1.4042 -1.4849
   49TBP     H6 4575  11.777   7.961   2.766  0.2005 -0.4847  0.2548
   49TBP     H7 4576  11.553   8.095   2.845 -1.2072  0.8987  1.9485
   49TBP     H8 4577  11.655   8.024   2.979 -1.1694 -0.5093  0.3045
   49TBP     H9 4578  11.509   7.961   2.915  0.4608 -0.8489 -1.0322
   49TBP    H10 4579  11.376   7.583   2.199  2.1181 -0.2534  0.9988
   49TBP    H11 4580  11.263   7.719   2.252  0.2333  1.4354  2.7353
   49TBP    H12 4581  11.313   7.694   2.477  0.5570  0.1710 -0.7193
   49TBP    H13 4582  11.454   7.586   2.447  0.2159  0.5763 -1.1560
   49TBP    H14 4583  11.363   7.421   2.392  0.0381  0.0340  0.3248
   49TBP    H15 4584  11.202   7.478   2.347  2.3413  3.1657 -2.3149
   49TBP    H16 4585  11.185   7.364   2.574  0.1450 -0.4671 -1.8805
   49TBP    H17 4586  11.150   7.525   2.593 -0.3674 -0.7282 -0.5821
   49TBP    H18 4587  11.309   7.474   2.641  0.3916  1.2831  0.5354
   49TBP    H19 4588  11.231   8.069   2.443 -0.0955 -0.2350  0.1623
   49TBP    H20 4589  11.231   7.965   2.315  0.4539  0.2346 -0.0505
   49TBP    H21 4590  11.407   8.088   2.202 -0.5119 -0.1022 -0.4129
   49TBP    H22 4591  11.421   8.199   2.347 -0.3112 -0.4634  0.9390
   49TBP    H23 4592  11.167   8.245   2.275 -0.3903 -0.7322  0.2950
   49TBP    H24 4593  11.215   8.167   2.116  2.1134  0.3823 -0.5118
   49TBP    H25 4594  11.248   8.425   2.114  3.1203  1.6406 -2.5980
   49TBP    H26 4595  11.382   8.321   2.071  0.8134  0.1438  0.9915
   49TBP    H27 4596  11.370   8.402   2.230 -2.5904  1.2784  0.2802
   50TBP      P 4597   9.781   7.270   5.651 -0.2683 -0.3916  0.3293
   50TBP    O11 4598   9.754   7.383   5.521  0.5075 -0.0355  0.4707
   50TBP    O12 4599   9.626   7.247   5.718  0.5787  0.2165  0.2429
   50TBP    O13 4600   9.842   7.131   5.578  0.5887  0.1542  0.3873
   50TBP     O2 4601   9.876   7.331   5.742 -0.4529 -0.1568  0.3132
   50TBP     C1 4602   9.645   7.358   5.437 -0.8391 -0.0260 -0.0758
   50TBP     C2 4603   9.523   7.441   5.477  0.5872  0.0891  0.5232
   50TBP     C3 4604   9.405   7.463   5.370  0.1745  0.3052  0.2535
   50TBP     C4 4605   9.348   7.329   5.335  0.2178 -0.0968 -0.3555
   50TBP     C5 4606   9.610   7.206   5.849  0.1644 -0.3515 -0.0350
   50TBP     C6 4607   9.673   7.301   5.947  0.0702  0.2438 -0.8127
   50TBP     C7 4608   9.591   7.304   6.078 -0.0363 -0.3812 -0.3699
   50TBP     C8 4609   9.623   7.425   6.176 -0.5302 -0.6902  0.4850
   50TBP     C9 4610   9.982   7.107   5.571 -0.4747  0.3127  0.1900
   50TBP    C10 4611  10.054   7.216   5.494 -0.9511  0.3358  0.5186
   50TBP    C11 4612  10.205   7.187   5.502 -0.4318  0.3534 -0.4954
   50TBP    C12 4613  10.259   7.144   5.370 -0.6304 -0.0664  0.0199
   50TBP     H1 4614   9.677   7.377   5.334  0.8015  0.7573  0.5570
   50TBP     H2 4615   9.636   7.250   5.442 -0.5406 -0.0617 -0.2718
   50TBP     H3 4616   9.486   7.395   5.568  0.3822 -1.5030 -0.3411
   50TBP     H4 4617   9.567   7.536   5.505 -0.0158 -0.2990  2.8479
   50TBP     H5 4618   9.323   7.521   5.413 -1.3964 -0.2019 -1.9938
   50TBP     H6 4619   9.439   7.516   5.281 -0.6687 -0.2032 -0.3825
   50TBP     H7 4620   9.267   7.349   5.264  1.1864 -1.7428 -1.9550
   50TBP     H8 4621   9.314   7.279   5.426  1.3927 -2.5962 -1.2418
   50TBP     H9 4622   9.423   7.266   5.287 -0.0618 -0.5764 -0.1657
   50TBP    H10 4623   9.672   7.117   5.859 -0.3783 -0.7990 -0.5711
   50TBP    H11 4624   9.508   7.179   5.879  0.0903 -0.9450 -0.7760
   50TBP    H12 4625   9.684   7.402   5.909 -1.0933  2.2904  3.8687
   50TBP    H13 4626   9.775   7.268   5.966 -0.1536  0.1883  0.3496
   50TBP    H14 4627   9.608   7.212   6.134 -1.9178  0.0569  0.9711
   50TBP    H15 4628   9.484   7.305   6.061 -0.2436  0.8132  0.9880
   50TBP    H16 4629   9.557   7.425   6.263 -1.2904  0.4078 -0.0780
   50TBP    H17 4630   9.609   7.519   6.122  1.6898 -1.1129 -0.9202
   50TBP    H18 4631   9.724   7.423   6.215 -0.9373  0.0620  1.6075
   50TBP    H19 4632  10.005   7.007   5.534 -0.5118  0.1502  0.6041
   50TBP    H20 4633  10.024   7.112   5.671  1.4537 -1.7397 -0.4799
   50TBP    H21 4634  10.041   7.311   5.547 -0.8481  0.3437  0.5290
   50TBP    H22 4635  10.021   7.217   5.390  0.9723  1.3273 -0.0928
   50TBP    H23 4636  10.217   7.116   5.584 -1.1030  0.1172 -0.5919
   50TBP    H24 4637  10.252   7.281   5.530 -2.0318  0.5349  1.7565
   50TBP    H25 4638  10.238   7.215   5.289 -1.9500 -0.5747 -0.0994
   50TBP    H26 4639  10.197   7.058   5.345  0.9374 -1.1197 -0.3063
   50TBP    H27 4640  10.365   7.121   5.369 -0.2633  1.5499 -0.4238
   51TBP      P 4641  11.515   3.554   9.846  0.2421  0.1456 -0.0190
   51TBP    O11 4642  11.534   3.404   9.775 -0.8080 -0.4560 -0.5680
   51TBP    O12 4643  11.382   3.529   9.954  0.1756 -0.4055 -1.0316
   51TBP    O13 4644  11.651   3.582   9.936 -0.3845  0.2584 -0.1146
   51TBP     O2 4645  11.481   3.659   9.737 -0.5798  0.5451 -0.2726
   51TBP     C1 4646  11.445   3.375   9.668  0.0497  1.1016 -0.3409
   51TBP     C2 4647  11.519   3.419   9.539 -0.1165 -0.5531 -0.5258
   51TBP     C3 4648  11.591   3.296   9.494 -0.3019  0.4078  0.0987
   51TBP     C4 4649  11.685   3.322   9.375  0.3689 -0.4486  0.7321
   51TBP     C5 4650  11.395   3.465  10.076 -0.2191 -0.2668  0.1959
   51TBP     C6 4651  11.398   3.312  10.073  0.2233 -0.2526  0.4622
   51TBP     C7 4652  11.437   3.255  10.210  0.2953  0.3412 -0.1755
   51TBP     C8 4653  11.434   3.100  10.216  0.1392 -0.0692  0.5254
   51TBP     C9 4654  11.763   3.655   9.886  0.0379  0.2473 -0.3323
   51TBP    C10 4655  11.838   3.583   9.774 -0.1568 -0.3362  0.1581
   51TBP    C11 4656  11.989   3.612   9.788  0.5247  0.3310 -0.2533
   51TBP    C12 4657  12.065   3.506   9.707 -0.2355  0.3131  0.1611
   51TBP     H1 4658  11.411   3.272   9.677 -0.0653  1.1211 -0.5471
   51TBP     H2 4659  11.355   3.436   9.678 -0.2931  0.5747 -0.2429
   51TBP     H3 4660  11.458   3.456   9.456 -0.1417  1.9892  0.5513
   51TBP     H4 4661  11.578   3.510   9.552 -0.0604 -0.4734 -1.3008
   51TBP     H5 4662  11.651   3.263   9.579  0.4677  0.3216 -0.4707
   51TBP     H6 4663  11.527   3.215   9.459  1.4056 -1.8183  1.9911
   51TBP     H7 4664  11.771   3.384   9.402 -1.4188  3.4955 -2.0885
   51TBP     H8 4665  11.639   3.345   9.279  3.4165 -1.3695 -1.0141
   51TBP     H9 4666  11.716   3.220   9.355  1.0525  0.2954 -2.2332
   51TBP    H10 4667  11.324   3.501  10.150  0.5705  0.7018  0.4933
   51TBP    H11 4668  11.487   3.500  10.122 -0.2112  1.0135 -0.7734
   51TBP    H12 4669  11.480   3.280  10.009  0.8904 -2.5178  2.4082
   51TBP    H13 4670  11.303   3.273  10.038  1.6314 -3.1755 -0.2348
   51TBP    H14 4671  11.381   3.297  10.294 -0.5066  0.9261 -0.9928
   51TBP    H15 4672  11.542   3.278  10.225  0.6090 -1.1952  0.1078
   51TBP    H16 4673  11.336   3.057  10.232  0.7652 -1.2694  1.1889
   51TBP    H17 4674  11.498   3.059  10.295 -0.1299  1.0521  1.3360
   51TBP    H18 4675  11.481   3.053  10.129 -0.2995 -0.0264  0.2677
   51TBP    H19 4676  11.831   3.674   9.969  0.7124 -0.1275 -0.7974
   51TBP    H20 4677  11.728   3.753   9.852  1.8987  1.4169  1.0551
   51TBP    H21 4678  11.819   3.625   9.675 -0.4716  1.1475  0.8209
   51TBP    H22 4679  11.811   3.478   9.769  0.5659 -0.5085 -0.2051
   51TBP    H23 4680  12.015   3.594   9.893 -0.8405 -0.6233 -0.0541
   51TBP    H24 4681  12.011   3.718   9.772 -3.1369  1.3535  0.9196
   51TBP    H25 4682  12.062   3.514   9.599 -0.3974  0.6929  0.1932
   51TBP    H26 4683  12.026   3.407   9.730  0.7218  0.0814  0.8037
   51TBP    H27 4684  12.170   3.489   9.732 -0.6904 -1.8398  0.7407
   52TBP      P 4685   7.076  12.352  10.630  0.6215 -0.1477 -0.3820
   52TBP    O11 4686   7.182  12.457  10.696 -0.2134 -0.3614 -0.5500
   52TBP    O12 4687   7.006  12.428  10.493  0.2380 -0.3529 -0.0693
   52TBP    O13 4688   7.166  12.220  10.580  0.2108  0.4283  0.3292
   52TBP     O2 4689   6.973  12.310  10.727  0.0622 -0.3449 -0.1027
   52TBP     C1 4690   7.213  12.437  10.834  0.5877 -0.2890 -0.2749
   52TBP     C2 4691   7.120  12.504  10.938 -0.0663  0.5643 -0.3195
   52TBP     C3 4692   7.157  12.646  10.984 -0.5557  0.3387 -0.7390
   52TBP     C4 4693   7.070  12.689  11.093  0.5205 -0.2136  0.4449
   52TBP     C5 4694   7.086  12.486  10.393  0.7281  0.7971 -0.0988
   52TBP     C6 4695   7.091  12.638  10.399  0.7903  0.6358 -0.0851
   52TBP     C7 4696   7.188  12.688  10.287 -0.3526 -0.3635 -0.5471
   52TBP     C8 4697   7.114  12.690  10.153 -0.5878  0.3154  0.4746
   52TBP     C9 4698   7.122  12.080  10.580  0.4439 -0.1061 -0.1706
   52TBP    C10 4699   7.093  12.009  10.713  0.0315 -0.9344  0.2671
   52TBP    C11 4700   7.005  11.887  10.695  0.3120 -0.2287  0.4372
   52TBP    C12 4701   6.861  11.932  10.688 -0.2248  0.1096  1.1415
   52TBP     H1 4702   7.206  12.329  10.849  1.1519 -0.4611 -1.1815
   52TBP     H2 4703   7.318  12.460  10.852  0.1324  2.1377 -0.5982
   52TBP     H3 4704   7.020  12.494  10.897 -0.3976  2.5191 -0.0352
   52TBP     H4 4705   7.117  12.441  11.027 -0.9107 -2.6527 -2.5717
   52TBP     H5 4706   7.264  12.645  11.005 -0.3380 -0.5068 -1.8513
   52TBP     H6 4707   7.141  12.714  10.900 -0.5268  0.6418 -0.4993
   52TBP     H7 4708   6.971  12.644  11.095  0.4770 -0.1448 -0.2232
   52TBP     H8 4709   7.064  12.796  11.075 -0.8512 -0.5132 -0.9543
   52TBP     H9 4710   7.112  12.678  11.193 -0.2144 -2.7991  0.5092
   52TBP    H10 4711   7.049  12.453  10.296  0.6593  0.9645 -0.1298
   52TBP    H11 4712   7.186  12.446  10.412  0.2325  1.0636  3.4603
   52TBP    H12 4713   7.111  12.666  10.503 -0.9827  1.5221  0.0541
   52TBP    H13 4714   6.994  12.679  10.370  0.0017  0.2544  1.9143
   52TBP    H14 4715   7.269  12.617  10.272  0.2401 -0.1847  1.5998
   52TBP    H15 4716   7.231  12.782  10.320 -0.1366 -0.5912 -0.1760
   52TBP    H16 4717   7.184  12.704  10.070 -1.4588  0.2742 -0.2763
   52TBP    H17 4718   7.044  12.774  10.150 -0.0288  0.7392 -1.9943
   52TBP    H18 4719   7.055  12.601  10.134  0.6027 -0.1698 -1.0087
   52TBP    H19 4720   7.208  12.037  10.529  1.0558  1.4233 -0.4652
   52TBP    H20 4721   7.038  12.073  10.510  0.0882  1.9614  0.0146
   52TBP    H21 4722   7.044  12.065  10.792  1.7173  1.0127 -0.0199
   52TBP    H22 4723   7.189  11.983  10.759 -0.7104 -2.4984  0.9799
   52TBP    H23 4724   7.013  11.824  10.784  0.6237 -2.7134 -1.3044
   52TBP    H24 4725   7.032  11.835  10.603  0.1514 -0.4429  0.5089
   52TBP    H25 4726   6.840  12.011  10.616  0.5365  1.4031  2.2930
   52TBP    H26 4727   6.839  11.954  10.793  1.8923 -0.0109  1.6371
   52TBP    H27 4728   6.788  11.860  10.652  0.6806 -0.9520  1.4393
   53TBP      P 4729   5.986  12.206   4.447  0.1318 -0.1274  0.1345
   53TBP    O11 4730   6.022  12.045   4.421 -0.1269 -0.0805 -0.2863
   53TBP    O12 4731   5.906  12.263   4.308 -0.0113 -0.2462  0.1066
   53TBP    O13 4732   5.904  12.211   4.596 -0.3400  0.2631 -0.2141
   53TBP     O2 4733   6.114  12.284   4.458  0.9857 -0.2513  0.4516
   53TBP     C1 4734   5.937  11.936   4.436  0.3603  0.8387 -0.1451
   53TBP     C2 4735   5.913  11.885   4.576 -0.6352 -0.6852 -0.8871
   53TBP     C3 4736   5.848  11.751   4.583  0.2428  0.4503 -0.1784
   53TBP     C4 4737   5.839  11.713   4.731 -0.9586 -0.0261  0.6593
   53TBP     C5 4738   5.970  12.300   4.186 -0.6778 -0.4521 -0.1255
   53TBP     C6 4739   5.974  12.453   4.187 -0.4674  0.3263 -0.4112
   53TBP     C7 4740   6.030  12.500   4.047 -0.5422  0.7147 -0.1984
   53TBP     C8 4741   6.184  12.481   4.042  0.5637 -0.7306 -0.2880
   53TBP     C9 4742   5.878  12.339   4.657 -0.2491 -0.5131 -0.4774
   53TBP    C10 4743   5.773  12.407   4.567 -0.0423 -0.0350  0.2276
   53TBP    C11 4744   5.827  12.527   4.501 -0.1809 -0.8179  0.5205
   53TBP    C12 4745   5.722  12.588   4.406 -0.0097  0.0723  0.0907
   53TBP     H1 4746   5.845  11.949   4.379 -0.5429 -1.2560  0.7953
   53TBP     H2 4747   5.996  11.857   4.390 -0.2454  0.0704  0.3869
   53TBP     H3 4748   6.015  11.878   4.612 -0.4123 -0.5154 -1.4753
   53TBP     H4 4749   5.866  11.962   4.638 -0.6068 -1.5479  0.2045
   53TBP     H5 4750   5.745  11.750   4.546 -0.1168 -0.9667  0.8402
   53TBP     H6 4751   5.907  11.672   4.536  1.1097  1.3619 -0.6492
   53TBP     H7 4752   5.879  11.612   4.740 -2.9250 -0.8356  0.4500
   53TBP     H8 4753   5.736  11.700   4.764 -1.4217 -1.8577 -1.4050
   53TBP     H9 4754   5.891  11.784   4.796  2.4845 -0.2126 -1.8018
   53TBP    H10 4755   5.903  12.264   4.108 -1.2023  1.8139 -0.7405
   53TBP    H11 4756   6.071  12.257   4.181  0.2087  1.2194  2.4914
   53TBP    H12 4757   6.050  12.496   4.252  2.0865  0.6617 -3.4729
   53TBP    H13 4758   5.880  12.498   4.220 -0.6066  0.0025 -0.3628
   53TBP    H14 4759   6.002  12.604   4.035  0.0003  1.0673  1.5071
   53TBP    H15 4760   5.973  12.436   3.979 -0.4017 -1.6460  1.8320
   53TBP    H16 4761   6.225  12.534   3.956  2.3744 -1.3909  0.1520
   53TBP    H17 4762   6.215  12.378   4.027  1.3965 -0.7136  1.3110
   53TBP    H18 4763   6.235  12.522   4.129  0.6651 -0.5147 -0.4488
   53TBP    H19 4764   5.972  12.394   4.655 -0.2677 -0.4101  0.9943
   53TBP    H20 4765   5.843  12.332   4.760 -0.4994 -3.4327 -0.7355
   53TBP    H21 4766   5.688  12.430   4.631  2.0825  2.7711  2.1703
   53TBP    H22 4767   5.735  12.332   4.497 -1.3546  0.2490  0.6153
   53TBP    H23 4768   5.918  12.502   4.446  0.3445  1.2364  0.4116
   53TBP    H24 4769   5.862  12.598   4.576 -0.6505  1.1309 -1.0618
   53TBP    H25 4770   5.646  12.622   4.477 -1.1318 -1.3170 -0.4219
   53TBP    H26 4771   5.686  12.502   4.350  0.0111  0.1267 -0.0047
   53TBP    H27 4772   5.750  12.672   4.342 -0.9708  0.4450  0.1403
   54TBP      P 4773  11.062   9.174   4.839 -0.0346  0.5984  0.4207
   54TBP    O11 4774  11.053   9.336   4.882 -0.5053 -0.0766  0.5212
   54TBP    O12 4775  11.182   9.144   4.728  0.2949  0.2187  0.1123
   54TBP    O13 4776  11.105   9.094   4.978  0.2422  0.1553 -0.8266
   54TBP     O2 4777  10.932   9.127   4.780 -0.4059  0.2697 -0.2229
   54TBP     C1 4778  11.162   9.424   4.896  1.3566 -1.2712 -0.4108
   54TBP     C2 4779  11.250   9.389   5.019 -0.0590 -0.2458  0.1432
   54TBP     C3 4780  11.369   9.487   5.034 -0.5084  0.0643 -0.3165
   54TBP     C4 4781  11.427   9.471   5.177  0.2917  0.2359  0.3326
   54TBP     C5 4782  11.169   9.039   4.638 -0.1367  0.3427  0.1833
   54TBP     C6 4783  11.201   8.911   4.711  0.3684  0.0181 -0.4049
   54TBP     C7 4784  11.243   8.802   4.610 -0.2141 -0.3616 -0.3361
   54TBP     C8 4785  11.320   8.691   4.680  0.1191  0.8954  0.3569
   54TBP     C9 4786  11.014   9.101   5.094 -0.2804  0.0329 -0.5955
   54TBP    C10 4787  10.889   9.191   5.086  0.4032 -0.0211  0.6875
   54TBP    C11 4788  10.811   9.194   5.216  0.7519  0.2758  0.2106
   54TBP    C12 4789  10.669   9.251   5.196 -0.3608  0.1579  0.0178
   54TBP     H1 4790  11.225   9.412   4.807  1.6640  3.4998 -0.9667
   54TBP     H2 4791  11.119   9.523   4.885  0.3022 -1.7063 -0.1841
   54TBP     H3 4792  11.194   9.386   5.113  0.2979 -1.1465  0.3352
   54TBP     H4 4793  11.299   9.292   5.008 -1.5013 -1.0805  0.9416
   54TBP     H5 4794  11.433   9.459   4.951 -2.0253 -0.7586 -1.2350
   54TBP     H6 4795  11.353   9.593   5.014 -1.9830 -0.2253 -0.7683
   54TBP     H7 4796  11.350   9.493   5.252  0.8198 -0.2187  1.0150
   54TBP     H8 4797  11.513   9.537   5.186 -0.0979  0.7579  0.2483
   54TBP     H9 4798  11.454   9.368   5.198  1.1126 -0.1540 -2.4270
   54TBP    H10 4799  11.235   9.056   4.554  0.4171  1.4501  0.8419
   54TBP    H11 4800  11.066   9.050   4.603 -0.5627  0.4037  1.4086
   54TBP    H12 4801  11.114   8.876   4.768  0.6464  0.7885  0.4960
   54TBP    H13 4802  11.285   8.918   4.780  2.6149 -0.9849 -2.9557
   54TBP    H14 4803  11.322   8.848   4.551 -0.0884  0.4034  0.4191
   54TBP    H15 4804  11.169   8.773   4.534 -0.0665 -2.4946  0.3055
   54TBP    H16 4805  11.399   8.733   4.741  0.0986  1.3447  0.0783
   54TBP    H17 4806  11.376   8.632   4.607 -0.8582  1.3534 -0.7924
   54TBP    H18 4807  11.257   8.627   4.742  0.9535 -0.6447 -0.3582
   54TBP    H19 4808  11.078   9.136   5.174  1.1527 -0.9581 -1.2771
   54TBP    H20 4809  10.989   8.997   5.118  0.4336 -0.2163 -0.8992
   54TBP    H21 4810  10.824   9.158   5.005  0.1538  0.8889  0.5047
   54TBP    H22 4811  10.916   9.294   5.062 -1.3959  0.7564  1.9257
   54TBP    H23 4812  10.868   9.250   5.290 -0.0333  0.8064  0.4195
   54TBP    H24 4813  10.799   9.090   5.246  0.4061 -0.0569 -1.0277
   54TBP    H25 4814  10.671   9.356   5.170 -2.0941  0.6636  1.8297
   54TBP    H26 4815  10.617   9.252   5.292  0.0753  2.9108  0.2498
   54TBP    H27 4816  10.624   9.189   5.118 -1.9860 -0.4693  1.4177
   55TBP      P 4817  10.723   1.017   5.878  0.3048  0.7085  0.1862
   55TBP    O11 4818  10.555   0.990   5.891 -0.1574 -0.0177  0.4585
   55TBP    O12 4819  10.787   1.118   5.996  0.2342  0.0398  0.3234
   55TBP    O13 4820  10.811   0.878   5.910  0.4381  0.4645 -0.1755
   55TBP     O2 4821  10.758   1.061   5.739 -0.3141  0.9308  0.3389
   55TBP     C1 4822  10.478   0.894   5.815  0.1846 -0.3075  1.0434
   55TBP     C2 4823  10.551   0.844   5.695 -0.3746  0.5691 -0.3689
   55TBP     C3 4824  10.470   0.724   5.647 -0.1848 -0.0944  0.0593
   55TBP     C4 4825  10.551   0.624   5.566 -0.4580 -0.8277 -0.6089
   55TBP     C5 4826  10.868   1.230   5.962  1.4107  0.6071 -1.0862
   55TBP     C6 4827  10.774   1.351   5.940  0.3422  0.2120 -0.8931
   55TBP     C7 4828  10.821   1.472   5.851 -0.0832 -0.6814 -0.0744
   55TBP     C8 4829  10.705   1.582   5.830 -0.2893 -0.4021 -0.1614
   55TBP     C9 4830  10.778   0.816   6.034 -0.6366  0.4649 -1.0341
   55TBP    C10 4831  10.880   0.838   6.138 -0.2426  0.8163  0.5419
   55TBP    C11 4832  10.813   0.870   6.271 -0.0100  0.2860 -0.5382
   55TBP    C12 4833  10.910   0.871   6.392  0.3779  1.0123  0.2359
   55TBP     H1 4834  10.450   0.820   5.889 -2.1611  1.2822  1.8002
   55TBP     H2 4835  10.386   0.947   5.790  0.7808  1.0232  1.6075
   55TBP     H3 4836  10.568   0.915   5.614 -0.3622 -0.4802 -1.2959
   55TBP     H4 4837  10.643   0.801   5.735 -0.1250  0.7907 -0.7130
   55TBP     H5 4838  10.432   0.662   5.728  2.0575 -0.6276  0.7355
   55TBP     H6 4839  10.386   0.772   5.596 -0.3460  0.1224  0.5194
   55TBP     H7 4840  10.615   0.560   5.627  0.1186 -1.0812 -1.4891
   55TBP     H8 4841  10.608   0.677   5.490 -0.4217 -1.7190 -1.2019
   55TBP     H9 4842  10.477   0.569   5.508 -0.1882  0.2465 -1.9759
   55TBP    H10 4843  10.927   1.214   5.872  1.1291 -0.2869 -1.1186
   55TBP    H11 4844  10.935   1.248   6.046 -0.8261  0.5702  0.7605
   55TBP    H12 4845  10.743   1.397   6.035 -0.3210 -1.9187 -0.0606
   55TBP    H13 4846  10.678   1.312   5.905 -0.8979 -0.6200  3.1578
   55TBP    H14 4847  10.856   1.433   5.756  2.1164  2.0536 -0.4574
   55TBP    H15 4848  10.908   1.520   5.897 -0.9987  1.8949 -0.9201
   55TBP    H16 4849  10.737   1.661   5.762  0.6430  0.0501  0.7967
   55TBP    H17 4850  10.659   1.626   5.918  3.0648 -2.7568  2.8713
   55TBP    H18 4851  10.621   1.554   5.766 -2.0729  4.5785 -0.2455
   55TBP    H19 4852  10.771   0.709   6.013 -0.2655 -0.2135  2.0389
   55TBP    H20 4853  10.678   0.847   6.064 -0.7293 -1.1909  0.4647
   55TBP    H21 4854  10.954   0.910   6.104 -0.0074 -0.9821 -3.0290
   55TBP    H22 4855  10.933   0.742   6.147 -0.4507  0.7816  1.4939
   55TBP    H23 4856  10.738   0.795   6.299 -1.6846  2.1990  0.2529
   55TBP    H24 4857  10.766   0.967   6.255  1.6546  1.3096  0.6576
   55TBP    H25 4858  10.921   0.767   6.425 -1.6007  1.4535  2.4287
   55TBP    H26 4859  10.859   0.919   6.475 -2.0141  0.3951 -0.8238
   55TBP    H27 4860  11.008   0.915   6.381  1.1708 -0.1011  2.4660
   56TBP      P 4861  10.823  12.446   4.607  0.2782 -0.1262  0.0208
   56TBP    O11 4862  10.792  12.493   4.451  0.5928 -0.1088 -0.5575
   56TBP    O12 4863  10.703  12.512   4.704 -0.2820  0.1714 -1.1690
   56TBP    O13 4864  10.821  12.276   4.622  0.3323 -0.2611 -0.0501
   56TBP     O2 4865  10.957  12.505   4.647 -0.1075 -0.3411  0.1015
   56TBP     C1 4866  10.663  12.458   4.402 -0.3380  0.9112 -0.7727
   56TBP     C2 4867  10.696  12.350   4.306  0.1412  0.8626  0.1046
   56TBP     C3 4868  10.590  12.330   4.195  0.3400  0.2135 -0.4381
   56TBP     C4 4869  10.628  12.234   4.085 -0.3696  1.0134 -0.1376
   56TBP     C5 4870  10.724  12.649   4.746  0.5142  0.5178 -0.4770
   56TBP     C6 4871  10.742  12.745   4.632  0.2591 -0.6291  0.1128
   56TBP     C7 4872  10.758  12.884   4.691 -0.4081 -0.3051  0.8105
   56TBP     C8 4873  10.735  12.986   4.580 -0.6625 -0.3822  0.0951
   56TBP     C9 4874  10.859  12.205   4.737 -0.2938  0.4265  0.0866
   56TBP    C10 4875  10.966  12.268   4.830  0.4207  1.0582  0.0030
   56TBP    C11 4876  10.988  12.199   4.966 -0.6457  0.9796  0.5761
   56TBP    C12 4877  10.874  12.233   5.060 -0.0025  0.0964  0.3257
   56TBP     H1 4878  10.589  12.415   4.470  0.9624 -1.1619 -0.6411
   56TBP     H2 4879  10.624  12.538   4.338 -1.4221  0.0202 -1.2389
   56TBP     H3 4880  10.797  12.368   4.270  0.4489  1.3090  1.1664
   56TBP     H4 4881  10.716  12.261   4.366  2.2924  1.2901  0.0707
   56TBP     H5 4882  10.494  12.309   4.242  0.0528 -2.0174 -1.9738
   56TBP     H6 4883  10.582  12.428   4.148  1.0996  0.3651 -0.2614
   56TBP     H7 4884  10.608  12.131   4.115  2.6044  0.2191 -0.6809
   56TBP     H8 4885  10.737  12.223   4.086 -0.4463  0.3011  2.7116
   56TBP     H9 4886  10.569  12.243   3.994  1.8843 -1.3894 -1.9178
   56TBP    H10 4887  10.817  12.654   4.803 -0.4799  0.0983  1.2033
   56TBP    H11 4888  10.649  12.686   4.816 -0.4400  0.6580 -1.5659
   56TBP    H12 4889  10.642  12.742   4.587 -0.1029  1.2843  0.7488
   56TBP    H13 4890  10.817  12.708   4.562 -0.9055 -1.2706 -0.8391
   56TBP    H14 4891  10.857  12.884   4.736  0.3265 -0.6444 -0.7648
   56TBP    H15 4892  10.684  12.909   4.767 -0.0850  2.5272  0.2230
   56TBP    H16 4893  10.795  12.971   4.490  0.2291  2.4176  0.1583
   56TBP    H17 4894  10.783  13.080   4.608  1.0759 -1.7264  1.7967
   56TBP    H18 4895  10.631  13.002   4.554 -0.8882  0.3095  1.3889
   56TBP    H19 4896  10.898  12.113   4.693 -2.0962  0.0953 -0.8749
   56TBP    H20 4897  10.771  12.183   4.797 -0.5525 -2.6119 -1.2739
   56TBP    H21 4898  10.933  12.369   4.854 -0.9384  0.5247  0.4437
   56TBP    H22 4899  11.063  12.275   4.782  0.0033 -0.5694 -1.1291
   56TBP    H23 4900  11.081  12.215   5.020  1.1097 -3.8711 -0.7286
   56TBP    H24 4901  10.991  12.090   4.961 -1.8207  0.8962  1.4359
   56TBP    H25 4902  10.778  12.197   5.023  0.1675  1.0221 -1.0669
   56TBP    H26 4903  10.870  12.342   5.070 -1.9024  0.4631 -3.6303
   56TBP    H27 4904  10.893  12.188   5.157 -0.4346 -4.1042 -1.4494
   57TBP      P 4905   4.214   1.927  13.162 -0.4879  0.0898 -0.0473
   57TBP    O11 4906   4.079   1.836   0.032 -0.1165  0.2255  0.7743
   57TBP    O12 4907   4.324   1.817  13.099 -0.4858 -0.1686 -0.1221
   57TBP    O13 4908   4.155   2.040  13.044 -0.9000  0.0518  0.6148
   57TBP     O2 4909   4.271   2.008   0.085  0.0222  0.2148  0.0715
   57TBP     C1 4910   3.970   1.896   0.102  0.0835 -0.1825  0.0378
   57TBP     C2 4911   3.999   1.945   0.246  0.1387 -0.0426  0.2147
   57TBP     C3 4912   3.874   1.905   0.321 -0.1907  0.1961 -0.0892
   57TBP     C4 4913   3.859   1.952   0.463 -0.4745  0.0717 -0.3394
   57TBP     C5 4914   4.385   1.717  13.176  0.4485  0.4065  0.1367
   57TBP     C6 4915   4.377   1.715   0.148  0.8486  0.6593 -0.1304
   57TBP     C7 4916   4.433   1.590   0.201 -0.1132 -0.8453 -0.1360
   57TBP     C8 4917   4.440   1.584   0.358  0.6389 -0.3082  0.2274
   57TBP     C9 4918   4.106   1.998  12.913  0.2462 -0.8941 -0.0822
   57TBP    C10 4919   3.954   1.960  12.901 -0.7413 -0.1233 -0.5814
   57TBP    C11 4920   3.927   1.834  12.818  0.5798  0.0789 -0.1627
   57TBP    C12 4921   3.961   1.856  12.669 -0.3502  0.2418 -0.1563
   57TBP     H1 4922   3.929   1.980   0.046  3.5840  1.2010 -0.6234
   57TBP     H2 4923   3.897   1.816   0.102 -0.6029  0.4257  1.1857
   57TBP     H3 4924   4.090   1.912   0.295  0.8105  0.2808 -0.8104
   57TBP     H4 4925   4.001   2.054   0.240 -0.8415 -0.0990 -1.5449
   57TBP     H5 4926   3.783   1.928   0.266 -0.0111 -0.7974 -0.8092
   57TBP     H6 4927   3.875   1.796   0.318 -0.6358  0.2050 -0.5600
   57TBP     H7 4928   3.948   1.928   0.522 -0.1718  1.5909 -0.1626
   57TBP     H8 4929   3.773   1.910   0.515 -0.0130  0.1477  0.5093
   57TBP     H9 4930   3.849   2.061   0.466  2.6271  0.4658 -2.0048
   57TBP    H10 4931   4.487   1.715  13.139  1.1011  1.5682  1.7749
   57TBP    H11 4932   4.342   1.626  13.135 -1.0686  2.1209 -2.2049
   57TBP    H12 4933   4.274   1.735   0.177  0.8033  0.8309 -0.4053
   57TBP    H13 4934   4.431   1.793   0.202  1.9781  0.8638 -1.5305
   57TBP    H14 4935   4.534   1.580   0.162 -0.9697 -2.3931 -2.0440
   57TBP    H15 4936   4.372   1.504   0.175 -1.3367 -0.3333  0.9388
   57TBP    H16 4937   4.485   1.672   0.404  0.9692 -0.1468 -0.3966
   57TBP    H17 4938   4.471   1.488   0.399  0.3663 -0.2813  0.5002
   57TBP    H18 4939   4.340   1.590   0.400  0.7835 -0.9183  0.6724
   57TBP    H19 4940   4.161   1.907  12.888 -0.6877 -1.9450  1.6156
   57TBP    H20 4941   4.129   2.068  12.833  2.1603  0.1343  1.3021
   57TBP    H21 4942   3.898   2.050  12.876  0.6567  1.2821  1.2779
   57TBP    H22 4943   3.921   1.939  13.003  0.7620  1.1976  0.1874
   57TBP    H23 4944   3.828   1.791  12.836  0.6527  0.5408  1.4460
   57TBP    H24 4945   3.997   1.760  12.855  1.9358  0.6596 -1.5011
   57TBP    H25 4946   3.950   1.773  12.599  0.4360  0.3229 -0.3915
   57TBP    H26 4947   4.069   1.871  12.663 -0.4902  2.1247  1.4950
   57TBP    H27 4948   3.921   1.950  12.630 -2.1195  0.3972  1.9590
   58TBP      P 4949   2.153  10.174   6.987 -0.8165 -0.2823  0.3870
   58TBP    O11 4950   2.166  10.260   6.839 -0.3318  0.0544  0.1621
   58TBP    O12 4951   2.290  10.077   7.001  0.0006  0.2977  0.6021
   58TBP    O13 4952   2.126  10.282   7.107  0.0194 -0.2969 -0.0013
   58TBP     O2 4953   2.027  10.105   6.965 -0.1812  0.3357 -0.4616
   58TBP     C1 4954   2.277  10.345   6.803 -0.0881 -0.3579  0.2449
   58TBP     C2 4955   2.245  10.495   6.806  0.2327 -0.0474 -0.2726
   58TBP     C3 4956   2.284  10.572   6.683 -0.4090 -0.0693  0.6752
   58TBP     C4 4957   2.434  10.578   6.658 -0.0842  0.3075 -0.0487
   58TBP     C5 4958   2.418  10.124   7.034 -0.2742  0.1970 -0.5021
   58TBP     C6 4959   2.452  10.058   7.177 -0.9075  0.0072  0.0170
   58TBP     C7 4960   2.583  10.094   7.246  0.5074 -0.0222 -0.3241
   58TBP     C8 4961   2.600  10.007   7.372 -0.2808  0.3471 -0.4311
   58TBP     C9 4962   2.059  10.247   7.222  0.0784 -0.6508 -0.3277
   58TBP    C10 4963   1.912  10.196   7.203  0.3982  0.7175 -0.6374
   58TBP    C11 4964   1.813  10.228   7.313 -0.2133  0.2183  0.8393
   58TBP    C12 4965   1.688  10.142   7.290 -0.9731 -0.5900  0.3710
   58TBP     H1 4966   2.373  10.323   6.850 -1.0989 -0.4375  2.3457
   58TBP     H2 4967   2.286  10.310   6.700 -0.9230  1.8889 -0.6343
   58TBP     H3 4968   2.138  10.509   6.821  0.6309  2.2116  0.6887
   58TBP     H4 4969   2.299  10.540   6.889  1.0908 -1.1695 -0.2080
   58TBP     H5 4970   2.232  10.524   6.599 -0.0990 -0.1829  0.5446
   58TBP     H6 4971   2.249  10.672   6.704  1.8960  0.6202  1.4554
   58TBP     H7 4972   2.486  10.482   6.655  0.4443  0.6591 -2.6507
   58TBP     H8 4973   2.484  10.636   6.736 -0.4643  0.4243  0.1131
   58TBP     H9 4974   2.457  10.622   6.561 -1.9718  2.1627  0.3099
   58TBP    H10 4975   2.401  10.231   7.043 -2.6560 -0.1361 -0.7373
   58TBP    H11 4976   2.494  10.116   6.956  1.7361  2.6024  1.1247
   58TBP    H12 4977   2.456   9.949   7.174  0.6378  0.0399  0.4364
   58TBP    H13 4978   2.379  10.089   7.252  0.3116 -1.6372  1.9224
   58TBP    H14 4979   2.598  10.201   7.260  0.7334 -0.2777  1.4578
   58TBP    H15 4980   2.662  10.066   7.176 -0.0132 -1.7008 -0.2564
   58TBP    H16 4981   2.540  10.043   7.456 -1.0122 -2.3780  0.2701
   58TBP    H17 4982   2.704  10.010   7.405  0.1340  0.0895 -1.7031
   58TBP    H18 4983   2.579   9.903   7.351  0.8382  0.2113 -0.8984
   58TBP    H19 4984   2.057  10.333   7.289 -1.2205  0.8238 -2.2401
   58TBP    H20 4985   2.128  10.169   7.255  3.7546  2.0660 -1.2182
   58TBP    H21 4986   1.906  10.088   7.192  1.8383  0.6819 -1.1884
   58TBP    H22 4987   1.871  10.233   7.108 -0.2706 -0.3007 -0.7494
   58TBP    H23 4988   1.779  10.331   7.309  0.1480  0.3105  0.0546
   58TBP    H24 4989   1.852  10.221   7.415 -1.6823 -1.1559  1.3206
   58TBP    H25 4990   1.598  10.173   7.344  0.2172  2.3666  0.7859
   58TBP    H26 4991   1.712  10.041   7.323 -1.6804 -1.1013 -0.6581
   58TBP    H27 4992   1.663  10.125   7.186  1.9675 -0.7830 -0.3281
   59TBP      P 4993  11.955   4.882  10.917 -0.4861  0.0988  0.0653
   59TBP    O11 4994  11.893   4.818  11.062 -0.3224 -0.4029 -0.4530
   59TBP    O12 4995  11.919   5.045  10.908 -0.1877  0.2506 -0.4414
   59TBP    O13 4996  12.125   4.873  10.930 -0.0354  0.9143 -0.3891
   59TBP     O2 4997  11.906   4.806  10.796  0.1537 -0.4635  0.1931
   59TBP     C1 4998  11.929   4.859  11.196 -0.9678  0.4896  0.6021
   59TBP     C2 4999  11.983   5.002  11.197  0.0124 -0.6866 -0.3867
   59TBP     C3 5000  11.998   5.052  11.342  0.1407  0.0847  0.7801
   59TBP     C4 5001  11.983   5.208  11.351 -0.0120 -0.7745  0.4480
   59TBP     C5 5002  11.974   5.130  10.804  0.3964  0.0014  0.1256
   59TBP     C6 5003  11.899   5.125  10.677 -0.4644 -0.0916  0.1549
   59TBP     C7 5004  11.954   5.240  10.585  0.3920 -0.6716  0.0561
   59TBP     C8 5005  11.880   5.245  10.454 -0.8005 -0.6068  0.4947
   59TBP     C9 5006  12.190   4.751  10.900 -0.1864  1.2403 -0.3302
   59TBP    C10 5007  12.137   4.642  10.995 -0.3008 -0.2482  0.1673
   59TBP    C11 5008  12.227   4.523  10.967  0.2804  0.2381 -0.1704
   59TBP    C12 5009  12.175   4.387  11.015  0.2322  0.3293  0.2929
   59TBP     H1 5010  11.849   4.855  11.270 -0.3921  2.1316  1.3573
   59TBP     H2 5011  12.010   4.797  11.234 -2.5552 -0.3238  2.7383
   59TBP     H3 5012  12.083   5.013  11.155 -0.0112  1.0774  0.0032
   59TBP     H4 5013  11.909   5.071  11.156 -0.2614 -1.7634 -1.7268
   59TBP     H5 5014  11.918   5.012  11.404 -2.4621  0.0112 -2.5060
   59TBP     H6 5015  12.097   5.020  11.375  0.9683 -0.6705 -2.2775
   59TBP     H7 5016  12.054   5.252  11.282 -0.9844 -1.7637 -1.2245
   59TBP     H8 5017  11.995   5.250  11.451  0.5711 -1.9714  0.8840
   59TBP     H9 5018  11.884   5.220  11.306  0.6017  3.4793  0.0440
   59TBP    H10 5019  12.080   5.117  10.787  0.5241  3.3786 -2.3079
   59TBP    H11 5020  11.960   5.230  10.845  1.6212  0.8451 -1.4556
   59TBP    H12 5021  11.792   5.140  10.687 -1.0190  0.6306 -5.1343
   59TBP    H13 5022  11.916   5.028  10.632  0.6329 -0.1991  0.7927
   59TBP    H14 5023  12.061   5.226  10.571  0.9513  1.9246  1.2897
   59TBP    H15 5024  11.947   5.338  10.632  1.0427  0.5604 -2.3210
   59TBP    H16 5025  11.909   5.332  10.396  0.6677 -2.4256 -1.5655
   59TBP    H17 5026  11.772   5.238  10.464 -0.9779  1.5005  0.2120
   59TBP    H18 5027  11.908   5.156  10.398 -2.5179 -0.5803 -0.4328
   59TBP    H19 5028  12.298   4.756  10.920 -0.3894  3.2575  0.3850
   59TBP    H20 5029  12.176   4.720  10.797  0.2075  0.0264 -0.0191
   59TBP    H21 5030  12.035   4.621  10.962 -0.8854  0.7687  1.2723
   59TBP    H22 5031  12.132   4.669  11.101  1.1194  0.4782  0.0673
   59TBP    H23 5032  12.324   4.528  11.015  0.0356 -1.4145  0.5537
   59TBP    H24 5033  12.236   4.507  10.860  1.2808  0.1618 -0.0744
   59TBP    H25 5034  12.088   4.349  10.961  0.5715 -1.6514  1.0839
   59TBP    H26 5035  12.139   4.401  11.117 -0.3676  2.1374 -0.1433
   59TBP    H27 5036  12.250   4.308  11.021 -1.1203 -1.1719 -1.7387
   60TBP      P 5037   8.119   9.029   0.964  0.2332  0.4732 -0.2437
   60TBP    O11 5038   8.104   8.861   0.988 -0.3494 -0.3636 -0.0677
   60TBP    O12 5039   8.067   9.049   0.806 -0.2151  0.3617 -0.6057
   60TBP    O13 5040   8.030   9.113   1.081 -0.1213  0.5502 -0.1120
   60TBP     O2 5041   8.258   9.078   0.978 -0.3661  0.0100  0.0388
   60TBP     C1 5042   8.162   8.796   1.106 -0.7333  0.5196  1.1477
   60TBP     C2 5043   8.059   8.804   1.215 -0.4008  0.4721 -0.9732
   60TBP     C3 5044   8.089   8.726   1.348 -0.2059 -0.1747 -0.2004
   60TBP     C4 5045   7.964   8.724   1.441  0.0069  0.2120 -0.0470
   60TBP     C5 5046   7.938   9.014   0.773 -0.2849 -0.2222  0.3840
   60TBP     C6 5047   7.880   9.149   0.721 -0.8583 -0.5686  0.7630
   60TBP     C7 5048   7.791   9.138   0.597  0.8733 -0.9020 -0.3431
   60TBP     C8 5049   7.783   9.270   0.526  0.8282  0.1507  0.1113
   60TBP     C9 5050   8.055   9.249   1.100 -0.2144  0.5631 -0.1074
   60TBP    C10 5051   7.989   9.331   0.990 -0.8597  1.0309 -0.1031
   60TBP    C11 5052   8.029   9.480   1.013 -0.0182  0.0149 -1.0306
   60TBP    C12 5053   8.170   9.501   0.959 -0.0600  0.0160 -0.3749
   60TBP     H1 5054   8.197   8.696   1.079 -0.3301  0.5733  1.4685
   60TBP     H2 5055   8.241   8.866   1.134 -1.8591  1.5588  1.7250
   60TBP     H3 5056   8.036   8.910   1.230  1.3391  0.7630 -0.1345
   60TBP     H4 5057   7.970   8.756   1.176 -0.9026  0.9137 -0.3988
   60TBP     H5 5058   8.124   8.625   1.332 -0.1624 -0.6281  2.5337
   60TBP     H6 5059   8.172   8.774   1.400 -1.0147 -0.1177  1.0830
   60TBP     H7 5060   7.871   8.680   1.406  0.4143 -0.7049  0.0096
   60TBP     H8 5061   7.951   8.822   1.487 -0.2453 -1.1473  2.9032
   60TBP     H9 5062   7.974   8.669   1.534 -0.0892 -1.0408 -0.7638
   60TBP    H10 5063   7.892   8.980   0.865 -0.0147 -0.3246  0.4811
   60TBP    H11 5064   7.945   8.937   0.696  0.6122  0.1472  0.0854
   60TBP    H12 5065   7.951   9.227   0.693  1.8742 -2.8237  1.1566
   60TBP    H13 5066   7.813   9.201   0.790 -1.2580 -2.5510  1.9078
   60TBP    H14 5067   7.700   9.096   0.638  0.4133  0.8881  0.5404
   60TBP    H15 5068   7.843   9.063   0.537 -0.3435 -1.8052 -0.2738
   60TBP    H16 5069   7.886   9.297   0.500  1.1536 -0.9745  0.2057
   60TBP    H17 5070   7.733   9.352   0.578 -0.1568 -0.5872  0.3282
   60TBP    H18 5071   7.735   9.260   0.429  1.2562  0.2827 -0.1161
   60TBP    H19 5072   8.162   9.267   1.113 -0.2525 -0.0551  1.1559
   60TBP    H20 5073   8.019   9.276   1.200 -1.5613 -1.6626  0.0398
   60TBP    H21 5074   7.883   9.310   1.002 -0.9222  0.1073 -2.0467
   60TBP    H22 5075   8.024   9.300   0.892  1.5524  0.8755  0.7644
   60TBP    H23 5076   8.028   9.503   1.120  1.6288 -0.4055 -0.9035
   60TBP    H24 5077   7.951   9.543   0.972  1.6208 -0.2578 -4.8088
   60TBP    H25 5078   8.173   9.541   0.858 -1.7584 -1.4658 -1.0310
   60TBP    H26 5079   8.227   9.408   0.950 -0.8513 -0.4720 -0.4219
   60TBP    H27 5080   8.232   9.560   1.027 -0.5044 -0.0614  0.1027
   61TBP      P 5081   5.407  12.513  10.458 -0.1036 -0.4681  0.1125
   61TBP    O11 5082   5.555  12.559  10.528  0.3311 -0.2257 -0.7112
   61TBP    O12 5083   5.391  12.595  10.311  0.2419  0.2661  0.3656
   61TBP    O13 5084   5.411  12.348  10.423  0.0864 -0.1002  0.5273
   61TBP     O2 5085   5.295  12.557  10.550  0.7862 -0.5346 -0.2468
   61TBP     C1 5086   5.685  12.546  10.468  0.7654  0.3696  0.7595
   61TBP     C2 5087   5.692  12.549  10.312  0.2886 -1.2493  0.1534
   61TBP     C3 5088   5.838  12.524  10.271  0.4579  0.1236  0.0778
   61TBP     C4 5089   5.868  12.588  10.132 -0.7089  0.1127 -0.3581
   61TBP     C5 5090   5.266  12.618  10.257  0.2066  0.1907  0.1497
   61TBP     C6 5091   5.214  12.751  10.316 -0.1658  0.3293 -0.2829
   61TBP     C7 5092   5.156  12.870  10.231 -0.3491  0.0625  1.3797
   61TBP     C8 5093   5.140  12.995  10.315  0.5598 -0.5891 -0.5884
   61TBP     C9 5094   5.463  12.258  10.510  0.0094  0.1983 -0.0620
   61TBP    C10 5095   5.374  12.222  10.632  0.4176  0.4953  0.2805
   61TBP    C11 5096   5.442  12.125  10.727  0.1474  0.4584  0.9870
   61TBP    C12 5097   5.388  12.107  10.871  0.0345  0.0235  0.2622
   61TBP     H1 5098   5.741  12.630  10.510  0.4472 -0.2737  2.5035
   61TBP     H2 5099   5.733  12.455  10.501  2.2832  0.2063 -1.7674
   61TBP     H3 5100   5.632  12.472  10.263 -2.3781  0.5922  0.4288
   61TBP     H4 5101   5.659  12.646  10.275  2.8610 -0.0435  0.9007
   61TBP     H5 5102   5.918  12.566  10.331 -1.9955  2.5794  1.7645
   61TBP     H6 5103   5.858  12.417  10.271 -0.2663 -0.0239 -0.8936
   61TBP     H7 5104   5.780  12.567  10.071 -1.0826  1.6021 -0.3620
   61TBP     H8 5105   5.949  12.526  10.094 -1.3413 -0.5605 -0.6249
   61TBP     H9 5106   5.893  12.693  10.148  2.7573 -0.3349 -2.1321
   61TBP    H10 5107   5.196  12.539  10.284 -0.1122  0.9841  1.7697
   61TBP    H11 5108   5.265  12.626  10.149 -0.9658 -0.6783  0.0836
   61TBP    H12 5109   5.293  12.789  10.381  0.6953 -1.5935 -0.1762
   61TBP    H13 5110   5.133  12.720  10.383  1.0486 -2.4595 -0.0361
   61TBP    H14 5111   5.067  12.843  10.174  1.7539 -3.2382 -0.4931
   61TBP    H15 5112   5.214  12.888  10.140 -2.8123 -1.5896 -0.5772
   61TBP    H16 5113   5.074  13.051  10.249  2.0492 -0.8022 -2.3057
   61TBP    H17 5114   5.237  13.045  10.324 -0.4522  1.1313  1.1272
   61TBP    H18 5115   5.089  12.985  10.411  1.0663  1.2971 -0.0788
   61TBP    H19 5116   5.553  12.305  10.550 -0.9636  1.1619  1.0535
   61TBP    H20 5117   5.493  12.170  10.454 -0.5518 -0.1552  0.1903
   61TBP    H21 5118   5.277  12.179  10.607  0.8812 -0.2607 -0.2295
   61TBP    H22 5119   5.348  12.309  10.692 -0.8806  1.5692 -1.7468
   61TBP    H23 5120   5.546  12.157  10.729  0.1145  0.5326  1.7857
   61TBP    H24 5121   5.421  12.033  10.672  1.6879 -0.0061  1.1521
   61TBP    H25 5122   5.459  12.140  10.948  0.9375 -2.0190  0.3469
   61TBP    H26 5123   5.376  11.999  10.877  2.9375 -0.2969  1.1333
   61TBP    H27 5124   5.294  12.155  10.896  1.3689  3.0828 -0.3379
   62TBP      P 5125   9.547   8.215  13.120  0.6872  0.2816  0.0738
   62TBP    O11 5126   9.394   8.139  13.092 -0.1102 -0.1333  0.0922
   62TBP    O12 5127   9.636   8.203  12.976 -0.2137 -0.5189  0.1090
   62TBP    O13 5128   9.529   8.378  13.152 -0.0713 -0.5811 -0.5996
   62TBP     O2 5129   9.614   8.149   0.051  0.4164  0.5384 -0.1378
   62TBP     C1 5130   9.316   8.155  12.976  0.4278 -0.1859 -0.0859
   62TBP     C2 5131   9.322   8.296  12.918  0.1576  0.1842 -0.0869
   62TBP     C3 5132   9.244   8.324  12.782 -0.0382 -0.1948  0.8816
   62TBP     C4 5133   9.252   8.465  12.730  0.3974 -0.2225  0.5060
   62TBP     C5 5134   9.770   8.225  12.969  0.5635  0.4482 -0.4555
   62TBP     C6 5135   9.846   8.090  12.980  0.4070 -1.2212  0.4766
   62TBP     C7 5136   9.979   8.096  12.910 -0.1724 -0.1461 -0.3574
   62TBP     C8 5137  10.068   7.980  12.949  0.2618  0.4622 -0.2506
   62TBP     C9 5138   9.489   8.422   0.098 -0.0221  0.3515  0.3518
   62TBP    C10 5139   9.367   8.350   0.142  0.4472  0.2832 -0.0698
   62TBP    C11 5140   9.297   8.411   0.264 -0.1450  0.1412 -0.2266
   62TBP    C12 5141   9.380   8.412   0.398  0.2860 -0.0458  0.5636
   62TBP     H1 5142   9.351   8.085  12.900  0.7397  1.4957 -1.5240
   62TBP     H2 5143   9.211   8.133  12.992  0.1646  0.0468 -1.4337
   62TBP     H3 5144   9.290   8.371  12.990 -1.3484 -0.4194 -0.1148
   62TBP     H4 5145   9.424   8.315  12.883 -0.4112 -0.0993 -1.9890
   62TBP     H5 5146   9.283   8.262  12.701 -0.7360 -1.7310  1.7063
   62TBP     H6 5147   9.144   8.291  12.811 -0.0477 -0.2083  0.8335
   62TBP     H7 5148   9.220   8.541  12.802  0.8426  1.4996 -1.0848
   62TBP     H8 5149   9.181   8.474  12.647 -0.3831  1.0939  1.2917
   62TBP     H9 5150   9.353   8.493  12.702  0.4133  0.4100  1.1675
   62TBP    H10 5151   9.793   8.289  13.054 -0.0572  1.1511 -0.8063
   62TBP    H11 5152   9.799   8.271  12.874 -0.3751 -1.0011 -1.4652
   62TBP    H12 5153   9.777   8.020  12.931 -0.3906  0.3810 -0.7561
   62TBP    H13 5154   9.859   8.069  13.086  0.4392  3.0761  1.4336
   62TBP    H14 5155  10.031   8.191  12.922 -1.1438  0.4877 -1.0245
   62TBP    H15 5156   9.960   8.093  12.803 -3.0149 -0.4058  0.1219
   62TBP    H16 5157  10.120   8.000  13.043 -1.3740 -3.1285  1.5008
   62TBP    H17 5158  10.149   7.972  12.876 -1.4712  0.1764 -2.1785
   62TBP    H18 5159  10.018   7.884  12.957  0.2995  0.5556  1.3809
   62TBP    H19 5160   9.464   8.527   0.090 -0.4116  0.2777  0.5847
   62TBP    H20 5161   9.576   8.400   0.160 -0.3305 -0.2472  0.5783
   62TBP    H21 5162   9.392   8.246   0.159  1.5524  0.7900  1.5484
   62TBP    H22 5163   9.309   8.367   0.051  0.4064  0.1802 -0.0626
   62TBP    H23 5164   9.202   8.363   0.285  0.0851  0.6974  2.2231
   62TBP    H24 5165   9.266   8.513   0.244  0.4609  0.3713  0.0105
   62TBP    H25 5166   9.377   8.313   0.445  0.8637 -1.6047 -2.5499
   62TBP    H26 5167   9.337   8.479   0.473 -1.0734  2.4453 -2.3317
   62TBP    H27 5168   9.480   8.452   0.384  1.0713 -2.2485 -0.3781
   63TBP      P 5169   4.000   0.503   2.133  0.1711  0.3434 -0.0994
   63TBP    O11 5170   4.033   0.655   2.204 -0.1554 -0.0754 -0.4883
   63TBP    O12 5171   4.069   0.489   1.977  0.3226  0.1221 -0.6175
   63TBP    O13 5172   4.067   0.388   2.239 -0.0563 -0.0715 -0.7118
   63TBP     O2 5173   3.850   0.489   2.122  0.6240 -0.2252  0.1985
   63TBP     C1 5174   3.988   0.673   2.340 -0.0476 -0.1647 -0.6191
   63TBP     C2 5175   4.084   0.629   2.452 -0.0146 -0.2098  0.1128
   63TBP     C3 5176   4.041   0.650   2.602  0.7178 -0.3944  0.0097
   63TBP     C4 5177   3.983   0.792   2.623  0.6530  0.3592  0.3355
   63TBP     C5 5178   4.015   0.558   1.866  0.1792  0.0126 -0.7446
   63TBP     C6 5179   4.021   0.712   1.891  0.0851 -0.0592 -0.3720
   63TBP     C7 5180   3.975   0.787   1.770  0.5205  0.9890 -0.6203
   63TBP     C8 5181   4.073   0.762   1.651  0.1489  0.1535  0.5195
   63TBP     C9 5182   4.202   0.350   2.235 -0.3268  0.4492 -0.3503
   63TBP    C10 5183   4.216   0.252   2.114  0.0635  0.3976  0.9256
   63TBP    C11 5184   4.356   0.189   2.084 -0.0500  1.2798  0.0136
   63TBP    C12 5185   4.441   0.278   1.990  0.3827 -0.3674 -0.2786
   63TBP     H1 5186   3.970   0.780   2.353  0.0053 -0.2010 -0.2572
   63TBP     H2 5187   3.894   0.621   2.360 -0.2885  0.1408 -0.9429
   63TBP     H3 5188   4.106   0.524   2.437  1.5907 -0.1395  1.6880
   63TBP     H4 5189   4.182   0.674   2.433 -1.0024  1.6046 -0.9063
   63TBP     H5 5190   3.958   0.583   2.624 -0.0351  0.6713  0.4639
   63TBP     H6 5191   4.128   0.628   2.664  0.7138  0.6118  0.3771
   63TBP     H7 5192   4.049   0.858   2.565  3.8834 -2.6544  0.4084
   63TBP     H8 5193   3.974   0.810   2.730 -1.3864  1.6551 -0.0204
   63TBP     H9 5194   3.880   0.800   2.588  0.6843  1.2058  0.4040
   63TBP    H10 5195   3.919   0.507   1.857  0.5239 -0.5504 -1.2654
   63TBP    H11 5196   4.068   0.518   1.779  2.5367 -0.1637  0.7113
   63TBP    H12 5197   4.122   0.742   1.918  0.0798 -1.2682  1.0549
   63TBP    H13 5198   3.964   0.741   1.979 -0.5397 -0.3057 -0.6886
   63TBP    H14 5199   3.972   0.893   1.795 -0.2562  0.8638 -0.1481
   63TBP    H15 5200   3.874   0.752   1.747  0.6850  0.4810 -0.5728
   63TBP    H16 5201   4.050   0.839   1.577  0.7261 -0.9867 -0.8758
   63TBP    H17 5202   4.051   0.666   1.606 -0.7396 -0.5650  2.4276
   63TBP    H18 5203   4.172   0.772   1.695 -0.1346  0.9330  1.0001
   63TBP    H19 5204   4.233   0.294   2.324  0.4117 -1.6175 -1.8526
   63TBP    H20 5205   4.269   0.435   2.219  1.2272 -0.3733  1.4839
   63TBP    H21 5206   4.194   0.295   2.016  3.0408 -0.2734 -0.0929
   63TBP    H22 5207   4.146   0.171   2.134  1.2972 -0.4638  1.8167
   63TBP    H23 5208   4.342   0.087   2.049 -0.5702  1.2986  0.1585
   63TBP    H24 5209   4.407   0.183   2.181  0.8323  1.9543 -0.4026
   63TBP    H25 5210   4.547   0.255   1.997  0.9393  1.9064 -0.8859
   63TBP    H26 5211   4.432   0.383   2.015  4.0518  0.1236 -0.8257
   63TBP    H27 5212   4.414   0.278   1.884  0.3141  0.9398 -0.2684
   64TBP      P 5213   8.776   3.732  11.594 -0.4548  0.0707  0.0390
   64TBP    O11 5214   8.884   3.623  11.543 -0.3941 -0.3267  0.3133
   64TBP    O12 5215   8.773   3.728  11.762 -0.3935  0.0268  0.5924
   64TBP    O13 5216   8.817   3.882  11.536 -0.4611  0.4018  0.8616
   64TBP     O2 5217   8.641   3.702  11.540 -0.3084  0.0343  0.5194
   64TBP     C1 5218   8.877   3.586  11.406 -0.1628 -0.2555  0.0057
   64TBP     C2 5219   9.010   3.615  11.333  0.2356  0.0083  0.2516
   64TBP     C3 5220   9.008   3.549  11.194  1.2726  0.2960  0.0858
   64TBP     C4 5221   9.020   3.397  11.196  0.0922  0.2110 -0.1195
   64TBP     C5 5222   8.882   3.764  11.841  0.4925  0.6334 -0.4922
   64TBP     C6 5223   9.019   3.782  11.783 -0.5745  0.2803  0.0315
   64TBP     C7 5224   9.130   3.815  11.883 -0.1324  0.0585  0.3973
   64TBP     C8 5225   9.120   3.963  11.929  0.4651  0.2140 -0.5687
   64TBP     C9 5226   8.739   4.001  11.548  0.3468  0.2835  0.3206
   64TBP    C10 5227   8.717   4.037  11.697 -0.4249  0.0878  0.4138
   64TBP    C11 5228   8.626   4.159  11.703 -0.4177 -0.2430  0.5995
   64TBP    C12 5229   8.613   4.245  11.831 -0.1540  0.0414  0.3427
   64TBP     H1 5230   8.853   3.480  11.411 -1.0194 -0.1203 -0.9448
   64TBP     H2 5231   8.799   3.639  11.352 -0.6870 -0.7156  0.3013
   64TBP     H3 5232   9.038   3.719  11.318  1.8227 -0.5461 -0.8675
   64TBP     H4 5233   9.093   3.579  11.394  0.1257  0.3043  0.5690
   64TBP     H5 5234   8.917   3.577  11.142  0.8057 -0.7441  0.3295
   64TBP     H6 5235   9.097   3.584  11.140  0.5727 -0.4708 -1.6151
   64TBP     H7 5236   9.103   3.349  11.247  0.0604 -0.5698 -0.7897
   64TBP     H8 5237   8.927   3.362  11.242 -0.2913  1.6596  0.2336
   64TBP     H9 5238   9.026   3.366  11.092 -0.2549 -0.6235  0.1067
   64TBP    H10 5239   8.889   3.683  11.914 -1.1356  1.7428  0.9226
   64TBP    H11 5240   8.858   3.858  11.889  1.1317  0.4329  0.2251
   64TBP    H12 5241   9.024   3.859  11.706  0.9709  0.4238  0.2492
   64TBP    H13 5242   9.036   3.685  11.737 -2.5193 -0.3391  0.6067
   64TBP    H14 5243   9.230   3.790  11.851 -0.7640 -1.4728 -0.4134
   64TBP    H15 5244   9.113   3.752  11.970  1.7423 -1.7279 -0.5158
   64TBP    H16 5245   9.178   3.991  12.017 -0.9481  0.3467  0.3537
   64TBP    H17 5246   9.019   3.982  11.968  0.3822  0.0299 -0.6947
   64TBP    H18 5247   9.140   4.036  11.851 -1.1716 -0.8645 -2.0386
   64TBP    H19 5248   8.648   3.989  11.489  0.6613  0.9260 -0.2988
   64TBP    H20 5249   8.804   4.073  11.499  0.8767  0.3915  1.1620
   64TBP    H21 5250   8.811   4.050  11.751 -0.8227  1.4321  0.7955
   64TBP    H22 5251   8.666   3.952  11.744 -0.0625 -1.0970 -1.2873
   64TBP    H23 5252   8.532   4.146  11.650 -0.9523  1.4671  1.1050
   64TBP    H24 5253   8.679   4.224  11.633 -1.6447 -0.1249 -0.2237
   64TBP    H25 5254   8.707   4.296  11.850 -0.2829  0.3235  0.2266
   64TBP    H26 5255   8.582   4.183  11.915 -2.8365  1.6507  0.6000
   64TBP    H27 5256   8.540   4.325  11.815 -0.1254  0.0189  0.1088
   65TBP      P 5257   8.033  12.203   5.017 -0.0681 -0.0422  0.1257
   65TBP    O11 5258   8.022  12.164   5.181  0.0863  0.5055  0.0720
   65TBP    O12 5259   7.973  12.355   5.038 -0.5135  0.6469 -0.0956
   65TBP    O13 5260   8.190  12.168   4.972  0.7734 -0.0374 -0.9360
   65TBP     O2 5261   7.928  12.114   4.947 -0.4642 -1.0471  0.7040
   65TBP     C1 5262   7.993  12.035   5.226  0.2012 -0.0216  0.7181
   65TBP     C2 5263   7.850  12.039   5.278 -0.1948  0.8919  0.1483
   65TBP     C3 5264   7.789  11.913   5.348 -0.1541 -0.3015 -0.5491
   65TBP     C4 5265   7.635  11.924   5.382  0.0103 -0.7631  0.5503
   65TBP     C5 5266   8.037  12.454   5.113  0.4503 -0.7194  0.1373
   65TBP     C6 5267   8.135  12.538   5.031 -0.1614  0.7017 -0.3523
   65TBP     C7 5268   8.159  12.676   5.075  0.2174 -0.1925  0.3112
   65TBP     C8 5269   8.270  12.756   5.007  0.7134  0.2266  0.0778
   65TBP     C9 5270   8.233  12.197   4.838  0.4296  0.2634  0.0875
   65TBP    C10 5271   8.130  12.234   4.721  0.3599 -0.5892  0.1690
   65TBP    C11 5272   8.195  12.265   4.579 -0.2580  1.0305  0.3507
   65TBP    C12 5273   8.091  12.311   4.480 -0.2249 -0.3916  0.4224
   65TBP     H1 5274   8.008  11.969   5.140 -0.6750  0.3699  0.2554
   65TBP     H2 5275   8.064  12.004   5.302  1.5372  2.0747  0.3555
   65TBP     H3 5276   7.856  12.121   5.348 -0.9786  0.8971  0.2186
   65TBP     H4 5277   7.771  12.066   5.207  0.2381 -0.7175 -0.9918
   65TBP     H5 5278   7.791  11.823   5.287 -0.4896 -2.3484  2.3529
   65TBP     H6 5279   7.839  11.904   5.444 -0.4486  0.2109 -0.3479
   65TBP     H7 5280   7.618  11.996   5.462  1.6486 -0.0147  0.2256
   65TBP     H8 5281   7.597  11.832   5.428  2.4143 -2.1757 -0.1927
   65TBP     H9 5282   7.578  11.942   5.291 -0.9513  2.7842  1.7541
   65TBP    H10 5283   8.104  12.417   5.191  3.5206  0.2718 -1.9029
   65TBP    H11 5284   7.950  12.510   5.148  1.1532 -0.2673  1.2032
   65TBP    H12 5285   8.113  12.543   4.924  1.2723  1.3882 -0.6372
   65TBP    H13 5286   8.230  12.486   5.044 -1.0838 -1.2730 -1.3851
   65TBP    H14 5287   8.197  12.666   5.176 -1.0263 -1.9253  0.6459
   65TBP    H15 5288   8.070  12.740   5.075  1.9595  2.2921  0.5658
   65TBP    H16 5289   8.243  12.774   4.903  3.1780  1.6263 -0.3710
   65TBP    H17 5290   8.365  12.705   5.026  1.0911  1.3445  1.2678
   65TBP    H18 5291   8.285  12.851   5.057 -0.5439  0.1292  0.6389
   65TBP    H19 5292   8.279  12.107   4.796 -0.7033  0.6188 -2.0333
   65TBP    H20 5293   8.311  12.273   4.848  1.1638 -0.2705 -1.3856
   65TBP    H21 5294   8.068  12.318   4.751 -2.1923 -0.9782 -3.6678
   65TBP    H22 5295   8.065  12.147   4.713  1.3322 -1.4915  1.8103
   65TBP    H23 5296   8.253  12.183   4.538  1.4086  1.4573  1.8002
   65TBP    H24 5297   8.262  12.348   4.602  0.9185 -0.4118  2.2848
   65TBP    H25 5298   8.134  12.293   4.382  1.8875 -2.0835  1.6166
   65TBP    H26 5299   8.060  12.416   4.483  4.3489  1.1629 -1.3498
   65TBP    H27 5300   8.002  12.248   4.483 -1.0906  0.8074  0.3813
   66TBP      P 5301   5.840   1.529   7.259 -0.2394  0.2732  0.3142
   66TBP    O11 5302   5.848   1.693   7.287 -0.7200  0.3857 -0.8172
   66TBP    O12 5303   5.795   1.509   7.104  0.1719 -0.0318  0.3573
   66TBP    O13 5304   5.990   1.471   7.308  0.2953  0.8494  0.3134
   66TBP     O2 5305   5.731   1.487   7.351 -0.0313  0.5134  0.1888
   66TBP     C1 5306   5.735   1.771   7.326 -0.3814  0.1799  0.2987
   66TBP     C2 5307   5.741   1.787   7.475 -0.1666 -0.4333  0.8206
   66TBP     C3 5308   5.636   1.882   7.535 -0.3528 -0.1036  0.8998
   66TBP     C4 5309   5.624   1.855   7.684  0.2312  0.4276  0.4991
   66TBP     C5 5310   5.867   1.580   7.003  0.3140 -0.2690  0.7806
   66TBP     C6 5311   5.816   1.723   6.982  0.4914 -0.5202  0.3540
   66TBP     C7 5312   5.896   1.785   6.862 -0.2779  0.2461 -0.2509
   66TBP     C8 5313   5.837   1.921   6.836 -0.3487  0.0839 -0.1824
   66TBP     C9 5314   6.006   1.334   7.345 -1.1474  0.4103  0.2966
   66TBP    C10 5315   5.926   1.229   7.261 -0.1240 -0.6037 -0.3808
   66TBP    C11 5316   5.968   1.086   7.297  0.0171  0.0022  0.0931
   66TBP    C12 5317   5.877   0.983   7.228  0.0363  0.0635 -0.1753
   66TBP     H1 5318   5.734   1.870   7.281 -0.2016  1.0726  2.1969
   66TBP     H2 5319   5.645   1.720   7.293  0.4839  0.6312 -2.8962
   66TBP     H3 5320   5.727   1.691   7.524 -1.7780 -0.7277 -0.1831
   66TBP     H4 5321   5.843   1.815   7.500  0.7344 -2.3328 -0.6376
   66TBP     H5 5322   5.667   1.985   7.516  0.1678 -0.2439  0.9637
   66TBP     H6 5323   5.547   1.859   7.477  1.5908 -3.9233 -0.7473
   66TBP     H7 5324   5.707   1.878   7.750  0.0619 -1.3939  1.3886
   66TBP     H8 5325   5.595   1.750   7.693  0.5390  0.3652  0.7724
   66TBP     H9 5326   5.533   1.905   7.718 -0.5904  0.5086 -1.7504
   66TBP    H10 5327   5.838   1.522   6.915  0.4795 -1.2141  1.3417
   66TBP    H11 5328   5.971   1.554   7.024  0.6581 -0.0930 -0.6292
   66TBP    H12 5329   5.824   1.784   7.072  0.3392  1.7873 -1.1858
   66TBP    H13 5330   5.712   1.710   6.955 -0.5778  2.1513  2.9007
   66TBP    H14 5331   5.901   1.725   6.771 -3.4647  0.5381 -0.6870
   66TBP    H15 5332   6.002   1.792   6.885 -0.3384  0.0537  0.0896
   66TBP    H16 5333   5.887   1.982   6.761 -0.4183  1.6372  0.9974
   66TBP    H17 5334   5.844   1.981   6.927 -1.5068  0.5678 -0.4077
   66TBP    H18 5335   5.730   1.910   6.820 -0.6512  0.2193  1.5691
   66TBP    H19 5336   5.973   1.324   7.448  2.1555 -0.1445  1.3783
   66TBP    H20 5337   6.115   1.322   7.349 -1.3377 -0.7646  3.2216
   66TBP    H21 5338   5.937   1.253   7.155  0.3617  1.3382  0.0867
   66TBP    H22 5339   5.824   1.247   7.294  0.2274  1.0933 -0.1221
   66TBP    H23 5340   5.965   1.065   7.404 -0.2665  0.2485  0.1354
   66TBP    H24 5341   6.071   1.060   7.272 -0.3674  0.5144 -2.0888
   66TBP    H25 5342   5.888   0.892   7.287  1.1428 -0.0127 -0.4827
   66TBP    H26 5343   5.909   0.969   7.125 -0.5088 -0.6005 -0.2560
   66TBP    H27 5344   5.775   1.021   7.221 -0.2020 -0.6497 -0.6683
   67TBP      P 5345   5.448   5.936   0.909  0.0196  0.1259 -0.1580
   67TBP    O11 5346   5.473   6.103   0.917  0.4389  0.3356 -0.8674
   67TBP    O12 5347   5.422   5.872   1.069 -0.2507  0.1208 -0.3568
   67TBP    O13 5348   5.314   5.909   0.809  0.5492  1.0328  0.5565
   67TBP     O2 5349   5.558   5.859   0.848 -0.1935  0.2777 -0.3577
   67TBP     C1 5350   5.567   6.170   1.006  0.0631 -0.3302  0.1458
   67TBP     C2 5351   5.545   6.109   1.146 -0.2861 -0.1272  0.3879
   67TBP     C3 5352   5.609   6.197   1.259 -0.0578 -0.1542  0.8351
   67TBP     C4 5353   5.602   6.109   1.382 -0.4381  0.3872  0.6436
   67TBP     C5 5354   5.466   5.741   1.109  0.9055  0.0327 -1.0446
   67TBP     C6 5355   5.604   5.734   1.177  0.2732  0.4785 -0.5898
   67TBP     C7 5356   5.648   5.585   1.191  0.4672  1.0335 -0.3549
   67TBP     C8 5357   5.765   5.573   1.290  0.7108 -0.0150 -0.3071
   67TBP     C9 5358   5.297   5.949   0.675  0.2195 -0.2670  0.8794
   67TBP    C10 5359   5.421   5.934   0.590  0.2511 -0.1513 -0.0228
   67TBP    C11 5360   5.405   5.978   0.445  0.1824 -0.0150  0.3714
   67TBP    C12 5361   5.533   5.934   0.374 -0.3337 -0.2099 -0.4025
   67TBP     H1 5362   5.663   6.150   0.959  0.2046  1.1638 -0.2192
   67TBP     H2 5363   5.563   6.279   1.016 -1.1126 -0.5160  2.1557
   67TBP     H3 5364   5.439   6.092   1.162 -0.9776  1.0069 -2.5871
   67TBP     H4 5365   5.584   6.008   1.155  1.0618  0.2864 -0.5514
   67TBP     H5 5366   5.713   6.225   1.246 -0.5892  1.5871  0.1017
   67TBP     H6 5367   5.557   6.291   1.277  1.2749  0.7761 -0.1055
   67TBP     H7 5368   5.688   6.042   1.380 -0.9277 -0.2152 -0.8904
   67TBP     H8 5369   5.508   6.058   1.402 -0.7460  1.0879  1.0069
   67TBP     H9 5370   5.630   6.172   1.466  1.5720  2.5775 -1.5582
   67TBP    H10 5371   5.480   5.674   1.024 -0.3913  2.6286 -3.4487
   67TBP    H11 5372   5.379   5.703   1.163  0.2831  1.5768 -0.9254
   67TBP    H12 5373   5.616   5.783   1.273 -0.6270  0.6250 -0.5441
   67TBP    H13 5374   5.675   5.783   1.110 -0.4772  0.1962 -1.6135
   67TBP    H14 5375   5.665   5.550   1.090 -1.7896 -0.2315 -0.3273
   67TBP    H15 5376   5.565   5.528   1.233  0.9227  1.5550  1.3030
   67TBP    H16 5377   5.734   5.577   1.395 -1.9651  0.8329 -1.0732
   67TBP    H17 5378   5.829   5.658   1.268  0.4076  0.3354  0.1296
   67TBP    H18 5379   5.825   5.483   1.284  0.1845 -0.4222  0.3849
   67TBP    H19 5380   5.274   6.055   0.666 -1.8625 -0.9435 -2.5795
   67TBP    H20 5381   5.216   5.889   0.635  0.9121 -1.1807  0.8313
   67TBP    H21 5382   5.454   5.831   0.600 -2.3853 -0.8854  1.3845
   67TBP    H22 5383   5.498   5.999   0.632  0.0301 -0.6572  1.1773
   67TBP    H23 5384   5.385   6.084   0.430  0.0307  0.3821  2.9934
   67TBP    H24 5385   5.321   5.920   0.405  0.3719 -0.6271  0.8427
   67TBP    H25 5386   5.529   5.828   0.350  0.1128 -0.4715  0.6398
   67TBP    H26 5387   5.620   5.953   0.436 -0.1198 -2.6281  0.0958
   67TBP    H27 5388   5.547   5.999   0.288 -2.4024  0.7902 -0.0175
   68TBP      P 5389  12.903   8.642   3.829  0.5322  0.0164 -0.3952
   68TBP    O11 5390  12.747   8.687   3.826  0.3077 -0.7723  0.4947
   68TBP    O12 5391  12.993   8.732   3.721  0.9602 -0.1021 -0.4862
   68TBP    O13 5392  12.971   8.659   3.990  0.0279 -0.3762  0.8081
   68TBP     O2 5393  12.898   8.506   3.775  0.4757 -0.2531 -0.3214
   68TBP     C1 5394  12.644   8.624   3.744 -0.0766  0.4325  0.5721
   68TBP     C2 5395  12.660   8.638   3.590 -0.1676 -0.5260  0.0337
   68TBP     C3 5396  12.527   8.622   3.511  0.5867  0.3786  0.7650
   68TBP     C4 5397  12.532   8.660   3.362 -0.4182  0.4426 -0.0593
   68TBP     C5 5398  12.997   8.873   3.721 -0.2910  0.0617  0.1948
   68TBP     C6 5399  13.017   8.934   3.859 -0.0237  0.0206  0.0140
   68TBP     C7 5400  13.026   9.085   3.851 -0.1756 -0.5543  0.8807
   68TBP     C8 5401  12.977   9.154   3.972  0.6928 -0.4222 -0.2851
   68TBP     C9 5402  13.094   8.593   4.031  0.5821 -0.2407 -0.2681
   68TBP    C10 5403  13.106   8.451   3.993  0.2021 -0.4715  0.3173
   68TBP    C11 5404   0.055   8.386   4.051  0.0090 -0.6181  0.5382
   68TBP    C12 5405   0.183   8.437   3.982  0.2339 -0.2787  0.3507
   68TBP     H1 5406  12.648   8.519   3.775  0.2850  0.6951  1.4545
   68TBP     H2 5407  12.548   8.669   3.769  0.8063  3.1294 -0.7908
   68TBP     H3 5408  12.697   8.737   3.565 -1.0173 -0.0445  0.6387
   68TBP     H4 5409  12.732   8.563   3.557  0.9832 -0.2783  1.8964
   68TBP     H5 5410  12.479   8.525   3.512  0.4713  0.3925 -1.0119
   68TBP     H6 5411  12.455   8.690   3.556 -0.3796 -0.3662  0.3598
   68TBP     H7 5412  12.435   8.675   3.314 -0.2591  1.7951  0.0130
   68TBP     H8 5413  12.592   8.587   3.308 -2.0127 -0.5809 -0.4915
   68TBP     H9 5414  12.576   8.757   3.339  1.5127 -0.7775 -1.6443
   68TBP    H10 5415  12.905   8.893   3.666 -0.6476 -0.7960  0.4713
   68TBP    H11 5416  13.079   8.905   3.656 -1.3965  1.9021 -0.3283
   68TBP    H12 5417  13.107   8.883   3.892  0.4865 -0.7052 -2.4184
   68TBP    H13 5418  12.932   8.897   3.917 -1.8891  1.1952 -1.8710
   68TBP    H14 5419  12.970   9.118   3.763  1.0813 -0.7242 -0.0011
   68TBP    H15 5420  13.128   9.114   3.824 -0.4800  0.4983  0.8407
   68TBP    H16 5421  13.031   9.134   4.064  1.0143  0.9685 -0.1546
   68TBP    H17 5422  12.873   9.121   3.981 -0.1231  2.4825  1.9677
   68TBP    H18 5423  12.971   9.262   3.960  0.4624 -0.3561  0.4166
   68TBP    H19 5424  13.094   8.587   4.140  0.3669  2.3424 -0.0873
   68TBP    H20 5425  13.179   8.646   3.988  1.5611 -0.3955  1.4234
   68TBP    H21 5426  13.110   8.427   3.886  2.0378 -0.8152  0.4528
   68TBP    H22 5427  13.020   8.393   4.026 -0.9213  1.2328  0.4659
   68TBP    H23 5428   0.042   8.279   4.039 -1.7061 -0.3776  0.0468
   68TBP    H24 5429   0.062   8.402   4.158  0.0431  3.3273  0.0366
   68TBP    H25 5430   0.164   8.489   3.888  0.8252 -0.6865  0.0003
   68TBP    H26 5431   0.254   8.356   3.967  1.8713  1.1555  0.2582
   68TBP    H27 5432   0.241   8.514   4.034 -1.2075  1.0631  0.0245
   69TBP      P 5433  11.507   2.734  12.018  0.3663  0.1570 -0.0420
   69TBP    O11 5434  11.494   2.835  12.150  0.1907 -0.2948 -0.1183
   69TBP    O12 5435  11.431   2.822  11.895  0.3511  0.2433  0.2032
   69TBP    O13 5436  11.674   2.707  11.986 -0.1742  0.1682 -0.5759
   69TBP     O2 5437  11.437   2.602  12.036  0.1380 -0.2117 -0.4941
   69TBP     C1 5438  11.524   2.792  12.282  0.7863  0.0716 -0.0137
   69TBP     C2 5439  11.636   2.689  12.288 -0.2477 -0.1508  0.1700
   69TBP     C3 5440  11.693   2.676  12.427 -0.5394  0.4914 -1.1056
   69TBP     C4 5441  11.801   2.781  12.454 -0.0417 -0.0113 -0.4651
   69TBP     C5 5442  11.293   2.861  11.896 -0.5348  0.4263  0.2668
   69TBP     C6 5443  11.242   2.958  12.009  0.0627  0.0474  0.1566
   69TBP     C7 5444  11.105   3.026  11.976 -0.2456 -0.7023 -0.5813
   69TBP     C8 5445  10.986   2.930  11.950  0.3844 -0.0540  0.3882
   69TBP     C9 5446  11.757   2.824  11.967  0.4788 -0.1987 -0.7377
   69TBP    C10 5447  11.758   2.858  11.815 -0.0817 -0.3344  0.2241
   69TBP    C11 5448  11.865   2.965  11.780 -0.0777  0.4198 -0.3901
   69TBP    C12 5449  11.844   3.033  11.640  1.0341  0.4630 -0.0727
   69TBP     H1 5450  11.547   2.886  12.333 -2.0597  1.6035 -1.3838
   69TBP     H2 5451  11.442   2.749  12.339  0.5848 -0.8397 -0.9801
   69TBP     H3 5452  11.600   2.590  12.262  0.0485  0.4996 -2.8346
   69TBP     H4 5453  11.720   2.711  12.222 -1.2751 -1.7942 -1.7311
   69TBP     H5 5454  11.619   2.677  12.506  0.8439  0.4941  0.2100
   69TBP     H6 5455  11.741   2.578  12.431 -2.1599 -0.2360  1.5480
   69TBP     H7 5456  11.857   2.803  12.363  1.7903 -0.6431  0.4829
   69TBP     H8 5457  11.862   2.733  12.530  1.5017  2.3841 -0.1296
   69TBP     H9 5458  11.761   2.871  12.501 -2.0809 -1.2319  0.2273
   69TBP    H10 5459  11.224   2.777  11.903  0.3781 -0.3224  0.3760
   69TBP    H11 5460  11.281   2.903  11.796 -2.0254 -1.4601 -0.3942
   69TBP    H12 5461  11.328   3.022  12.030  1.4443 -1.0978 -1.9182
   69TBP    H13 5462  11.225   2.908  12.105  1.0108  0.9592  0.8122
   69TBP    H14 5463  11.126   3.083  11.886  0.5510  2.0074  1.2658
   69TBP    H15 5464  11.081   3.097  12.055 -1.0675  1.2182 -2.5060
   69TBP    H16 5465  10.985   2.881  11.852 -1.3392  1.9350 -0.6246
   69TBP    H17 5466  10.891   2.983  11.949 -0.7856 -1.9909  2.6073
   69TBP    H18 5467  10.989   2.856  12.031  2.7870 -0.2957  0.1259
   69TBP    H19 5468  11.856   2.793  12.002  0.7680  1.3634 -0.1315
   69TBP    H20 5469  11.722   2.910  12.023  0.3957  0.4836 -1.8271
   69TBP    H21 5470  11.655   2.885  11.793  0.2122  0.7463  0.1704
   69TBP    H22 5471  11.786   2.775  11.750 -0.1745 -1.2380  1.3145
   69TBP    H23 5472  11.960   2.912  11.790 -0.9214 -0.5478  3.6810
   69TBP    H24 5473  11.855   3.046  11.852  0.0960  0.4919 -0.4482
   69TBP    H25 5474  11.739   3.057  11.631  0.7547 -0.9464 -0.6916
   69TBP    H26 5475  11.870   2.966  11.558  1.2549  0.6821 -0.1850
   69TBP    H27 5476  11.899   3.127  11.631 -0.9643  1.5828 -0.8925
   70TBP      P 5477   6.980   7.346   0.639  0.1930 -0.5547 -0.1270
   70TBP    O11 5478   7.079   7.214   0.651  0.0338  0.3040  0.4535
   70TBP    O12 5479   7.033   7.490   0.700 -0.0321  0.1762  0.5147
   70TBP    O13 5480   6.953   7.377   0.480 -0.5332 -0.3292  0.4287
   70TBP     O2 5481   6.861   7.306   0.716  0.1999 -0.2297  1.2247
   70TBP     C1 5482   7.070   7.126   0.760 -0.4355  0.2175  0.2458
   70TBP     C2 5483   6.952   7.023   0.747 -0.1903  0.3954 -0.4761
   70TBP     C3 5484   6.931   6.961   0.887  0.9933  0.1565  0.5636
   70TBP     C4 5485   6.800   6.874   0.903 -0.1299  0.7627 -0.2242
   70TBP     C5 5486   7.151   7.555   0.653 -0.5045  0.1034 -0.4019
   70TBP     C6 5487   7.242   7.468   0.573  0.1849 -0.7866 -0.1990
   70TBP     C7 5488   7.366   7.553   0.551  0.0114  0.7437  0.2115
   70TBP     C8 5489   7.482   7.469   0.497 -0.4597 -0.6157 -0.0842
   70TBP     C9 5490   6.857   7.313   0.406 -0.3254  0.9764  0.4187
   70TBP    C10 5491   6.876   7.164   0.380 -0.0914  0.0259  0.5318
   70TBP    C11 5492   6.736   7.109   0.331  0.7459 -0.0666 -0.7990
   70TBP    C12 5493   6.729   6.955   0.321  0.0943 -0.2701  0.0540
   70TBP     H1 5494   7.162   7.068   0.751 -1.0743 -0.6879 -0.4344
   70TBP     H2 5495   7.081   7.188   0.849 -0.3712  1.7776 -0.8338
   70TBP     H3 5496   6.858   7.065   0.711 -0.8751  0.2926  1.1176
   70TBP     H4 5497   6.974   6.943   0.677 -1.3254 -0.2111 -0.1500
   70TBP     H5 5498   7.025   6.914   0.913  0.2138 -1.4179  0.5617
   70TBP     H6 5499   6.911   7.050   0.948 -0.0376  1.1046 -1.1139
   70TBP     H7 5500   6.821   6.773   0.867 -0.8212  1.2914 -2.2066
   70TBP     H8 5501   6.708   6.916   0.862 -0.8744  0.1941  0.8668
   70TBP     H9 5502   6.785   6.866   1.010  0.8171 -1.8348 -0.2554
   70TBP    H10 5503   7.188   7.602   0.744 -0.3066 -0.9041  0.0458
   70TBP    H11 5504   7.121   7.631   0.581 -2.0735 -0.6791 -0.6038
   70TBP    H12 5505   7.184   7.449   0.483  1.5181 -0.7069 -1.0908
   70TBP    H13 5506   7.265   7.374   0.622  0.5841  0.5301  2.2528
   70TBP    H14 5507   7.393   7.608   0.641 -3.0414  1.8330  0.5212
   70TBP    H15 5508   7.342   7.629   0.476 -0.3106  0.5421  0.1124
   70TBP    H16 5509   7.447   7.415   0.410 -1.0347 -1.0954  0.4388
   70TBP    H17 5510   7.522   7.395   0.566  1.0551  0.5882  0.3760
   70TBP    H18 5511   7.562   7.538   0.472  2.5674 -2.7079  3.3275
   70TBP    H19 5512   6.833   7.362   0.311 -0.6076 -2.5074 -1.3847
   70TBP    H20 5513   6.765   7.341   0.456 -0.5369  2.1890 -0.6045
   70TBP    H21 5514   6.904   7.113   0.473  2.5188  1.8291  0.7923
   70TBP    H22 5515   6.957   7.156   0.307  0.4499  4.3479  0.5499
   70TBP    H23 5516   6.692   7.168   0.250 -3.9202 -3.1240 -0.6310
   70TBP    H24 5517   6.666   7.132   0.411 -0.7983 -2.1826 -1.4997
   70TBP    H25 5518   6.786   6.905   0.399 -1.0308 -2.5866 -0.5696
   70TBP    H26 5519   6.753   6.909   0.226  1.5794  0.3247  0.1178
   70TBP    H27 5520   6.627   6.923   0.342 -0.0017  0.3146  0.5010
   71TBP      P 5521   6.410   3.321   5.866  0.2240  0.3323  0.2123
   71TBP    O11 5522   6.278   3.402   5.936  0.3514 -0.2463  0.2363
   71TBP    O12 5523   6.562   3.346   5.939  0.0940 -0.2756 -0.2657
   71TBP    O13 5524   6.373   3.156   5.883  0.4272 -0.2139  0.2143
   71TBP     O2 5525   6.411   3.351   5.723 -0.3098 -0.1452  0.4972
   71TBP     C1 5526   6.248   3.408   6.071 -0.0462  0.7318  0.4380
   71TBP     C2 5527   6.242   3.267   6.149  0.3094 -0.3037 -0.1713
   71TBP     C3 5528   6.193   3.282   6.289 -0.1464  0.3393  0.0890
   71TBP     C4 5529   6.181   3.143   6.362 -0.0962 -0.3816 -0.3153
   71TBP     C5 5530   6.613   3.476   5.984 -0.0161 -0.5114  0.7309
   71TBP     C6 5531   6.610   3.584   5.875 -0.3425  0.1507  0.4214
   71TBP     C7 5532   6.703   3.698   5.914  0.0114  0.0321 -0.1222
   71TBP     C8 5533   6.694   3.827   5.833 -0.3277  0.3794 -0.1128
   71TBP     C9 5534   6.270   3.103   5.805  0.2386  0.7426  0.1948
   71TBP    C10 5535   6.345   3.035   5.684  0.1357 -0.3098 -0.0026
   71TBP    C11 5536   6.269   2.933   5.607  1.2381  1.1374 -0.3396
   71TBP    C12 5537   6.169   2.999   5.511  0.1796 -0.1973 -0.6215
   71TBP     H1 5538   6.322   3.471   6.119  3.0163 -1.7331 -0.8879
   71TBP     H2 5539   6.150   3.457   6.079 -0.1190  0.8988 -1.1774
   71TBP     H3 5540   6.174   3.193   6.107  1.7804 -1.3590 -0.6966
   71TBP     H4 5541   6.337   3.214   6.147  1.7996  2.2596 -0.3392
   71TBP     H5 5542   6.260   3.347   6.345  0.5782 -0.9289  0.7012
   71TBP     H6 5543   6.096   3.332   6.282  0.3642  1.1736 -1.2699
   71TBP     H7 5544   6.283   3.108   6.381 -0.0355  0.2346  0.5563
   71TBP     H8 5545   6.121   3.074   6.303 -2.0975  0.4789  0.6687
   71TBP     H9 5546   6.140   3.165   6.461  1.5803 -0.9677  0.5432
   71TBP    H10 5547   6.716   3.469   6.018  0.0235 -1.0016  0.5213
   71TBP    H11 5548   6.549   3.498   6.069 -0.5973  1.2939 -0.1431
   71TBP    H12 5549   6.506   3.605   5.849 -0.3677 -1.9818 -1.2822
   71TBP    H13 5550   6.656   3.533   5.791 -0.2618 -1.6136  1.5096
   71TBP    H14 5551   6.808   3.669   5.929  0.7354  2.3313 -0.5689
   71TBP    H15 5552   6.663   3.730   6.010  0.7646  0.2877  0.1115
   71TBP    H16 5553   6.727   3.914   5.889  0.5583  0.0650 -0.1422
   71TBP    H17 5554   6.590   3.850   5.806 -0.5090  0.0452  0.2940
   71TBP    H18 5555   6.749   3.822   5.739 -2.0891  1.4077 -1.2491
   71TBP    H19 5556   6.199   3.180   5.773 -2.0419 -0.4613  2.2027
   71TBP    H20 5557   6.216   3.027   5.861 -0.5487  1.0717 -0.1014
   71TBP    H21 5558   6.427   2.983   5.733  0.4328  0.2230  0.0806
   71TBP    H22 5559   6.398   3.102   5.616  0.7362  0.0788  0.8283
   71TBP    H23 5560   6.211   2.865   5.669  1.0411 -0.6586 -2.4419
   71TBP    H24 5561   6.344   2.877   5.552  1.0447  0.4467  0.0957
   71TBP    H25 5562   6.213   3.025   5.415 -0.9252 -0.8404 -1.3126
   71TBP    H26 5563   6.120   3.088   5.550  0.1507  0.7363 -2.7053
   71TBP    H27 5564   6.089   2.927   5.491  0.7854 -0.6399 -1.4842
   72TBP      P 5565   6.040   8.362   9.208 -0.4609 -0.8964  0.2534
   72TBP    O11 5566   5.966   8.412   9.351  0.0386 -0.2435 -0.2251
   72TBP    O12 5567   6.213   8.374   9.211  0.3346 -0.0413  0.2707
   72TBP    O13 5568   6.014   8.201   9.192 -0.1046  0.0131  0.4369
   72TBP     O2 5569   5.980   8.436   9.097  0.3659 -0.1505 -0.4769
   72TBP     C1 5570   5.831   8.452   9.351  0.1025 -0.5386  0.2127
   72TBP     C2 5571   5.740   8.339   9.313  0.0045  0.5978  0.5864
   72TBP     C3 5572   5.589   8.360   9.315  0.0627 -0.5021  0.1499
   72TBP     C4 5573   5.542   8.474   9.225  0.4459  0.8106  0.0318
   72TBP     C5 5574   6.289   8.275   9.278 -0.2670 -0.0872 -0.0698
   72TBP     C6 5575   6.274   8.298   9.431 -0.1753 -0.4658  0.5368
   72TBP     C7 5576   6.364   8.205   9.511 -0.0651 -0.1393  0.1172
   72TBP     C8 5577   6.356   8.247   9.658 -0.7633  0.4217  0.6042
   72TBP     C9 5578   6.042   8.119   9.080 -0.6908  0.0701  0.9413
   72TBP    C10 5579   5.956   8.150   8.957  0.3416 -0.3780  0.1794
   72TBP    C11 5580   5.989   8.052   8.849  1.0197  0.1658 -0.4107
   72TBP    C12 5581   5.869   8.045   8.746  0.7062 -0.4936  0.3540
   72TBP     H1 5582   5.806   8.505   9.443  1.9001 -0.2327  0.5394
   72TBP     H2 5583   5.832   8.525   9.270  0.7673 -1.7674 -0.8900
   72TBP     H3 5584   5.772   8.294   9.218 -1.2235 -1.4115  1.0827
   72TBP     H4 5585   5.769   8.253   9.374  1.6167  0.2095 -0.6732
   72TBP     H5 5586   5.540   8.270   9.278 -0.8979  0.0456  0.0730
   72TBP     H6 5587   5.553   8.379   9.416  0.0916  1.1106 -0.1294
   72TBP     H7 5588   5.543   8.443   9.121  1.6387  1.5175 -0.1765
   72TBP     H8 5589   5.621   8.549   9.234 -1.2965  2.3533  3.6400
   72TBP     H9 5590   5.455   8.525   9.266 -0.4031 -1.0129  0.5439
   72TBP    H10 5591   6.394   8.286   9.250 -0.8791  1.0897 -2.0055
   72TBP    H11 5592   6.260   8.172   9.258 -1.8332  0.5924 -1.4005
   72TBP    H12 5593   6.168   8.276   9.447 -0.7295  1.5795 -0.2470
   72TBP    H13 5594   6.292   8.402   9.457 -0.5731  0.2729 -1.9683
   72TBP    H14 5595   6.467   8.211   9.475 -0.4211 -0.3978 -0.9848
   72TBP    H15 5596   6.340   8.101   9.486 -0.8002  0.0944 -0.1579
   72TBP    H16 5597   6.379   8.352   9.676  0.2164  0.1709  0.8807
   72TBP    H17 5598   6.415   8.184   9.725 -1.7717 -0.2688  0.8536
   72TBP    H18 5599   6.256   8.218   9.689 -0.1064 -0.0648  2.3416
   72TBP    H19 5600   6.023   8.017   9.114  1.4358 -0.8352 -0.4854
   72TBP    H20 5601   6.149   8.121   9.057 -0.7842  0.0200  0.4931
   72TBP    H21 5602   5.975   8.250   8.918  0.6191 -0.7194 -0.5613
   72TBP    H22 5603   5.849   8.140   8.975  0.6156 -1.0652  1.4960
   72TBP    H23 5604   6.005   7.955   8.896 -1.1084  0.5017  1.0629
   72TBP    H24 5605   6.079   8.084   8.795  0.0447  1.5621 -1.2441
   72TBP    H25 5606   5.774   8.051   8.799  0.2587 -0.8745 -0.4088
   72TBP    H26 5607   5.870   7.949   8.696  0.3698 -0.7677  0.8697
   72TBP    H27 5608   5.875   8.117   8.664 -1.0399  0.9467  1.4544
   73TBP      P 5609  12.585   5.406   4.899  0.4595 -0.2943 -0.1940
   73TBP    O11 5610  12.572   5.376   5.066 -0.2021 -0.0378  0.0954
   73TBP    O12 5611  12.465   5.523   4.863  0.9122  0.1886  0.4389
   73TBP    O13 5612  12.743   5.465   4.881 -0.1451 -0.4542 -0.8982
   73TBP     O2 5613  12.561   5.278   4.824  0.2688 -0.3703  0.1470
   73TBP     C1 5614  12.458   5.322   5.119 -0.0873 -0.2323  0.5345
   73TBP     C2 5615  12.347   5.426   5.138 -0.3181  0.1926 -0.2345
   73TBP     C3 5616  12.207   5.361   5.155  0.7051  0.4191 -0.3051
   73TBP     C4 5617  12.106   5.470   5.179  0.1440 -0.5137  0.5567
   73TBP     C5 5618  12.473   5.578   4.735  0.1104  0.3172  0.4816
   73TBP     C6 5619  12.424   5.490   4.618  0.2317 -0.1151  0.1975
   73TBP     C7 5620  12.473   5.545   4.483 -0.4131  0.7091 -0.7879
   73TBP     C8 5621  12.465   5.447   4.368 -0.0926  0.2784 -0.6566
   73TBP     C9 5622  12.847   5.390   4.940  0.5121  0.6490 -0.3030
   73TBP    C10 5623  12.862   5.427   5.086  0.0565 -0.4783 -0.1004
   73TBP    C11 5624  13.003   5.470   5.128  0.2353 -0.1618 -0.7751
   73TBP    C12 5625  13.047   5.405   5.259 -0.9240  0.5786 -0.2230
   73TBP     H1 5626  12.423   5.238   5.059 -0.3943 -0.1438  0.5889
   73TBP     H2 5627  12.489   5.282   5.216 -0.5161  0.2717  0.8841
   73TBP     H3 5628  12.367   5.496   5.219  0.6794  1.7890 -1.8352
   73TBP     H4 5629  12.340   5.496   5.055  0.3451  0.0098 -0.4471
   73TBP     H5 5630  12.180   5.297   5.071 -2.1969  1.1737 -0.0128
   73TBP     H6 5631  12.213   5.302   5.246  0.0056 -0.4423 -0.8193
   73TBP     H7 5632  12.133   5.547   5.251 -3.2914  2.3059 -1.0092
   73TBP     H8 5633  12.011   5.433   5.219 -0.2973  0.8631  0.8051
   73TBP     H9 5634  12.086   5.531   5.091 -0.8927 -0.0002  1.1462
   73TBP    H10 5635  12.580   5.602   4.730 -0.1673  1.6446  0.5810
   73TBP    H11 5636  12.414   5.670   4.737 -0.0870  0.1978  0.0494
   73TBP    H12 5637  12.316   5.490   4.612  0.2696  0.6428 -0.5342
   73TBP    H13 5638  12.457   5.386   4.623  0.8842 -0.0157 -1.7142
   73TBP    H14 5639  12.570   5.593   4.493  0.2094 -0.3544 -1.6515
   73TBP    H15 5640  12.404   5.627   4.461 -0.4180  0.4505 -1.7714
   73TBP    H16 5641  12.364   5.407   4.357  0.4875 -1.2310 -0.6538
   73TBP    H17 5642  12.527   5.361   4.392 -0.2999  0.3225  0.0325
   73TBP    H18 5643  12.486   5.492   4.271  3.4197  0.1323 -0.0311
   73TBP    H19 5644  12.940   5.404   4.886  2.1224 -0.2343  2.1320
   73TBP    H20 5645  12.820   5.284   4.933  0.9074  0.3099  2.5521
   73TBP    H21 5646  12.848   5.337   5.147 -0.8061 -0.3016 -0.0355
   73TBP    H22 5647  12.786   5.500   5.113 -0.2925 -1.0105  0.3852
   73TBP    H23 5648  12.996   5.578   5.143 -0.1568 -0.2887 -0.0310
   73TBP    H24 5649  13.072   5.460   5.044  1.3173  2.5216 -0.2579
   73TBP    H25 5650  13.041   5.298   5.239 -1.3016 -0.0369  2.9707
   73TBP    H26 5651  12.988   5.423   5.349 -0.6446  1.2211 -0.1684
   73TBP    H27 5652  13.148   5.437   5.283 -2.2070  3.5836  1.3767
   74TBP      P 5653   6.263   9.896   3.117  0.5790 -0.3745 -0.5001
   74TBP    O11 5654   6.429   9.903   3.080  0.2824 -0.3767 -0.1052
   74TBP    O12 5655   6.234   9.738   3.072 -0.3499 -0.0687 -0.3075
   74TBP    O13 5656   6.217   9.914   3.284 -0.0269  0.0059 -0.6644
   74TBP     O2 5657   6.187   9.985   3.028 -0.6243  0.3429  0.1003
   74TBP     C1 5658   6.483   9.928   2.952 -0.2376 -0.1391 -0.9399
   74TBP     C2 5659   6.439   9.815   2.858 -0.0322 -0.4025 -0.4035
   74TBP     C3 5660   6.488   9.811   2.710  0.1467  0.1381 -0.1097
   74TBP     C4 5661   6.495   9.946   2.644 -0.0608  0.0371 -0.7101
   74TBP     C5 5662   6.295   9.629   3.129  0.0840 -0.4596  0.1664
   74TBP     C6 5663   6.310   9.607   3.288  0.4892  0.2158 -0.1438
   74TBP     C7 5664   6.345   9.464   3.317  0.7255  0.3462 -0.1789
   74TBP     C8 5665   6.489   9.430   3.316 -0.1781  0.1808 -0.2419
   74TBP     C9 5666   6.076   9.912   3.326  0.6079  0.1997 -1.0675
   74TBP    C10 5667   6.026  10.050   3.299 -0.1841 -0.2710  0.9024
   74TBP    C11 5668   5.898  10.081   3.372  0.9821  0.4351 -0.0369
   74TBP    C12 5669   5.841  10.223   3.365  0.3480  0.0245  0.8271
   74TBP     H1 5670   6.437  10.020   2.915  0.1816  0.2237 -0.5646
   74TBP     H2 5671   6.590   9.934   2.937 -0.5177 -0.4711 -3.2027
   74TBP     H3 5672   6.458   9.718   2.904 -0.6726 -0.6959 -0.7456
   74TBP     H4 5673   6.330   9.814   2.852  0.0352 -1.7449 -1.6726
   74TBP     H5 5674   6.594   9.785   2.705 -0.4929 -2.4338 -0.8406
   74TBP     H6 5675   6.425   9.747   2.649  0.1291  1.4507 -1.4834
   74TBP     H7 5676   6.393   9.986   2.643  0.1081  0.5173  0.8924
   74TBP     H8 5677   6.541   9.929   2.546  0.6165  1.0162 -0.5680
   74TBP     H9 5678   6.557  10.014   2.701 -2.2005  1.8926 -0.5664
   74TBP    H10 5679   6.389   9.601   3.082 -0.5307 -0.4389 -1.0806
   74TBP    H11 5680   6.239   9.542   3.094 -0.0207  1.2007 -3.9341
   74TBP    H12 5681   6.215   9.620   3.339  1.5110 -0.7338  2.0323
   74TBP    H13 5682   6.379   9.675   3.337  1.9708 -2.2440  1.2715
   74TBP    H14 5683   6.288   9.387   3.266 -0.3832 -0.3825  2.0870
   74TBP    H15 5684   6.310   9.446   3.419  0.0242 -2.3364 -0.8697
   74TBP    H16 5685   6.526   9.470   3.221 -0.4718 -0.4917 -0.6416
   74TBP    H17 5686   6.500   9.321   3.312 -0.4811  0.1362  0.1157
   74TBP    H18 5687   6.552   9.463   3.398  0.8934 -0.0705 -0.9538
   74TBP    H19 5688   6.068   9.898   3.433 -0.9595  0.5232 -1.1363
   74TBP    H20 5689   6.021   9.832   3.277  0.0072  1.0087 -1.7316
   74TBP    H21 5690   6.003  10.063   3.193  0.1763 -0.7428  0.7634
   74TBP    H22 5691   6.102  10.119   3.336  1.5440 -1.1296 -0.9171
   74TBP    H23 5692   5.911  10.058   3.477  0.8044  0.9970  0.1133
   74TBP    H24 5693   5.825  10.011   3.332  1.8816 -0.0231 -0.8952
   74TBP    H25 5694   5.755  10.229   3.431 -1.9387 -3.2887 -1.6690
   74TBP    H26 5695   5.817  10.239   3.259  3.0630 -3.0175 -0.3333
   74TBP    H27 5696   5.913  10.296   3.400  0.6509 -0.0054  0.2785
   75TBP      P 5697   3.173   6.608   9.883 -0.1875 -0.7967 -0.2396
   75TBP    O11 5698   3.263   6.652   9.747  0.2916 -0.3385  1.0893
   75TBP    O12 5699   3.256   6.634  10.037 -0.4358  0.3786  0.0905
   75TBP    O13 5700   3.041   6.706   9.876  0.1282  0.7441  0.0771
   75TBP     O2 5701   3.135   6.462   9.877 -0.0290  0.2098 -0.5144
   75TBP     C1 5702   3.340   6.764   9.730 -0.2101  1.0942 -0.2985
   75TBP     C2 5703   3.272   6.892   9.763 -0.4955 -0.3740 -0.5042
   75TBP     C3 5704   3.343   7.007   9.695 -0.4081  0.5836 -0.1171
   75TBP     C4 5705   3.453   7.060   9.785 -0.5992  0.3363 -0.5864
   75TBP     C5 5706   3.357   6.546  10.088  0.7041 -0.6593 -0.9813
   75TBP     C6 5707   3.296   6.427  10.162 -0.9547  0.8584  1.3164
   75TBP     C7 5708   3.385   6.365  10.264 -0.1644  0.4100 -0.1816
   75TBP     C8 5709   3.324   6.248  10.344  0.1202 -0.9645  0.0564
   75TBP     C9 5710   2.954   6.730   9.979 -0.3929  0.3068 -0.2866
   75TBP    C10 5711   2.944   6.624  10.099 -0.1408  0.9510 -0.4341
   75TBP    C11 5712   2.849   6.681  10.206 -0.8487  0.5488 -0.2483
   75TBP    C12 5713   2.884   6.814  10.260 -0.3631  0.2536 -0.4385
   75TBP     H1 5714   3.426   6.757   9.797  0.6070  1.1811 -1.3328
   75TBP     H2 5715   3.367   6.766   9.625 -3.0228 -0.6622 -1.1059
   75TBP     H3 5716   3.177   6.877   9.713  0.0405 -2.6541 -0.8652
   75TBP     H4 5717   3.268   6.907   9.871 -1.5210  0.7420 -0.6864
   75TBP     H5 5718   3.399   6.976   9.607 -2.2198 -3.8754  0.1764
   75TBP     H6 5719   3.268   7.079   9.661 -1.7526 -0.9399 -0.3978
   75TBP     H7 5720   3.514   7.124   9.721 -1.0602 -0.1514 -1.5268
   75TBP     H8 5721   3.512   6.973   9.813 -0.0139  0.4730 -1.3743
   75TBP     H9 5722   3.416   7.114   9.872  0.4186 -1.2664  0.8622
   75TBP    H10 5723   3.409   6.612  10.157 -3.2905  2.0098 -0.3773
   75TBP    H11 5724   3.435   6.524  10.015 -0.8399 -0.3859 -2.7388
   75TBP    H12 5725   3.269   6.369  10.074  2.1405  0.4073  0.6214
   75TBP    H13 5726   3.205   6.464  10.209 -0.8903  4.5186 -1.1758
   75TBP    H14 5727   3.405   6.432  10.348  1.1794 -0.2024 -0.0030
   75TBP    H15 5728   3.481   6.338  10.220 -0.2201  0.4794 -0.3482
   75TBP    H16 5729   3.358   6.156  10.298  1.9441 -0.5088  0.4725
   75TBP    H17 5730   3.215   6.247  10.357  0.2836 -0.4710  1.6115
   75TBP    H18 5731   3.371   6.241  10.442 -0.6096  1.4645  0.6211
   75TBP    H19 5732   2.852   6.736   9.942 -1.0135 -1.8594  0.9917
   75TBP    H20 5733   2.993   6.815  10.034  0.6795 -0.5400  0.2904
   75TBP    H21 5734   3.043   6.602  10.140 -1.2449 -0.3987  1.5778
   75TBP    H22 5735   2.891   6.535  10.066  1.6316  0.1170 -1.1301
   75TBP    H23 5736   2.845   6.609  10.288 -1.4144  1.4836  0.5551
   75TBP    H24 5737   2.745   6.681  10.173 -0.7915 -1.7140 -0.5609
   75TBP    H25 5738   2.808   6.858  10.325 -1.6462 -1.1119 -0.9801
   75TBP    H26 5739   2.888   6.887  10.180  0.1550 -1.7117 -2.2336
   75TBP    H27 5740   2.983   6.834  10.300 -0.4519 -1.0289  0.4681
   76TBP      P 5741   3.372   7.412   7.506  0.4260 -0.2796  0.1328
   76TBP    O11 5742   3.484   7.462   7.386 -0.1141 -0.0785  0.0431
   76TBP    O12 5743   3.220   7.385   7.427  0.2932 -0.0329  0.8696
   76TBP    O13 5744   3.425   7.267   7.590 -0.2853  0.4933  0.3434
   76TBP     O2 5745   3.363   7.519   7.606  0.0874  0.2775 -0.2370
   76TBP     C1 5746   3.602   7.531   7.417  0.9714 -0.2306 -0.3658
   76TBP     C2 5747   3.688   7.454   7.524  0.3599 -0.1694 -0.2269
   76TBP     C3 5748   3.822   7.530   7.538 -0.1302 -0.6396 -0.7130
   76TBP     C4 5749   3.913   7.490   7.652  0.3273  0.1194 -0.3960
   76TBP     C5 5750   3.203   7.281   7.334 -0.1016 -0.8441  0.0598
   76TBP     C6 5751   3.294   7.302   7.211 -0.3550 -0.3844  0.9405
   76TBP     C7 5752   3.231   7.236   7.089  0.0704  0.2626  0.4036
   76TBP     C8 5753   3.280   7.279   6.947  0.2593  0.1139  0.0906
   76TBP     C9 5754   3.393   7.236   7.723  0.3974 -0.3741  0.1491
   76TBP    C10 5755   3.239   7.249   7.743 -0.2587  0.2708  0.6293
   76TBP    C11 5756   3.199   7.198   7.878 -0.8386 -0.1845 -0.0054
   76TBP    C12 5757   3.087   7.095   7.876 -0.6612  0.2447  1.3019
   76TBP     H1 5758   3.656   7.556   7.326 -0.2846 -1.2578 -1.4138
   76TBP     H2 5759   3.567   7.623   7.463 -0.4576 -0.6306 -0.6295
   76TBP     H3 5760   3.645   7.436   7.623  0.6044  0.3983 -0.0136
   76TBP     H4 5761   3.699   7.361   7.470  0.6360 -0.7894  0.8774
   76TBP     H5 5762   3.885   7.524   7.450  1.1982  3.4889 -0.1587
   76TBP     H6 5763   3.810   7.637   7.554 -0.1876 -0.8443  0.7310
   76TBP     H7 5764   3.909   7.381   7.661  1.6526 -0.0854 -1.9738
   76TBP     H8 5765   3.887   7.534   7.748  1.4451 -1.7789  0.7996
   76TBP     H9 5766   4.010   7.529   7.622  0.9149 -0.4917  0.6697
   76TBP    H10 5767   3.097   7.278   7.308  0.0910  0.4661 -0.9447
   76TBP    H11 5768   3.236   7.186   7.377  2.6974 -0.4788 -1.1811
   76TBP    H12 5769   3.393   7.265   7.239 -0.4871 -0.6658  1.0377
   76TBP    H13 5770   3.300   7.408   7.184 -1.7506 -0.4726  0.2516
   76TBP    H14 5771   3.122   7.242   7.092  0.0415 -0.5766  1.2536
   76TBP    H15 5772   3.258   7.131   7.099  0.7584  0.5033  1.1103
   76TBP    H16 5773   3.231   7.369   6.911  2.4409  0.3958 -2.2635
   76TBP    H17 5774   3.271   7.199   6.874  1.0825 -0.0441  0.1552
   76TBP    H18 5775   3.386   7.306   6.950  0.3137 -0.2797  2.5618
   76TBP    H19 5776   3.431   7.314   7.788  0.4878  0.9414 -1.4395
   76TBP    H20 5777   3.423   7.137   7.755 -3.7087 -1.4672  0.9481
   76TBP    H21 5778   3.189   7.188   7.668 -0.7742  0.8303  0.5188
   76TBP    H22 5779   3.203   7.351   7.733  0.6302  0.4405 -1.0391
   76TBP    H23 5780   3.163   7.280   7.940  0.6462 -1.9751  3.3673
   76TBP    H24 5781   3.289   7.158   7.925  0.5408  0.3546 -2.1249
   76TBP    H25 5782   3.039   7.095   7.974 -1.7424  0.0832  0.7847
   76TBP    H26 5783   3.119   6.997   7.841  0.8694  0.9529  0.6797
   76TBP    H27 5784   3.014   7.136   7.805  1.5649 -0.1079 -1.2784
   77TBP      P 5785   4.644   0.955   3.981 -0.0703 -0.0181 -0.7752
   77TBP    O11 5786   4.597   1.109   4.008  0.2235 -0.0275  0.5698
   77TBP    O12 5787   4.811   0.950   3.973 -0.2763 -0.8686  0.0973
   77TBP    O13 5788   4.588   0.864   4.110  0.5898 -0.0767 -0.2672
   77TBP     O2 5789   4.583   0.905   3.855 -0.1207 -0.3048  0.5260
   77TBP     C1 5790   4.594   1.203   3.895 -0.4930  0.8053  0.1103
   77TBP     C2 5791   4.716   1.287   3.895 -0.3709 -0.1898  0.1460
   77TBP     C3 5792   4.733   1.379   3.772 -0.4753  0.3814  0.6279
   77TBP     C4 5793   4.875   1.446   3.762 -0.0429  0.3230  0.5923
   77TBP     C5 5794   4.880   0.846   3.923 -0.6062 -1.0405  0.3182
   77TBP     C6 5795   4.810   0.718   3.952 -0.0622  0.0593  0.0359
   77TBP     C7 5796   4.904   0.598   3.926  0.0230  0.6829 -0.4008
[truncated: 13,403,834 more chars]
