# Supplementary material for: Hierarchical Aggregation in a Complex Fluid—The Role of Isomeric Interconversion
Source: J Phys Chem B. 2023 Feb 23;127(9):2052–65. doi: 10.1021/acs.jpcb.2c07527 (PMC10009746; doi:10.1021/acs.jpcb.2c07527)
Supplement: Supplementary file 2 — jp2c07527_si_003.zip [file jp2c07527_si_003.zip › cluster_MD_coords/output_mix.gro]

Collaboration_5-200000_Atoms
200054
    1ZrCpx   Zr    1   5.042  11.527   4.647  0.2354 -0.0207 -0.0178
    1ZrCpx    P    2   4.854  11.341   4.924  0.4355 -0.1173  0.0746
    1ZrCpx   OS    3   4.731  11.434   4.986 -0.5369 -0.1067  0.0614
    1ZrCpx   OS    4   4.960  11.318   5.062 -0.0029  0.1553 -0.2229
    1ZrCpx   OS    5   4.794  11.182   4.899 -0.0823 -0.1481  0.3663
    1ZrCpx   O2    6   4.930  11.408   4.807 -0.3338 -0.0748 -0.5419
    1ZrCpx    C    7   4.624  11.477   4.915  0.1235  0.2098 -0.3135
    1ZrCpx    C    8   4.576  11.389   4.795  0.7628  0.4441 -0.9622
    1ZrCpx    C    9   4.467  11.447   4.708  0.0524  0.2337 -0.4266
    1ZrCpx    C   10   4.356  11.518   4.792 -0.2096  0.1102 -0.1371
    1ZrCpx    C   11   5.079  11.249   5.052 -0.9154 -0.1810  0.5353
    1ZrCpx    C   12   5.207  11.345   5.060 -0.0276 -0.5729 -0.5864
    1ZrCpx    C   13   5.340  11.273   5.018 -0.3785  0.2375 -0.6597
    1ZrCpx    C   14   5.378  11.177   5.121 -0.0617  0.0621 -1.1540
    1ZrCpx    C   15   4.712  11.111   4.991  0.1981 -1.0216  0.7259
    1ZrCpx    C   16   4.770  11.105   5.130  0.6875  0.4612 -0.3058
    1ZrCpx    C   17   4.688  11.017   5.227 -1.2050 -0.5326 -0.3554
    1ZrCpx    C   18   4.777  10.963   5.343 -0.2237  0.3503 -0.5046
    1ZrCpx    H   19   4.555  11.502   4.996 -0.4817  0.5905 -0.9455
    1ZrCpx    H   20   4.654  11.573   4.873 -0.3944  0.4400 -0.1612
    1ZrCpx    H   21   4.655  11.340   4.737  0.7513 -1.2176  0.3909
    1ZrCpx    H   22   4.519  11.307   4.838 -0.1004  1.7885  0.5108
    1ZrCpx    H   23   4.428  11.366   4.648  1.0589 -0.9386  0.4748
    1ZrCpx    H   24   4.515  11.516   4.638  2.5588 -0.6609  0.3614
    1ZrCpx    H   25   4.274  11.534   4.722  1.0446  0.7120 -1.5125
    1ZrCpx    H   26   4.399  11.612   4.828  0.2759 -0.7673  1.6201
    1ZrCpx    H   27   4.309  11.464   4.874  0.3632  0.3476  0.3483
    1ZrCpx    H   28   5.082  11.197   4.956 -0.3954  2.9237 -1.1926
    1ZrCpx    H   29   5.079  11.176   5.133 -2.4203 -0.7494  0.0390
    1ZrCpx    H   30   5.202  11.430   4.992  0.4199  0.9366  1.2268
    1ZrCpx    H   31   5.225  11.388   5.158 -3.6012  0.1697 -0.2111
    1ZrCpx    H   32   5.410  11.356   5.017 -1.4243  1.2035  1.7712
    1ZrCpx    H   33   5.311  11.223   4.926 -0.0223 -0.2012 -0.5357
    1ZrCpx    H   34   5.435  11.221   5.203 -2.2461  0.0261  0.4112
    1ZrCpx    H   35   5.447  11.102   5.081  2.1245  1.6497 -0.4544
    1ZrCpx    H   36   5.297  11.127   5.173  0.3993  0.9837  0.4958
    1ZrCpx    H   37   4.702  11.013   4.944 -0.1805 -0.6462  0.0262
    1ZrCpx    H   38   4.616  11.163   4.993  1.0325  0.5166  2.3916
    1ZrCpx    H   39   4.768  11.208   5.164  0.7172 -0.1925  1.7100
    1ZrCpx    H   40   4.872  11.068   5.117  0.8730  1.0999 -0.6579
    1ZrCpx    H   41   4.604  11.070   5.272 -1.5526 -0.7253 -0.7712
    1ZrCpx    H   42   4.655  10.933   5.166  1.9085 -0.7156 -1.8697
    1ZrCpx    H   43   4.814  11.054   5.390  2.6124  0.8528 -3.5211
    1ZrCpx    H   44   4.857  10.893   5.320 -1.3057 -1.2573  0.4812
    1ZrCpx    H   45   4.715  10.908   5.413 -0.9670 -0.2375 -1.6080
    1ZrCpx    P   46   5.203  11.448   4.293 -0.1315  0.0331 -0.1653
    1ZrCpx   OS   47   5.150  11.290   4.269 -0.6551 -0.1450 -0.5488
    1ZrCpx   OS   48   5.378  11.432   4.288  0.1769 -0.5263 -0.5199
    1ZrCpx   OS   49   5.149  11.541   4.158  0.6032  0.3622 -0.4419
    1ZrCpx   O2   50   5.141  11.487   4.432 -0.0188  0.0814  0.2466
    1ZrCpx    C   51   5.204  11.210   4.163  0.9185  0.1284  0.5873
    1ZrCpx    C   52   5.353  11.167   4.202  0.1674  1.3050 -0.2952
    1ZrCpx    C   53   5.397  11.040   4.125 -0.0831  0.3138  0.7959
    1ZrCpx    C   54   5.338  10.917   4.189  0.0097 -0.0284  0.1961
    1ZrCpx    C   55   5.467  11.533   4.331 -0.0158  0.0030 -0.0151
    1ZrCpx    C   56   5.447  11.663   4.263 -0.7182  0.9429 -0.3038
    1ZrCpx    C   57   5.531  11.778   4.319 -0.5559 -0.2984 -0.0867
    1ZrCpx    C   58   5.516  11.909   4.235 -0.1707 -0.2151  0.9770
    1ZrCpx    C   59   5.020  11.591   4.153  0.2472  0.7983 -0.1770
    1ZrCpx    C   60   4.986  11.656   4.021 -0.1469  1.0019 -0.6472
    1ZrCpx    C   61   4.986  11.561   3.900 -0.2826 -0.3051 -0.0926
    1ZrCpx    C   62   4.870  11.466   3.895 -0.1063  0.2138  0.5081
    1ZrCpx    H   63   5.197  11.268   4.071 -0.9594 -1.1201 -0.0803
    1ZrCpx    H   64   5.139  11.126   4.137 -0.1394  0.8414  0.9091
    1ZrCpx    H   65   5.357  11.148   4.309  1.0519  0.1911 -0.5183
    1ZrCpx    H   66   5.428  11.244   4.184 -0.0504  1.1927 -1.7548
    1ZrCpx    H   67   5.504  11.022   4.130 -0.2170 -1.0159 -0.5958
    1ZrCpx    H   68   5.375  11.043   4.018  0.2273 -1.0101  0.6935
    1ZrCpx    H   69   5.234  10.908   4.156 -0.2874 -0.0437  1.1192
    1ZrCpx    H   70   5.338  10.918   4.298 -1.2733  0.5821  0.1981
    1ZrCpx    H   71   5.390  10.823   4.170  0.6024  0.4551 -0.6023
    1ZrCpx    H   72   5.564  11.486   4.314  0.2858  0.4256  0.5266
    1ZrCpx    H   73   5.455  11.543   4.438  0.9497  0.6757  0.0423
    1ZrCpx    H   74   5.464  11.646   4.157  0.7166  0.2501  0.0320
    1ZrCpx    H   75   5.350  11.706   4.286 -1.0738 -0.2491  0.4472
    1ZrCpx    H   76   5.635  11.744   4.324 -0.8659 -1.3318 -0.6083
    1ZrCpx    H   77   5.500  11.798   4.422 -0.8135 -0.9653 -0.0350
    1ZrCpx    H   78   5.414  11.946   4.242 -0.1258  0.5801 -2.0744
    1ZrCpx    H   79   5.551  11.910   4.132  0.7026 -0.2398  1.2629
    1ZrCpx    H   80   5.580  11.988   4.274  0.0173  1.3062 -2.2960
    1ZrCpx    H   81   5.021  11.666   4.232  0.7584  0.1468  0.4360
    1ZrCpx    H   82   4.948  11.512   4.175  1.2689 -0.0627  0.1484
    1ZrCpx    H   83   4.887  11.701   4.021 -1.3727 -1.6521 -0.4744
    1ZrCpx    H   84   5.056  11.739   4.006  1.1002 -0.0319 -0.6883
    1ZrCpx    H   85   5.081  11.507   3.904  1.0662  2.0323  0.2709
    1ZrCpx    H   86   4.981  11.625   3.812 -1.5129  0.8011  0.7537
    1ZrCpx    H   87   4.887  11.386   3.967  1.2845  1.1783  1.2507
    1ZrCpx    H   88   4.854  11.422   3.796 -0.5384  1.3122  0.0787
    1ZrCpx    H   89   4.775  11.516   3.911 -0.0117 -0.0980  2.1075
    1ZrCpx    N   90   5.178  11.282   4.686 -0.1556  0.9405 -0.8169
    1ZrCpx    O   91   5.211  11.391   4.747 -0.3906  0.1576 -0.3617
    1ZrCpx    O   92   5.254  11.178   4.693 -0.5847  0.6334  0.0407
    1ZrCpx    O   93   5.075  11.284   4.613 -0.8438 -0.3959  0.5404
    1ZrCpx    N   94   4.807  11.534   4.484 -0.1726  0.1748 -0.5241
    1ZrCpx    O   95   4.700  11.527   4.414 -0.4837 -0.9592 -0.3559
    1ZrCpx    O   96   4.853  11.432   4.542  0.3223  0.1213 -0.1545
    1ZrCpx    O   97   4.889  11.632   4.472 -0.7356 -0.0804 -0.5048
    1ZrCpx    N   98   5.224  11.740   4.622  0.2512  0.1802 -0.1278
    1ZrCpx    O   99   5.311  11.823   4.591  0.0017 -0.4500  0.1625
    1ZrCpx    O  100   5.261  11.622   4.649 -0.3621 -0.0655  0.1664
    1ZrCpx    O  101   5.102  11.751   4.585 -0.3336 -0.3444 -0.0496
    1ZrCpx    N  102   4.960  11.706   4.844  0.5734 -0.2538 -0.8343
    1ZrCpx    O  103   5.076  11.648   4.854 -0.1062  0.8409  0.0298
    1ZrCpx    O  104   4.898  11.755   4.950  0.5640  0.2437  0.4465
    1ZrCpx    O  105   4.890  11.672   4.754 -0.0053  0.0484 -0.1860
    2ZrCpx   Zr  106   9.901   9.400   9.747  0.2177  0.1582  0.0908
    2ZrCpx    P  107   9.813   9.623  10.040  0.3591  0.0081 -0.0283
    2ZrCpx   OS  108   9.675   9.562  10.111 -0.1249 -0.3336 -0.6457
    2ZrCpx   OS  109   9.791   9.792   9.999  0.4275  0.5015 -0.1811
    2ZrCpx   OS  110   9.913   9.623  10.177 -0.1350 -0.0660  0.1236
    2ZrCpx   O2  111   9.854   9.535   9.924 -0.2170 -0.3169  0.9080
    2ZrCpx    C  112   9.558   9.548  10.027  0.4250 -0.5162  0.3260
    2ZrCpx    C  113   9.498   9.678   9.972  0.2482  0.3424  0.6309
    2ZrCpx    C  114   9.363   9.634   9.907  0.4595  0.0979  0.0118
    2ZrCpx    C  115   9.276   9.756   9.914  0.4917  0.0513  0.6294
    2ZrCpx    C  116   9.870   9.852   9.892  0.2062  0.6826 -0.5207
    2ZrCpx    C  117   9.851  10.008   9.873  0.2518  0.1773  0.1573
    2ZrCpx    C  118   9.703  10.052   9.861  0.1103 -0.3929 -0.5185
    2ZrCpx    C  119   9.683  10.205   9.883 -0.3652  0.1983  0.7153
    2ZrCpx    C  120   9.966   9.502  10.232 -0.2083  0.0082  0.1052
    2ZrCpx    C  121  10.118   9.486  10.174 -0.0298 -0.9185  0.4523
    2ZrCpx    C  122  10.214   9.557  10.265  0.2695 -0.4987  0.3410
    2ZrCpx    C  123  10.263   9.687  10.223 -0.2505 -0.5341 -0.7441
    2ZrCpx    H  124   9.578   9.493   9.935  1.4418  3.0807 -1.6819
    2ZrCpx    H  125   9.481   9.494  10.083  0.9814 -2.2023 -0.4983
    2ZrCpx    H  126   9.553   9.724   9.890 -0.7770 -0.5336 -0.5754
    2ZrCpx    H  127   9.481   9.755  10.046 -1.1735  2.2295 -1.5707
    2ZrCpx    H  128   9.368   9.610   9.801 -2.6719 -2.7432  0.4029
    2ZrCpx    H  129   9.328   9.545   9.958 -1.9111  0.2735 -1.2279
    2ZrCpx    H  130   9.184   9.745   9.857 -0.0130 -0.2970  1.5014
    2ZrCpx    H  131   9.321   9.836   9.856  1.7994 -0.2443  1.2111
    2ZrCpx    H  132   9.259   9.784  10.017  1.6575  0.0299  0.8360
    2ZrCpx    H  133   9.846   9.803   9.798  0.7201 -0.4482 -0.0576
    2ZrCpx    H  134   9.973   9.822   9.910 -0.2089  0.5786  1.8593
    2ZrCpx    H  135   9.916  10.035   9.790 -0.4619 -1.5446 -0.9952
    2ZrCpx    H  136   9.892  10.048   9.966 -3.0183  0.2715  1.6141
    2ZrCpx    H  137   9.643   9.999   9.934 -0.6145 -0.1929 -0.9578
    2ZrCpx    H  138   9.650  10.023   9.770 -0.5551 -0.2430 -0.1840
    2ZrCpx    H  139   9.735  10.254   9.801 -1.3777 -0.3799 -0.2788
    2ZrCpx    H  140   9.727  10.237   9.978  1.0796  2.2337 -0.6153
    2ZrCpx    H  141   9.578  10.229   9.891 -0.6397 -0.7631  0.0871
    2ZrCpx    H  142   9.903   9.417  10.205  0.3107 -0.8502  1.5156
    2ZrCpx    H  143   9.965   9.507  10.340 -1.7902  3.6251 -0.0092
    2ZrCpx    H  144  10.151   9.382  10.177  1.9545 -0.4255 -2.1948
    2ZrCpx    H  145  10.125   9.508  10.067 -0.9717 -0.3713  0.4998
    2ZrCpx    H  146  10.303   9.497  10.283  0.2451 -0.3275  1.0319
    2ZrCpx    H  147  10.165   9.567  10.362 -1.9027 -0.1198 -0.7604
    2ZrCpx    H  148  10.334   9.716  10.300 -2.7275  2.5279  0.5287
    2ZrCpx    H  149  10.177   9.754  10.230 -0.2225 -0.6938  1.1864
    2ZrCpx    H  150  10.301   9.686  10.121 -0.7751 -3.1443 -0.9313
    2ZrCpx    P  151   9.747   9.083   9.549 -0.1097 -0.0638 -0.1793
    2ZrCpx   OS  152   9.605   9.129   9.465 -0.0694  0.7213 -0.1111
    2ZrCpx   OS  153   9.666   8.956   9.642  0.5552 -0.0569  0.4922
    2ZrCpx   OS  154   9.837   8.998   9.433 -0.1676 -0.6583  0.7870
    2ZrCpx   O2  155   9.805   9.204   9.635 -0.1061  0.1462  0.2776
    2ZrCpx    C  156   9.504   9.213   9.528 -0.3597  0.8055  0.2264
    2ZrCpx    C  157   9.379   9.140   9.568 -0.2481  0.0075  0.0398
    2ZrCpx    C  158   9.259   9.238   9.580  0.1387  0.1151  0.4623
    2ZrCpx    C  159   9.137   9.176   9.642 -0.0843 -0.2638  0.2101
    2ZrCpx    C  160   9.579   8.866   9.579 -0.5336  0.1073  0.0073
    2ZrCpx    C  161   9.652   8.758   9.497 -0.3504  0.2208 -0.4199
    2ZrCpx    C  162   9.584   8.631   9.467 -0.3429 -0.9611 -0.8540
    2ZrCpx    C  163   9.604   8.534   9.581 -0.2420 -1.0051  0.3352
    2ZrCpx    C  164   9.905   9.067   9.325  0.1446  0.2518  0.1326
    2ZrCpx    C  165   9.829   9.056   9.196 -0.0327  0.0326 -0.1831
    2ZrCpx    C  166   9.890   9.131   9.076 -0.1347 -0.4897 -0.5227
    2ZrCpx    C  167   9.809   9.085   8.954  0.0452  0.2407 -0.0787
    2ZrCpx    H  168   9.473   9.291   9.458 -0.3265  1.4051  0.8749
    2ZrCpx    H  169   9.555   9.254   9.616 -0.5898 -0.7050  1.0730
    2ZrCpx    H  170   9.402   9.084   9.659 -0.2864 -0.0243  0.0301
    2ZrCpx    H  171   9.342   9.064   9.498  0.6723  1.7658 -2.4083
    2ZrCpx    H  172   9.225   9.276   9.484 -0.6292  1.6792  1.3220
    2ZrCpx    H  173   9.296   9.327   9.632  2.3902  0.3707 -1.4669
    2ZrCpx    H  174   9.065   9.253   9.671  0.0319  0.4258 -1.3089
    2ZrCpx    H  175   9.160   9.126   9.737 -0.5687  0.3302  0.6454
    2ZrCpx    H  176   9.092   9.104   9.574  0.6745  1.5400 -2.2782
    2ZrCpx    H  177   9.521   8.912   9.498  0.1021  0.3918 -0.2849
    2ZrCpx    H  178   9.509   8.818   9.647  0.3204  1.1724  1.6394
    2ZrCpx    H  179   9.741   8.729   9.553  0.6778  1.3279 -1.4446
    2ZrCpx    H  180   9.677   8.803   9.401 -0.3222 -0.6084 -0.8061
    2ZrCpx    H  181   9.481   8.662   9.448  0.0258 -0.6223 -2.3366
    2ZrCpx    H  182   9.636   8.594   9.378  1.7457 -0.6531  0.2164
    2ZrCpx    H  183   9.574   8.580   9.675  0.0043 -0.7017  0.2688
    2ZrCpx    H  184   9.700   8.485   9.592 -0.0112 -0.9147 -1.1546
    2ZrCpx    H  185   9.532   8.453   9.574  0.8853 -1.8470 -2.1607
    2ZrCpx    H  186  10.008   9.032   9.325  0.0527 -0.0256 -0.3119
    2ZrCpx    H  187   9.928   9.167   9.362 -0.5325 -0.0686  1.4442
    2ZrCpx    H  188   9.727   9.088   9.216  0.2598  1.1551 -0.4893
    2ZrCpx    H  189   9.815   8.950   9.173  0.1438 -0.5027  1.9968
    2ZrCpx    H  190   9.993   9.100   9.061  0.3373  0.1171  1.3352
    2ZrCpx    H  191   9.893   9.238   9.093 -0.2458 -0.5417 -0.1591
    2ZrCpx    H  192   9.702   9.081   8.973 -0.2272  0.9587 -1.3956
    2ZrCpx    H  193   9.825   8.983   8.919  0.9325  1.4640 -3.4222
    2ZrCpx    H  194   9.812   9.143   8.862  1.4174 -0.9953 -0.8280
    2ZrCpx    N  195   9.812   9.238   9.962  0.9900  0.3305  0.1987
    2ZrCpx    O  196   9.933   9.272   9.942  0.0332 -0.5319  0.4401
    2ZrCpx    O  197   9.779   9.202  10.079 -0.2895 -1.0554  0.0704
    2ZrCpx    O  198   9.727   9.296   9.892  0.0819 -0.2396  0.6110
    2ZrCpx    N  199   9.694   9.508   9.589  0.2031 -0.2419 -0.4046
    2ZrCpx    O  200   9.600   9.567   9.532  0.0794  0.2136  0.3417
    2ZrCpx    O  201   9.691   9.498   9.710 -0.3071  0.7277 -0.1985
    2ZrCpx    O  202   9.812   9.496   9.532 -0.1598 -0.4350 -0.0416
    2ZrCpx    N  203  10.106   9.268   9.607 -0.7755 -0.4977  0.1541
    2ZrCpx    O  204  10.203   9.217   9.552 -0.1723 -0.3029  0.6066
    2ZrCpx    O  205  10.074   9.235   9.725  0.0276 -0.3331 -0.2268
    2ZrCpx    O  206  10.053   9.373   9.554  0.5105  0.2104 -0.2245
    2ZrCpx    N  207  10.099   9.601   9.761 -0.0854  0.1837  0.0090
    2ZrCpx    O  208  10.106   9.490   9.824 -0.3851  0.0001 -0.2002
    2ZrCpx    O  209  10.162   9.709   9.809 -0.4318  0.7679  0.5122
    2ZrCpx    O  210   9.989   9.613   9.694  0.6173 -0.2430  0.2861
    3ZrCpx   Zr  211   7.746   0.890   6.410 -0.0447 -0.1240 -0.1485
    3ZrCpx    P  212   7.576   0.570   6.308 -0.2675 -0.0324  0.0683
    3ZrCpx   OS  213   7.416   0.562   6.366  0.0345 -0.3047  0.2885
    3ZrCpx   OS  214   7.647   0.423   6.356  0.4410  0.5000  0.1621
    3ZrCpx   OS  215   7.566   0.549   6.138 -0.1591  0.0021 -0.0262
    3ZrCpx   O2  216   7.647   0.697   6.342 -0.2303 -0.6502 -0.9242
    3ZrCpx    C  217   7.318   0.654   6.313  0.0104  0.2099  0.0181
    3ZrCpx    C  218   7.294   0.642   6.161  0.0966 -0.5791 -0.4609
    3ZrCpx    C  219   7.167   0.723   6.116 -0.4588 -0.3230  0.0643
    3ZrCpx    C  220   7.161   0.849   6.201 -0.2101  0.1260 -0.1864
    3ZrCpx    C  221   7.664   0.385   6.490 -0.0236 -0.6456  0.3411
    3ZrCpx    C  222   7.692   0.237   6.501  0.6909 -0.0282  0.7297
    3ZrCpx    C  223   7.722   0.194   6.643  0.1269 -0.2446  0.7787
    3ZrCpx    C  224   7.615   0.226   6.748  0.3469  0.2513  1.0031
    3ZrCpx    C  225   7.681   0.538   6.064 -0.0940  0.1401  0.0742
    3ZrCpx    C  226   7.725   0.398   6.070  0.1537  0.6086  0.1552
    3ZrCpx    C  227   7.833   0.360   5.968  0.2665 -0.4974 -0.2216
    3ZrCpx    C  228   7.869   0.217   5.991  0.1567 -0.0980  0.6059
    3ZrCpx    H  229   7.229   0.639   6.374  0.4263 -0.0280  0.5717
    3ZrCpx    H  230   7.363   0.750   6.339 -2.0124  1.0570  0.4883
    3ZrCpx    H  231   7.366   0.692   6.096 -2.3751  2.7023 -0.7812
    3ZrCpx    H  232   7.286   0.541   6.121  1.1335 -0.2038 -1.6610
    3ZrCpx    H  233   7.088   0.656   6.149 -1.6180  1.1025  0.2569
    3ZrCpx    H  234   7.167   0.755   6.011 -0.0421  0.2683  0.2409
    3ZrCpx    H  235   7.094   0.919   6.152 -0.1375 -0.6444 -1.4214
    3ZrCpx    H  236   7.254   0.905   6.216 -0.0168 -0.4206  0.6613
    3ZrCpx    H  237   7.126   0.827   6.302 -1.8206 -1.0074 -0.9705
    3ZrCpx    H  238   7.580   0.418   6.550  0.8963 -0.4137  1.5266
    3ZrCpx    H  239   7.755   0.435   6.522  0.5232 -0.9805 -0.6527
    3ZrCpx    H  240   7.605   0.183   6.462  1.1732  0.1504 -0.6464
    3ZrCpx    H  241   7.777   0.211   6.438  0.2396 -1.0271  0.5131
    3ZrCpx    H  242   7.752   0.089   6.635  2.1742  0.2718  1.2886
    3ZrCpx    H  243   7.816   0.237   6.678  0.7066 -0.9372  0.0958
    3ZrCpx    H  244   7.625   0.168   6.840 -1.2991 -1.0239  0.3967
    3ZrCpx    H  245   7.510   0.224   6.720  0.6481 -1.2042 -0.0593
    3ZrCpx    H  246   7.633   0.328   6.782  0.5152  0.9239 -1.0190
    3ZrCpx    H  247   7.675   0.571   5.961  1.7416  1.7419  0.4486
    3ZrCpx    H  248   7.756   0.603   6.110  0.6179 -0.2035 -0.5807
    3ZrCpx    H  249   7.757   0.374   6.171 -2.3021  1.6244  1.2207
    3ZrCpx    H  250   7.645   0.327   6.049 -0.5098  0.8461  1.8033
    3ZrCpx    H  251   7.802   0.384   5.866  0.8326  1.4728  0.0535
    3ZrCpx    H  252   7.924   0.417   5.983  0.0191  0.0646 -0.8217
    3ZrCpx    H  253   7.958   0.190   5.935  0.1285  0.3920  0.3198
    3ZrCpx    H  254   7.777   0.160   5.976  0.8622 -0.9158 -0.6559
    3ZrCpx    H  255   7.892   0.209   6.097 -1.3103 -1.5292  0.8426
    3ZrCpx    P  256   8.024   1.018   6.666 -0.1261  0.1302  0.1185
    3ZrCpx   OS  257   8.065   0.907   6.796 -0.6042 -0.2599 -0.3609
    3ZrCpx   OS  258   7.989   1.168   6.728 -0.5487 -0.5812  0.4885
    3ZrCpx   OS  259   8.168   1.037   6.587 -0.2763  0.0815 -0.5774
    3ZrCpx   O2  260   7.923   0.967   6.564  0.4228  0.0722 -0.6266
    3ZrCpx    C  261   8.163   0.940   6.893 -0.0452 -0.0787 -0.5075
    3ZrCpx    C  262   8.140   1.071   6.962 -0.2591 -0.2306  0.2142
    3ZrCpx    C  263   8.212   1.084   7.094  0.7056  0.1405 -0.2128
    3ZrCpx    C  264   8.277   1.222   7.110 -0.3845 -0.0562 -0.3750
    3ZrCpx    C  265   7.965   1.263   6.636 -0.2145 -0.3419  0.5595
    3ZrCpx    C  266   8.064   1.377   6.656 -0.4302 -0.3311  0.0214
    3ZrCpx    C  267   8.068   1.442   6.793  0.2607 -0.3144 -1.3546
    3ZrCpx    C  268   8.098   1.593   6.797 -0.2145 -0.6445  0.0968
    3ZrCpx    C  269   8.232   0.920   6.543  0.5458 -0.1412 -0.2455
    3ZrCpx    C  270   8.376   0.937   6.499  0.6014  0.0924  0.1900
    3ZrCpx    C  271   8.407   0.854   6.369 -0.2442  0.4157 -0.3983
    3ZrCpx    C  272   8.555   0.876   6.333  0.4145  0.3936  0.3209
    3ZrCpx    H  273   8.258   0.937   6.838  0.9437  0.8994  1.0924
    3ZrCpx    H  274   8.184   0.861   6.965 -0.1357 -0.1532 -0.5627
    3ZrCpx    H  275   8.166   1.155   6.897  1.5637 -0.4759  0.5984
    3ZrCpx    H  276   8.035   1.080   6.990 -0.1890  0.7652  0.1961
    3ZrCpx    H  277   8.154   1.066   7.184  0.4043 -0.7097 -0.5716
    3ZrCpx    H  278   8.293   1.010   7.100  1.5523  0.8964 -1.9050
    3ZrCpx    H  279   8.315   1.240   7.211 -2.7065 -1.4599  0.7878
    3ZrCpx    H  280   8.199   1.295   7.088  1.6756  1.7545 -1.8150
    3ZrCpx    H  281   8.348   1.255   7.034 -0.4190 -2.8864 -1.6981
    3ZrCpx    H  282   7.861   1.295   6.648 -0.5245 -1.2391  0.2792
    3ZrCpx    H  283   7.983   1.224   6.536 -1.7294 -3.0236  1.3038
    3ZrCpx    H  284   8.036   1.454   6.584 -0.4673  0.4152  0.8355
    3ZrCpx    H  285   8.165   1.344   6.633 -1.9696 -3.0638 -3.3629
    3ZrCpx    H  286   7.975   1.424   6.846  1.3090 -1.0799  0.2807
    3ZrCpx    H  287   8.152   1.392   6.842 -0.0134  0.9556  0.4876
    3ZrCpx    H  288   8.135   1.623   6.895 -1.3218  0.1727  0.2763
    3ZrCpx    H  289   7.999   1.637   6.787 -0.0440  0.1669  1.8074
    3ZrCpx    H  290   8.171   1.623   6.721 -0.2521 -1.0051 -0.0847
    3ZrCpx    H  291   8.178   0.895   6.452 -2.1171 -1.5304  1.6629
    3ZrCpx    H  292   8.229   0.843   6.619  3.1044  1.5412  1.6444
    3ZrCpx    H  293   8.400   1.042   6.481  0.0083  0.4113  1.2528
    3ZrCpx    H  294   8.444   0.898   6.575  1.0213 -1.4749 -0.9497
    3ZrCpx    H  295   8.333   0.889   6.297 -0.7406  0.3343  0.0763
    3ZrCpx    H  296   8.381   0.751   6.391 -1.3561  0.8261  0.2284
    3ZrCpx    H  297   8.586   0.832   6.239 -1.1230 -2.2783  1.0122
    3ZrCpx    H  298   8.576   0.982   6.321 -0.8910  0.6609  0.3127
    3ZrCpx    H  299   8.621   0.834   6.408  0.8868  1.2007  0.3649
    3ZrCpx    N  300   7.695   0.719   6.630 -0.3178 -0.5747  0.5303
    3ZrCpx    O  301   7.620   0.821   6.605 -0.4561 -0.2786 -0.3622
    3ZrCpx    O  302   7.655   0.615   6.690 -0.0430  0.1517 -0.3342
    3ZrCpx    O  303   7.797   0.713   6.570 -0.1798  0.2127  0.1603
    3ZrCpx    N  304   7.980   0.841   6.253 -0.0082 -0.0657  0.0166
    3ZrCpx    O  305   8.104   0.816   6.217 -0.1900  0.6970 -0.4119
    3ZrCpx    O  306   7.918   0.758   6.329 -0.2788 -0.1412 -0.3663
    3ZrCpx    O  307   7.938   0.962   6.261  0.3132  0.2879  0.7466
    3ZrCpx    N  308   7.683   1.165   6.464  1.0687  0.5252  0.0907
    3ZrCpx    O  309   7.676   1.285   6.504  0.0674  0.5454  0.1669
    3ZrCpx    O  310   7.657   1.071   6.542 -0.0943 -0.2577  0.6740
    3ZrCpx    O  311   7.753   1.136   6.367  0.8066  0.0618  0.0603
    3ZrCpx    N  312   7.561   0.955   6.214 -0.3390 -0.3145 -0.2883
    3ZrCpx    O  313   7.531   0.948   6.334  1.1367  0.0994 -0.2701
    3ZrCpx    O  314   7.475   0.932   6.126  0.2688 -0.3208  0.0392
    3ZrCpx    O  315   7.676   0.921   6.188  0.6449  0.2276 -0.0704
    4ZrCpx   Zr  316   4.203   4.324   8.060 -0.1380 -0.0552  0.2364
    4ZrCpx    P  317   3.977   4.592   8.207  0.4107  0.0605  0.3167
    4ZrCpx   OS  318   3.835   4.629   8.109 -0.9563  0.4305  0.2737
    4ZrCpx   OS  319   4.056   4.745   8.237 -0.0503  0.0457  0.1930
    4ZrCpx   OS  320   3.906   4.545   8.352  0.1436  0.5371 -0.1391
    4ZrCpx   O2  321   4.064   4.482   8.147  0.4009  0.0461  0.1625
    4ZrCpx    C  322   3.765   4.526   8.054  0.5960  0.2970 -0.0400
    4ZrCpx    C  323   3.623   4.566   8.021 -0.1683 -0.2722  0.1848
    4ZrCpx    C  324   3.565   4.472   7.913  0.2147 -0.1637 -0.0441
    4ZrCpx    C  325   3.534   4.327   7.964  0.5415 -0.2320  0.3145
    4ZrCpx    C  326   4.181   4.758   8.309  0.4681 -1.0684  0.4213
    4ZrCpx    C  327   4.196   4.903   8.361 -0.2874 -0.6667 -0.6343
    4ZrCpx    C  328   4.335   4.962   8.345  0.2212  0.1764  0.4654
    4ZrCpx    C  329   4.355   5.070   8.449 -0.6282 -0.2539  0.2459
    4ZrCpx    C  330   3.843   4.641   8.438  0.7010 -1.0538  0.0019
    4ZrCpx    C  331   3.928   4.674   8.566 -0.3891 -0.2027 -0.4829
    4ZrCpx    C  332   3.854   4.700   8.696 -0.3313  0.2898  0.2640
    4ZrCpx    C  333   3.817   4.847   8.716  0.4122 -0.3105  0.1419
    4ZrCpx    H  334   3.824   4.496   7.967  1.9914  2.4010  0.1515
    4ZrCpx    H  335   3.767   4.433   8.111 -1.7809  0.3406  0.1816
    4ZrCpx    H  336   3.640   4.668   7.987  3.3043 -0.8476  0.0600
    4ZrCpx    H  337   3.563   4.593   8.107  0.4620  0.2903  0.4521
    4ZrCpx    H  338   3.487   4.521   7.856  2.1423  2.3954 -0.5500
    4ZrCpx    H  339   3.641   4.461   7.836  0.7394  0.1093  0.4322
    4ZrCpx    H  340   3.615   4.288   8.025 -0.5323 -1.1061  1.2043
    4ZrCpx    H  341   3.508   4.256   7.885 -1.8537 -0.3517  1.1603
    4ZrCpx    H  342   3.450   4.328   8.034  2.1195 -0.9298  2.2590
    4ZrCpx    H  343   4.258   4.719   8.243 -0.1959 -1.2415 -0.2560
    4ZrCpx    H  344   4.164   4.696   8.397 -0.5557  1.5480  2.1190
    4ZrCpx    H  345   4.170   4.903   8.466 -0.9791  0.0263 -0.8087
    4ZrCpx    H  346   4.128   4.966   8.305 -1.4414 -3.0449 -1.9913
    4ZrCpx    H  347   4.350   4.996   8.243  1.2958 -1.1753  0.1560
    4ZrCpx    H  348   4.414   4.889   8.367  1.2474  1.3006  0.5921
    4ZrCpx    H  349   4.348   5.015   8.543  0.3892 -1.0386 -0.1320
    4ZrCpx    H  350   4.279   5.148   8.447 -2.6118 -2.1569 -2.4507
    4ZrCpx    H  351   4.459   5.101   8.441 -0.5369  0.4524  3.4509
    4ZrCpx    H  352   3.824   4.730   8.379 -0.2766  0.0952  1.9955
    4ZrCpx    H  353   3.748   4.595   8.463  1.3551 -2.4871 -0.1060
    4ZrCpx    H  354   3.999   4.592   8.578  1.1598  1.1095 -0.5078
    4ZrCpx    H  355   3.986   4.760   8.532 -0.2818  0.2825  0.9156
    4ZrCpx    H  356   3.758   4.648   8.687  0.2957 -0.7838 -0.4044
    4ZrCpx    H  357   3.907   4.659   8.782  0.5693  2.2728  0.6823
    4ZrCpx    H  358   3.899   4.918   8.709  2.0231 -2.2478 -1.1341
    4ZrCpx    H  359   3.762   4.853   8.810 -2.0061  0.5247 -1.2840
    4ZrCpx    H  360   3.746   4.868   8.637  0.9837 -0.9697 -0.5579
    4ZrCpx    P  361   4.214   4.034   7.782  0.3032  0.4602 -0.0179
    4ZrCpx   OS  362   4.352   4.022   7.693  0.4717 -0.0925  0.2848
    4ZrCpx   OS  363   4.092   4.039   7.661 -0.5145 -0.9964 -0.3020
    4ZrCpx   OS  364   4.203   3.875   7.847  0.2667  0.0890 -0.0586
    4ZrCpx   O2  365   4.208   4.151   7.886 -0.2009  0.4792  0.2549
    4ZrCpx    C  366   4.397   4.144   7.631  0.3965  0.7207  0.1541
    4ZrCpx    C  367   4.526   4.187   7.702  0.5692 -0.2807  0.6064
    4ZrCpx    C  368   4.568   4.331   7.670  0.2646 -0.2890 -1.2842
    4ZrCpx    C  369   4.668   4.391   7.769 -0.0697  0.0482  0.3806
    4ZrCpx    C  370   4.096   3.957   7.547 -0.0007 -0.0768  0.1723
    4ZrCpx    C  371   4.069   3.804   7.564  0.1249 -1.0611 -0.2989
    4ZrCpx    C  372   4.139   3.728   7.456  0.3809 -0.7642  0.5455
    4ZrCpx    C  373   4.093   3.583   7.439  0.1931  0.1974  0.4333
    4ZrCpx    C  374   4.160   3.843   7.979 -0.0419  0.5615  0.3202
    4ZrCpx    C  375   4.006   3.851   8.006 -0.3727  0.0805  0.9775
    4ZrCpx    C  376   3.970   3.823   8.151  0.2475 -0.2656  0.3625
    4ZrCpx    C  377   3.823   3.779   8.156  0.6897 -0.4371  0.0772
    4ZrCpx    H  378   4.312   4.212   7.629 -0.1444  0.0170 -1.0810
    4ZrCpx    H  379   4.414   4.127   7.525  0.6363 -2.0647  0.5880
    4ZrCpx    H  380   4.509   4.178   7.809 -0.5104 -2.8334  0.2552
    4ZrCpx    H  381   4.603   4.111   7.686  1.6022  1.3126 -2.4526
    4ZrCpx    H  382   4.477   4.390   7.676  0.5828  0.0422  0.5561
    4ZrCpx    H  383   4.594   4.335   7.564 -2.7462  0.8403 -2.0261
    4ZrCpx    H  384   4.754   4.327   7.751 -1.0837 -1.4836  0.7959
    4ZrCpx    H  385   4.693   4.496   7.759  3.5130 -0.5819  2.2010
    4ZrCpx    H  386   4.627   4.386   7.870 -1.6400 -0.8954 -0.2650
    4ZrCpx    H  387   4.193   3.979   7.502 -0.9255  0.1532 -1.7850
    4ZrCpx    H  388   4.031   3.998   7.469  0.3628  0.8212  0.3377
    4ZrCpx    H  389   3.961   3.792   7.571 -0.1982  0.9992 -1.2758
    4ZrCpx    H  390   4.110   3.767   7.658  0.6154  1.9755  0.7473
    4ZrCpx    H  391   4.243   3.711   7.486 -0.0844 -0.2946  2.4443
    4ZrCpx    H  392   4.125   3.783   7.363  0.8855  0.2612  1.0650
    4ZrCpx    H  393   4.158   3.513   7.388 -2.4095 -1.5396 -0.5841
    4ZrCpx    H  394   3.998   3.590   7.386 -0.5728 -2.8102  1.3461
    4ZrCpx    H  395   4.069   3.543   7.538 -1.5236  0.7140  0.2464
    4ZrCpx    H  396   4.216   3.910   8.044  2.4181 -1.5019  0.3992
    4ZrCpx    H  397   4.198   3.741   7.994 -1.2345  0.0180 -0.3176
    4ZrCpx    H  398   3.964   3.787   7.929  1.0307  0.7574 -0.3861
    4ZrCpx    H  399   3.971   3.951   7.980  0.6313  0.4639  1.0661
    4ZrCpx    H  400   3.996   3.911   8.211 -0.3888 -0.8454  1.5118
    4ZrCpx    H  401   4.028   3.741   8.192  3.5428  0.6866 -2.1341
    4ZrCpx    H  402   3.783   3.760   8.255  0.5552  0.3873  0.1872
    4ZrCpx    H  403   3.822   3.682   8.107  1.9878  0.1201 -1.0824
    4ZrCpx    H  404   3.753   3.847   8.107  4.0501  2.5399 -0.8403
    4ZrCpx    N  405   3.939   4.212   8.099 -0.3185 -0.4204 -0.1182
    4ZrCpx    O  406   4.044   4.197   8.176 -0.4371  0.2883  0.0952
    4ZrCpx    O  407   3.821   4.194   8.137  0.4440  0.2192  0.4171
    4ZrCpx    O  408   3.968   4.273   7.992 -0.4630  0.2016  0.2858
    4ZrCpx    N  409   4.258   4.496   7.839  0.4989  0.1094 -0.3476
    4ZrCpx    O  410   4.275   4.569   7.735 -0.0921  0.7525  0.3077
    4ZrCpx    O  411   4.147   4.476   7.891  0.1858  0.3020 -0.1289
    4ZrCpx    O  412   4.350   4.422   7.882  0.0708 -0.0613  0.0008
    4ZrCpx    N  413   4.405   4.133   8.138 -0.2809  0.7131  0.1630
    4ZrCpx    O  414   4.476   4.037   8.126 -0.0716 -0.5954 -0.2859
    4ZrCpx    O  415   4.280   4.123   8.156 -0.0595 -0.1475  0.2655
    4ZrCpx    O  416   4.436   4.239   8.072 -0.0158 -0.3698  0.2074
    4ZrCpx    N  417   4.323   4.472   8.269  0.3849 -0.1173 -0.2549
    4ZrCpx    O  418   4.274   4.357   8.282  0.2524  0.4947  0.2963
    4ZrCpx    O  419   4.397   4.527   8.361 -0.3410  0.2425 -0.7074
    4ZrCpx    O  420   4.333   4.504   8.148 -0.1513 -0.5113  0.4197
    5ZrCpx   Zr  421   5.074   2.465  10.055  0.1308 -0.2375 -0.3748
    5ZrCpx    P  422   5.209   2.653   9.743  0.3537 -0.0982 -0.2665
    5ZrCpx   OS  423   5.097   2.652   9.613 -0.1489 -0.0020  0.1017
    5ZrCpx   OS  424   5.358   2.608   9.688  0.2372  0.1614  0.0815
    5ZrCpx   OS  425   5.229   2.823   9.772 -0.4786 -0.0289 -0.6717
    5ZrCpx   O2  426   5.155   2.580   9.865  0.7959  0.1529 -0.0269
    5ZrCpx    C  427   4.961   2.612   9.632 -0.2138 -0.4891 -0.2521
    5ZrCpx    C  428   4.934   2.462   9.603  0.1776 -0.5729 -1.1576
    5ZrCpx    C  429   4.789   2.426   9.615  0.3493  0.0681  0.5148
    5ZrCpx    C  430   4.711   2.507   9.519 -0.2135 -0.4083  0.1506
    5ZrCpx    C  431   5.374   2.478   9.632  0.1537 -0.3456  0.1268
    5ZrCpx    C  432   5.495   2.471   9.541  0.3399  0.0742  0.0466
    5ZrCpx    C  433   5.507   2.332   9.487 -0.0115  0.5194 -0.2012
    5ZrCpx    C  434   5.556   2.233   9.585 -0.5330 -0.3687 -0.0447
    5ZrCpx    C  435   5.320   2.897   9.683  0.3629  0.3947  0.0795
    5ZrCpx    C  436   5.237   2.992   9.600  0.2893  0.9411  1.0346
    5ZrCpx    C  437   5.322   3.076   9.511  0.7102  0.1519  0.5469
    5ZrCpx    C  438   5.235   3.184   9.441 -0.0850 -0.9880 -0.1743
    5ZrCpx    H  439   4.940   2.622   9.739 -0.0817  0.6399 -0.3320
    5ZrCpx    H  440   4.889   2.670   9.575  1.1493  1.6870  0.1743
    5ZrCpx    H  441   4.949   2.444   9.497 -2.2671 -1.9040 -1.3183
    5ZrCpx    H  442   4.994   2.391   9.661  0.3592 -1.5074 -2.4706
    5ZrCpx    H  443   4.784   2.319   9.594  0.9039  0.1622 -0.1084
    5ZrCpx    H  444   4.761   2.434   9.720  3.5655  2.5980  1.2911
    5ZrCpx    H  445   4.613   2.461   9.530  0.0681 -0.7294  1.4273
    5ZrCpx    H  446   4.732   2.519   9.412 -2.9502 -0.3783 -0.4132
    5ZrCpx    H  447   4.693   2.602   9.570  2.2731  0.6386 -0.8208
    5ZrCpx    H  448   5.284   2.463   9.571  0.5600  0.8895 -0.7817
    5ZrCpx    H  449   5.380   2.408   9.716 -2.8326 -0.1794  0.5639
    5ZrCpx    H  450   5.585   2.492   9.599  1.2583 -2.8976 -0.1993
    5ZrCpx    H  451   5.496   2.545   9.461  0.2601 -0.0106 -0.0322
    5ZrCpx    H  452   5.579   2.323   9.405 -0.5426  1.5051 -0.7857
    5ZrCpx    H  453   5.409   2.304   9.448  0.8254 -0.7017 -1.4757
    5ZrCpx    H  454   5.477   2.208   9.655 -1.9454 -1.9795 -2.1468
    5ZrCpx    H  455   5.648   2.263   9.636 -0.5228  0.0132 -0.2845
    5ZrCpx    H  456   5.574   2.137   9.537  0.2882 -0.9938  1.4998
    5ZrCpx    H  457   5.375   2.836   9.611  0.3943 -0.8647  1.1540
    5ZrCpx    H  458   5.382   2.954   9.752 -0.7965 -1.2728  2.5838
    5ZrCpx    H  459   5.172   3.042   9.672  0.7248 -1.3833  3.1187
    5ZrCpx    H  460   5.168   2.936   9.538  0.0391 -0.2845  2.3994
    5ZrCpx    H  461   5.370   3.003   9.447 -0.3191 -0.2750  0.2535
    5ZrCpx    H  462   5.390   3.123   9.582  2.2550 -2.7452  1.0585
    5ZrCpx    H  463   5.289   3.245   9.369  0.8348  0.0286  1.3291
    5ZrCpx    H  464   5.205   3.250   9.522  0.1776  1.1713 -1.7921
    5ZrCpx    H  465   5.152   3.143   9.384  0.6943 -4.4818  1.0730
    5ZrCpx    P  466   4.950   2.559  10.414  0.0524  0.1361  0.0893
    5ZrCpx   OS  467   5.084   2.574  10.529 -0.2140 -0.5992 -0.3869
    5ZrCpx   OS  468   4.842   2.455  10.503 -0.0966  0.4215 -0.0763
    5ZrCpx   OS  469   4.858   2.708  10.420 -0.4463 -0.2148  0.1573
    5ZrCpx   O2  470   4.981   2.512  10.271  0.5575  0.1995  0.0573
    5ZrCpx    C  471   5.151   2.462  10.573 -0.5278  0.7092  0.4044
    5ZrCpx    C  472   5.075   2.401  10.689  0.3259  0.4025  0.6669
    5ZrCpx    C  473   5.150   2.293  10.776  0.3386 -0.2727 -0.0408
    5ZrCpx    C  474   5.288   2.323  10.835 -0.1335  0.1478 -0.5980
    5ZrCpx    C  475   4.701   2.450  10.485 -0.0210 -0.6495 -0.4661
    5ZrCpx    C  476   4.660   2.444  10.335  0.8243  0.1877 -0.1070
    5ZrCpx    C  477   4.513   2.397  10.336 -0.5035  0.8748 -0.1554
    5ZrCpx    C  478   4.410   2.485  10.409  0.5443 -0.0470  0.4460
    5ZrCpx    C  479   4.907   2.826  10.349 -0.2384  0.2924  0.7604
    5ZrCpx    C  480   4.816   2.858  10.229 -0.3903  0.4644 -0.5495
    5ZrCpx    C  481   4.859   2.993  10.183 -0.6204 -0.0283 -0.0127
    5ZrCpx    C  482   4.985   3.000  10.089  0.2613 -0.4745 -0.4164
    5ZrCpx    H  483   5.161   2.398  10.486 -2.4643  0.2497  0.5154
    5ZrCpx    H  484   5.253   2.482  10.607  0.4973  1.0747 -2.7125
    5ZrCpx    H  485   5.049   2.474  10.765  0.0958  0.7770  0.2327
    5ZrCpx    H  486   4.982   2.350  10.663  0.4212 -0.2621  1.5921
    5ZrCpx    H  487   5.174   2.207  10.713  4.3579  0.4885  0.3272
    5ZrCpx    H  488   5.083   2.240  10.843  0.6553  0.2245  0.6727
    5ZrCpx    H  489   5.281   2.369  10.934 -3.8297 -0.8068 -0.3524
    5ZrCpx    H  490   5.347   2.391  10.773  2.0891  0.7288  2.0504
    5ZrCpx    H  491   5.347   2.234  10.855 -0.7438 -0.1295 -0.0145
    5ZrCpx    H  492   4.666   2.540  10.535  1.8861  0.7163 -1.5333
    5ZrCpx    H  493   4.673   2.364  10.546 -1.8379  0.9596  1.0248
    5ZrCpx    H  494   4.727   2.382  10.275 -0.2159 -1.2096  0.1506
    5ZrCpx    H  495   4.673   2.545  10.295  0.9865  0.6031  0.9780
    5ZrCpx    H  496   4.486   2.368  10.235  1.2178  0.4813 -0.5227
    5ZrCpx    H  497   4.509   2.307  10.398  0.0882  0.1350 -1.1827
    5ZrCpx    H  498   4.311   2.440  10.398 -0.8129  3.2241 -1.2885
    5ZrCpx    H  499   4.397   2.589  10.379 -0.8547 -0.2903  0.1777
    5ZrCpx    H  500   4.431   2.484  10.516 -0.3493 -0.2114  0.6244
    5ZrCpx    H  501   5.010   2.814  10.317 -0.3657  0.5209  0.2471
    5ZrCpx    H  502   4.908   2.915  10.412  0.9059  1.8123 -1.3517
    5ZrCpx    H  503   4.712   2.866  10.262 -0.0004 -0.5796  1.0076
    5ZrCpx    H  504   4.820   2.779  10.154  2.3695  0.8819 -0.8897
    5ZrCpx    H  505   4.873   3.055  10.271  0.0090  1.5480 -1.1991
    5ZrCpx    H  506   4.772   3.021  10.123 -0.2842 -3.4682 -2.2845
    5ZrCpx    H  507   5.080   2.989  10.142 -0.9002  1.4352  2.1687
    5ZrCpx    H  508   4.984   3.097  10.040 -2.7547 -0.5040 -0.5224
    5ZrCpx    H  509   4.993   2.918  10.017  0.0259 -1.9137  1.1691
    5ZrCpx    N  510   5.246   2.677  10.139 -0.2516  1.1784 -0.2806
    5ZrCpx    O  511   5.279   2.558  10.115  0.0223  0.3064  0.1348
    5ZrCpx    O  512   5.313   2.742  10.222 -0.0504  0.5011  0.0727
    5ZrCpx    O  513   5.123   2.702  10.117  0.3262 -0.4437 -0.1071
    5ZrCpx    N  514   4.805   2.510   9.982 -1.1613 -0.1437  0.4147
    5ZrCpx    O  515   4.686   2.547   9.983  0.5306 -0.0118  0.2787
    5ZrCpx    O  516   4.901   2.597   9.971  0.1112 -0.4920  0.3354
    5ZrCpx    O  517   4.835   2.401  10.038 -0.4963 -0.5484 -0.4714
    5ZrCpx    N  518   5.121   2.235  10.219 -0.3160 -0.3154 -0.6272
    5ZrCpx    O  519   5.117   2.157  10.325  0.4798 -0.4651  0.2581
    5ZrCpx    O  520   5.190   2.338  10.217 -0.0227  0.1323 -0.5263
    5ZrCpx    O  521   5.020   2.230  10.138  0.2116 -0.3765 -0.1084
    5ZrCpx    N  522   5.142   2.270   9.870 -0.1142  0.2479  0.1249
    5ZrCpx    O  523   5.224   2.323   9.943 -0.3351  0.5136  0.1209
    5ZrCpx    O  524   5.173   2.188   9.776  0.2525 -0.3013  0.1145
    5ZrCpx    O  525   5.033   2.328   9.865 -0.1535 -0.5315 -0.1520
    6ZrCpx   Zr  526   6.403   2.759  10.492 -0.0640  0.1550 -0.2641
    6ZrCpx    P  527   6.297   3.062  10.709 -0.0080  0.5431  0.5474
    6ZrCpx   OS  528   6.169   3.027  10.810 -0.0930  0.5958 -0.5194
    6ZrCpx   OS  529   6.266   3.189  10.598  0.3673 -0.4051 -0.1749
    6ZrCpx   OS  530   6.413   3.136  10.806 -0.9325  0.1904 -0.3602
    6ZrCpx   O2  531   6.346   2.935  10.635 -0.8149  0.1525 -0.3625
    6ZrCpx    C  532   6.177   2.918  10.897  0.1740 -0.3748  0.1215
    6ZrCpx    C  533   6.279   2.945  11.014 -0.8373  0.0431 -0.1021
    6ZrCpx    C  534   6.242   2.858  11.133 -0.3975  0.3613  0.1433
    6ZrCpx    C  535   6.265   2.705  11.114 -0.1189 -0.2264  0.1484
    6ZrCpx    C  536   6.219   3.322  10.648  0.6220  0.3384  0.5182
    6ZrCpx    C  537   6.257   3.428  10.537 -0.8318 -0.3083 -0.2166
    6ZrCpx    C  538   6.258   3.577  10.582  0.4116 -0.0320 -0.0633
    6ZrCpx    C  539   6.272   3.669  10.459  0.6226 -0.9825  0.4490
    6ZrCpx    C  540   6.545   3.144  10.775 -0.0821  0.0067  0.3855
    6ZrCpx    C  541   6.564   3.264  10.682 -0.5029 -0.6557  0.3598
    6ZrCpx    C  542   6.713   3.306  10.650  0.2774 -0.6938 -0.7186
    6ZrCpx    C  543   6.707   3.423  10.554 -0.3211 -0.5691  0.1416
    6ZrCpx    H  544   6.081   2.894  10.943  0.7891 -3.9245 -0.2916
    6ZrCpx    H  545   6.201   2.831  10.837  2.3873  1.8856 -2.3819
    6ZrCpx    H  546   6.250   3.044  11.051  0.2138 -0.3394  1.8136
    6ZrCpx    H  547   6.385   2.941  10.990 -1.2592 -1.8890 -1.6943
    6ZrCpx    H  548   6.140   2.890  11.155 -1.3909 -1.4769 -1.6328
    6ZrCpx    H  549   6.308   2.898  11.210 -1.4205 -0.8867  1.6957
    6ZrCpx    H  550   6.217   2.642  11.190  0.2512 -0.2537  0.3564
    6ZrCpx    H  551   6.369   2.680  11.099  0.0942  0.9874 -0.4437
    6ZrCpx    H  552   6.216   2.679  11.020  0.8637 -0.5406 -0.2772
    6ZrCpx    H  553   6.260   3.339  10.748  1.5350 -0.6607  0.3311
    6ZrCpx    H  554   6.112   3.322  10.668  0.6991 -0.7569  0.9617
    6ZrCpx    H  555   6.172   3.415  10.470 -0.2580  0.0072 -1.0162
    6ZrCpx    H  556   6.350   3.407  10.482  1.5122  0.8984  3.1609
    6ZrCpx    H  557   6.163   3.599  10.631 -0.5483 -1.1982 -1.3413
    6ZrCpx    H  558   6.336   3.588  10.656 -0.0785 -3.4437  1.0452
    6ZrCpx    H  559   6.226   3.765  10.480 -1.6593 -2.0921  0.7770
    6ZrCpx    H  560   6.214   3.624  10.378 -2.5697  0.0835  2.0388
    6ZrCpx    H  561   6.377   3.680  10.433  0.8080  1.0890  1.9920
    6ZrCpx    H  562   6.580   3.053  10.725 -0.8557 -0.7221  1.1450
    6ZrCpx    H  563   6.604   3.145  10.867 -1.6718  1.6188  1.4252
    6ZrCpx    H  564   6.522   3.354  10.728  0.6770  0.2467 -0.2794
    6ZrCpx    H  565   6.506   3.240  10.593 -0.7011 -1.4188  0.6932
    6ZrCpx    H  566   6.759   3.217  10.609 -1.5239 -2.5422  1.0972
    6ZrCpx    H  567   6.753   3.309  10.752  0.6175  0.7273 -0.8797
    6ZrCpx    H  568   6.654   3.506  10.601 -1.5923  0.3124 -2.7527
    6ZrCpx    H  569   6.660   3.406  10.458 -1.8934  0.1655  0.7674
    6ZrCpx    H  570   6.810   3.455  10.536  0.1513 -1.1365  1.6675
    6ZrCpx    P  571   6.329   2.376  10.495 -0.2426  0.0440  0.2362
    6ZrCpx   OS  572   6.373   2.282  10.359  1.0511 -0.8064  0.4996
    6ZrCpx   OS  573   6.164   2.351  10.533  0.1180  0.5809 -0.1917
    6ZrCpx   OS  574   6.404   2.303  10.632 -0.3080  0.1960 -0.0671
    6ZrCpx   O2  575   6.375   2.523  10.483 -0.0670 -0.6171 -0.6354
    6ZrCpx    C  576   6.489   2.300  10.292 -0.0767  0.0742  1.1089
    6ZrCpx    C  577   6.606   2.217  10.349  1.3318  0.2237 -0.1076
    6ZrCpx    C  578   6.734   2.259  10.279 -0.3655 -0.1031 -0.2941
    6ZrCpx    C  579   6.854   2.188  10.330  0.2898 -0.0310 -0.2487
    6ZrCpx    C  580   6.113   2.214  10.549 -0.7138  0.3582 -0.0426
    6ZrCpx    C  581   6.066   2.153  10.416 -0.1094 -0.4006  0.5826
    6ZrCpx    C  582   5.958   2.043  10.433 -0.2227  0.1081 -0.2648
    6ZrCpx    C  583   5.901   2.009  10.295  0.6115  0.0269 -0.1171
    6ZrCpx    C  584   6.409   2.348  10.763 -0.3580 -0.0288  0.8003
    6ZrCpx    C  585   6.276   2.360  10.837 -0.2802 -0.1103 -0.0661
    6ZrCpx    C  586   6.318   2.395  10.984 -0.3572 -0.6623 -0.7864
    6ZrCpx    C  587   6.386   2.277  11.049 -0.2613 -0.2041 -0.0921
    6ZrCpx    H  588   6.520   2.404  10.295 -0.9739  0.3284  1.8906
    6ZrCpx    H  589   6.458   2.281  10.189  0.0458  2.5476  0.5729
    6ZrCpx    H  590   6.614   2.228  10.457  0.4270  1.5946 -0.1768
    6ZrCpx    H  591   6.586   2.113  10.324  0.7105  0.5251 -0.8767
    6ZrCpx    H  592   6.761   2.363  10.297  1.0276 -0.8103  1.9302
    6ZrCpx    H  593   6.722   2.250  10.171 -2.6560  0.2569 -0.0923
    6ZrCpx    H  594   6.842   2.080  10.325 -0.7472  0.0530  0.2198
    6ZrCpx    H  595   6.874   2.224  10.431  1.5568  0.5962 -0.7194
    6ZrCpx    H  596   6.931   2.218  10.259 -0.3865 -1.2722 -1.5160
    6ZrCpx    H  597   6.033   2.210  10.623  1.5109 -0.1374  2.4160
    6ZrCpx    H  598   6.193   2.160  10.600 -1.1081 -2.1101 -1.9274
    6ZrCpx    H  599   6.013   2.233  10.364  0.9009  1.1926  1.9776
    6ZrCpx    H  600   6.148   2.113  10.356 -1.0323  0.2061 -1.1320
    6ZrCpx    H  601   5.872   2.085  10.486 -0.7683 -0.8376 -0.3877
    6ZrCpx    H  602   5.993   1.963  10.499  0.1521  2.1146  2.0323
    6ZrCpx    H  603   5.829   1.927  10.285  2.2101 -1.2839 -1.1580
    6ZrCpx    H  604   5.981   1.975  10.229  0.8457 -1.7589  1.0392
    6ZrCpx    H  605   5.865   2.107  10.267 -1.1036 -0.1329  1.4187
    6ZrCpx    H  606   6.465   2.442  10.768 -1.1659  0.5748 -0.9084
    6ZrCpx    H  607   6.472   2.276  10.813  2.3328  1.6272 -0.1015
    6ZrCpx    H  608   6.221   2.446  10.800 -0.1864  1.0661  2.4050
    6ZrCpx    H  609   6.215   2.270  10.837  2.6154 -2.1489 -1.7722
    6ZrCpx    H  610   6.379   2.485  10.988  0.0688 -1.0339  2.1242
    6ZrCpx    H  611   6.224   2.420  11.033  1.7032  2.6876  1.6822
    6ZrCpx    H  612   6.329   2.187  11.025  0.2621 -1.0498  1.7280
    6ZrCpx    H  613   6.384   2.287  11.158 -1.0611  4.9081 -0.4556
    6ZrCpx    H  614   6.489   2.261  11.018  0.4338  1.1628  1.4381
    6ZrCpx    N  615   6.467   2.698  10.759 -0.1859 -0.3345  1.0862
    6ZrCpx    O  616   6.550   2.749  10.680  0.1342 -0.7315 -0.7698
    6ZrCpx    O  617   6.495   2.664  10.880  0.9468 -0.1976  0.4415
    6ZrCpx    O  618   6.350   2.677  10.711 -0.1395 -0.1064 -0.7928
    6ZrCpx    N  619   6.141   2.720  10.398 -0.0364 -0.1902  0.9666
    6ZrCpx    O  620   6.026   2.679  10.368 -0.2328 -0.3476 -0.2877
    6ZrCpx    O  621   6.171   2.747  10.520  0.5805  0.3575  0.4070
    6ZrCpx    O  622   6.235   2.712  10.317 -1.1087 -0.3525 -0.5877
    6ZrCpx    N  623   6.616   2.674  10.321  0.0191  0.3960 -0.5088
    6ZrCpx    O  624   6.714   2.654  10.247 -0.0628  0.2987  0.2048
    6ZrCpx    O  625   6.617   2.664  10.445 -0.1782 -0.1289 -0.7660
    6ZrCpx    O  626   6.509   2.714  10.271 -0.1901  0.1434  0.0030
    6ZrCpx    N  627   6.478   3.010  10.390 -0.7871  0.4828 -0.6445
    6ZrCpx    O  628   6.562   2.931  10.447  1.1579 -0.1569 -0.2752
    6ZrCpx    O  629   6.512   3.123  10.345  0.9208 -0.2514 -0.3566
    6ZrCpx    O  630   6.365   2.956  10.360 -0.4348  0.7328  0.0968
    7ZrCpx   Zr  631   5.385   9.614   8.193 -0.1671 -0.0991  0.2912
    7ZrCpx    P  632   5.202   9.791   7.901  0.3292 -0.1466  0.1981
    7ZrCpx   OS  633   5.088   9.916   7.936 -0.1374  0.5458  0.0015
    7ZrCpx   OS  634   5.118   9.675   7.805  0.1027 -0.3694  0.8485
    7ZrCpx   OS  635   5.301   9.872   7.776  0.3844  0.0348  0.3128
    7ZrCpx   O2  636   5.275   9.730   8.022  0.0318 -0.5063 -0.5240
    7ZrCpx    C  637   5.139  10.027   8.009  0.2104  0.9750  0.8087
    7ZrCpx    C  638   5.110  10.166   7.947 -0.3976 -0.4483 -0.5250
    7ZrCpx    C  639   5.197  10.273   8.013 -0.1318 -0.0433  0.8935
    7ZrCpx    C  640   5.341  10.267   7.969 -0.0094  0.8351 -0.3115
    7ZrCpx    C  641   5.001   9.613   7.851  0.2093  0.0969 -0.4607
    7ZrCpx    C  642   4.897   9.609   7.736  0.2166  0.0214 -0.5521
    7ZrCpx    C  643   4.875   9.750   7.685  0.4328  0.4002 -0.4761
    7ZrCpx    C  644   4.799   9.760   7.550  0.3135 -0.7891  0.9096
    7ZrCpx    C  645   5.411   9.813   7.709 -0.6920 -0.1906  0.9075
    7ZrCpx    C  646   5.371   9.764   7.563 -0.3791 -0.5914 -0.0568
    7ZrCpx    C  647   5.479   9.688   7.478 -0.0263  0.1816 -0.2878
    7ZrCpx    C  648   5.434   9.654   7.331 -0.7491  0.4016 -1.1398
    7ZrCpx    H  649   5.109  10.020   8.114  1.2083  2.2024  1.1953
    7ZrCpx    H  650   5.246  10.006   8.018 -0.2341 -1.2333  1.2844
    7ZrCpx    H  651   5.007  10.195   7.970 -0.1592 -0.8063  1.1083
    7ZrCpx    H  652   5.120  10.167   7.839 -0.7288  0.4885 -0.5544
    7ZrCpx    H  653   5.182  10.269   8.121 -2.3021  2.3326  0.7325
    7ZrCpx    H  654   5.155  10.369   7.984  0.5899 -0.2309 -0.8686
    7ZrCpx    H  655   5.405  10.322   8.038  0.8983  0.0989 -0.5593
    7ZrCpx    H  656   5.353  10.300   7.866  0.7432  0.4552 -0.3492
    7ZrCpx    H  657   5.373  10.163   7.969 -1.5617  0.3579 -0.4516
    7ZrCpx    H  658   4.967   9.672   7.936  1.8820  0.4273 -0.0158
    7ZrCpx    H  659   5.028   9.511   7.878  0.7091  0.0911 -0.9816
    7ZrCpx    H  660   4.812   9.548   7.767 -1.0521  0.7289 -2.5532
    7ZrCpx    H  661   4.917   9.543   7.651  0.4472 -0.8009  0.1353
    7ZrCpx    H  662   4.972   9.788   7.654  1.3853 -0.8971  0.8151
    7ZrCpx    H  663   4.828   9.820   7.755 -0.3827 -1.1685  0.5976
    7ZrCpx    H  664   4.841   9.689   7.479 -0.5409 -0.8821  0.4946
    7ZrCpx    H  665   4.797   9.858   7.502 -0.8038  0.1370  2.8183
    7ZrCpx    H  666   4.694   9.733   7.562  0.5143 -1.1345  1.8971
    7ZrCpx    H  667   5.447   9.725   7.760  1.6662  0.2661  0.0714
    7ZrCpx    H  668   5.485   9.893   7.708 -1.1252  0.2154  0.2509
    7ZrCpx    H  669   5.279   9.706   7.571 -0.2919 -0.6010  0.9308
    7ZrCpx    H  670   5.335   9.850   7.506 -2.4258 -0.6349  1.1203
    7ZrCpx    H  671   5.502   9.597   7.534 -1.1062  1.2174  1.9024
    7ZrCpx    H  672   5.572   9.744   7.471 -1.1920  1.9539 -2.2074
    7ZrCpx    H  673   5.373   9.565   7.320 -0.2608 -0.4584  2.3814
    7ZrCpx    H  674   5.531   9.644   7.282 -0.2119  0.8919 -0.2030
    7ZrCpx    H  675   5.385   9.735   7.277 -2.4640  0.0957 -0.0901
    7ZrCpx    P  676   5.697   9.368   8.234  0.6692 -0.0139 -0.1730
    7ZrCpx   OS  677   5.647   9.207   8.215  0.2106  0.6794 -0.3532
    7ZrCpx   OS  678   5.793   9.375   8.375 -0.3033  0.0555  0.3417
    7ZrCpx   OS  679   5.820   9.389   8.111  0.3967  0.2317 -0.0763
    7ZrCpx   O2  680   5.573   9.461   8.230  0.1080  0.0714 -0.0297
    7ZrCpx    C  681   5.559   9.148   8.303 -0.5311  0.2299 -0.7137
    7ZrCpx    C  682   5.651   9.097   8.415  0.0958 -0.2047 -0.7107
    7ZrCpx    C  683   5.596   8.975   8.483  0.5540 -0.2009 -0.4900
    7ZrCpx    C  684   5.680   8.917   8.592  0.1151 -1.3425  0.1925
    7ZrCpx    C  685   5.767   9.473   8.474  0.1630  0.5640  0.0862
    7ZrCpx    C  686   5.833   9.608   8.447 -0.0233 -0.0649 -0.2031
    7ZrCpx    C  687   5.781   9.718   8.547  0.0333  0.2946  0.4194
    7ZrCpx    C  688   5.831   9.858   8.519 -0.2324  0.0049 -0.0743
    7ZrCpx    C  689   5.945   9.310   8.120 -0.2463  0.1197  0.4533
    7ZrCpx    C  690   5.918   9.178   8.052  0.2076  0.3444 -0.3524
    7ZrCpx    C  691   6.042   9.093   8.028 -0.0336 -0.3111 -0.0469
    7ZrCpx    C  692   6.109   9.041   8.152  0.3622 -0.3190 -0.3275
    7ZrCpx    H  693   5.492   9.229   8.331  0.3656  1.0096 -0.7984
    7ZrCpx    H  694   5.508   9.064   8.254  0.0973  0.8079 -2.4052
    7ZrCpx    H  695   5.657   9.177   8.488  1.2917  0.4043 -1.4674
    7ZrCpx    H  696   5.749   9.075   8.372 -0.6074 -0.4199 -2.2560
    7ZrCpx    H  697   5.579   8.894   8.411  1.7487  0.9474 -2.0984
    7ZrCpx    H  698   5.494   8.997   8.515  1.3539  1.3007  1.0443
    7ZrCpx    H  699   5.699   8.995   8.666  0.5285 -0.3248 -0.9548
    7ZrCpx    H  700   5.776   8.891   8.546 -1.5658 -0.2484 -4.2567
    7ZrCpx    H  701   5.644   8.833   8.650 -2.6630 -2.2777 -2.7870
    7ZrCpx    H  702   5.772   9.432   8.575  1.1695 -0.4472 -0.3633
    7ZrCpx    H  703   5.660   9.488   8.460 -0.0944 -0.6488  0.6704
    7ZrCpx    H  704   5.805   9.636   8.346 -1.1125 -2.4189 -0.5760
    7ZrCpx    H  705   5.941   9.601   8.458 -0.2213 -1.0384  1.2516
    7ZrCpx    H  706   5.810   9.689   8.648  0.5795  0.4166  0.2944
    7ZrCpx    H  707   5.672   9.712   8.545  0.0358  0.4265 -0.1953
    7ZrCpx    H  708   5.814   9.883   8.414 -1.0523 -0.0295  0.0456
    7ZrCpx    H  709   5.935   9.868   8.547  0.6142 -3.1412 -1.7801
    7ZrCpx    H  710   5.764   9.927   8.569 -0.1934 -1.4698  2.0760
    7ZrCpx    H  711   5.975   9.299   8.224  0.5816 -1.1082  0.0904
    7ZrCpx    H  712   6.028   9.350   8.062 -0.0846 -1.4137 -0.3930
    7ZrCpx    H  713   5.846   9.120   8.109 -1.4828  1.6843 -1.0825
    7ZrCpx    H  714   5.877   9.195   7.953  0.7235  1.0934 -0.4446
    7ZrCpx    H  715   6.107   9.169   7.984  0.0336  0.6670  1.6948
    7ZrCpx    H  716   6.022   9.008   7.962  1.4652 -0.7809  0.0818
    7ZrCpx    H  717   6.159   9.122   8.205 -2.5272  0.1847  1.7377
    7ZrCpx    H  718   6.029   9.002   8.215 -0.2983  1.8906  0.2537
    7ZrCpx    H  719   6.181   8.963   8.129  1.1871 -0.3228  2.1666
    7ZrCpx    N  720   5.356   9.429   7.974  0.0741  0.4294 -0.8063
    7ZrCpx    O  721   5.279   9.438   8.072 -0.1944 -0.4431 -0.0827
    7ZrCpx    O  722   5.355   9.332   7.891  0.5027 -0.0162 -0.6507
    7ZrCpx    O  723   5.450   9.514   7.975 -0.2716 -0.2003 -0.5791
    7ZrCpx    N  724   5.618   9.782   8.189 -0.7530  0.5241 -0.8351
    7ZrCpx    O  725   5.718   9.849   8.178 -0.3556 -0.1394  0.1935
    7ZrCpx    O  726   5.543   9.751   8.087 -0.1006  0.0621 -0.7029
    7ZrCpx    O  727   5.563   9.760   8.304 -0.0874  0.0648 -0.8486
    7ZrCpx    N  728   5.335   9.482   8.448  0.2086 -0.3502  0.2116
    7ZrCpx    O  729   5.365   9.403   8.547 -0.6367 -0.0228  1.0404
    7ZrCpx    O  730   5.309   9.431   8.335  0.7258 -0.1657  0.2141
    7ZrCpx    O  731   5.382   9.597   8.438  0.7430  0.0051  0.2760
    7ZrCpx    N  732   5.173   9.768   8.288  0.1360  0.0686 -0.2491
    7ZrCpx    O  733   5.165   9.647   8.264 -0.0523 -0.4063 -0.0774
    7ZrCpx    O  734   5.061   9.839   8.304  0.0030 -0.3098 -0.2751
    7ZrCpx    O  735   5.292   9.820   8.269  0.3753 -0.0385  0.3404
    8ZrCpx   Zr  736   4.019  11.533   6.194  0.2516  0.2731 -0.3350
    8ZrCpx    P  737   4.253  11.824   6.268  0.0734  0.0493  0.5108
    8ZrCpx   OS  738   4.256  11.942   6.148  0.5057 -0.4266  0.4136
    8ZrCpx   OS  739   4.420  11.786   6.288 -0.4116 -0.0586  0.0940
    8ZrCpx   OS  740   4.229  11.913   6.417  0.5014 -0.2494  0.3016
    8ZrCpx   O2  741   4.162  11.702   6.241 -0.4370 -0.3781  0.5242
    8ZrCpx    C  742   4.134  12.011   6.106  0.3680 -0.3899 -0.2639
    8ZrCpx    C  743   4.065  12.108   6.201  0.2352 -0.4640 -0.1995
    8ZrCpx    C  744   3.977  12.212   6.121  0.8137 -1.1827 -0.2932
    8ZrCpx    C  745   3.911  12.299   6.223 -0.4952  0.3701 -0.0864
    8ZrCpx    C  746   4.489  11.686   6.214  0.2235  0.0333  0.1661
    8ZrCpx    C  747   4.636  11.690   6.252 -0.2738 -0.0280 -0.0869
    8ZrCpx    C  748   4.660  11.647   6.394 -0.1514 -0.1388 -0.0229
    8ZrCpx    C  749   4.651  11.494   6.404  0.4438  0.3273  0.2796
    8ZrCpx    C  750   4.322  12.013   6.467 -0.5789 -0.1833  0.1293
    8ZrCpx    C  751   4.440  11.961   6.552 -0.0794  0.3825  0.0020
    8ZrCpx    C  752   4.526  12.073   6.623 -0.2120  0.5162  0.4564
    8ZrCpx    C  753   4.641  12.004   6.696  0.7768 -1.0055 -0.2908
    8ZrCpx    H  754   4.156  12.056   6.010  2.3459 -1.5846 -0.3847
    8ZrCpx    H  755   4.059  11.933   6.093 -0.7511  0.6559 -0.2231
    8ZrCpx    H  756   4.141  12.169   6.252  0.0038 -0.7445  0.4828
    8ZrCpx    H  757   4.019  12.061   6.288  2.4501  0.4790  1.5238
    8ZrCpx    H  758   3.893  12.166   6.071 -2.2342  4.5846 -0.9346
    8ZrCpx    H  759   4.032  12.271   6.048  1.3372  0.5244  1.4366
    8ZrCpx    H  760   3.982  12.359   6.280 -0.2072  1.7204 -1.8062
    8ZrCpx    H  761   3.844  12.241   6.286 -0.4700  0.8887  0.4260
    8ZrCpx    H  762   3.852  12.372   6.168  0.6138 -0.0813 -1.9417
    8ZrCpx    H  763   4.472  11.697   6.107  2.4939  0.4373 -0.1585
    8ZrCpx    H  764   4.451  11.585   6.234  1.0706  0.0876  2.2209
    8ZrCpx    H  765   4.671  11.793   6.242 -0.6616  0.0857 -0.2798
    8ZrCpx    H  766   4.683  11.625   6.179 -0.6157 -0.7907  0.3655
    8ZrCpx    H  767   4.616  11.697   6.481  1.7110  0.5712  0.5345
    8ZrCpx    H  768   4.765  11.672   6.406 -0.2354 -0.3118  1.1301
    8ZrCpx    H  769   4.703  11.440   6.325  0.0775  1.0907 -0.5003
    8ZrCpx    H  770   4.546  11.466   6.398  0.5329 -0.1697  0.9848
    8ZrCpx    H  771   4.685  11.464   6.503  2.1662 -0.6156 -0.5681
    8ZrCpx    H  772   4.351  12.083   6.389 -2.0627  0.4672  0.1421
    8ZrCpx    H  773   4.271  12.082   6.534 -0.4831 -1.0140  1.0822
    8ZrCpx    H  774   4.406  11.886   6.623  2.7988 -0.4735  0.5219
    8ZrCpx    H  775   4.504  11.901   6.487  0.6000  0.6752  0.3964
    8ZrCpx    H  776   4.566  12.138   6.545  1.3657  0.1096  0.9088
    8ZrCpx    H  777   4.477  12.127   6.704  2.6533  0.6252  2.1878
    8ZrCpx    H  778   4.705  11.955   6.623  1.0633 -2.2143  0.7533
    8ZrCpx    H  779   4.603  11.931   6.766  0.0026 -0.7820 -0.4773
    8ZrCpx    H  780   4.704  12.062   6.764 -0.4502 -0.8065  0.6809
    8ZrCpx    P  781   3.672  11.483   6.007 -0.0044 -0.3642 -0.2138
    8ZrCpx   OS  782   3.547  11.422   6.098  0.2075  0.0006  0.0567
    8ZrCpx   OS  783   3.673  11.376   5.872  0.3380  0.1367 -0.1534
    8ZrCpx   OS  784   3.606  11.632   5.952  0.2635  0.0778  0.1440
    8ZrCpx   O2  785   3.811  11.495   6.078  0.2677  0.3575 -0.0629
    8ZrCpx    C  786   3.546  11.286   6.130 -0.0054 -0.5137 -0.8469
    8ZrCpx    C  787   3.558  11.278   6.275  0.0130 -0.5476 -0.1922
    8ZrCpx    C  788   3.435  11.333   6.351  0.5929 -0.0675  0.2827
    8ZrCpx    C  789   3.442  11.488   6.363  0.9576 -0.3448  0.2099
    8ZrCpx    C  790   3.776  11.388   5.771  0.2265  0.0766  0.5156
    8ZrCpx    C  791   3.731  11.504   5.682  0.4630 -1.6216  0.4617
    8ZrCpx    C  792   3.841  11.533   5.575  0.1505  0.9422  0.7877
    8ZrCpx    C  793   3.791  11.645   5.479 -0.6187 -0.5506  0.2174
    8ZrCpx    C  794   3.584  11.732   6.052  0.1703  0.2649  0.2434
    8ZrCpx    C  795   3.660  11.868   6.027 -0.2631  0.0833 -0.5336
    8ZrCpx    C  796   3.594  11.959   5.924  0.2958  0.4903  0.4792
    8ZrCpx    C  797   3.486  12.044   5.986  0.2328 -0.1471  0.5615
    8ZrCpx    H  798   3.637  11.240   6.090  0.9750  1.1275 -0.5359
    8ZrCpx    H  799   3.459  11.239   6.083 -2.3716  0.5789  2.2820
    8ZrCpx    H  800   3.643  11.336   6.311  0.5899 -0.0017 -2.4049
    8ZrCpx    H  801   3.573  11.172   6.298 -0.9857 -1.2205 -2.5816
    8ZrCpx    H  802   3.443  11.301   6.455 -0.7438  5.5839  2.2856
    8ZrCpx    H  803   3.339  11.298   6.312  1.3097  0.1627 -1.7377
    8ZrCpx    H  804   3.458  11.542   6.270 -1.4376 -0.5026 -0.3351
    8ZrCpx    H  805   3.527  11.508   6.428 -0.3940  1.9346  1.3643
    8ZrCpx    H  806   3.357  11.534   6.414  1.0423  1.4919 -1.2592
    8ZrCpx    H  807   3.806  11.309   5.701 -0.4517 -0.5900  0.9670
    8ZrCpx    H  808   3.864  11.408   5.831  0.2907  0.7699  0.1873
    8ZrCpx    H  809   3.631  11.485   5.643 -0.5989  0.7597  1.9099
    8ZrCpx    H  810   3.726  11.594   5.744 -0.8991 -1.2770 -0.1274
    8ZrCpx    H  811   3.933  11.563   5.626  1.0441 -0.8981  0.2901
    8ZrCpx    H  812   3.865  11.442   5.520 -1.8456  0.4332  0.7142
    8ZrCpx    H  813   3.857  11.646   5.392 -1.3538 -0.0013 -0.3390
    8ZrCpx    H  814   3.790  11.744   5.525 -1.6941 -1.1435  1.5379
    8ZrCpx    H  815   3.692  11.619   5.443 -0.8742 -2.0397  1.9327
    8ZrCpx    H  816   3.633  11.694   6.141  1.7465 -1.8877 -1.4827
    8ZrCpx    H  817   3.480  11.751   6.078 -0.4711 -0.8887 -1.4194
    8ZrCpx    H  818   3.669  11.941   6.108 -0.6506 -0.8462  0.3621
    8ZrCpx    H  819   3.762  11.852   5.993 -0.6109 -1.2461 -0.9581
    8ZrCpx    H  820   3.550  11.898   5.845 -1.4594  1.0807  0.9770
    8ZrCpx    H  821   3.673  12.027   5.891  1.7758 -2.0620 -1.3950
    8ZrCpx    H  822   3.413  12.084   5.916 -1.6444 -0.9222  2.0449
    8ZrCpx    H  823   3.522  12.131   6.040 -0.8386  1.5197 -1.3449
    8ZrCpx    H  824   3.425  11.995   6.062 -1.2714 -0.8079 -1.0358
    8ZrCpx    N  825   3.863  11.762   6.267 -0.0664  0.4612  0.0927
    8ZrCpx    O  826   3.909  11.679   6.352 -0.1272 -0.4851  0.8215
    8ZrCpx    O  827   3.793  11.868   6.304 -0.2962  0.3148  0.4544
    8ZrCpx    O  828   3.906  11.745   6.150  0.3546  0.2176 -0.1362
    8ZrCpx    N  829   4.116  11.506   5.924  0.3957 -0.4950 -0.1152
    8ZrCpx    O  830   4.175  11.497   5.808 -0.0883 -0.3593  0.3531
    8ZrCpx    O  831   4.093  11.619   5.986  0.1715  0.3304 -0.4046
    8ZrCpx    O  832   4.089  11.403   5.990 -0.5444  0.3543 -0.2093
    8ZrCpx    N  833   3.906  11.293   6.307 -0.2668 -0.7339 -0.0047
    8ZrCpx    O  834   3.835  11.189   6.326  0.0709  0.1058 -0.1524
    8ZrCpx    O  835   3.876  11.411   6.344  0.8278 -0.1855  0.4355
    8ZrCpx    O  836   4.000  11.284   6.223 -0.1936 -0.5722 -0.3658
    8ZrCpx    N  837   4.243  11.433   6.339  0.2216  0.0793  0.1496
    8ZrCpx    O  838   4.139  11.472   6.394 -0.4342 -0.5612 -0.3097
    8ZrCpx    O  839   4.312  11.339   6.399 -0.0887  0.1652  0.0265
    8ZrCpx    O  840   4.232  11.441   6.218 -0.0868 -0.3024 -0.8506
    9ZrCpx   Zr  841  10.824   2.719  10.270  0.0828 -0.1179  0.1089
    9ZrCpx    P  842  10.641   3.042  10.367  0.1828  0.0881  0.6223
    9ZrCpx   OS  843  10.522   3.012  10.484 -0.0126  0.4612 -0.0473
    9ZrCpx   OS  844  10.561   3.113  10.229 -0.3678 -0.5206 -0.5404
    9ZrCpx   OS  845  10.737   3.168  10.430 -0.6176 -0.5866 -0.0870
    9ZrCpx   O2  846  10.715   2.909  10.332 -0.0522  0.2271 -0.5840
    9ZrCpx    C  847  10.563   2.937  10.599 -0.4732 -0.2771 -0.2957
    9ZrCpx    C  848  10.641   3.023  10.704 -0.6747  0.3081 -0.2365
    9ZrCpx    C  849  10.658   2.925  10.826  0.0146 -0.2574  0.1694
    9ZrCpx    C  850  10.725   2.985  10.953  0.8562 -0.1934 -0.8876
    9ZrCpx    C  851  10.462   3.043  10.165 -0.0064 -0.6916 -0.1752
    9ZrCpx    C  852  10.340   3.120  10.125  0.6518  0.9460  0.3712
    9ZrCpx    C  853  10.227   3.021  10.103  0.5792  0.1812  0.5830
    9ZrCpx    C  854  10.113   3.060  10.007 -0.3306  0.0040  0.4964
    9ZrCpx    C  855  10.677   3.296  10.475  0.4986 -0.0231 -0.3156
    9ZrCpx    C  856  10.697   3.393  10.362 -0.1781 -0.5290  0.4704
    9ZrCpx    C  857  10.681   3.542  10.406 -0.3655 -0.3057 -0.2128
    9ZrCpx    C  858  10.685   3.645  10.292  0.3780 -0.1780 -0.2220
    9ZrCpx    H  859  10.477   2.887  10.645 -0.8306  1.5910  1.1074
    9ZrCpx    H  860  10.629   2.860  10.561  1.0906  0.5359  0.7543
    9ZrCpx    H  861  10.575   3.101  10.742  0.1892  0.8832  0.0898
    9ZrCpx    H  862  10.732   3.065  10.662 -0.3584  0.0919  0.2325
    9ZrCpx    H  863  10.559   2.895  10.859  0.0479 -0.4546  0.0902
    9ZrCpx    H  864  10.710   2.834  10.797 -0.2861 -0.2227 -0.5044
    9ZrCpx    H  865  10.664   3.060  11.003  0.8874 -0.8531  0.1605
    9ZrCpx    H  866  10.819   3.028  10.918  2.0524 -2.3530 -0.4023
    9ZrCpx    H  867  10.744   2.903  11.022 -1.0507 -1.1385 -1.4496
    9ZrCpx    H  868  10.439   2.958  10.230 -0.0352  0.6719  1.6242
    9ZrCpx    H  869  10.507   2.986  10.084 -0.0558 -0.1711 -0.5719
    9ZrCpx    H  870  10.358   3.179  10.035  1.6674  1.4187  0.8845
    9ZrCpx    H  871  10.316   3.193  10.202 -1.7503 -0.2601  0.8159
    9ZrCpx    H  872  10.187   2.995  10.201 -0.6909 -5.0662 -1.1158
    9ZrCpx    H  873  10.260   2.923  10.068 -0.6017 -0.2392  0.6279
    9ZrCpx    H  874  10.058   3.153  10.022 -0.7518 -0.1734  0.0765
    9ZrCpx    H  875  10.027   2.995  10.020  0.3372 -0.5730  2.1606
    9ZrCpx    H  876  10.136   3.068   9.901  0.5766  1.4752  0.7865
    9ZrCpx    H  877  10.735   3.320  10.564 -0.0716 -1.7468  0.5480
    9ZrCpx    H  878  10.571   3.287  10.499  0.9226  0.5572  1.8825
    9ZrCpx    H  879  10.633   3.376  10.275 -0.4610  0.8624  0.3974
    9ZrCpx    H  880  10.802   3.384  10.331 -1.1857 -1.3176 -2.8904
    9ZrCpx    H  881  10.760   3.555  10.480 -1.4093 -0.6109  0.9814
    9ZrCpx    H  882  10.591   3.554  10.466  0.9750  0.9024  1.5936
    9ZrCpx    H  883  10.593   3.649  10.234  1.2004 -0.9654 -1.6113
    9ZrCpx    H  884  10.774   3.629  10.232 -1.0634 -2.0355 -1.9521
    9ZrCpx    H  885  10.702   3.739  10.345 -0.9352 -0.5904  0.9647
    9ZrCpx    P  886  11.188   2.542  10.307 -0.3028 -0.3393  0.0049
    9ZrCpx   OS  887  11.242   2.443  10.175 -0.6510  0.1800 -0.5076
    9ZrCpx   OS  888  11.220   2.447  10.442  0.7932  0.3834 -0.4140
    9ZrCpx   OS  889  11.309   2.670  10.318  0.2827 -0.1718  0.5604
    9ZrCpx   O2  890  11.040   2.606  10.291  0.3876  0.0846  0.2265
    9ZrCpx    C  891  11.242   2.476  10.039  0.3658 -0.0501  0.8468
    9ZrCpx    C  892  11.188   2.353   9.970  0.4963 -0.0303 -0.1115
    9ZrCpx    C  893  11.201   2.370   9.819 -0.7165  0.6792 -0.2664
    9ZrCpx    C  894  11.172   2.236   9.755  0.1036 -0.5468 -1.0205
    9ZrCpx    C  895  11.331   2.357  10.448  0.1391  0.3276  0.0815
    9ZrCpx    C  896  11.294   2.219  10.402  0.0520  0.4168 -0.1691
    9ZrCpx    C  897  11.402   2.118  10.353 -0.1346 -0.2982 -0.4811
    9ZrCpx    C  898  11.336   1.986  10.338 -0.9376 -0.1079 -0.1824
    9ZrCpx    C  899  11.290   2.780  10.403 -0.5031  0.0401 -0.2616
    9ZrCpx    C  900  11.422   2.836  10.462 -0.5014 -0.5918  0.2575
    9ZrCpx    C  901  11.397   2.966  10.538  0.2391  0.5470  0.2897
    9ZrCpx    C  902  11.525   3.020  10.603 -0.6254  0.1756 -0.0393
    9ZrCpx    H  903  11.172   2.559  10.027  0.8718  0.5568  1.9800
    9ZrCpx    H  904  11.341   2.500  10.002 -0.1248  0.8193  0.0628
    9ZrCpx    H  905  11.082   2.352   9.993  0.5635 -1.2162  0.1979
    9ZrCpx    H  906  11.232   2.266  10.018 -1.4352 -1.4218 -0.8086
    9ZrCpx    H  907  11.129   2.440   9.779 -0.7954 -0.1616 -1.6441
    9ZrCpx    H  908  11.298   2.414   9.794 -0.2269 -0.0468  0.3208
    9ZrCpx    H  909  11.258   2.171   9.763  1.2004  0.8684 -1.0522
    9ZrCpx    H  910  11.143   2.250   9.651  1.9425 -2.0378 -1.7430
    9ZrCpx    H  911  11.092   2.179   9.803 -0.7466  0.2305 -1.4722
    9ZrCpx    H  912  11.389   2.349  10.540 -0.0021  1.0408  0.2276
    9ZrCpx    H  913  11.395   2.399  10.370 -2.7520  2.0163 -1.4697
    9ZrCpx    H  914  11.232   2.174  10.479  0.4864  0.4262  0.1861
    9ZrCpx    H  915  11.232   2.245  10.316  0.0109  2.0889  0.3523
    9ZrCpx    H  916  11.444   2.149  10.258 -0.2218  2.8097  0.4436
    9ZrCpx    H  917  11.482   2.108  10.428  0.8635 -0.2407 -1.5277
    9ZrCpx    H  918  11.399   1.897  10.335  0.9300  1.1177  1.2677
    9ZrCpx    H  919  11.272   1.981  10.250  1.0082 -0.3108 -1.6191
    9ZrCpx    H  920  11.268   1.973  10.421 -0.0353 -0.3525  0.5259
    9ZrCpx    H  921  11.221   2.746  10.481 -1.4740  0.9971 -0.7024
    9ZrCpx    H  922  11.241   2.858  10.346 -1.0474  0.2675  0.5078
    9ZrCpx    H  923  11.469   2.763  10.527 -1.5895  1.6300  3.6870
    9ZrCpx    H  924  11.495   2.857  10.384 -1.5466  0.5554 -0.4321
    9ZrCpx    H  925  11.312   2.956  10.606 -0.0901  2.9236  0.2777
    9ZrCpx    H  926  11.370   3.034  10.457  4.4935 -0.2818 -1.9715
    9ZrCpx    H  927  11.556   2.987  10.703  0.3137  2.8511  0.5856
    9ZrCpx    H  928  11.504   3.126  10.616  1.5148  0.4306  1.5989
    9ZrCpx    H  929  11.617   3.015  10.545  0.1512 -0.9462  1.2492
    9ZrCpx    N  930  10.986   2.947  10.202 -0.6235  0.4344  0.1796
    9ZrCpx    O  931  10.913   2.888  10.122 -0.4532  0.5367  0.3023
    9ZrCpx    O  932  11.078   3.021  10.160 -0.3615  0.1704 -0.7736
    9ZrCpx    O  933  10.996   2.890  10.317 -0.0242  0.0999  0.4409
    9ZrCpx    N  934  10.822   2.614  10.529 -0.4137 -0.1772 -0.1771
    9ZrCpx    O  935  10.853   2.566  10.646 -0.1474  0.3392  0.7058
    9ZrCpx    O  936  10.838   2.733  10.506  0.1767 -0.6911  0.5267
    9ZrCpx    O  937  10.799   2.534  10.438  0.1229  0.0326 -0.2554
    9ZrCpx    N  938  10.833   2.527  10.057  0.3061  0.3075  0.4496
    9ZrCpx    O  939  10.860   2.433   9.979 -0.2214  0.2595 -0.2893
    9ZrCpx    O  940  10.886   2.636  10.052 -0.6284 -0.1182 -0.3614
    9ZrCpx    O  941  10.776   2.499  10.166  0.0456 -0.4193  0.3842
    9ZrCpx    N  942  10.558   2.702  10.180  0.0172 -0.0964 -0.0603
    9ZrCpx    O  943  10.649   2.757  10.111  0.8521 -0.2391  0.6649
    9ZrCpx    O  944  10.438   2.729  10.152 -0.2431 -0.6449  0.2146
    9ZrCpx    O  945  10.595   2.678  10.299 -0.6394  0.3327  0.7299
   10ZrCpx   Zr  946   9.790   6.257   6.191 -0.0694  0.0144  0.0993
   10ZrCpx    P  947   9.741   6.373   6.545  0.0787 -0.3231  0.0612
   10ZrCpx   OS  948   9.620   6.303   6.631  0.2099  0.4753  0.1169
   10ZrCpx   OS  949   9.686   6.534   6.539  0.2624  0.4530  0.8354
   10ZrCpx   OS  950   9.878   6.364   6.651  0.3302 -0.4579 -0.2033
   10ZrCpx   O2  951   9.765   6.312   6.407  0.1640 -0.1957  0.1578
   10ZrCpx    C  952   9.495   6.278   6.573 -0.3501 -0.1643 -0.1757
   10ZrCpx    C  953   9.435   6.148   6.630 -0.1517  0.3625  0.0730
   10ZrCpx    C  954   9.325   6.094   6.544 -0.1974 -0.4839  0.1541
   10ZrCpx    C  955   9.271   5.963   6.597 -0.0684  0.2795  0.2742
   10ZrCpx    C  956   9.742   6.624   6.443  0.1688 -0.0004  0.0779
   10ZrCpx    C  957   9.696   6.767   6.484  0.0868  0.2698 -0.5800
   10ZrCpx    C  958   9.547   6.787   6.468 -0.2622 -0.1010  0.1162
   10ZrCpx    C  959   9.491   6.927   6.512 -0.6386  0.0741  0.1424
   10ZrCpx    C  960   9.908   6.238   6.715 -0.6082 -0.3544 -0.0973
   10ZrCpx    C  961   9.968   6.134   6.617  0.8674 -0.4332  0.5614
   10ZrCpx    C  962  10.112   6.168   6.591 -0.5139  0.2077 -0.1839
   10ZrCpx    C  963  10.175   6.093   6.479 -0.0141  0.7678  0.3117
   10ZrCpx    H  964   9.425   6.362   6.584 -0.5974 -0.4504  0.4667
   10ZrCpx    H  965   9.517   6.264   6.468 -2.9065  0.7406 -0.8775
   10ZrCpx    H  966   9.512   6.071   6.634 -2.0335 -1.5017  0.8971
   10ZrCpx    H  967   9.394   6.155   6.730 -1.2172 -1.4339 -0.2254
   10ZrCpx    H  968   9.370   6.064   6.449 -0.2704 -2.9356  0.8616
   10ZrCpx    H  969   9.253   6.176   6.537 -0.6314 -0.8572  0.2565
   10ZrCpx    H  970   9.236   5.969   6.700  0.2818 -0.1763  0.4215
   10ZrCpx    H  971   9.356   5.895   6.601  0.7759  1.3431  1.0850
   10ZrCpx    H  972   9.196   5.925   6.528 -0.5264  0.5118  0.6460
   10ZrCpx    H  973   9.709   6.596   6.343 -0.3844 -0.6297  0.4261
   10ZrCpx    H  974   9.850   6.623   6.453  0.5381 -0.1054 -3.5078
   10ZrCpx    H  975   9.748   6.845   6.428 -0.3103  0.3706 -0.8113
   10ZrCpx    H  976   9.720   6.782   6.589 -1.6333  2.1643 -0.4150
   10ZrCpx    H  977   9.489   6.708   6.514 -0.1245  0.6251  1.5916
   10ZrCpx    H  978   9.522   6.788   6.362 -0.8415  0.1168  0.2537
   10ZrCpx    H  979   9.382   6.934   6.507 -0.5203  0.4625 -2.8617
   10ZrCpx    H  980   9.536   7.001   6.446 -0.1873  0.3445  0.7493
   10ZrCpx    H  981   9.514   6.949   6.616 -2.2824 -0.6108  0.6641
   10ZrCpx    H  982   9.818   6.205   6.766 -0.7096  0.1543  0.0576
   10ZrCpx    H  983   9.976   6.235   6.800 -2.6377  0.6801  1.6068
   10ZrCpx    H  984   9.960   6.032   6.652 -2.3154 -0.5867 -0.4429
   10ZrCpx    H  985   9.914   6.143   6.522  2.3499 -2.1027 -0.4501
   10ZrCpx    H  986  10.172   6.153   6.681 -2.2420 -0.9357  0.7839
   10ZrCpx    H  987  10.128   6.270   6.557 -3.0956  0.3673 -1.0244
   10ZrCpx    H  988  10.119   6.095   6.386  1.5777  0.9162 -0.6428
   10ZrCpx    H  989  10.195   5.988   6.498 -0.6696  0.8329  1.4012
   10ZrCpx    H  990  10.274   6.134   6.459  1.3236 -2.0530  1.0023
   10ZrCpx    P  991   9.594   6.057   5.897  0.3145  0.3136 -0.2090
   10ZrCpx   OS  992   9.459   5.961   5.952  0.2985 -0.1164 -0.1179
   10ZrCpx   OS  993   9.693   5.945   5.804 -0.9216 -0.2498  0.0836
   10ZrCpx   OS  994   9.534   6.147   5.761  0.4801 -0.1657 -0.2227
   10ZrCpx   O2  995   9.669   6.142   6.005  0.6654 -0.0792  0.2328
   10ZrCpx    C  996   9.329   6.017   5.995  0.9767 -0.6926 -0.4943
   10ZrCpx    C  997   9.348   6.159   6.051 -0.0817  0.1136  0.2092
   10ZrCpx    C  998   9.232   6.204   6.133 -0.1110  0.2097  0.3042
   10ZrCpx    C  999   9.242   6.353   6.170  0.3293 -0.5556  0.5606
   10ZrCpx    C 1000   9.776   5.846   5.868  0.0215 -0.5941  0.1928
   10ZrCpx    C 1001   9.697   5.729   5.903  0.1951 -0.8830 -0.0902
   10ZrCpx    C 1002   9.758   5.646   6.015 -0.2864  0.4357  0.0472
   10ZrCpx    C 1003   9.732   5.713   6.151 -0.4513  0.2351  0.1798
   10ZrCpx    C 1004   9.608   6.218   5.663 -0.9600  0.2003  0.1390
   10ZrCpx    C 1005   9.575   6.371   5.648  0.3242  0.2744 -0.0038
   10ZrCpx    C 1006   9.674   6.468   5.711 -0.4850 -0.1865  0.2351
   10ZrCpx    C 1007   9.807   6.474   5.635  0.8229  0.2005  0.1649
   10ZrCpx    H 1008   9.289   5.951   6.072 -1.6255 -1.5399 -2.4896
   10ZrCpx    H 1009   9.267   6.008   5.906 -1.2165  1.0671  0.7898
   10ZrCpx    H 1010   9.431   6.144   6.119  0.5337 -1.6947 -0.8981
   10ZrCpx    H 1011   9.369   6.233   5.974  0.3893  0.9425  1.1285
   10ZrCpx    H 1012   9.227   6.150   6.228  2.0099 -0.1182  0.2607
   10ZrCpx    H 1013   9.148   6.182   6.069  0.5751  0.7166 -0.7882
   10ZrCpx    H 1014   9.163   6.383   6.238  0.4325  0.7365  0.1252
   10ZrCpx    H 1015   9.221   6.410   6.080 -1.3846 -0.9048  0.7153
   10ZrCpx    H 1016   9.335   6.381   6.218  0.6392 -1.3838  0.4556
   10ZrCpx    H 1017   9.846   5.811   5.792  1.8953  1.4160  0.9219
   10ZrCpx    H 1018   9.833   5.889   5.950 -0.2176 -0.8431  0.4907
   10ZrCpx    H 1019   9.601   5.751   5.950  0.4018 -0.6644  0.2345
   10ZrCpx    H 1020   9.676   5.672   5.812 -0.6487  1.3749 -1.3578
   10ZrCpx    H 1021   9.692   5.559   6.008 -2.6340  2.1031  0.7342
   10ZrCpx    H 1022   9.861   5.611   6.003 -0.4058  0.0883  0.0145
   10ZrCpx    H 1023   9.792   5.662   6.227  1.3914  0.8013 -0.8717
   10ZrCpx    H 1024   9.629   5.727   6.182 -0.5647  0.3119 -0.2290
   10ZrCpx    H 1025   9.775   5.813   6.147 -1.5222  0.6840 -0.0247
   10ZrCpx    H 1026   9.714   6.196   5.681 -0.6339 -1.9225 -3.8590
   10ZrCpx    H 1027   9.584   6.162   5.573  0.0382 -1.0152  0.6132
   10ZrCpx    H 1028   9.473   6.402   5.671  0.4053  0.8869 -0.4482
   10ZrCpx    H 1029   9.583   6.390   5.541  2.2357  0.2059  0.1211
   10ZrCpx    H 1030   9.688   6.432   5.813  1.2543  1.1266  0.4728
   10ZrCpx    H 1031   9.633   6.569   5.711  0.4817  0.2198  1.5950
   10ZrCpx    H 1032   9.791   6.516   5.536 -0.3963 -1.8028 -0.5284
   10ZrCpx    H 1033   9.857   6.379   5.619 -0.9083 -0.4761 -1.3550
   10ZrCpx    H 1034   9.881   6.544   5.674 -1.1411  1.7461  1.2146
   10ZrCpx    N 1035   9.690   6.032   6.331  0.2270 -0.4972  0.3858
   10ZrCpx    O 1036   9.811   6.057   6.299 -0.0422 -0.2695  0.4667
   10ZrCpx    O 1037   9.653   5.943   6.414 -1.3267  0.0007 -0.1665
   10ZrCpx    O 1038   9.610   6.120   6.292 -0.0034  0.1267 -0.2433
   10ZrCpx    N 1039   9.593   6.435   6.099 -0.0800  0.2816  0.1423
   10ZrCpx    O 1040   9.497   6.521   6.061 -0.3853  0.3704 -0.1347
   10ZrCpx    O 1041   9.597   6.386   6.214  0.5009 -0.0005  0.1387
   10ZrCpx    O 1042   9.705   6.441   6.035  0.5034 -0.1047  0.3801
   10ZrCpx    N 1043   9.982   6.172   5.997 -0.4163  0.1263  0.3997
   10ZrCpx    O 1044  10.021   6.117   5.888 -0.0467  0.0789  0.5287
   10ZrCpx    O 1045   9.934   6.105   6.084 -1.0652  0.6005 -0.3720
   10ZrCpx    O 1046   9.942   6.294   5.996 -0.2223 -0.2230  0.3547
   10ZrCpx    N 1047  10.010   6.406   6.277 -1.2595  0.3744 -0.2537
   10ZrCpx    O 1048  10.012   6.283   6.271  0.1262  0.3744 -0.2387
   10ZrCpx    O 1049  10.097   6.466   6.328  0.1878  0.1114 -0.0325
   10ZrCpx    O 1050   9.909   6.458   6.233  0.2512 -0.4620 -0.1574
   11ZrCpx   Zr 1051  10.102   1.116   5.181 -0.1514  0.0929 -0.2475
   11ZrCpx    P 1052   9.819   0.966   5.403  0.0880 -0.0399 -0.0642
   11ZrCpx   OS 1053   9.813   1.040   5.552  0.0225 -0.3246  0.4848
   11ZrCpx   OS 1054   9.828   0.805   5.427 -0.1746 -0.0035 -0.1481
   11ZrCpx   OS 1055   9.653   0.973   5.347 -0.1987  0.0038  0.0851
   11ZrCpx   O2 1056   9.933   1.021   5.312 -0.0066 -0.0023 -0.1127
   11ZrCpx    C 1057   9.934   1.051   5.622 -0.4257  0.0397  0.8646
   11ZrCpx    C 1058   9.959   0.937   5.725 -0.2301 -0.4668 -0.2262
   11ZrCpx    C 1059  10.077   0.968   5.813 -0.6056  0.4327 -0.0205
   11ZrCpx    C 1060  10.205   1.030   5.758 -0.1163  0.0559  0.4634
   11ZrCpx    C 1061   9.723   0.732   5.496 -0.1024  0.4981  0.0019
   11ZrCpx    C 1062   9.778   0.594   5.554 -0.1942 -0.1245 -0.5930
   11ZrCpx    C 1063   9.907   0.589   5.626  0.5370 -0.4224 -0.5768
   11ZrCpx    C 1064   9.952   0.451   5.657 -0.4479 -0.7511 -0.8412
   11ZrCpx    C 1065   9.607   1.078   5.264 -0.1409  0.3129 -0.3005
   11ZrCpx    C 1066   9.596   1.048   5.120 -0.2575  0.0795  0.0863
   11ZrCpx    C 1067   9.481   1.131   5.064 -0.3559 -0.0665  0.0378
   11ZrCpx    C 1068   9.469   1.111   4.914 -0.2745  0.3646 -0.1613
   11ZrCpx    H 1069  10.013   1.061   5.548 -0.4068  3.7816  1.3255
   11ZrCpx    H 1070   9.927   1.152   5.662  4.2939  1.6925 -2.1776
   11ZrCpx    H 1071   9.968   0.845   5.667 -0.7105 -0.9149  0.3998
   11ZrCpx    H 1072   9.874   0.913   5.789  0.5540 -1.6926  0.3902
   11ZrCpx    H 1073  10.034   1.032   5.890  0.3358 -0.1460  1.0060
   11ZrCpx    H 1074  10.109   0.879   5.868 -2.9042 -0.8780 -0.7341
   11ZrCpx    H 1075  10.253   0.964   5.686 -1.2798  0.0979 -0.3675
   11ZrCpx    H 1076  10.282   1.045   5.834  1.3719  0.3583 -1.0838
   11ZrCpx    H 1077  10.167   1.121   5.712  0.9408 -0.1593 -0.8496
   11ZrCpx    H 1078   9.701   0.794   5.583  0.3250 -1.0206  1.2296
   11ZrCpx    H 1079   9.631   0.726   5.438  0.3563 -5.5362 -0.4951
   11ZrCpx    H 1080   9.779   0.523   5.471  0.0299  0.6187 -1.2322
   11ZrCpx    H 1081   9.701   0.545   5.614  1.5257 -1.4454  0.5496
   11ZrCpx    H 1082   9.975   0.636   5.554  2.1329 -0.7591  0.6729
   11ZrCpx    H 1083   9.892   0.649   5.716 -0.2991  0.6156 -1.3843
   11ZrCpx    H 1084   9.873   0.411   5.721  0.3994  1.2256  1.4957
   11ZrCpx    H 1085  10.053   0.446   5.698 -0.9004  1.1989  0.5847
   11ZrCpx    H 1086   9.941   0.389   5.567  0.5058 -0.7550 -0.9647
   11ZrCpx    H 1087   9.668   1.167   5.278  0.4534  0.2216 -2.1805
   11ZrCpx    H 1088   9.505   1.103   5.295 -0.8631  0.2826 -2.6048
   11ZrCpx    H 1089   9.581   0.941   5.107  0.8791 -0.1517  0.5647
   11ZrCpx    H 1090   9.685   1.061   5.057 -0.2549 -0.9146 -0.1297
   11ZrCpx    H 1091   9.508   1.232   5.097  1.4767 -1.3202  2.5582
   11ZrCpx    H 1092   9.389   1.091   5.107  0.1992 -0.9055  0.4593
   11ZrCpx    H 1093   9.483   1.008   4.882 -2.2471  0.5028 -1.5478
   11ZrCpx    H 1094   9.543   1.161   4.851 -0.4797 -0.8106 -1.3451
   11ZrCpx    H 1095   9.374   1.138   4.868 -0.3539 -1.2525 -0.9922
   11ZrCpx    P 1096  10.370   1.006   4.910  0.1126 -0.3417 -0.3794
   11ZrCpx   OS 1097  10.500   1.115   4.880  0.5687 -0.7433  0.6279
   11ZrCpx   OS 1098  10.319   0.960   4.751  0.0541  0.3070 -0.3349
   11ZrCpx   OS 1099  10.451   0.865   4.949 -0.2585  0.1696  0.5112
   11ZrCpx   O2 1100  10.266   1.055   5.011 -0.7225 -0.4893  0.4849
   11ZrCpx    C 1101  10.479   1.238   4.812  0.4260  0.6999  0.1495
   11ZrCpx    C 1102  10.514   1.228   4.667 -0.7596  0.1253 -0.0597
   11ZrCpx    C 1103  10.663   1.254   4.643  0.3603 -0.0335 -1.1442
   11ZrCpx    C 1104  10.696   1.282   4.496  0.0079  0.4004 -0.0371
   11ZrCpx    C 1105  10.217   0.861   4.732  1.0297 -0.6873  0.1352
   11ZrCpx    C 1106  10.220   0.725   4.811  0.1655  0.4043  0.1298
   11ZrCpx    C 1107  10.142   0.601   4.771 -0.4943  0.1529  0.0131
   11ZrCpx    C 1108  10.192   0.479   4.848 -0.3986  0.3243 -0.4925
   11ZrCpx    C 1109  10.565   0.823   4.873  0.0177  0.3041 -0.1750
   11ZrCpx    C 1110  10.698   0.859   4.937  0.0587 -0.4131  0.3011
   11ZrCpx    C 1111  10.824   0.820   4.854  0.5100 -0.0728  0.5976
   11ZrCpx    C 1112  10.853   0.912   4.738  0.2512 -0.0531 -0.7653
   11ZrCpx    H 1113  10.537   1.323   4.849 -1.2176  2.7462 -1.8382
   11ZrCpx    H 1114  10.381   1.284   4.823  0.4836  0.5499  1.3139
   11ZrCpx    H 1115  10.459   1.302   4.608 -1.2252 -0.0258  0.1877
   11ZrCpx    H 1116  10.495   1.128   4.628  0.9888  0.5763 -2.1945
   11ZrCpx    H 1117  10.714   1.165   4.680  1.0293  0.9600  0.3842
   11ZrCpx    H 1118  10.705   1.336   4.701 -0.8542  0.9071 -1.5793
   11ZrCpx    H 1119  10.657   1.199   4.437  1.5017 -0.6921  0.4843
   11ZrCpx    H 1120  10.804   1.289   4.489  0.0050 -0.3039 -0.8046
   11ZrCpx    H 1121  10.675   1.384   4.464 -0.4690  0.3774  0.1855
   11ZrCpx    H 1122  10.222   0.832   4.627 -0.7062 -1.9052  0.3582
   11ZrCpx    H 1123  10.123   0.914   4.751  2.2692  2.0491 -1.1300
   11ZrCpx    H 1124  10.323   0.695   4.834  0.7528  2.7208  0.7277
   11ZrCpx    H 1125  10.196   0.740   4.916 -0.8475  0.6946 -0.1439
   11ZrCpx    H 1126  10.035   0.610   4.789  0.0400  4.6657  1.8333
   11ZrCpx    H 1127  10.145   0.581   4.664  1.4188 -2.2330  0.4663
   11ZrCpx    H 1128  10.124   0.395   4.834  0.0016  0.0132 -0.5902
   11ZrCpx    H 1129  10.295   0.448   4.826  0.0528  1.1008  0.5179
   11ZrCpx    H 1130  10.197   0.500   4.955 -0.0993  1.0820 -0.6558
   11ZrCpx    H 1131  10.567   0.879   4.779 -3.6664  1.9583  0.6563
   11ZrCpx    H 1132  10.563   0.715   4.857 -1.3426  0.3092 -0.0646
   11ZrCpx    H 1133  10.704   0.817   5.038 -1.5381 -1.4951 -0.0300
   11ZrCpx    H 1134  10.708   0.967   4.945  2.0727 -0.6455  1.3122
   11ZrCpx    H 1135  10.801   0.717   4.828 -3.2268  1.1091 -1.0705
   11ZrCpx    H 1136  10.911   0.833   4.918 -0.5913  0.4570  2.0198
   11ZrCpx    H 1137  10.778   0.901   4.660  0.5090 -1.6587 -0.8077
   11ZrCpx    H 1138  10.941   0.870   4.690  0.8856  0.0962  0.2413
   11ZrCpx    H 1139  10.877   1.016   4.759 -0.9126 -0.1060  0.9422
   11ZrCpx    N 1140  10.209   0.870   5.291  0.4041  0.6335  0.4567
   11ZrCpx    O 1141  10.204   0.978   5.339  0.1053 -0.9838 -0.1662
   11ZrCpx    O 1142  10.231   0.762   5.353  0.4884 -0.4266  0.0274
   11ZrCpx    O 1143  10.143   0.866   5.182 -0.7632 -0.2294 -0.0167
   11ZrCpx    N 1144   9.950   1.104   4.941 -0.7745  0.3024  0.4337
   11ZrCpx    O 1145   9.870   1.114   4.845 -0.0630 -0.4650  0.1340
   11ZrCpx    O 1146   9.943   1.017   5.030  0.2735  0.1915  0.1412
   11ZrCpx    O 1147  10.017   1.213   4.968 -0.5580  0.1877  0.1497
   11ZrCpx    N 1148  10.319   1.307   5.194  0.5850  0.8960 -0.3502
   11ZrCpx    O 1149  10.417   1.380   5.196  0.0107  0.3095  0.2017
   11ZrCpx    O 1150  10.315   1.196   5.254 -0.4007  0.1430 -0.0086
   11ZrCpx    O 1151  10.213   1.336   5.126  1.1183  0.4828  0.4694
   11ZrCpx    N 1152   9.964   1.303   5.344 -0.3706  0.3639 -0.3749
   11ZrCpx    O 1153  10.075   1.256   5.376  0.1038  0.8026  0.4561
   11ZrCpx    O 1154   9.921   1.397   5.411 -0.1242  0.3852 -0.7342
   11ZrCpx    O 1155   9.943   1.295   5.221 -0.9967 -0.4205 -0.0026
   12ZrCpx   Zr 1156   1.748   1.704   0.624 -0.0271 -0.1226 -0.0655
   12ZrCpx    P 1157   1.840   1.889   0.290  0.2533 -0.1076  0.0844
   12ZrCpx   OS 1158   1.784   2.046   0.292  0.2378 -0.1981  0.4027
   12ZrCpx   OS 1159   1.790   1.806   0.157  0.2757 -0.2846 -0.3190
   12ZrCpx   OS 1160   2.009   1.900   0.257 -0.1791 -0.5583 -0.4078
   12ZrCpx   O2 1161   1.805   1.803   0.417 -0.0317 -0.4639  0.4330
   12ZrCpx    C 1162   1.815   2.122   0.405 -1.0488  0.2655 -0.6032
   12ZrCpx    C 1163   1.941   2.207   0.408 -0.2948  0.0881 -0.2278
   12ZrCpx    C 1164   1.962   2.270   0.543  0.9195 -0.0132  0.1175
   12ZrCpx    C 1165   1.887   2.395   0.563  0.4154  0.6097  0.1099
   12ZrCpx    C 1166   1.827   1.676   0.126 -0.5696 -0.3067 -0.4050
   12ZrCpx    C 1167   1.714   1.600   0.047 -0.0658  0.0483 -0.3784
   12ZrCpx    C 1168   1.589   1.604   0.137 -0.1761  0.4240 -0.0690
   12ZrCpx    C 1169   1.473   1.538   0.067  0.2220 -0.0222 -0.0751
   12ZrCpx    C 1170   2.061   1.950   0.136 -0.2606 -0.2431  0.1258
   12ZrCpx    C 1171   1.987   2.080   0.092 -0.0975  0.4887 -0.1919
   12ZrCpx    C 1172   2.067   2.144  13.076  0.4362 -0.2752  0.5497
   12ZrCpx    C 1173   2.074   2.060  12.950 -0.0896  0.5833  0.0569
   12ZrCpx    H 1174   1.729   2.185   0.427 -1.9110 -1.6000  1.5322
   12ZrCpx    H 1175   1.831   2.055   0.489 -0.4438 -1.3840 -1.9997
   12ZrCpx    H 1176   2.026   2.149   0.372 -0.7476  0.6118 -2.2269
   12ZrCpx    H 1177   1.934   2.284   0.330 -1.5736 -0.5102 -0.7184
   12ZrCpx    H 1178   2.068   2.295   0.550  0.3914  2.1314  0.6078
   12ZrCpx    H 1179   1.956   2.197   0.624  1.0502  0.7453  0.8071
   12ZrCpx    H 1180   1.882   2.466   0.480 -0.7489  0.4333  0.0162
   12ZrCpx    H 1181   1.917   2.437   0.659 -0.1869 -1.6246  1.2915
   12ZrCpx    H 1182   1.780   2.376   0.575  0.5910 -0.9847 -0.7479
   12ZrCpx    H 1183   1.844   1.623   0.219 -1.3528 -0.9712 -0.6331
   12ZrCpx    H 1184   1.920   1.678   0.069  0.1670  1.7097  0.8075
   12ZrCpx    H 1185   1.699   1.642  13.044 -1.1607 -2.4291 -1.3069
   12ZrCpx    H 1186   1.752   1.499   0.033  1.7053  0.6612 -0.0751
   12ZrCpx    H 1187   1.557   1.704   0.166 -2.9877 -0.8636  1.4020
   12ZrCpx    H 1188   1.621   1.548   0.224  3.3037  0.3148 -1.3469
   12ZrCpx    H 1189   1.454   1.584  13.066 -2.3558 -1.1791 -0.1709
   12ZrCpx    H 1190   1.381   1.536   0.126  0.7997 -1.8473  0.8163
   12ZrCpx    H 1191   1.488   1.430   0.055  1.2078  0.0536  0.4795
   12ZrCpx    H 1192   2.054   1.872   0.060  1.1276 -0.7283  0.4908
   12ZrCpx    H 1193   2.160   1.988   0.158 -0.8465  1.3466  0.0731
   12ZrCpx    H 1194   1.881   2.071   0.068  0.1618  0.6796 -1.4652
   12ZrCpx    H 1195   1.989   2.165   0.160 -0.8338  0.2521  0.1358
   12ZrCpx    H 1196   2.169   2.161   0.016  0.5286  3.6764 -1.3513
   12ZrCpx    H 1197   2.014   2.237  13.060 -0.3884 -0.8748 -0.2294
   12ZrCpx    H 1198   1.978   2.060  12.898 -0.6263  1.1273  1.0470
   12ZrCpx    H 1199   2.106   1.957  12.962 -1.2755 -0.0707 -2.0970
   12ZrCpx    H 1200   2.155   2.099  12.887 -0.6262 -0.4623 -1.3185
   12ZrCpx    P 1201   1.905   1.552   0.952 -0.1675  0.0223 -0.1254
   12ZrCpx   OS 1202   1.953   1.383   0.930 -0.1222 -0.2653 -0.1949
   12ZrCpx   OS 1203   1.826   1.572   1.109 -0.0245 -0.8685  0.1318
   12ZrCpx   OS 1204   2.065   1.597   1.009  0.3237  0.5889  0.1119
   12ZrCpx   O2 1205   1.844   1.617   0.827  0.0082 -0.1713 -0.1933
   12ZrCpx    C 1206   2.008   1.340   0.805 -0.0962  0.5776 -0.6382
   12ZrCpx    C 1207   2.090   1.222   0.832 -0.2686  1.2259 -0.0891
   12ZrCpx    C 1208   2.165   1.190   0.699 -0.0075  0.0968 -0.5142
   12ZrCpx    C 1209   2.298   1.127   0.729 -0.3166  0.4009 -0.4598
   12ZrCpx    C 1210   1.687   1.593   1.113 -0.1877 -0.3456 -0.1936
   12ZrCpx    C 1211   1.650   1.738   1.096 -0.5692 -0.1108  0.1865
   12ZrCpx    C 1212   1.506   1.781   1.100  0.3440  1.0370 -0.6481
   12ZrCpx    C 1213   1.484   1.925   1.057 -0.5904 -0.7449 -0.1943
   12ZrCpx    C 1214   2.104   1.574   1.146 -0.1278 -0.0939 -0.1697
   12ZrCpx    C 1215   2.254   1.581   1.174  0.8126 -0.0444  0.4304
   12ZrCpx    C 1216   2.299   1.550   1.320 -0.0781 -0.0106 -0.0351
   12ZrCpx    C 1217   2.442   1.577   1.336  0.0659  0.1962 -0.3069
   12ZrCpx    H 1218   2.066   1.419   0.758  1.9071 -0.4010  0.1186
   12ZrCpx    H 1219   1.930   1.310   0.735 -1.4603 -0.8948  1.4384
   12ZrCpx    H 1220   2.033   1.135   0.864  0.9138 -0.0929 -1.5057
   12ZrCpx    H 1221   2.152   1.250   0.918  1.3540  1.2599 -1.2421
   12ZrCpx    H 1222   2.183   1.279   0.640  2.2737 -0.2829 -0.4739
   12ZrCpx    H 1223   2.109   1.113   0.647 -1.2604 -0.1643  1.1837
   12ZrCpx    H 1224   2.335   1.085   0.636 -1.1055 -1.5767  0.0985
   12ZrCpx    H 1225   2.297   1.061   0.816  0.0558 -0.6648 -1.2547
   12ZrCpx    H 1226   2.369   1.206   0.755  0.9711 -0.8889  0.0137
   12ZrCpx    H 1227   1.644   1.558   1.207  1.0487 -0.8297  0.1983
   12ZrCpx    H 1228   1.642   1.533   1.034  1.9255  0.2588 -1.8811
   12ZrCpx    H 1229   1.696   1.780   1.007  1.1929  1.1889  1.6590
   12ZrCpx    H 1230   1.696   1.802   1.171  0.1829  1.2646 -1.4208
   12ZrCpx    H 1231   1.463   1.760   1.198 -0.0681  0.0073 -1.0441
   12ZrCpx    H 1232   1.449   1.716   1.034 -2.5473  0.8525  1.9114
   12ZrCpx    H 1233   1.380   1.948   1.037 -0.5485  2.0854  2.3858
   12ZrCpx    H 1234   1.538   1.956   0.967 -0.0303  2.9077  1.2919
   12ZrCpx    H 1235   1.518   1.993   1.136  1.5987 -1.3113 -0.6074
   12ZrCpx    H 1236   2.056   1.480   1.174 -1.2032  0.0529 -1.4747
   12ZrCpx    H 1237   2.049   1.648   1.206  0.1330 -0.8758  1.0539
   12ZrCpx    H 1238   2.298   1.516   1.098  0.6837  0.1834  0.1604
   12ZrCpx    H 1239   2.288   1.682   1.151  2.6633 -0.3629  1.6324
   12ZrCpx    H 1240   2.287   1.445   1.348  1.0420 -0.3185 -0.7009
   12ZrCpx    H 1241   2.239   1.609   1.389 -0.7547  0.3031 -0.8821
   12ZrCpx    H 1242   2.507   1.511   1.278 -1.2992 -0.8862 -0.6125
   12ZrCpx    H 1243   2.465   1.561   1.442 -1.6932 -0.5136 -0.0268
   12ZrCpx    H 1244   2.478   1.676   1.306 -0.1915  0.0958 -0.9373
   12ZrCpx    N 1245   1.963   1.550   0.523  0.1462 -0.1974 -0.1389
   12ZrCpx    O 1246   1.843   1.530   0.501  0.2573  0.4205 -0.3448
   12ZrCpx    O 1247   2.058   1.474   0.480  0.3127 -0.9597  0.8309
   12ZrCpx    O 1248   1.987   1.654   0.589 -0.3454 -0.2888 -0.2003
   12ZrCpx    N 1249   1.799   1.944   0.772  0.0533  0.3932 -0.3644
   12ZrCpx    O 1250   1.845   2.039   0.852 -0.0042  0.8986 -0.3986
   12ZrCpx    O 1251   1.869   1.899   0.679  0.3208 -0.4928  0.0872
   12ZrCpx    O 1252   1.698   1.881   0.798  0.4806  0.1844  0.3824
   12ZrCpx    N 1253   1.560   1.526   0.757 -0.1526  0.4050  0.8426
   12ZrCpx    O 1254   1.496   1.445   0.839  0.4303  0.5235 -0.0635
   12ZrCpx    O 1255   1.647   1.483   0.675 -0.3422 -0.4460  0.2343
   12ZrCpx    O 1256   1.548   1.651   0.766 -0.4061 -0.3264 -0.3027
   12ZrCpx    N 1257   1.538   1.778   0.467  0.6270 -0.1366 -0.3550
   12ZrCpx    O 1258   1.576   1.658   0.469  0.3348  0.0603 -0.3455
   12ZrCpx    O 1259   1.425   1.803   0.414 -0.3090 -0.0483  0.1564
   12ZrCpx    O 1260   1.584   1.852   0.556  0.0718 -0.1050  0.1712
   13ZrCpx   Zr 1261   9.343   5.378   5.632 -0.0648 -0.0073  0.0565
   13ZrCpx    P 1262   9.672   5.500   5.468  0.0552 -0.1884  0.0152
   13ZrCpx   OS 1263   9.743   5.369   5.375 -0.5842 -0.2716 -0.2407
   13ZrCpx   OS 1264   9.783   5.548   5.595  0.0425 -0.2653 -0.4007
   13ZrCpx   OS 1265   9.672   5.637   5.364  0.8055 -0.3155 -0.5048
   13ZrCpx   O2 1266   9.529   5.460   5.520 -0.5023 -1.0245 -0.0070
   13ZrCpx    C 1267   9.759   5.243   5.428 -0.2151 -0.1726  0.7475
   13ZrCpx    C 1268   9.872   5.222   5.528 -0.7683  0.4152  0.7057
   13ZrCpx    C 1269   9.890   5.077   5.576 -0.3172 -0.1693  0.0177
   13ZrCpx    C 1270  10.004   5.021   5.495  0.2526  0.0622  0.1476
   13ZrCpx    C 1271   9.902   5.615   5.563  0.6116 -0.0529 -0.0491
   13ZrCpx    C 1272  10.036   5.555   5.613 -0.1214  0.2710  0.3651
   13ZrCpx    C 1273  10.043   5.555   5.767 -0.0799  0.2614  0.3014
   13ZrCpx    C 1274  10.159   5.477   5.836 -0.4868 -0.7827 -0.2363
   13ZrCpx    C 1275   9.609   5.755   5.398  0.3614  0.1009  0.2265
   13ZrCpx    C 1276   9.460   5.767   5.387  0.0782  0.3008 -0.2329
   13ZrCpx    C 1277   9.414   5.915   5.393  0.5451 -0.2299  0.3460
   13ZrCpx    C 1278   9.266   5.929   5.332  0.3081 -0.1351 -0.3462
   13ZrCpx    H 1279   9.667   5.232   5.486 -0.4497  0.2670  0.4621
   13ZrCpx    H 1280   9.752   5.166   5.352  2.1945  1.4001 -1.0963
   13ZrCpx    H 1281   9.971   5.260   5.502 -0.8000 -0.2831 -0.5021
   13ZrCpx    H 1282   9.846   5.282   5.615 -1.0849  1.4177 -0.0717
   13ZrCpx    H 1283   9.922   5.057   5.678 -0.5130  1.8923  0.5071
   13ZrCpx    H 1284   9.790   5.033   5.577 -1.2852  1.9773  0.6618
   13ZrCpx    H 1285  10.095   5.074   5.522  0.7448 -1.0870  0.7687
   13ZrCpx    H 1286   9.981   5.046   5.391 -1.0594  3.0144  1.0943
   13ZrCpx    H 1287  10.017   4.915   5.514 -1.4521 -0.0877  0.5793
   13ZrCpx    H 1288   9.900   5.718   5.598 -0.0207  1.0785 -3.2306
   13ZrCpx    H 1289   9.907   5.627   5.455  0.3189  0.2514 -0.0283
   13ZrCpx    H 1290  10.120   5.614   5.578  1.0338 -2.2954 -1.3214
   13ZrCpx    H 1291  10.054   5.455   5.573  2.2447  0.3724  1.0915
   13ZrCpx    H 1292  10.035   5.657   5.804  0.0319 -0.6741  3.0182
   13ZrCpx    H 1293   9.946   5.515   5.795 -1.2832  2.1742 -1.0489
   13ZrCpx    H 1294  10.255   5.528   5.845  0.0555 -1.7715 -0.2840
   13ZrCpx    H 1295  10.180   5.380   5.791 -0.3954 -0.2103 -1.4590
   13ZrCpx    H 1296  10.131   5.456   5.939  1.0296 -0.2310  0.3035
   13ZrCpx    H 1297   9.638   5.749   5.503  1.3070  2.1316  0.1074
   13ZrCpx    H 1298   9.647   5.842   5.345 -0.4603  0.2817 -0.0653
   13ZrCpx    H 1299   9.432   5.705   5.302  1.2888 -0.5406 -0.0319
   13ZrCpx    H 1300   9.406   5.723   5.471 -0.8480  2.3518  0.2574
   13ZrCpx    H 1301   9.480   5.978   5.334  0.0575 -0.1584 -0.1305
   13ZrCpx    H 1302   9.424   5.952   5.495  0.3067  1.4156 -0.2153
   13ZrCpx    H 1303   9.236   6.033   5.327  1.2969  0.1764  0.0696
   13ZrCpx    H 1304   9.187   5.889   5.396 -0.7546 -0.0452 -1.5802
   13ZrCpx    H 1305   9.258   5.885   5.233 -1.6382  1.5445 -0.9529
   13ZrCpx    P 1306   9.233   5.289   6.004  0.2602 -0.1616  0.0912
   13ZrCpx   OS 1307   9.128   5.150   6.022 -0.2698  0.3850 -0.6964
   13ZrCpx   OS 1308   9.170   5.404   6.112 -0.0565  0.7041  0.3714
   13ZrCpx   OS 1309   9.363   5.212   6.091 -0.1457  0.4853 -0.0403
   13ZrCpx   O2 1310   9.266   5.330   5.859 -0.4853 -0.0954 -0.1673
   13ZrCpx    C 1311   9.175   5.022   5.990 -0.3072  0.1243  0.1232
   13ZrCpx    C 1312   9.183   4.940   6.113 -0.1089  0.9395 -0.6287
   13ZrCpx    C 1313   9.246   4.804   6.087 -0.0712  1.0724  0.1871
   13ZrCpx    C 1314   9.153   4.724   5.993  0.0653 -0.0973  0.3915
   13ZrCpx    C 1315   9.043   5.467   6.092 -0.2283  0.6772  0.5354
   13ZrCpx    C 1316   9.035   5.556   5.973 -0.0673  0.5815 -1.0272
   13ZrCpx    C 1317   8.907   5.636   5.972 -0.3019  0.5415 -0.0856
   13ZrCpx    C 1318   8.885   5.683   5.829  0.1425 -0.3220 -0.3499
   13ZrCpx    C 1319   9.477   5.289   6.132 -0.0527 -0.3747  0.6387
   13ZrCpx    C 1320   9.597   5.197   6.151 -0.1137  0.4004 -0.7822
   13ZrCpx    C 1321   9.729   5.271   6.122 -0.1437  0.4559 -0.0160
   13ZrCpx    C 1322   9.847   5.190   6.175 -0.2004 -0.8336  0.5279
   13ZrCpx    H 1323   9.270   5.026   5.937 -0.5429  0.2801 -0.2915
   13ZrCpx    H 1324   9.095   4.993   5.921 -1.0400  2.5738 -0.1281
   13ZrCpx    H 1325   9.082   4.924   6.152 -0.3357  2.4051 -0.5784
   13ZrCpx    H 1326   9.237   4.989   6.194  0.0955 -0.9654  0.4262
   13ZrCpx    H 1327   9.257   4.748   6.179  1.9257  1.0739 -0.0279
   13ZrCpx    H 1328   9.344   4.816   6.040 -0.5286  0.9043 -0.8373
   13ZrCpx    H 1329   9.049   4.750   6.018  0.0209  0.1696 -0.0672
   13ZrCpx    H 1330   9.166   4.617   6.009 -0.1850  0.0825  1.8918
   13ZrCpx    H 1331   9.165   4.756   5.890 -1.0729  0.4016  0.3959
   13ZrCpx    H 1332   9.023   5.531   6.178 -1.5271 -0.7834  1.3565
   13ZrCpx    H 1333   8.969   5.387   6.094  1.8446 -1.3089  0.2432
   13ZrCpx    H 1334   9.044   5.490   5.886 -0.2729  0.6525 -1.1017
   13ZrCpx    H 1335   9.119   5.624   5.957 -0.8016  1.1763 -2.4194
   13ZrCpx    H 1336   8.895   5.715   6.046  0.1932 -0.0155  0.5994
   13ZrCpx    H 1337   8.827   5.564   5.986 -2.6121  2.1692 -4.1068
   13ZrCpx    H 1338   8.908   5.607   5.754  0.0992 -0.6585 -0.0245
   13ZrCpx    H 1339   8.946   5.771   5.808  0.4820 -0.2393  0.9396
   13ZrCpx    H 1340   8.780   5.710   5.822 -0.6690 -3.0404  0.9232
   13ZrCpx    H 1341   9.462   5.349   6.222  1.8232  1.9292 -0.5414
   13ZrCpx    H 1342   9.484   5.362   6.051  0.1109  0.8071  1.7172
   13ZrCpx    H 1343   9.589   5.170   6.257  2.6670 -0.6429 -0.7958
   13ZrCpx    H 1344   9.591   5.108   6.087 -0.3943  1.0475 -1.6639
   13ZrCpx    H 1345   9.733   5.368   6.172  1.1529  0.2425  0.3110
   13ZrCpx    H 1346   9.733   5.300   6.017 -0.7511  1.0150  0.1107
   13ZrCpx    H 1347   9.853   5.085   6.149  0.2309 -1.0245  1.3875
   13ZrCpx    H 1348   9.863   5.207   6.282  1.2305 -0.8662  0.3323
   13ZrCpx    H 1349   9.933   5.227   6.119 -0.7377  0.8559  0.7623
   13ZrCpx    N 1350   9.565   5.244   5.741 -0.0702  0.2395  0.7066
   13ZrCpx    O 1351   9.511   5.205   5.637  0.0520 -0.5782  0.5765
   13ZrCpx    O 1352   9.675   5.193   5.775 -0.5013  0.3296 -0.3266
   13ZrCpx    O 1353   9.541   5.363   5.782  0.0387 -0.0734  0.5862
   13ZrCpx    N 1354   9.262   5.628   5.742 -0.5042  0.7445  0.1905
   13ZrCpx    O 1355   9.241   5.747   5.783 -0.0827 -0.5710 -0.1333
   13ZrCpx    O 1356   9.378   5.592   5.718 -0.1938  0.2151 -0.5906
   13ZrCpx    O 1357   9.170   5.559   5.693 -0.5235 -0.7028 -0.2144
   13ZrCpx    N 1358   9.134   5.180   5.604 -0.4784  0.2213 -0.1633
   13ZrCpx    O 1359   9.043   5.101   5.628  0.3496 -0.9890  0.1081
   13ZrCpx    O 1360   9.256   5.154   5.637  0.1832  0.2579  0.2625
   13ZrCpx    O 1361   9.112   5.301   5.589 -0.3175 -0.2847  0.1555
   13ZrCpx    N 1362   9.304   5.403   5.362  0.6009 -0.5486  0.1251
   13ZrCpx    O 1363   9.335   5.296   5.417 -0.4195 -0.0158  0.0663
   13ZrCpx    O 1364   9.339   5.425   5.235 -0.4009 -0.5361  0.2890
   13ZrCpx    O 1365   9.273   5.499   5.438  0.0649 -0.9159  0.0178
   14ZrCpx   Zr 1366   4.562  11.589   5.651  0.1901  0.0126 -0.0718
   14ZrCpx    P 1367   4.596  11.902   5.431  0.1874  0.2164  0.7033
   14ZrCpx   OS 1368   4.606  11.869   5.270  0.4157  0.3546 -0.1862
   14ZrCpx   OS 1369   4.747  11.976   5.435 -0.1504 -0.0996 -0.0815
   14ZrCpx   OS 1370   4.474  12.024   5.442  0.1726 -0.4230 -0.2811
   14ZrCpx   O2 1371   4.581  11.785   5.526 -0.4426 -0.3197 -0.0139
   14ZrCpx    C 1372   4.697  11.772   5.221  0.1343 -0.1208 -0.1305
   14ZrCpx    C 1373   4.842  11.776   5.279 -0.1729 -0.2999  0.2608
   14ZrCpx    C 1374   4.921  11.648   5.231  0.0510  0.5655 -0.0487
   14ZrCpx    C 1375   5.011  11.592   5.336 -0.2419  0.1533 -0.3289
   14ZrCpx    C 1376   4.755  12.095   5.366 -0.3391  0.3102  1.2448
   14ZrCpx    C 1377   4.810  12.202   5.464  0.0425 -0.0317  1.2872
   14ZrCpx    C 1378   4.876  12.325   5.395 -0.1727  0.1045  0.6783
   14ZrCpx    C 1379   4.872  12.460   5.467  0.3463 -0.4665  0.2213
   14ZrCpx    C 1380   4.342  11.985   5.414  0.3357 -0.1591  0.7495
   14ZrCpx    C 1381   4.289  12.002   5.273 -0.0160 -0.8343  0.0231
   14ZrCpx    C 1382   4.139  11.969   5.235 -0.1740  0.3467  0.1519
   14ZrCpx    C 1383   4.109  11.986   5.086  0.2220 -0.3570  0.3189
   14ZrCpx    H 1384   4.702  11.776   5.112  0.1457 -1.1697 -0.1766
   14ZrCpx    H 1385   4.653  11.676   5.247 -1.6117  0.8354  0.5436
   14ZrCpx    H 1386   4.890  11.870   5.252 -1.6097  0.0356 -1.1612
   14ZrCpx    H 1387   4.842  11.768   5.388 -0.2593  0.0318  0.2824
   14ZrCpx    H 1388   4.856  11.563   5.210  0.8657  0.3077 -1.5480
   14ZrCpx    H 1389   4.974  11.653   5.136  2.5638 -1.3054  1.2255
   14ZrCpx    H 1390   5.073  11.516   5.289  1.0756  0.6870  0.4987
   14ZrCpx    H 1391   4.960  11.544   5.420 -0.1229 -0.7844 -0.7896
   14ZrCpx    H 1392   5.068  11.674   5.380 -2.0878  0.2204  2.0600
   14ZrCpx    H 1393   4.653  12.113   5.333 -0.4198  0.9348  1.8227
   14ZrCpx    H 1394   4.807  12.078   5.272 -1.2955 -0.2602  0.8151
   14ZrCpx    H 1395   4.878  12.149   5.530  1.1599  1.2572  1.1910
   14ZrCpx    H 1396   4.728  12.227   5.532 -0.4098  2.1012 -0.0043
   14ZrCpx    H 1397   4.823  12.339   5.300  0.5897  0.8521  0.3554
   14ZrCpx    H 1398   4.980  12.301   5.374 -0.3315 -1.6951  1.8435
   14ZrCpx    H 1399   4.772  12.500   5.485  0.7518  1.1620 -1.0437
   14ZrCpx    H 1400   4.929  12.531   5.408  1.1139 -1.9297 -0.8244
   14ZrCpx    H 1401   4.928  12.443   5.559  0.1783  0.7254  0.5422
   14ZrCpx    H 1402   4.321  11.884   5.451 -1.2041  0.5691  1.9272
   14ZrCpx    H 1403   4.283  12.040   5.487 -1.1030  0.7987 -1.0682
   14ZrCpx    H 1404   4.351  11.946   5.203 -1.2188 -1.4051 -0.6020
   14ZrCpx    H 1405   4.301  12.106   5.241  0.3433 -1.7403 -2.9741
   14ZrCpx    H 1406   4.102  11.870   5.261 -0.5673  0.1106 -1.2434
   14ZrCpx    H 1407   4.077  12.028   5.302  0.8785  2.2716 -0.5293
   14ZrCpx    H 1408   4.143  12.087   5.063  0.5856 -0.3581  0.8457
   14ZrCpx    H 1409   4.002  11.982   5.064  0.1227  0.1401  0.6978
   14ZrCpx    H 1410   4.165  11.914   5.028  0.4557 -0.0814  0.2018
   14ZrCpx    P 1411   4.353  11.255   5.712 -0.5538  0.5447  0.4660
   14ZrCpx   OS 1412   4.427  11.108   5.653 -0.6272  0.7944  0.3580
   14ZrCpx   OS 1413   4.195  11.234   5.640  0.6160 -0.5009  0.2663
   14ZrCpx   OS 1414   4.330  11.239   5.881  0.2390  0.4685  0.6922
   14ZrCpx   O2 1415   4.429  11.384   5.675  0.3595 -0.2555  0.4172
   14ZrCpx    C 1416   4.566  11.084   5.661 -0.5708 -0.1507  0.5782
   14ZrCpx    C 1417   4.603  11.023   5.801  0.0805 -0.0796 -0.8090
   14ZrCpx    C 1418   4.754  10.999   5.812 -0.1451 -0.1465 -0.9194
   14ZrCpx    C 1419   4.776  10.868   5.888 -0.3239  0.0545 -0.4242
   14ZrCpx    C 1420   4.177  11.235   5.497  0.6261 -0.5860 -0.6451
   14ZrCpx    C 1421   4.191  11.374   5.432 -0.6595 -0.2424 -0.5682
   14ZrCpx    C 1422   4.147  11.388   5.284 -0.4046 -0.4769 -0.2960
   14ZrCpx    C 1423   4.118  11.536   5.250 -0.7433  0.2981  0.4070
   14ZrCpx    C 1424   4.261  11.127   5.938  0.0865 -0.4511 -0.5541
   14ZrCpx    C 1425   4.298  11.109   6.085  0.6355  0.0315  0.0110
   14ZrCpx    C 1426   4.219  10.995   6.150  0.1946 -0.0697 -1.0120
   14ZrCpx    C 1427   4.279  10.952   6.286 -0.6704  0.1798 -0.1690
   14ZrCpx    H 1428   4.604  11.183   5.635 -1.4553 -0.3735 -1.6256
   14ZrCpx    H 1429   4.594  11.008   5.589  1.2007  0.6941  0.3604
   14ZrCpx    H 1430   4.544  10.936   5.828 -0.5628  1.1776  1.9638
   14ZrCpx    H 1431   4.564  11.095   5.872  0.2373 -0.1845 -0.6169
   14ZrCpx    H 1432   4.806  11.079   5.863  1.0316 -1.2140 -0.4140
   14ZrCpx    H 1433   4.795  10.992   5.711  1.2008  2.9100 -0.6338
   14ZrCpx    H 1434   4.875  10.873   5.934 -0.9087  1.7840  0.7192
   14ZrCpx    H 1435   4.779  10.782   5.822  1.0381  0.8600 -1.4509
   14ZrCpx    H 1436   4.709  10.855   5.973  0.3846  1.0330  0.2969
   14ZrCpx    H 1437   4.079  11.195   5.472 -1.4020  2.4365  2.1515
   14ZrCpx    H 1438   4.247  11.164   5.453  1.2012  1.4901 -3.1988
   14ZrCpx    H 1439   4.296  11.404   5.436 -0.8273  0.1631  1.4037
   14ZrCpx    H 1440   4.140  11.443   5.499  1.0961 -0.9089  1.5294
   14ZrCpx    H 1441   4.219  11.333   5.224 -1.2109 -0.7107 -1.0619
   14ZrCpx    H 1442   4.048  11.344   5.280 -0.6593  0.0877 -0.2451
   14ZrCpx    H 1443   4.024  11.560   5.299 -0.0840  2.7160  0.5044
   14ZrCpx    H 1444   4.109  11.554   5.143 -1.1288  3.2929  0.9119
   14ZrCpx    H 1445   4.197  11.603   5.282  1.0824 -1.0136 -1.2437
   14ZrCpx    H 1446   4.279  11.038   5.879 -0.5818 -1.3420  0.5577
   14ZrCpx    H 1447   4.155  11.152   5.931  0.4143  1.0465 -0.5056
   14ZrCpx    H 1448   4.273  11.196   6.145 -0.0825 -0.5120  0.5063
   14ZrCpx    H 1449   4.406  11.100   6.093  0.7690 -1.4566 -2.8420
   14ZrCpx    H 1450   4.232  10.909   6.083  0.4234 -0.4425 -0.4889
   14ZrCpx    H 1451   4.114  11.010   6.176  0.0234 -2.7706  0.0930
   14ZrCpx    H 1452   4.383  10.919   6.282 -1.0301 -0.9819 -0.2266
   14ZrCpx    H 1453   4.214  10.879   6.334  0.0865  0.1390  0.8019
   14ZrCpx    H 1454   4.278  11.044   6.344 -1.1838  0.3113 -0.3854
   14ZrCpx    N 1455   4.302  11.703   5.671  0.4525  0.1682  0.6977
   14ZrCpx    O 1456   4.392  11.725   5.748  0.5705 -0.1205  0.2127
   14ZrCpx    O 1457   4.187  11.758   5.674 -0.1684  0.2566  0.0981
   14ZrCpx    O 1458   4.339  11.644   5.563  0.3640  0.3823 -0.3129
   14ZrCpx    N 1459   4.639  11.446   5.426  0.2914  0.1819 -0.7102
   14ZrCpx    O 1460   4.660  11.376   5.321 -0.6953 -0.0496 -0.7890
   14ZrCpx    O 1461   4.554  11.530   5.429 -0.1655 -0.1195  0.3730
   14ZrCpx    O 1462   4.680  11.402   5.535  0.8952  0.0993 -0.0343
   14ZrCpx    N 1463   4.626  11.486   5.909 -0.0315  0.1312 -0.1531
   14ZrCpx    O 1464   4.630  11.424   6.022  0.0251  0.2536 -0.2904
   14ZrCpx    O 1465   4.526  11.562   5.889 -0.0811  0.4581  0.6153
   14ZrCpx    O 1466   4.698  11.448   5.810  0.5996 -0.0994  0.1249
   14ZrCpx    N 1467   4.787  11.732   5.704  0.1724 -0.0046 -0.1775
   14ZrCpx    O 1468   4.688  11.746   5.772  0.1965  0.3180 -0.5005
   14ZrCpx    O 1469   4.890  11.808   5.723 -0.6447 -0.2815  0.1993
   14ZrCpx    O 1470   4.789  11.648   5.615 -0.7836 -0.0654 -0.8115
   15ZrCpx   Zr 1471   6.036   4.686   2.432  0.1764  0.0870 -0.1017
   15ZrCpx    P 1472   5.766   4.707   2.716 -0.1592 -0.2711 -0.0085
   15ZrCpx   OS 1473   5.628   4.610   2.686  0.2749  0.3179 -0.0517
   15ZrCpx   OS 1474   5.688   4.860   2.718  0.7657  0.1566  0.0779
   15ZrCpx   OS 1475   5.806   4.639   2.876 -0.2409 -0.2335 -0.6424
   15ZrCpx   O2 1476   5.875   4.689   2.601 -0.1287 -0.4568  0.5182
   15ZrCpx    C 1477   5.642   4.467   2.669 -0.0155 -0.1253 -0.3860
   15ZrCpx    C 1478   5.619   4.381   2.798 -0.0951 -0.2206 -0.4617
   15ZrCpx    C 1479   5.479   4.331   2.820  0.9305 -0.2154 -0.1697
   15ZrCpx    C 1480   5.364   4.427   2.798 -0.3276 -0.2742 -0.1550
   15ZrCpx    C 1481   5.580   4.889   2.805  0.2081 -0.0502  0.4861
   15ZrCpx    C 1482   5.610   5.007   2.906 -0.1470  1.0773  0.1179
   15ZrCpx    C 1483   5.633   5.140   2.835  0.0504  1.0113 -0.0227
   15ZrCpx    C 1484   5.683   5.256   2.929 -0.2541 -0.0003  0.2855
   15ZrCpx    C 1485   5.909   4.690   2.957 -0.3966  0.3712 -0.1215
   15ZrCpx    C 1486   5.883   4.680   3.110 -0.6169 -0.4956 -0.1214
   15ZrCpx    C 1487   6.009   4.685   3.196 -0.3956  0.1141 -0.1261
   15ZrCpx    C 1488   5.978   4.679   3.345 -0.3583 -0.0534  0.4125
   15ZrCpx    H 1489   5.745   4.454   2.635 -0.4828  2.0444 -2.7821
   15ZrCpx    H 1490   5.576   4.460   2.583 -0.1641  0.8350 -0.3559
   15ZrCpx    H 1491   5.678   4.290   2.797 -0.1272 -0.2387 -1.0405
   15ZrCpx    H 1492   5.661   4.437   2.882 -3.1179  1.2822  0.1293
   15ZrCpx    H 1493   5.456   4.236   2.771  0.0051  0.9747 -2.1272
   15ZrCpx    H 1494   5.456   4.301   2.922 -0.5646  1.6961  0.0961
   15ZrCpx    H 1495   5.385   4.528   2.834  0.0149 -0.7653  1.0306
   15ZrCpx    H 1496   5.269   4.398   2.843 -1.4711  1.0172 -1.6862
   15ZrCpx    H 1497   5.345   4.445   2.692 -2.0319  1.6618  0.4503
   15ZrCpx    H 1498   5.488   4.891   2.746  0.7382  1.3547 -0.3152
   15ZrCpx    H 1499   5.561   4.800   2.865 -0.5802  0.1890  0.5959
   15ZrCpx    H 1500   5.532   5.021   2.981 -0.7123 -0.2018 -0.2260
   15ZrCpx    H 1501   5.699   4.969   2.957 -0.6270  0.3940  0.4580
   15ZrCpx    H 1502   5.548   5.169   2.773 -1.4250  0.5684  1.7415
   15ZrCpx    H 1503   5.699   5.129   2.749 -1.5903 -1.0244 -1.0630
   15ZrCpx    H 1504   5.681   5.349   2.872 -3.9149  0.3853  0.9264
   15ZrCpx    H 1505   5.627   5.271   3.021  1.0506  0.2749  1.0446
   15ZrCpx    H 1506   5.785   5.235   2.960 -0.8491 -2.1091  0.9438
   15ZrCpx    H 1507   5.996   4.631   2.929 -1.7503 -1.2925 -0.9231
   15ZrCpx    H 1508   5.939   4.794   2.942 -2.4616  1.3751  2.2920
   15ZrCpx    H 1509   5.846   4.582   3.141  2.3869 -1.5319  0.3294
   15ZrCpx    H 1510   5.801   4.741   3.149  0.1512 -1.0419  2.4308
   15ZrCpx    H 1511   6.069   4.772   3.169  0.3962 -0.3877 -0.0269
   15ZrCpx    H 1512   6.073   4.601   3.167 -0.8607  0.0506 -0.9706
   15ZrCpx    H 1513   5.948   4.577   3.368  1.2446 -0.9341 -1.3963
   15ZrCpx    H 1514   5.902   4.755   3.365  1.4510  1.4193  1.8673
   15ZrCpx    H 1515   6.065   4.706   3.404 -0.1887 -1.2381  0.7175
   15ZrCpx    P 1516   6.363   4.893   2.311  0.3255 -0.1093 -0.3804
   15ZrCpx   OS 1517   6.500   4.801   2.312 -0.3824 -0.3404  0.0305
   15ZrCpx   OS 1518   6.401   5.029   2.413 -0.3680  0.6423  0.0540
   15ZrCpx   OS 1519   6.352   4.958   2.157 -0.1395  0.9974  0.5223
   15ZrCpx   O2 1520   6.235   4.808   2.354  0.1895  0.0418  0.9555
   15ZrCpx    C 1521   6.614   4.833   2.237  0.3315 -0.7288  0.0258
   15ZrCpx    C 1522   6.685   4.960   2.276 -0.1284 -0.5133 -0.2982
   15ZrCpx    C 1523   6.836   4.961   2.238  0.3402 -0.4068 -0.4226
   15ZrCpx    C 1524   6.859   4.965   2.094 -0.0328 -0.2021 -0.1097
   15ZrCpx    C 1525   6.296   5.129   2.448  0.2088  0.3661  0.4741
   15ZrCpx    C 1526   6.263   5.222   2.328  0.5675 -0.0886 -0.4280
   15ZrCpx    C 1527   6.174   5.335   2.379  0.0097 -0.3332 -0.0713
   15ZrCpx    C 1528   6.211   5.472   2.321  0.1464  0.2806 -0.0057
   15ZrCpx    C 1529   6.326   4.873   2.047  0.3243 -0.5211 -0.5615
   15ZrCpx    C 1530   6.227   4.933   1.944  0.0665  0.4354  0.3968
   15ZrCpx    C 1531   6.234   4.866   1.799 -0.1910 -0.8587 -0.3052
   15ZrCpx    C 1532   6.120   4.921   1.711  0.0089 -0.0161 -0.1848
   15ZrCpx    H 1533   6.686   4.752   2.249 -1.5829 -2.3519  0.8702
   15ZrCpx    H 1534   6.591   4.838   2.130  0.3413 -2.4544 -0.0738
   15ZrCpx    H 1535   6.630   5.043   2.231 -0.0771  0.5611  1.5837
   15ZrCpx    H 1536   6.679   4.973   2.384 -0.9186 -0.6544 -0.3182
   15ZrCpx    H 1537   6.890   4.872   2.272 -0.5114 -1.2693 -1.3043
   15ZrCpx    H 1538   6.878   5.050   2.285 -1.5704  1.3708 -1.9891
   15ZrCpx    H 1539   6.850   4.868   2.046 -1.8551  1.1637 -2.6160
   15ZrCpx    H 1540   6.953   5.009   2.059 -0.6972  2.4755  1.2991
   15ZrCpx    H 1541   6.778   5.025   2.054 -0.4725 -1.2956 -0.8699
   15ZrCpx    H 1542   6.332   5.189   2.531 -1.5269  1.6955  0.2786
   15ZrCpx    H 1543   6.208   5.078   2.486 -0.3053  0.5469 -0.4523
   15ZrCpx    H 1544   6.218   5.180   2.238  0.3948 -0.7506 -0.0393
   15ZrCpx    H 1545   6.358   5.262   2.291  2.0210 -0.5753  2.6230
   15ZrCpx    H 1546   6.068   5.317   2.359 -0.2850  1.6143 -0.3769
   15ZrCpx    H 1547   6.176   5.345   2.488 -1.8666 -2.6555  0.1968
   15ZrCpx    H 1548   6.319   5.478   2.333 -0.1898  2.1048  2.3971
   15ZrCpx    H 1549   6.168   5.551   2.382  1.6631  2.9675 -2.3267
   15ZrCpx    H 1550   6.178   5.479   2.218 -1.6976 -0.5688  0.4971
   15ZrCpx    H 1551   6.302   4.772   2.078  1.5616 -0.6056  0.1799
   15ZrCpx    H 1552   6.422   4.857   1.996  0.6040 -0.5497 -0.0258
   15ZrCpx    H 1553   6.241   5.040   1.928 -0.1546  0.2191 -1.4128
   15ZrCpx    H 1554   6.126   4.922   1.983 -0.2141 -1.1066 -0.6751
   15ZrCpx    H 1555   6.231   4.757   1.806  0.2924 -0.8400  0.2917
   15ZrCpx    H 1556   6.330   4.893   1.754 -1.2772  2.6060 -0.6441
   15ZrCpx    H 1557   6.023   4.878   1.735  1.0141 -2.0069  0.3423
   15ZrCpx    H 1558   6.151   4.898   1.609  1.3020  2.1758 -0.3276
   15ZrCpx    H 1559   6.105   5.028   1.731  2.0679  0.6358 -1.9657
   15ZrCpx    N 1560   5.957   4.954   2.479 -0.5919 -0.3310  0.5977
   15ZrCpx    O 1561   5.902   4.878   2.392 -0.1712  0.2699  0.2483
   15ZrCpx    O 1562   5.930   5.080   2.478 -0.7111 -0.5600 -0.1783
   15ZrCpx    O 1563   6.042   4.901   2.560 -0.1720  0.5408 -0.7486
   15ZrCpx    N 1564   6.233   4.565   2.598  1.1667  0.2782  0.3658
   15ZrCpx    O 1565   6.289   4.490   2.685  0.1891 -0.4477  0.4351
   15ZrCpx    O 1566   6.153   4.658   2.631 -0.0742  0.3954 -0.3808
   15ZrCpx    O 1567   6.227   4.528   2.473 -0.4709 -0.5359  0.5016
   15ZrCpx    N 1568   6.044   4.641   2.147 -0.0514  0.0512 -0.3362
   15ZrCpx    O 1569   6.084   4.632   2.021  0.0877 -0.0822  0.1116
   15ZrCpx    O 1570   6.007   4.748   2.199 -0.4493 -0.1394 -0.6523
   15ZrCpx    O 1571   6.089   4.558   2.227 -0.0022  0.0485 -0.5088
   15ZrCpx    N 1572   5.845   4.486   2.393  0.5178  0.3898 -0.5989
   15ZrCpx    O 1573   5.837   4.595   2.340  0.2119  0.0341 -0.4795
   15ZrCpx    O 1574   5.765   4.395   2.359  0.0992  0.2612  0.2227
   15ZrCpx    O 1575   5.951   4.464   2.455 -0.0092 -0.1514  0.7215
   16ZrCpx   Zr 1576   6.815   4.167   0.556 -0.0751  0.0515  0.3109
   16ZrCpx    P 1577   6.572   4.142   0.843 -0.5458  0.1419  0.3938
   16ZrCpx   OS 1578   6.555   3.989   0.905  0.3619  0.0779 -0.2226
   16ZrCpx   OS 1579   6.426   4.194   0.789 -0.0119  0.0722  0.0909
   16ZrCpx   OS 1580   6.608   4.253   0.974 -0.2799  0.1431 -0.0450
   16ZrCpx   O2 1581   6.687   4.151   0.742 -0.3385  0.5171 -0.4456
   16ZrCpx    C 1582   6.661   3.900   0.909 -0.1653  0.2704  0.3755
   16ZrCpx    C 1583   6.781   3.940   0.999 -0.1870  0.0595 -0.0916
   16ZrCpx    C 1584   6.897   3.839   0.987 -0.1768  0.3126 -0.6625
   16ZrCpx    C 1585   7.010   3.865   1.086  0.3716 -0.6737  0.8516
   16ZrCpx    C 1586   6.353   4.123   0.683 -0.3294  0.6172  0.5790
   16ZrCpx    C 1587   6.213   4.089   0.732  0.3157 -0.0284 -0.2147
   16ZrCpx    C 1588   6.195   3.956   0.807  0.1171  0.0527 -0.5295
   16ZrCpx    C 1589   6.205   3.828   0.721  0.2748 -0.1497 -0.5539
   16ZrCpx    C 1590   6.526   4.251   1.093 -0.1899  0.6880 -0.2015
   16ZrCpx    C 1591   6.383   4.207   1.061  0.3638  0.6341  0.6933
   16ZrCpx    C 1592   6.278   4.227   1.172 -0.2290  0.9461  0.0248
   16ZrCpx    C 1593   6.148   4.148   1.150 -0.1862 -0.1285 -0.2632
   16ZrCpx    H 1594   6.618   3.809   0.953  0.9191  0.6505  2.2899
   16ZrCpx    H 1595   6.691   3.887   0.805 -1.6598 -0.9305  0.0763
   16ZrCpx    H 1596   6.750   3.962   1.101 -0.7131  0.4357 -0.3318
   16ZrCpx    H 1597   6.826   4.031   0.960 -1.0215  0.3599 -0.3689
   16ZrCpx    H 1598   6.854   3.740   0.999  0.5055  0.0678 -0.1974
   16ZrCpx    H 1599   6.928   3.855   0.884 -0.0061  2.4030 -0.3018
   16ZrCpx    H 1600   7.104   3.813   1.067  1.9839  2.4092 -0.0079
   16ZrCpx    H 1601   6.982   3.840   1.189  0.7968 -0.7165  0.9574
   16ZrCpx    H 1602   7.030   3.972   1.084 -2.1705 -0.1710 -0.7464
   16ZrCpx    H 1603   6.403   4.031   0.654 -2.0487 -0.0806 -0.2121
   16ZrCpx    H 1604   6.351   4.194   0.600 -1.4206  0.0602  0.1192
   16ZrCpx    H 1605   6.143   4.081   0.648  0.9009 -1.6470 -0.5585
   16ZrCpx    H 1606   6.174   4.169   0.794  2.0729  0.4628  0.2928
   16ZrCpx    H 1607   6.099   3.960   0.860 -0.1331 -1.7669 -0.8207
   16ZrCpx    H 1608   6.264   3.954   0.892 -2.5290 -4.1175  1.6917
   16ZrCpx    H 1609   6.173   3.744   0.782  0.9732 -0.9573 -1.2734
   16ZrCpx    H 1610   6.301   3.812   0.673  0.4078 -1.4877  0.1165
   16ZrCpx    H 1611   6.125   3.836   0.647  0.4087  1.8133 -0.5088
   16ZrCpx    H 1612   6.569   4.180   1.163 -1.7033 -2.7367 -2.5561
   16ZrCpx    H 1613   6.520   4.344   1.149  3.7634  1.7511 -1.3780
   16ZrCpx    H 1614   6.394   4.105   1.024 -0.2077  0.8866 -0.1733
   16ZrCpx    H 1615   6.339   4.265   0.980  0.5313  0.2999  0.3649
   16ZrCpx    H 1616   6.329   4.192   1.263 -1.1576 -1.1945 -0.2612
   16ZrCpx    H 1617   6.256   4.329   1.203  1.5978  2.1635 -2.4737
   16ZrCpx    H 1618   6.091   4.183   1.064 -1.7976 -2.5826 -0.2529
   16ZrCpx    H 1619   6.167   4.042   1.133 -0.0702 -0.3562  1.1533
   16ZrCpx    H 1620   6.089   4.162   1.241  1.8064  0.8014  0.9320
   16ZrCpx    P 1621   7.101   3.960   0.369  0.0212  0.1512  0.6577
   16ZrCpx   OS 1622   7.083   3.963   0.192  0.6069 -0.7400  0.0466
   16ZrCpx   OS 1623   7.112   3.791   0.412  0.7387 -0.4014 -0.2104
   16ZrCpx   OS 1624   7.265   4.011   0.402  0.6441  0.0555 -0.0033
   16ZrCpx   O2 1625   6.991   4.053   0.439  0.5635  0.0684 -0.4773
   16ZrCpx    C 1626   7.191   3.932   0.107  0.1062  0.1722  0.3945
   16ZrCpx    C 1627   7.254   3.800   0.143 -0.5807 -0.4151  0.5081
   16ZrCpx    C 1628   7.356   3.764   0.030  0.2083 -0.9954  0.2422
   16ZrCpx    C 1629   7.281   3.693  13.015  0.8412 -0.6744 -0.0413
   16ZrCpx    C 1630   7.114   3.748   0.546  0.1760  0.2548  0.6470
   16ZrCpx    C 1631   7.212   3.803   0.650  0.5205  0.2707  0.2690
   16ZrCpx    C 1632   7.219   3.707   0.771  0.0549 -0.0094  0.6462
   16ZrCpx    C 1633   7.287   3.575   0.735 -0.3137  0.5069 -0.2160
   16ZrCpx    C 1634   7.310   4.142   0.373 -0.4581 -0.7263 -0.1503
   16ZrCpx    C 1635   7.368   4.220   0.487 -0.4355 -0.4493 -0.1838
   16ZrCpx    C 1636   7.387   4.367   0.453 -0.2709 -0.4113  0.4658
   16ZrCpx    C 1637   7.436   4.458   0.558 -0.8063 -0.2783 -0.7161
   16ZrCpx    H 1638   7.263   4.013   0.118  0.7591 -0.3686  0.1282
   16ZrCpx    H 1639   7.146   3.938   0.008  3.2362  1.5168 -0.9962
   16ZrCpx    H 1640   7.186   3.722   0.178 -2.5207  1.2695  0.6039
   16ZrCpx    H 1641   7.305   3.822   0.236 -0.9025 -0.9012  0.8053
   16ZrCpx    H 1642   7.402   3.855  13.087 -0.1255 -0.3334  1.3802
   16ZrCpx    H 1643   7.432   3.692   0.063 -0.1084 -1.1799  0.5789
   16ZrCpx    H 1644   7.274   3.758  12.928  1.2453  0.5533  0.8324
   16ZrCpx    H 1645   7.178   3.679  13.047  0.3476  0.6350 -1.0021
   16ZrCpx    H 1646   7.333   3.599  12.997  3.3680  0.7826 -0.6512
   16ZrCpx    H 1647   7.114   3.640   0.531 -0.6230  0.5076 -1.2959
   16ZrCpx    H 1648   7.014   3.770   0.584 -0.2805 -3.5651  1.9199
   16ZrCpx    H 1649   7.183   3.904   0.680  0.2415  0.3789 -0.3644
   16ZrCpx    H 1650   7.309   3.807   0.600  0.5898 -0.7949  0.3107
   16ZrCpx    H 1651   7.282   3.749   0.849 -1.5163  0.5667  1.6238
   16ZrCpx    H 1652   7.115   3.693   0.802  0.1395 -1.2876  0.3978
   16ZrCpx    H 1653   7.354   3.577   0.649 -0.8668 -0.0309 -0.6756
   16ZrCpx    H 1654   7.216   3.493   0.719 -2.1480  2.2399 -1.2350
   16ZrCpx    H 1655   7.353   3.549   0.817 -1.5055 -2.2030 -0.0429
   16ZrCpx    H 1656   7.225   4.197   0.332 -0.1860 -1.0530 -1.1548
   16ZrCpx    H 1657   7.381   4.131   0.291 -0.6224  1.4664 -0.6217
   16ZrCpx    H 1658   7.304   4.205   0.574  0.6375  0.9866  0.8776
   16ZrCpx    H 1659   7.464   4.173   0.509  1.1111  2.2129 -1.0529
   16ZrCpx    H 1660   7.288   4.403   0.425 -0.3475  0.0833  1.3590
   16ZrCpx    H 1661   7.445   4.385   0.363  0.0306 -0.3365  0.6730
   16ZrCpx    H 1662   7.420   4.562   0.529 -1.6978 -0.5734 -1.3064
   16ZrCpx    H 1663   7.542   4.451   0.581 -0.7482  1.3646 -0.3808
   16ZrCpx    H 1664   7.379   4.448   0.651 -3.2414 -0.1801 -2.1686
   16ZrCpx    N 1665   6.993   4.107   0.773 -0.0350 -0.4571  0.2158
   16ZrCpx    O 1666   6.965   4.226   0.734 -0.6567  0.0419  0.5346
   16ZrCpx    O 1667   7.088   4.089   0.856 -0.0672 -0.5178  0.4254
   16ZrCpx    O 1668   6.937   4.014   0.717  0.1629  0.7676 -0.0208
   16ZrCpx    N 1669   6.661   3.956   0.433  0.7426 -0.1861 -0.1747
   16ZrCpx    O 1670   6.597   3.863   0.393  0.0096  0.4330  0.2125
   16ZrCpx    O 1671   6.715   3.956   0.546 -0.9026  0.1659  0.0240
   16ZrCpx    O 1672   6.709   4.058   0.355 -0.1389  0.4794 -0.3731
   16ZrCpx    N 1673   6.933   4.373   0.386  0.8401  0.0820 -0.2520
   16ZrCpx    O 1674   7.014   4.406   0.293 -0.2666  0.9015 -0.0799
   16ZrCpx    O 1675   6.974   4.337   0.495 -0.0486 -0.5336 -0.0021
   16ZrCpx    O 1676   6.828   4.302   0.351 -1.2209 -0.5636  0.1728
   16ZrCpx    N 1677   6.615   4.365   0.569 -0.4612  0.6915 -0.1892
   16ZrCpx    O 1678   6.736   4.388   0.604 -0.3765 -0.1711  0.1877
   16ZrCpx    O 1679   6.537   4.458   0.545 -0.1125 -0.2085 -0.0668
   16ZrCpx    O 1680   6.602   4.258   0.504  0.1956  0.2201  0.6054
   17ZrCpx   Zr 1681   6.193   4.158   2.066  0.3039 -0.0591  0.0855
   17ZrCpx    P 1682   6.583   4.165   2.057  0.4770  0.1095  0.1353
   17ZrCpx   OS 1683   6.660   4.051   1.953 -0.1118 -0.8024  0.8480
   17ZrCpx   OS 1684   6.654   4.150   2.212  0.0415  0.1769  0.9646
   17ZrCpx   OS 1685   6.637   4.321   1.995 -1.0118 -0.4878  0.6045
   17ZrCpx   O2 1686   6.427   4.159   2.050  0.2653  0.5557  0.0726
   17ZrCpx    C 1687   6.631   4.053   1.818  0.1520 -0.8653 -0.3115
   17ZrCpx    C 1688   6.523   3.947   1.800 -0.0318  0.6322  0.1434
   17ZrCpx    C 1689   6.493   3.925   1.647 -0.5921  0.0444 -0.6519
   17ZrCpx    C 1690   6.481   4.051   1.561 -0.5182  0.1073 -0.2515
   17ZrCpx    C 1691   6.651   4.033   2.295  0.1150 -0.3921  0.0592
   17ZrCpx    C 1692   6.779   3.990   2.365  0.3051 -0.7245 -0.7809
   17ZrCpx    C 1693   6.897   3.960   2.270  0.0687 -0.2936  0.6791
   17ZrCpx    C 1694   6.981   4.083   2.259  0.1113  0.5417  0.0292
   17ZrCpx    C 1695   6.767   4.345   1.993  0.0399  0.2274  0.0915
   17ZrCpx    C 1696   6.816   4.424   2.114 -1.0193 -0.8984 -0.2031
   17ZrCpx    C 1697   6.937   4.504   2.092  0.1699 -1.2304  0.6400
   17ZrCpx    C 1698   7.009   4.552   2.216  0.3810  0.6134  0.0815
   17ZrCpx    H 1699   6.612   4.158   1.799  1.5832 -0.1999  1.7347
   17ZrCpx    H 1700   6.719   4.027   1.759  0.7407  1.1585 -0.3409
   17ZrCpx    H 1701   6.539   3.856   1.858  1.8262  2.8831  3.3514
   17ZrCpx    H 1702   6.440   3.989   1.856  0.4055  0.7011  0.7365
   17ZrCpx    H 1703   6.404   3.863   1.635  0.6221 -1.9040  0.3108
   17ZrCpx    H 1704   6.580   3.872   1.609 -1.6823 -1.8668 -0.5464
   17ZrCpx    H 1705   6.410   4.121   1.606 -0.0417 -0.0186  0.6983
   17ZrCpx    H 1706   6.433   4.031   1.465 -2.2982  1.4126  0.3451
   17ZrCpx    H 1707   6.570   4.113   1.552 -0.3067 -0.0037  1.0026
   17ZrCpx    H 1708   6.564   4.052   2.359 -0.4639  0.9510 -1.0911
   17ZrCpx    H 1709   6.625   3.955   2.224  1.9643  0.6266 -1.7949
   17ZrCpx    H 1710   6.750   3.911   2.435 -0.4962 -0.1285 -0.4308
   17ZrCpx    H 1711   6.814   4.057   2.443  0.8946 -2.1608  0.2098
   17ZrCpx    H 1712   6.961   3.882   2.308 -0.1905 -1.4585 -1.1942
   17ZrCpx    H 1713   6.861   3.932   2.171  1.5366 -0.5785  0.2204
   17ZrCpx    H 1714   7.055   4.065   2.182  1.9074 -0.4069  1.9375
   17ZrCpx    H 1715   7.034   4.092   2.353 -2.5224  0.2486  1.6092
   17ZrCpx    H 1716   6.921   4.172   2.241 -0.8939 -0.4086 -1.4817
   17ZrCpx    H 1717   6.794   4.391   1.898  0.6032  2.6018  1.3728
   17ZrCpx    H 1718   6.810   4.245   1.983  0.4798  0.4135  0.1043
   17ZrCpx    H 1719   6.823   4.347   2.191 -0.3657 -1.8260 -1.1789
   17ZrCpx    H 1720   6.737   4.489   2.152 -1.9141 -1.2795 -1.3796
   17ZrCpx    H 1721   6.906   4.589   2.030  1.6565 -0.5445  0.8010
   17ZrCpx    H 1722   7.002   4.433   2.042 -1.3245 -2.0255 -0.1853
   17ZrCpx    H 1723   6.954   4.634   2.262  0.8705  1.3380 -0.6261
   17ZrCpx    H 1724   7.111   4.581   2.192  1.1843 -0.5843  1.8995
   17ZrCpx    H 1725   7.017   4.474   2.292 -1.7663  1.1627  0.9338
   17ZrCpx    P 1726   5.878   4.372   1.950 -0.1919  0.1194 -0.2352
   17ZrCpx   OS 1727   5.892   4.421   1.786  0.9357 -0.3865  0.3864
   17ZrCpx   OS 1728   5.843   4.508   2.047 -0.1507  0.0523  0.1487
   17ZrCpx   OS 1729   5.736   4.277   1.953  0.4513 -0.2034 -0.4406
   17ZrCpx   O2 1730   6.003   4.295   2.005  0.0633 -0.0860  0.0562
   17ZrCpx    C 1731   5.912   4.338   1.674 -0.5718 -0.0963 -0.1816
   17ZrCpx    C 1732   5.809   4.222   1.675 -1.1247 -0.1507 -0.6924
   17ZrCpx    C 1733   5.787   4.160   1.539  0.1350  0.0002 -0.2002
   17ZrCpx    C 1734   5.910   4.083   1.493  0.3537  0.4497  0.1861
   17ZrCpx    C 1735   5.725   4.591   2.022  1.0333  0.5749 -0.1653
   17ZrCpx    C 1736   5.743   4.713   1.928  0.2134  0.2542  0.3345
   17ZrCpx    C 1737   5.611   4.789   1.913 -0.4134 -0.1937 -0.1567
   17ZrCpx    C 1738   5.504   4.723   1.823  0.2806 -0.5439 -0.0649
   17ZrCpx    C 1739   5.718   4.182   2.058  0.3720 -0.0258 -0.2857
   17ZrCpx    C 1740   5.575   4.125   2.068  0.4694  0.3677  0.1242
   17ZrCpx    C 1741   5.577   3.983   2.130 -0.0749  0.1411 -0.0267
   17ZrCpx    C 1742   5.434   3.937   2.159  0.4240  0.5373  0.5261
   17ZrCpx    H 1743   6.009   4.289   1.684 -0.5798  0.3835  2.7914
   17ZrCpx    H 1744   5.905   4.389   1.578 -0.1305  1.0981  0.4207
   17ZrCpx    H 1745   5.718   4.278   1.701 -1.2529 -1.3647  1.5672
   17ZrCpx    H 1746   5.836   4.143   1.745 -0.5733  1.9163  1.4888
   17ZrCpx    H 1747   5.761   4.241   1.471 -1.4019  1.1874  1.7434
   17ZrCpx    H 1748   5.713   4.080   1.549  1.4810 -1.0090  2.0962
   17ZrCpx    H 1749   5.902   4.037   1.395  2.3423 -0.7418  0.5564
   17ZrCpx    H 1750   5.938   4.014   1.573  2.1067  1.0509  0.1114
   17ZrCpx    H 1751   5.989   4.158   1.484  1.2050 -0.4625 -0.0032
   17ZrCpx    H 1752   5.698   4.629   2.121 -0.4407  1.5147 -0.9237
   17ZrCpx    H 1753   5.649   4.521   1.988  2.5578 -0.6915 -1.0543
   17ZrCpx    H 1754   5.782   4.671   1.835 -1.6886  2.2125 -1.4159
   17ZrCpx    H 1755   5.816   4.787   1.959  0.3197  0.9160 -1.4696
   17ZrCpx    H 1756   5.623   4.888   1.869 -1.3250  0.4971  1.1255
   17ZrCpx    H 1757   5.574   4.793   2.015 -2.4889 -0.7390 -0.8617
   17ZrCpx    H 1758   5.415   4.782   1.846  0.5607 -0.2634  0.3085
   17ZrCpx    H 1759   5.487   4.616   1.832 -0.3018 -0.3975  0.6146
   17ZrCpx    H 1760   5.523   4.736   1.716  2.0873 -0.4114  0.2522
   17ZrCpx    H 1761   5.779   4.098   2.025  0.1146 -0.3999  0.1842
   17ZrCpx    H 1762   5.761   4.228   2.147  1.3341 -0.2397 -0.6384
   17ZrCpx    H 1763   5.511   4.191   2.127 -1.5180 -0.0685 -1.4634
   17ZrCpx    H 1764   5.537   4.115   1.966  1.8359  0.9340 -0.4447
   17ZrCpx    H 1765   5.632   3.998   2.223  2.2959 -0.0732 -1.3614
   17ZrCpx    H 1766   5.629   3.910   2.069 -0.4354  0.4039 -0.6467
   17ZrCpx    H 1767   5.436   3.833   2.192  0.1331  0.4003  0.1159
   17ZrCpx    H 1768   5.381   3.948   2.064 -0.5420 -0.7438  0.8945
   17ZrCpx    H 1769   5.371   3.985   2.234 -0.8061 -1.8943  1.1048
   17ZrCpx    N 1770   6.298   4.411   2.127 -0.1072  0.0544 -0.6180
   17ZrCpx    O 1771   6.275   4.323   2.213  0.3416 -0.2033 -0.0081
   17ZrCpx    O 1772   6.370   4.511   2.151  0.6761 -0.1694 -0.1585
   17ZrCpx    O 1773   6.272   4.386   2.009  0.7134  0.5810 -0.1132
   17ZrCpx    N 1774   6.162   4.082   1.792  0.1616  0.1984  0.3731
   17ZrCpx    O 1775   6.151   4.067   1.668 -0.3919  0.4968  0.5532
   17ZrCpx    O 1776   6.241   4.164   1.839 -0.2008  0.3159  0.0892
   17ZrCpx    O 1777   6.081   4.040   1.878 -0.5004 -0.3265  0.0565
   17ZrCpx    N 1778   5.981   4.094   2.240  0.1891 -0.4386 -0.5464
   17ZrCpx    O 1779   5.878   4.082   2.317 -0.1431  0.1649 -0.5637
   17ZrCpx    O 1780   6.064   4.187   2.257 -0.2599  0.0280  0.7050
   17ZrCpx    O 1781   6.003   4.018   2.142  0.4409  0.1105 -0.1681
   17ZrCpx    N 1782   6.290   3.915   2.173 -0.6001 -0.0075  0.1585
   17ZrCpx    O 1783   6.269   4.021   2.245 -0.1366 -0.6774  0.0738
   17ZrCpx    O 1784   6.334   3.807   2.223  0.1025 -0.3067 -0.1658
   17ZrCpx    O 1785   6.268   3.929   2.053  0.0352 -0.0386 -0.7536
   18ZrCpx   Zr 1786   4.552   3.149   8.143  0.0413 -0.1518  0.0623
   18ZrCpx    P 1787   4.922   3.134   8.017  0.0130  0.1037  0.1256
   18ZrCpx   OS 1788   5.002   3.279   7.986 -0.2421  0.3482 -0.1509
   18ZrCpx   OS 1789   4.941   3.059   7.865 -0.0925 -0.4496  0.2906
   18ZrCpx   OS 1790   5.043   3.075   8.130  0.3626 -0.3682 -0.1714
   18ZrCpx   O2 1791   4.778   3.148   8.072 -0.6189 -0.6305 -0.2277
   18ZrCpx    C 1792   4.990   3.381   8.089  0.0280  0.2890 -0.1870
   18ZrCpx    C 1793   5.045   3.347   8.229 -0.0232  0.0578 -0.2381
   18ZrCpx    C 1794   5.040   3.469   8.336  0.2715  0.1857 -0.4397
   18ZrCpx    C 1795   4.904   3.541   8.349  0.4293  0.3576  1.3110
   18ZrCpx    C 1796   4.874   3.110   7.753 -1.0499  0.3917 -0.4928
   18ZrCpx    C 1797   4.956   3.128   7.626 -0.2266 -0.4249 -0.0299
   18ZrCpx    C 1798   5.062   3.235   7.642  0.0492 -0.1913  0.3723
   18ZrCpx    C 1799   5.005   3.380   7.639 -0.4701 -0.0766 -0.1004
   18ZrCpx    C 1800   5.067   2.941   8.167  0.8383 -0.1726 -0.2389
   18ZrCpx    C 1801   4.976   2.834   8.103 -0.3516 -0.2734  0.3856
   18ZrCpx    C 1802   5.020   2.696   8.140 -0.4838  0.4359 -0.5143
   18ZrCpx    C 1803   5.147   2.641   8.073 -0.6857 -0.5994 -0.5681
   18ZrCpx    H 1804   5.037   3.468   8.044 -1.0544  0.7369 -0.4836
   18ZrCpx    H 1805   4.884   3.407   8.087 -0.3892 -1.1653  1.8714
   18ZrCpx    H 1806   4.986   3.263   8.266  0.8468 -1.0747 -1.3979
   18ZrCpx    H 1807   5.145   3.303   8.224  0.7122  1.6220  0.5947
   18ZrCpx    H 1808   5.070   3.447   8.439  1.8628  0.6116 -0.7907
   18ZrCpx    H 1809   5.118   3.540   8.308  0.7052  0.8444  2.2135
   18ZrCpx    H 1810   4.841   3.523   8.262  1.2482 -1.7730  1.1247
   18ZrCpx    H 1811   4.925   3.646   8.365 -1.6427  1.0582 -0.2919
   18ZrCpx    H 1812   4.865   3.498   8.441 -2.9389 -3.4730 -1.6580
   18ZrCpx    H 1813   4.837   3.205   7.790  2.1397  0.8486  1.7383
   18ZrCpx    H 1814   4.785   3.055   7.720 -0.7868 -0.9718  0.9904
   18ZrCpx    H 1815   5.001   3.032   7.604 -0.0778  0.0799 -2.0444
   18ZrCpx    H 1816   4.886   3.157   7.547 -0.2165 -0.6197 -0.1104
   18ZrCpx    H 1817   5.108   3.209   7.737 -0.9191 -0.6517  0.7264
   18ZrCpx    H 1818   5.136   3.223   7.563 -0.6426  0.0434 -0.3315
   18ZrCpx    H 1819   4.953   3.408   7.547  0.7757 -0.5988 -0.9923
   18ZrCpx    H 1820   5.093   3.442   7.655 -1.7615  1.2960  1.7176
   18ZrCpx    H 1821   4.931   3.403   7.715  0.0289 -0.8965  0.6456
   18ZrCpx    H 1822   5.171   2.919   8.144  0.9909  2.5687 -2.3468
   18ZrCpx    H 1823   5.058   2.932   8.275 -1.6064 -0.3311 -0.4194
   18ZrCpx    H 1824   4.870   2.845   8.124 -0.4579  0.8981 -0.6628
   18ZrCpx    H 1825   4.993   2.844   7.996  0.9310  0.4224  0.6340
   18ZrCpx    H 1826   5.035   2.679   8.247 -1.6726 -2.3373 -0.7471
   18ZrCpx    H 1827   4.933   2.632   8.122  0.6607 -0.7718 -1.8150
   18ZrCpx    H 1828   5.141   2.632   7.965  0.6165  0.7331 -0.7668
   18ZrCpx    H 1829   5.173   2.548   8.123 -2.3009 -0.9304 -0.2985
   18ZrCpx    H 1830   5.235   2.703   8.087  0.7845 -2.3457 -1.8006
   18ZrCpx    P 1831   4.279   3.355   8.356 -0.0753  0.1785 -0.4207
   18ZrCpx   OS 1832   4.299   3.329   8.520 -0.0571 -0.7687  0.4295
   18ZrCpx   OS 1833   4.109   3.321   8.322  0.0586  0.2914 -0.4633
   18ZrCpx   OS 1834   4.287   3.524   8.341  0.2084 -0.5133 -0.2839
   18ZrCpx   O2 1835   4.385   3.282   8.265 -0.3739 -0.0463  0.0078
   18ZrCpx    C 1836   4.270   3.199   8.562 -0.5406 -0.9325 -0.2988
   18ZrCpx    C 1837   4.339   3.167   8.696 -0.2796  0.3926  0.6892
   18ZrCpx    C 1838   4.326   3.015   8.721  0.2397  0.0052  0.1523
   18ZrCpx    C 1839   4.423   2.931   8.644  0.8924 -0.1335 -0.0077
   18ZrCpx    C 1840   4.008   3.417   8.360 -0.8054  0.1085 -0.3102
   18ZrCpx    C 1841   3.992   3.434   8.510  0.0106  0.0400 -0.4043
   18ZrCpx    C 1842   3.862   3.506   8.552 -0.6432  0.2688  0.0304
   18ZrCpx    C 1843   3.834   3.501   8.703 -0.0302  0.1237 -0.4034
   18ZrCpx    C 1844   4.408   3.597   8.332 -0.0179  0.1545  0.0024
   18ZrCpx    C 1845   4.437   3.619   8.183  0.8687  1.0343 -0.5965
   18ZrCpx    C 1846   4.578   3.649   8.133  0.0162  0.3290 -0.9273
   18ZrCpx    C 1847   4.593   3.691   7.988  0.1277 -0.1305 -0.1778
   18ZrCpx    H 1848   4.315   3.139   8.483  1.5996 -1.3238  1.1737
   18ZrCpx    H 1849   4.162   3.185   8.554 -0.9566  1.9771 -0.5411
   18ZrCpx    H 1850   4.287   3.231   8.767 -1.2731  1.2818 -0.7979
   18ZrCpx    H 1851   4.445   3.193   8.688  0.1192 -1.8776 -2.1990
   18ZrCpx    H 1852   4.225   2.975   8.710  1.1096 -1.2393 -4.4837
   18ZrCpx    H 1853   4.349   3.001   8.826  0.5302 -0.2567  0.0538
   18ZrCpx    H 1854   4.465   2.859   8.714  1.6421  0.9006  0.6152
   18ZrCpx    H 1855   4.507   2.984   8.600  0.5264  2.3657  2.1639
   18ZrCpx    H 1856   4.366   2.872   8.572 -1.6269 -0.4487  2.1295
   18ZrCpx    H 1857   3.912   3.369   8.337  1.2066 -3.0536 -2.4710
   18ZrCpx    H 1858   4.024   3.514   8.312 -1.6169 -0.0891 -1.0046
   18ZrCpx    H 1859   4.071   3.497   8.551 -0.2459  1.0816 -1.4644
   18ZrCpx    H 1860   3.998   3.332   8.548 -0.8074  0.3769  0.6577
   18ZrCpx    H 1861   3.871   3.610   8.521 -1.6586  0.5592  0.6696
   18ZrCpx    H 1862   3.778   3.454   8.504  0.3114 -2.3329  1.0791
   18ZrCpx    H 1863   3.872   3.410   8.751 -1.8094  0.6931  2.1691
   18ZrCpx    H 1864   3.726   3.499   8.712 -0.0204 -2.4640 -0.3023
   18ZrCpx    H 1865   3.875   3.590   8.750  0.7802 -1.1777  1.4352
   18ZrCpx    H 1866   4.489   3.538   8.375 -0.4044 -1.9842 -2.0617
   18ZrCpx    H 1867   4.407   3.697   8.375  0.0889 -0.2907  1.0479
   18ZrCpx    H 1868   4.396   3.534   8.128  0.6448  0.0180  1.1095
   18ZrCpx    H 1869   4.380   3.702   8.142 -0.0290 -0.1311 -1.7816
   18ZrCpx    H 1870   4.645   3.570   8.167 -0.6219  0.9471  1.9238
   18ZrCpx    H 1871   4.623   3.735   8.183  0.6673 -0.4974 -0.0589
   18ZrCpx    H 1872   4.523   3.771   7.963  0.1359 -0.3158 -0.7990
   18ZrCpx    H 1873   4.579   3.604   7.924  1.0970 -2.0693  2.1641
   18ZrCpx    H 1874   4.695   3.723   7.972  0.7030 -0.4401  2.5665
   18ZrCpx    N 1875   4.715   3.226   8.362 -0.5107 -0.5675  0.0429
   18ZrCpx    O 1876   4.674   3.111   8.342 -0.0361  0.0526 -0.0987
   18ZrCpx    O 1877   4.770   3.266   8.472  0.8249 -0.1992 -0.4181
   18ZrCpx    O 1878   4.672   3.313   8.279 -0.0733 -0.0513 -0.2422
   18ZrCpx    N 1879   4.476   3.335   7.931 -0.6006  0.3462  0.5378
   18ZrCpx    O 1880   4.452   3.415   7.831 -0.2986 -0.7548 -0.4886
   18ZrCpx    O 1881   4.578   3.345   8.012  0.1837  0.0221  0.1849
   18ZrCpx    O 1882   4.399   3.244   7.962 -0.3215 -0.1641 -0.0933
   18ZrCpx    N 1883   4.356   2.974   8.236  0.3412 -0.3552 -0.3012
   18ZrCpx    O 1884   4.255   2.918   8.296 -0.2024 -0.2188 -0.4323
   18ZrCpx    O 1885   4.447   3.015   8.302 -0.1410  0.2685  0.3165
   18ZrCpx    O 1886   4.353   3.013   8.118  0.0830  0.0624  0.2110
   18ZrCpx    N 1887   4.594   2.928   7.983  0.7161 -0.5906  0.0929
   18ZrCpx    O 1888   4.618   2.923   8.111 -0.0776 -0.2355  0.4156
   18ZrCpx    O 1889   4.626   2.834   7.902  0.5909  0.0689  0.0365
   18ZrCpx    O 1890   4.570   3.042   7.938  0.9652  0.1500 -0.0410
   19ZrCpx   Zr 1891   1.524   4.363   0.185  0.1529  0.1305  0.0116
   19ZrCpx    P 1892   1.392   4.013   0.085 -0.2564 -0.0472 -0.3697
   19ZrCpx   OS 1893   1.500   3.892   0.105 -0.3210  0.6003  0.0886
   19ZrCpx   OS 1894   1.350   4.017  13.014 -0.3851 -1.0908 -0.7429
   19ZrCpx   OS 1895   1.251   3.954   0.161  0.3169  0.5973  0.0966
   19ZrCpx   O2 1896   1.446   4.149   0.138 -0.1372  0.0293  0.7747
   19ZrCpx    C 1897   1.549   3.862   0.231 -0.6062 -0.1230  0.1880
   19ZrCpx    C 1898   1.443   3.847   0.332 -0.3134 -0.5299 -0.6646
   19ZrCpx    C 1899   1.499   3.802   0.467  0.2027 -0.5326 -0.1017
   19ZrCpx    C 1900   1.395   3.792   0.577  0.2813  0.3568  0.1075
   19ZrCpx    C 1901   1.433   4.080  12.917 -0.3177  0.1067 -0.6653
   19ZrCpx    C 1902   1.346   4.121  12.802 -0.3923  0.4921 -0.4430
   19ZrCpx    C 1903   1.437   4.136  12.677 -0.3524  0.8663  0.0902
   19ZrCpx    C 1904   1.384   4.243  12.584 -1.2810 -0.2727 -0.0935
   19ZrCpx    C 1905   1.174   3.841   0.108  0.3410 -0.4293 -0.5246
   19ZrCpx    C 1906   1.061   3.906   0.031  0.2117  0.3305 -0.1981
   19ZrCpx    C 1907   0.962   3.981   0.116 -0.2079  0.1870 -0.6438
   19ZrCpx    C 1908   0.863   4.066   0.034 -0.1334 -0.3719  0.3372
   19ZrCpx    H 1909   1.621   3.780   0.221  0.4750  0.6134  1.8161
   19ZrCpx    H 1910   1.607   3.948   0.262  2.3695 -1.9685 -0.0328
   19ZrCpx    H 1911   1.367   3.775   0.301  0.2085 -1.1430 -0.5191
   19ZrCpx    H 1912   1.391   3.942   0.350 -1.0948 -0.3640 -3.5712
   19ZrCpx    H 1913   1.547   3.705   0.455  0.1890 -0.7115  1.2159
   19ZrCpx    H 1914   1.582   3.866   0.497  1.5567 -1.5756 -1.5765
   19ZrCpx    H 1915   1.437   3.756   0.671 -1.9586 -1.7806  0.3454
   19ZrCpx    H 1916   1.315   3.719   0.568  0.2028  0.4760 -0.1529
   19ZrCpx    H 1917   1.342   3.888   0.580 -0.2582  0.0795 -0.4990
   19ZrCpx    H 1918   1.508   4.009  12.881  1.2717  0.5154  1.7424
   19ZrCpx    H 1919   1.503   4.157  12.948 -0.9235  0.7956 -1.0156
   19ZrCpx    H 1920   1.276   4.038  12.794 -0.1938  0.4238 -1.6389
   19ZrCpx    H 1921   1.296   4.215  12.824 -3.4796 -1.2107  0.0710
   19ZrCpx    H 1922   1.534   4.164  12.718 -1.2072  0.2234  2.6519
   19ZrCpx    H 1923   1.442   4.037  12.632 -0.6095  1.0411 -0.3311
   19ZrCpx    H 1924   1.279   4.223  12.567 -0.8632 -0.1363 -3.2466
   19ZrCpx    H 1925   1.432   4.229  12.487  0.7477 -0.1223  0.8425
   19ZrCpx    H 1926   1.385   4.343  12.627 -0.8132 -0.6984  0.9010
   19ZrCpx    H 1927   1.127   3.783   0.187 -1.1403  1.1949 -0.1808
   19ZrCpx    H 1928   1.216   3.772   0.035 -0.8392 -1.1542 -0.5323
   19ZrCpx    H 1929   1.016   3.841  13.053  1.0391  1.4803 -1.7487
   19ZrCpx    H 1930   1.105   3.978  13.058 -3.4561  1.7886 -1.1035
   19ZrCpx    H 1931   1.015   4.047   0.186 -0.1374  0.9556 -1.4130
   19ZrCpx    H 1932   0.913   3.907   0.178  0.5119 -0.1624 -0.4815
   19ZrCpx    H 1933   0.907   4.135  13.058  0.3755 -0.8609  0.1727
   19ZrCpx    H 1934   0.790   4.110   0.101 -1.3771 -0.9661 -0.5985
   19ZrCpx    H 1935   0.795   4.004  13.071 -1.3694  1.1771  0.0892
   19ZrCpx    P 1936   1.809   4.549   0.394 -0.4270 -0.1102  0.1252
   19ZrCpx   OS 1937   1.839   4.718   0.351  0.3690  0.4109 -0.8579
   19ZrCpx   OS 1938   1.963   4.467   0.397  0.5075  0.1637  0.2814
   19ZrCpx   OS 1939   1.768   4.576   0.555  0.1237 -0.0690 -0.1071
   19ZrCpx   O2 1940   1.697   4.477   0.314  0.0773  0.5282  0.8547
   19ZrCpx    C 1941   1.950   4.787   0.411 -0.2766  0.6007 -0.3190
   19ZrCpx    C 1942   2.081   4.747   0.350  0.0470  0.6835  0.4337
   19ZrCpx    C 1943   2.193   4.746   0.453  0.6288 -0.4837 -0.3379
   19ZrCpx    C 1944   2.313   4.664   0.419  0.8998  0.4164  0.1918
   19ZrCpx    C 1945   1.968   4.328   0.395  0.9916  0.1717 -0.0768
   19ZrCpx    C 1946   1.927   4.282   0.533 -0.2318 -0.4948  0.0658
   19ZrCpx    C 1947   1.988   4.147   0.577 -0.1369  0.5233  0.3250
   19ZrCpx    C 1948   1.927   4.101   0.705  0.8116 -0.3160  0.2317
   19ZrCpx    C 1949   1.641   4.645   0.586 -0.2035 -0.0889 -0.3601
   19ZrCpx    C 1950   1.524   4.552   0.632 -0.4504 -0.1031 -0.1431
   19ZrCpx    C 1951   1.387   4.625   0.656 -0.8909  0.6940  0.2923
   19ZrCpx    C 1952   1.301   4.548   0.750  0.0637 -0.0577  0.1722
   19ZrCpx    H 1953   1.937   4.756   0.515 -0.8678  1.4088 -0.1423
   19ZrCpx    H 1954   1.938   4.895   0.414 -0.0863  0.6008  1.6801
   19ZrCpx    H 1955   2.079   4.646   0.308  0.1826  0.9037 -0.0994
   19ZrCpx    H 1956   2.102   4.809   0.263 -0.9952  0.5432  0.0672
   19ZrCpx    H 1957   2.164   4.706   0.550  0.0124 -0.2627 -0.4252
   19ZrCpx    H 1958   2.228   4.846   0.479  1.7533 -0.8945 -0.2568
   19ZrCpx    H 1959   2.339   4.610   0.509 -0.3331  0.8416  0.8209
   19ZrCpx    H 1960   2.393   4.735   0.398  1.2003  0.2781  0.8875
   19ZrCpx    H 1961   2.289   4.591   0.342 -3.2185  2.7055 -0.8817
   19ZrCpx    H 1962   2.071   4.294   0.380  0.4975 -1.5422  0.2396
   19ZrCpx    H 1963   1.910   4.281   0.316 -0.5762  0.5703  0.8262
   19ZrCpx    H 1964   1.953   4.357   0.607 -1.5191 -0.0241  0.0616
   19ZrCpx    H 1965   1.818   4.271   0.539 -0.4580 -0.8557 -3.5293
   19ZrCpx    H 1966   2.096   4.153   0.590 -0.1247 -1.3710  1.4142
   19ZrCpx    H 1967   1.965   4.071   0.503  2.0370  1.3210 -1.2201
   19ZrCpx    H 1968   1.952   3.999   0.732  2.2893  0.2527  1.0468
   19ZrCpx    H 1969   1.819   4.092   0.698  0.4161  1.3993  3.3357
   19ZrCpx    H 1970   1.954   4.167   0.787 -0.7783 -0.8727  1.2154
   19ZrCpx    H 1971   1.596   4.693   0.499 -0.8183 -0.9317 -0.5144
   19ZrCpx    H 1972   1.648   4.724   0.661  3.6450  0.3243 -1.0309
   19ZrCpx    H 1973   1.513   4.459   0.577  2.3254 -1.1960  1.0349
   19ZrCpx    H 1974   1.560   4.515   0.729 -2.1069 -0.0857  0.4892
   19ZrCpx    H 1975   1.339   4.641   0.559 -0.2866  1.0603  0.0524
   19ZrCpx    H 1976   1.405   4.726   0.691  0.6800  0.5378  0.0164
   19ZrCpx    H 1977   1.356   4.530   0.842  0.2289 -0.2487  0.0374
   19ZrCpx    H 1978   1.284   4.449   0.707 -0.1105  0.2510 -0.4905
   19ZrCpx    H 1979   1.206   4.600   0.765 -0.2504 -0.2245 -1.0999
   19ZrCpx    N 1980   1.501   4.202   0.422  0.2480  0.2060 -0.2566
   19ZrCpx    O 1981   1.414   4.286   0.383  0.1121 -0.1191 -0.0381
   19ZrCpx    O 1982   1.505   4.150   0.535 -0.3614 -0.0158  0.8578
   19ZrCpx    O 1983   1.608   4.199   0.351  0.4366 -0.0532 -0.0680
   19ZrCpx    N 1984   1.752   4.344   0.014  0.8175 -0.5574 -0.6792
   19ZrCpx    O 1985   1.851   4.327  13.031 -0.6000  0.0755 -0.7639
   19ZrCpx    O 1986   1.707   4.248   0.085  0.2229  0.0961  0.1652
   19ZrCpx    O 1987   1.697   4.457   0.028  0.0364  0.4549  0.2130
   19ZrCpx    N 1988   1.412   4.624   0.235 -0.3109  0.4375  0.1705
   19ZrCpx    O 1989   1.384   4.744   0.275 -0.3492 -0.4219 -0.1353
   19ZrCpx    O 1990   1.418   4.532   0.324 -0.0500  0.0688 -0.5337
   19ZrCpx    O 1991   1.477   4.600   0.129 -0.9273 -0.1350 -0.1131
   19ZrCpx    N 1992   1.315   4.364  13.092 -0.3768 -0.0002 -0.1455
   19ZrCpx    O 1993   1.294   4.372   0.121  0.3106 -0.6681  0.4801
   19ZrCpx    O 1994   1.225   4.363  13.014 -0.1728  0.5484 -0.2658
   19ZrCpx    O 1995   1.434   4.364  13.061 -0.4311 -0.0666 -0.0990
   20ZrCpx   Zr 1996   0.116   6.677   4.858 -0.2184 -0.0440  0.0901
   20ZrCpx    P 1997   0.463   6.620   4.709 -0.0637  0.1928  0.5732
   20ZrCpx   OS 1998   0.522   6.466   4.755  0.7071 -0.0648 -0.5088
   20ZrCpx   OS 1999   0.588   6.736   4.772  0.2970  0.0410  0.5260
   20ZrCpx   OS 2000   0.470   6.629   4.534  0.9014 -0.0348  0.1588
   20ZrCpx   O2 2001   0.321   6.635   4.768 -0.2221  0.1352 -0.5710
   20ZrCpx    C 2002   0.443   6.349   4.740  0.3345  0.1942  0.0928
   20ZrCpx    C 2003   0.448   6.312   4.591  0.1624  0.4792 -0.9050
   20ZrCpx    C 2004   0.379   6.174   4.568  0.6871  0.8012  0.8239
   20ZrCpx    C 2005   0.231   6.211   4.562 -0.5065  0.0126 -0.7836
   20ZrCpx    C 2006   0.604   6.756   4.907  0.4923  0.1591 -0.6698
   20ZrCpx    C 2007   0.736   6.827   4.936  0.1214  0.6991  0.1207
   20ZrCpx    C 2008   0.757   6.852   5.089  0.4688  0.2992  0.7500
   20ZrCpx    C 2009   0.897   6.895   5.127  0.0461  0.5543  0.0114
   20ZrCpx    C 2010   0.592   6.617   4.455  0.0384 -0.1513 -0.7767
   20ZrCpx    C 2011   0.688   6.740   4.470 -0.4366  0.1851  0.0616
   20ZrCpx    C 2012   0.777   6.762   4.347  0.8691 -0.4544  0.4481
   20ZrCpx    C 2013   0.878   6.652   4.316  0.4481 -0.3899  1.3048
   20ZrCpx    H 2014   0.477   6.264   4.800  2.4193  0.7508 -0.3029
   20ZrCpx    H 2015   0.337   6.375   4.746  0.2124  0.4180 -2.5842
   20ZrCpx    H 2016   0.397   6.393   4.538 -0.6407  1.5467  1.4606
   20ZrCpx    H 2017   0.550   6.305   4.553 -0.4082 -1.1731 -2.2193
   20ZrCpx    H 2018   0.413   6.093   4.634 -0.0537  0.3522  0.6677
   20ZrCpx    H 2019   0.400   6.126   4.472 -0.8807  2.2821 -0.2918
   20ZrCpx    H 2020   0.175   6.118   4.571  3.1344 -2.0354  2.1902
   20ZrCpx    H 2021   0.213   6.247   4.461  2.2694  3.1651 -0.2361
   20ZrCpx    H 2022   0.189   6.280   4.636  0.1551 -0.5553  0.1354
   20ZrCpx    H 2023   0.603   6.654   4.946 -2.5084 -0.0496 -1.2084
   20ZrCpx    H 2024   0.515   6.810   4.941 -0.5646 -2.6152  1.1201
   20ZrCpx    H 2025   0.741   6.925   4.890 -1.3513 -0.8631 -3.4880
   20ZrCpx    H 2026   0.817   6.773   4.887  1.1524  1.1168  1.3202
   20ZrCpx    H 2027   0.742   6.760   5.146 -1.1337  0.5685  0.8026
   20ZrCpx    H 2028   0.683   6.927   5.117 -0.2613 -1.3959  3.5905
   20ZrCpx    H 2029   0.912   6.891   5.234  0.2700 -0.2653 -0.0476
   20ZrCpx    H 2030   0.935   6.989   5.087 -1.5678  0.3644 -2.0890
   20ZrCpx    H 2031   0.959   6.812   5.093 -1.1129  0.0592 -0.9561
   20ZrCpx    H 2032   0.570   6.597   4.350  2.3998  2.4889 -1.8522
   20ZrCpx    H 2033   0.644   6.532   4.499 -2.0217 -2.5939 -2.8900
   20ZrCpx    H 2034   0.744   6.720   4.561 -2.9467 -1.4674  1.3215
   20ZrCpx    H 2035   0.619   6.823   4.484 -3.5163 -2.1133 -0.8538
   20ZrCpx    H 2036   0.823   6.860   4.356 -0.3459  0.5697 -3.3580
   20ZrCpx    H 2037   0.704   6.772   4.266 -0.8527 -0.3538  1.9685
   20ZrCpx    H 2038   0.958   6.638   4.389 -0.2653 -1.3862  1.9091
   20ZrCpx    H 2039   0.938   6.679   4.229  0.1461 -1.1491  0.8566
   20ZrCpx    H 2040   0.828   6.557   4.298  2.0873 -1.3611  1.7061
   20ZrCpx    P 2041  13.053   6.822   5.190 -0.4894 -0.2777  0.2857
   20ZrCpx   OS 2042   0.046   6.954   5.236 -0.3689 -0.5266  0.4714
   20ZrCpx   OS 2043  13.072   6.738   5.339  0.3689  0.0379 -0.0177
   20ZrCpx   OS 2044  12.883   6.867   5.189  0.9629 -0.0178  0.0888
   20ZrCpx   O2 2045   0.014   6.754   5.062 -0.0569  0.1155  0.0986
   20ZrCpx    C 2046   0.019   7.035   5.344  0.0915 -0.4278  0.0784
   20ZrCpx    C 2047  12.977   7.091   5.352 -1.0827 -0.3029  0.1131
   20ZrCpx    C 2048  12.956   7.173   5.479 -0.1905 -0.3554  0.0141
   20ZrCpx    C 2049  12.825   7.241   5.486 -0.1999  1.0199  0.0520
   20ZrCpx    C 2050  13.044   6.604   5.359 -0.5493  0.3539 -0.5046
   20ZrCpx    C 2051   0.041   6.509   5.277 -0.2896  0.3390  0.0562
   20ZrCpx    C 2052   0.005   6.369   5.323  0.4745 -0.1655 -0.2369
   20ZrCpx    C 2053   0.060   6.259   5.221  0.0667  0.5921 -0.4023
   20ZrCpx    C 2054  12.832   6.939   5.082 -0.2729 -0.4183 -0.2304
   20ZrCpx    C 2055  12.736   6.850   5.018  0.0590  0.5094  1.3157
   20ZrCpx    C 2056  12.637   6.929   4.930  0.2171 -0.3361 -0.2187
   20ZrCpx    C 2057  12.569   6.838   4.833  0.3021  0.0530 -0.5571
   20ZrCpx    H 2058   0.096   7.112   5.350  0.3911 -0.8639  2.2584
   20ZrCpx    H 2059   0.030   6.976   5.436 -0.3094  0.8326  0.9422
   20ZrCpx    H 2060  12.913   7.004   5.365  0.2271 -1.3068 -0.0575
   20ZrCpx    H 2061  12.945   7.150   5.266 -1.8472 -1.3159 -0.3086
   20ZrCpx    H 2062  12.970   7.105   5.563 -3.5427 -1.8130 -0.5111
   20ZrCpx    H 2063  13.028   7.255   5.484 -1.4452  0.6778  1.4575
   20ZrCpx    H 2064  12.740   7.173   5.496  1.3891 -1.2770 -1.5750
   20ZrCpx    H 2065  12.804   7.295   5.394 -0.5486  0.1549 -0.3881
   20ZrCpx    H 2066  12.809   7.298   5.577  1.8407 -1.1502  1.8455
   20ZrCpx    H 2067  13.043   6.585   5.466 -1.6498 -1.1852 -0.7761
   20ZrCpx    H 2068  12.939   6.588   5.338 -0.4225  0.7444 -1.4885
   20ZrCpx    H 2069   0.144   6.514   5.311 -0.6747 -0.6902  1.4328
   20ZrCpx    H 2070   0.029   6.518   5.169 -1.4992 -2.2370 -0.0672
   20ZrCpx    H 2071  12.994   6.355   5.337  0.4423  0.0570 -0.2580
   20ZrCpx    H 2072   0.058   6.372   5.418 -0.0959 -0.3216  0.0858
   20ZrCpx    H 2073   0.063   6.161   5.270  0.7662  1.5870  1.6042
   20ZrCpx    H 2074   0.165   6.268   5.195 -0.5082  1.0302 -2.6277
   20ZrCpx    H 2075   0.002   6.272   5.130 -1.7356 -1.3626  0.4304
   20ZrCpx    H 2076  12.915   6.962   5.016 -0.4200  0.7848 -0.0096
   20ZrCpx    H 2077  12.782   7.033   5.109  2.2213  0.4288  1.6164
   20ZrCpx    H 2078  12.671   6.803   5.092 -1.4822  0.8505  0.1911
   20ZrCpx    H 2079  12.783   6.779   4.949 -0.5448 -0.0909  1.5126
   20ZrCpx    H 2080  12.689   7.003   4.869  0.1733  0.6636  0.9221
   20ZrCpx    H 2081  12.564   6.984   4.989 -0.3343  0.1759 -1.3718
   20ZrCpx    H 2082  12.474   6.877   4.797  0.1427  0.1939  0.0188
   20ZrCpx    H 2083  12.542   6.747   4.886  0.6838  0.0403 -0.3781
   20ZrCpx    H 2084  12.636   6.820   4.749 -0.3638  1.2802 -1.3713
   20ZrCpx    N 2085   0.278   6.512   5.028 -0.5243  0.2580  0.4552
   20ZrCpx    O 2086   0.189   6.474   4.950 -0.2420  0.3834  0.3910
   20ZrCpx    O 2087   0.325   6.439   5.126  0.1021 -0.2771  0.5727
   20ZrCpx    O 2088   0.286   6.638   5.033  0.1428 -0.3364  0.4457
   20ZrCpx    N 2089   0.153   6.957   4.852 -0.0414  0.0371 -0.3485
   20ZrCpx    O 2090   0.165   7.087   4.874 -0.4238 -0.4676 -0.2563
   20ZrCpx    O 2091   0.245   6.871   4.877  0.2558  0.3857 -0.2142
   20ZrCpx    O 2092   0.043   6.909   4.826 -0.4004 -0.2053 -0.3239
   20ZrCpx    N 2093  12.935   6.587   4.861  0.8313  0.3002 -0.8773
   20ZrCpx    O 2094  12.828   6.522   4.838 -0.2153  0.1725  0.4045
   20ZrCpx    O 2095  13.026   6.535   4.923 -0.1611 -0.1696  0.4331
   20ZrCpx    O 2096  12.969   6.690   4.794  0.1026 -0.3185  0.7514
   20ZrCpx    N 2097   0.077   6.607   4.594 -0.5614  0.0497  0.5182
   20ZrCpx    O 2098   0.069   6.527   4.688 -0.4584  0.6985 -0.3930
   20ZrCpx    O 2099   0.050   6.576   4.473 -0.1574 -0.3484 -0.2506
   20ZrCpx    O 2100   0.106   6.730   4.623  0.9810  0.2621 -0.2372
   21ZrCpx   Zr 2101   2.635   6.394   8.894  0.3963 -0.3473  0.0281
   21ZrCpx    P 2102   2.326   6.471   8.882 -0.2742  0.3083 -0.7309
   21ZrCpx   OS 2103   2.338   6.566   9.018 -0.3081  0.5220 -0.3439
   21ZrCpx   OS 2104   2.228   6.332   8.913  0.3317  0.1077 -0.0348
   21ZrCpx   OS 2105   2.230   6.561   8.777  0.0048 -0.2499 -0.3008
   21ZrCpx   O2 2106   2.446   6.430   8.813  0.0725 -0.4821  0.0080
   21ZrCpx    C 2107   2.229   6.600   9.108 -0.4199  0.1082  0.0826
   21ZrCpx    C 2108   2.205   6.474   9.202 -0.6200  0.3781  0.2987
   21ZrCpx    C 2109   2.084   6.486   9.291 -0.0513  0.1013  0.4207
   21ZrCpx    C 2110   2.079   6.360   9.384 -0.3664  0.3855  0.7771
   21ZrCpx    C 2111   2.161   6.252   8.812  0.1456  0.0210  0.6313
   21ZrCpx    C 2112   2.035   6.316   8.755 -0.1106 -0.1390  0.5978
   21ZrCpx    C 2113   1.949   6.397   8.852  0.0489  0.3578  0.1714
   21ZrCpx    C 2114   1.905   6.314   8.972 -0.2516 -0.8165 -0.2444
   21ZrCpx    C 2115   2.272   6.670   8.698  0.1055  0.0014 -0.2941
   21ZrCpx    C 2116   2.317   6.790   8.784 -0.0344  0.1846  0.2356
   21ZrCpx    C 2117   2.367   6.911   8.711 -0.1099  0.1012  0.2147
   21ZrCpx    C 2118   2.247   6.983   8.638 -0.2818  0.4399 -0.8985
   21ZrCpx    H 2119   2.275   6.672   9.176  1.1055 -0.2225 -0.5816
   21ZrCpx    H 2120   2.140   6.640   9.060 -0.9273  1.3367  1.9950
   21ZrCpx    H 2121   2.199   6.386   9.138  0.0260  0.1577  0.5289
   21ZrCpx    H 2122   2.293   6.449   9.261 -0.0510  1.7294  0.0360
   21ZrCpx    H 2123   1.993   6.499   9.233 -0.7753 -0.9943  1.2793
   21ZrCpx    H 2124   2.088   6.571   9.359  0.0909 -0.7883  1.5609
   21ZrCpx    H 2125   2.178   6.334   9.422 -0.8301 -0.9638  1.0775
   21ZrCpx    H 2126   2.031   6.283   9.324  1.0097  0.3074 -0.2499
   21ZrCpx    H 2127   2.019   6.389   9.470 -0.7479 -0.4493  0.7944
   21ZrCpx    H 2128   2.232   6.236   8.732 -0.9429  0.3224 -0.4106
   21ZrCpx    H 2129   2.137   6.151   8.846 -0.5086 -0.4888 -1.3080
   21ZrCpx    H 2130   1.977   6.232   8.717  0.3500 -0.6961  1.1371
   21ZrCpx    H 2131   2.075   6.370   8.669  2.9545  1.8360  3.1168
   21ZrCpx    H 2132   1.996   6.493   8.874 -0.3361  0.0998  2.2083
   21ZrCpx    H 2133   1.867   6.428   8.787  0.3102  0.1325 -0.2699
   21ZrCpx    H 2134   1.818   6.359   9.022 -0.0618 -0.4194 -0.2721
   21ZrCpx    H 2135   1.984   6.312   9.047  1.8954 -1.9422 -2.4803
   21ZrCpx    H 2136   1.877   6.215   8.936 -0.5124 -1.3233  1.2981
   21ZrCpx    H 2137   2.192   6.686   8.626 -2.7812  0.2493  2.8399
   21ZrCpx    H 2138   2.366   6.650   8.646  0.4849 -1.5864  0.9540
   21ZrCpx    H 2139   2.247   6.827   8.859 -1.4973 -0.5231 -0.7563
   21ZrCpx    H 2140   2.403   6.759   8.844  0.8108 -0.1620 -1.1330
   21ZrCpx    H 2141   2.438   6.884   8.633 -0.2141  2.9825 -0.9668
   21ZrCpx    H 2142   2.418   6.986   8.771 -1.9399  1.5308  0.0192
   21ZrCpx    H 2143   2.286   7.070   8.586  0.1788  0.7856  0.0144
   21ZrCpx    H 2144   2.193   7.024   8.724 -1.2554  0.0014 -1.2913
   21ZrCpx    H 2145   2.188   6.918   8.573  2.4481 -1.2199 -1.8214
   21ZrCpx    P 2146   2.798   6.435   8.613  0.0087  0.0554 -0.7283
   21ZrCpx   OS 2147   2.934   6.495   8.688  0.0115 -0.2426  0.1883
   21ZrCpx   OS 2148   2.779   6.531   8.476 -0.4655 -0.3751 -0.7662
   21ZrCpx   OS 2149   2.837   6.283   8.538 -0.1136 -0.1088 -0.2219
   21ZrCpx   O2 2150   2.683   6.450   8.698 -0.1320 -0.2970 -0.2908
   21ZrCpx    C 2151   3.061   6.506   8.620 -0.5124  0.4057  0.2611
   21ZrCpx    C 2152   3.146   6.388   8.659 -0.4115 -0.3621  0.1557
   21ZrCpx    C 2153   3.195   6.396   8.802  0.1393 -0.2649  0.0969
   21ZrCpx    C 2154   3.329   6.320   8.823  0.3307 -0.0144  0.3687
   21ZrCpx    C 2155   2.740   6.672   8.477  0.2225 -0.0322  0.1645
   21ZrCpx    C 2156   2.854   6.755   8.542 -0.2047 -0.3469 -0.2079
   21ZrCpx    C 2157   2.855   6.907   8.498  0.0620  0.0170 -0.2221
   21ZrCpx    C 2158   2.754   7.006   8.570 -0.5530  0.1453  0.2727
   21ZrCpx    C 2159   2.739   6.217   8.461  0.3325 -0.6056  0.4190
   21ZrCpx    C 2160   2.749   6.259   8.317  0.1207 -0.7396  0.1565
   21ZrCpx    C 2161   2.881   6.253   8.249 -0.4030  0.6310  0.3052
   21ZrCpx    C 2162   2.858   6.297   8.103 -0.1841 -0.1935  0.7710
   21ZrCpx    H 2163   3.112   6.596   8.655  0.0822  1.3990 -3.0139
   21ZrCpx    H 2164   3.051   6.520   8.512  0.0474  2.4109  0.4426
   21ZrCpx    H 2165   3.097   6.292   8.642 -0.7311 -0.5293  1.9813
   21ZrCpx    H 2166   3.236   6.392   8.598  0.5753  2.2182  1.7416
   21ZrCpx    H 2167   3.123   6.352   8.871 -1.9186  1.8740 -0.5966
   21ZrCpx    H 2168   3.206   6.502   8.826  0.4365 -0.0312 -1.0253
   21ZrCpx    H 2169   3.411   6.373   8.775 -1.2239  0.3024 -2.0556
   21ZrCpx    H 2170   3.306   6.223   8.779 -0.1873  0.7075 -0.9965
   21ZrCpx    H 2171   3.347   6.331   8.930  2.4408  2.8099 -0.2191
   21ZrCpx    H 2172   2.643   6.687   8.524 -0.1885 -0.3990 -0.5725
   21ZrCpx    H 2173   2.724   6.695   8.372 -0.8033 -0.7921  0.1453
   21ZrCpx    H 2174   2.953   6.715   8.521  0.5691  1.7664 -0.7171
   21ZrCpx    H 2175   2.847   6.743   8.650 -0.8778 -0.6160 -0.2757
   21ZrCpx    H 2176   2.849   6.917   8.389  2.1255  0.9136 -0.2826
   21ZrCpx    H 2177   2.955   6.949   8.509  0.6515 -1.5378  0.4577
   21ZrCpx    H 2178   2.773   7.111   8.553 -0.7693 -0.0482 -1.2573
   21ZrCpx    H 2179   2.754   6.985   8.677 -0.7645  3.0005  0.8475
   21ZrCpx    H 2180   2.657   6.981   8.528 -0.0935  0.6929 -1.1376
   21ZrCpx    H 2181   2.757   6.110   8.472  1.2633 -0.5806 -0.7507
   21ZrCpx    H 2182   2.637   6.234   8.496  0.5746  0.3515  0.6595
   21ZrCpx    H 2183   2.677   6.189   8.274  0.3402 -1.9021  1.6466
   21ZrCpx    H 2184   2.715   6.362   8.309  0.5022 -0.7753 -2.0768
   21ZrCpx    H 2185   2.951   6.319   8.300  0.8082 -0.5445  0.1887
   21ZrCpx    H 2186   2.914   6.149   8.255  1.0893  1.1613  1.8377
   21ZrCpx    H 2187   2.803   6.391   8.099 -0.0558 -0.2061 -4.0878
   21ZrCpx    H 2188   2.789   6.229   8.053 -0.1475  0.0046  0.4500
   21ZrCpx    H 2189   2.950   6.308   8.046 -1.3024 -0.2184 -1.0688
   21ZrCpx    N 2190   2.518   6.197   8.802  0.0015 -0.3275 -0.3202
   21ZrCpx    O 2191   2.517   6.201   8.927 -0.2052 -0.6247  0.1966
   21ZrCpx    O 2192   2.435   6.119   8.750  0.4805  0.3425 -0.1107
   21ZrCpx    O 2193   2.612   6.231   8.738  0.1555 -0.5980 -0.4436
   21ZrCpx    N 2194   2.619   6.362   9.118  0.1114 -0.2257  0.1666
   21ZrCpx    O 2195   2.621   6.284   9.209  0.3463  0.5565 -0.0285
   21ZrCpx    O 2196   2.506   6.377   9.067  0.2496  0.6365  0.0063
   21ZrCpx    O 2197   2.713   6.443   9.102  0.7805 -0.3439  0.3756
   21ZrCpx    N 2198   2.804   6.249   8.888 -0.0992 -0.9347  0.4501
   21ZrCpx    O 2199   2.854   6.160   8.810  0.3672 -0.0658 -1.0536
   21ZrCpx    O 2200   2.860   6.358   8.892  0.0566 -0.1092  0.1988
   21ZrCpx    O 2201   2.746   6.211   8.987 -0.1963 -0.2446  0.3560
   21ZrCpx    N 2202   2.660   6.604   8.874 -0.4240 -0.1886 -0.4286
   21ZrCpx    O 2203   2.576   6.595   8.952 -0.0652  0.5811  0.1732
   21ZrCpx    O 2204   2.770   6.573   8.910  0.3193  0.2156 -0.3457
   21ZrCpx    O 2205   2.658   6.688   8.788  0.2664  0.0134  0.6626
   22ZrCpx   Zr 2206   6.020   4.174   3.498  0.2708 -0.2050  0.1124
   22ZrCpx    P 2207   6.222   4.138   3.255 -0.2246  0.3520  0.0771
   22ZrCpx   OS 2208   6.364   4.128   3.347 -0.3954 -0.0762 -0.2609
   22ZrCpx   OS 2209   6.211   4.299   3.216  0.4405  0.5620  0.2691
   22ZrCpx   OS 2210   6.243   4.052   3.106  0.0730 -0.4515 -0.4340
   22ZrCpx   O2 2211   6.110   4.091   3.329 -0.1109 -0.4037 -0.0679
   22ZrCpx    C 2212   6.427   4.006   3.367 -0.1457  0.3781 -0.0784
   22ZrCpx    C 2213   6.512   3.970   3.245 -0.4023 -0.3029  0.3944
   22ZrCpx    C 2214   6.596   3.847   3.262  0.3106 -0.8231 -0.2319
   22ZrCpx    C 2215   6.659   3.791   3.134 -0.7952  0.2893  0.3160
   22ZrCpx    C 2216   6.322   4.385   3.189  0.0614  0.1201 -0.3777
   22ZrCpx    C 2217   6.424   4.324   3.082  0.3859 -0.2591 -0.0572
   22ZrCpx    C 2218   6.545   4.409   3.066 -0.0958  0.9571 -0.3211
   22ZrCpx    C 2219   6.639   4.327   2.978  0.2639  0.0306 -0.4548
   22ZrCpx    C 2220   6.130   4.022   3.026 -0.0508  0.3029  0.4557
   22ZrCpx    C 2221   6.114   4.144   2.931 -0.1923  0.1508  0.9777
   22ZrCpx    C 2222   5.996   4.138   2.831 -0.6086 -0.0251 -0.3745
   22ZrCpx    C 2223   5.997   4.262   2.740 -0.0914 -0.4807 -0.4303
   22ZrCpx    H 2224   6.478   4.023   3.462  0.6192 -0.5733 -0.3156
   22ZrCpx    H 2225   6.355   3.929   3.394  0.3782  0.3973  1.3804
   22ZrCpx    H 2226   6.444   3.962   3.160  1.3174  0.1303 -1.0578
   22ZrCpx    H 2227   6.582   4.053   3.231 -2.3149  1.5033  1.2960
   22ZrCpx    H 2228   6.670   3.865   3.339  1.8063  0.0738 -1.8370
   22ZrCpx    H 2229   6.532   3.770   3.304 -0.9995  0.3898  0.0352
   22ZrCpx    H 2230   6.597   3.773   3.047  1.1031  0.9906 -1.2135
   22ZrCpx    H 2231   6.686   3.688   3.161 -0.3791  0.5194  0.7925
   22ZrCpx    H 2232   6.736   3.854   3.091 -1.9928  1.0242 -0.7784
   22ZrCpx    H 2233   6.383   4.397   3.279 -1.4063  2.3710  0.3547
   22ZrCpx    H 2234   6.293   4.486   3.163 -1.3421  0.1295  1.1568
   22ZrCpx    H 2235   6.371   4.332   2.987  2.8945  2.0336 -1.3111
   22ZrCpx    H 2236   6.448   4.220   3.103  2.4662 -0.2988 -2.4155
   22ZrCpx    H 2237   6.524   4.506   3.021  0.0137  2.3123  2.4442
   22ZrCpx    H 2238   6.597   4.422   3.161  1.4453  0.7206 -1.1215
   22ZrCpx    H 2239   6.664   4.231   3.024 -0.4211 -0.2658 -0.6961
   22ZrCpx    H 2240   6.724   4.386   2.946 -0.4028  1.3080  0.0708
   22ZrCpx    H 2241   6.597   4.285   2.887  1.0453 -1.1241 -0.2938
   22ZrCpx    H 2242   6.035   4.006   3.078  0.8784  0.1348  2.1331
   22ZrCpx    H 2243   6.146   3.927   2.976 -1.7661  1.4218 -2.3336
   22ZrCpx    H 2244   6.081   4.228   2.992 -2.1265  0.7676 -0.8462
   22ZrCpx    H 2245   6.206   4.176   2.881 -0.6234  1.7261  1.1895
   22ZrCpx    H 2246   5.898   4.122   2.875 -0.2014 -0.4284  0.3904
   22ZrCpx    H 2247   6.008   4.053   2.764 -0.5695 -1.7069  1.7029
   22ZrCpx    H 2248   5.997   4.348   2.808 -0.9200 -1.3314  0.6733
   22ZrCpx    H 2249   5.915   4.272   2.669  0.4350  0.9856 -0.8444
   22ZrCpx    H 2250   6.091   4.268   2.685  1.2079 -0.1104  1.7599
   22ZrCpx    P 2251   5.943   3.870   3.412  0.3085  0.1876 -0.2793
   22ZrCpx   OS 2252   6.112   3.836   3.392  0.3371 -0.1386  0.2496
   22ZrCpx   OS 2253   5.854   3.877   3.264  0.3045  0.0219 -0.7058
   22ZrCpx   OS 2254   5.886   3.734   3.504  0.6786 -0.0824 -0.2899
   22ZrCpx   O2 2255   5.927   3.989   3.487 -0.1299  0.4230 -0.0099
   22ZrCpx    C 2256   6.152   3.711   3.345 -0.0246  0.2614  0.1661
   22ZrCpx    C 2257   6.136   3.696   3.191 -0.3003  0.2572  0.0844
   22ZrCpx    C 2258   6.157   3.548   3.152 -0.3117 -0.1825  0.4276
   22ZrCpx    C 2259   6.041   3.454   3.185  0.6096 -0.0015 -0.2757
   22ZrCpx    C 2260   5.710   3.888   3.257  0.2824  0.2433 -0.7619
   22ZrCpx    C 2261   5.672   3.890   3.109  0.1099  0.2867 -0.7804
   22ZrCpx    C 2262   5.551   3.798   3.072 -0.5747 -0.0336 -0.4546
   22ZrCpx    C 2263   5.550   3.770   2.918  0.0819  0.2242  0.2150
   22ZrCpx    C 2264   5.869   3.740   3.648  0.4369 -0.8131 -0.9743
   22ZrCpx    C 2265   5.729   3.799   3.681 -0.3064 -0.5858 -0.3614
   22ZrCpx    C 2266   5.602   3.732   3.629  0.2237  0.4961 -0.8202
   22ZrCpx    C 2267   5.494   3.831   3.603  0.3299 -0.1534  0.2899
   22ZrCpx    H 2268   6.090   3.639   3.399 -1.2713  0.6622 -0.6975
   22ZrCpx    H 2269   6.254   3.694   3.381 -1.1701 -1.4883  2.7447
   22ZrCpx    H 2270   6.051   3.743   3.141 -1.6858 -1.7999  0.4023
   22ZrCpx    H 2271   6.219   3.750   3.146  0.3619 -0.0560  0.9116
   22ZrCpx    H 2272   6.256   3.516   3.183 -0.2785 -0.7494 -0.2522
   22ZrCpx    H 2273   6.157   3.549   3.043  0.0400 -1.1563  0.4195
   22ZrCpx    H 2274   6.027   3.454   3.293  0.6403 -1.3048 -0.2563
   22ZrCpx    H 2275   5.950   3.471   3.128  0.1183  0.3913  0.6140
   22ZrCpx    H 2276   6.057   3.347   3.170  3.3291  0.1203  1.4241
   22ZrCpx    H 2277   5.675   3.977   3.308 -0.8738  1.4370 -3.5079
   22ZrCpx    H 2278   5.658   3.808   3.311 -1.9911  1.7343 -0.6874
   22ZrCpx    H 2279   5.761   3.863   3.052  0.8795  0.1145  0.4860
   22ZrCpx    H 2280   5.652   3.991   3.072 -0.6870  0.6122  0.5187
   22ZrCpx    H 2281   5.457   3.843   3.105  0.6037  2.3346 -0.2433
   22ZrCpx    H 2282   5.568   3.708   3.132  1.7635 -0.5077 -1.7887
   22ZrCpx    H 2283   5.490   3.683   2.890  0.3478 -0.1598  0.8024
   22ZrCpx    H 2284   5.532   3.865   2.868 -0.7933 -1.3352 -2.5199
   22ZrCpx    H 2285   5.648   3.736   2.884  0.2231  2.3673 -1.6312
   22ZrCpx    H 2286   5.946   3.809   3.683 -0.9633 -0.4022  1.4537
   22ZrCpx    H 2287   5.891   3.642   3.691 -0.0586 -1.6691 -2.6379
   22ZrCpx    H 2288   5.726   3.818   3.788  0.4327  0.9905 -0.6071
   22ZrCpx    H 2289   5.726   3.894   3.627 -2.9221 -0.8212 -0.7062
   22ZrCpx    H 2290   5.639   3.687   3.537  2.9015  2.3097 -0.6747
   22ZrCpx    H 2291   5.561   3.658   3.699 -0.1567  0.1828 -1.3702
   22ZrCpx    H 2292   5.528   3.889   3.516  0.0388 -0.2401  0.1173
   22ZrCpx    H 2293   5.476   3.881   3.698 -3.0951  2.2348 -1.4990
   22ZrCpx    H 2294   5.410   3.769   3.572 -1.2201  1.2196  1.6537
   22ZrCpx    N 2295   5.916   4.230   3.284 -0.1841  0.5453 -0.4836
   22ZrCpx    O 2296   5.976   4.321   3.330 -0.0587  0.0216 -0.9554
   22ZrCpx    O 2297   5.908   4.221   3.169 -0.2879  0.6045 -0.0637
   22ZrCpx    O 2298   5.850   4.157   3.347  0.2390  0.0828  0.0454
   22ZrCpx    N 2299   6.122   4.359   3.551 -0.0745 -0.3901 -0.5786
   22ZrCpx    O 2300   6.103   4.481   3.533  0.4527 -0.5649 -0.8365
   22ZrCpx    O 2301   6.187   4.308   3.464  0.3813  0.6253 -0.4878
   22ZrCpx    O 2302   6.114   4.309   3.665  0.1544 -0.2681 -0.3784
   22ZrCpx    N 2303   5.835   4.253   3.565 -0.0836  0.6159 -0.1530
   22ZrCpx    O 2304   5.719   4.247   3.535  0.2187  0.5383  0.3980
   22ZrCpx    O 2305   5.864   4.190   3.667  0.5004  0.3086  0.3090
   22ZrCpx    O 2306   5.883   4.360   3.543 -0.1233  0.3050  0.3648
   22ZrCpx    N 2307   6.139   4.029   3.604  0.0429  0.7269 -0.1067
   22ZrCpx    O 2308   6.217   4.092   3.548  0.3527 -0.5896  1.1272
   22ZrCpx    O 2309   6.163   3.913   3.626  0.2888 -0.4676  0.0017
   22ZrCpx    O 2310   6.068   4.078   3.677  0.3960 -0.0653 -0.5723
   23ZrCpx   Zr 2311   7.837   6.172   3.162  0.0619  0.1435 -0.1774
   23ZrCpx    P 2312   7.608   6.143   2.955 -0.4703 -0.5238  0.1336
   23ZrCpx   OS 2313   7.501   6.273   2.996  0.1740 -0.3025 -0.1496
   23ZrCpx   OS 2314   7.570   5.988   2.999 -0.1379 -0.0731 -0.3517
   23ZrCpx   OS 2315   7.597   6.126   2.789 -0.3682 -0.1517 -0.3947
   23ZrCpx   O2 2316   7.750   6.169   2.973  0.0318 -0.1383  0.1172
   23ZrCpx    C 2317   7.510   6.415   2.954  0.0709 -0.2107  0.0864
   23ZrCpx    C 2318   7.579   6.438   2.814  0.2184 -0.6736  0.0007
   23ZrCpx    C 2319   7.622   6.587   2.792 -0.5364 -0.5232 -0.3832
   23ZrCpx    C 2320   7.516   6.691   2.831 -0.4913 -0.1820 -0.4270
   23ZrCpx    C 2321   7.440   5.938   2.972  0.2658  0.3862 -0.2665
   23ZrCpx    C 2322   7.347   6.002   3.077  0.8191  0.3639 -0.9522
   23ZrCpx    C 2323   7.375   5.937   3.213  0.6930  0.2617  0.6631
   23ZrCpx    C 2324   7.316   6.015   3.330 -0.1119 -0.4765 -0.7089
   23ZrCpx    C 2325   7.687   6.046   2.706  0.2869 -0.5369 -0.5533
   23ZrCpx    C 2326   7.832   6.104   2.701  0.2232  0.8218 -0.6185
   23ZrCpx    C 2327   7.915   6.020   2.599 -0.5814 -0.3012  0.1604
   23ZrCpx    C 2328   8.054   6.067   2.600  0.0483  0.2914  0.4154
   23ZrCpx    H 2329   7.549   6.476   3.036  0.8612  0.9856 -1.1547
   23ZrCpx    H 2330   7.408   6.451   2.946 -0.9840 -2.9508  0.5464
   23ZrCpx    H 2331   7.669   6.381   2.790  1.5869  2.0492 -1.5191
   23ZrCpx    H 2332   7.508   6.412   2.736  0.5812 -1.1740 -0.1620
   23ZrCpx    H 2333   7.721   6.614   2.829 -1.8851  4.8009 -0.3471
   23ZrCpx    H 2334   7.643   6.592   2.685  2.1547 -1.1540  0.0693
   23ZrCpx    H 2335   7.514   6.682   2.940 -0.9675 -0.8768 -0.4906
   23ZrCpx    H 2336   7.420   6.659   2.790  0.3014 -1.4826 -1.2850
   23ZrCpx    H 2337   7.542   6.791   2.797  2.3140  0.0355  2.1325
   23ZrCpx    H 2338   7.406   5.967   2.873  2.3457 -1.4845 -1.5784
   23ZrCpx    H 2339   7.422   5.831   2.972  0.6591  0.3200 -0.1251
   23ZrCpx    H 2340   7.361   6.109   3.084  1.1507  0.1376  3.2880
   23ZrCpx    H 2341   7.246   5.981   3.043  0.5330 -1.4639  0.8917
   23ZrCpx    H 2342   7.480   5.910   3.220  0.3667 -1.3329 -0.4796
   23ZrCpx    H 2343   7.335   5.837   3.202  0.3079  0.5379 -0.5974
   23ZrCpx    H 2344   7.350   6.118   3.323 -0.5210 -0.3587 -0.9941
   23ZrCpx    H 2345   7.335   5.967   3.426  0.8631 -0.7017 -1.0064
   23ZrCpx    H 2346   7.207   6.015   3.325 -0.1121 -2.8413 -1.1105
   23ZrCpx    H 2347   7.650   6.034   2.605 -1.2109  2.5104 -0.4408
   23ZrCpx    H 2348   7.677   5.947   2.749 -0.8028 -0.3921 -0.4493
   23ZrCpx    H 2349   7.836   6.208   2.668  0.6226  1.0819  0.2263
   23ZrCpx    H 2350   7.878   6.096   2.800 -2.0053  3.6650  0.7285
   23ZrCpx    H 2351   7.882   6.035   2.496 -0.2670 -2.2759 -0.2536
   23ZrCpx    H 2352   7.905   5.912   2.611  2.1647 -1.1177 -4.0222
   23ZrCpx    H 2353   8.112   6.003   2.534  0.8599  1.7273 -0.2788
   23ZrCpx    H 2354   8.094   6.073   2.702 -1.4812  3.6645  0.8631
   23ZrCpx    H 2355   8.054   6.166   2.556 -0.7055 -0.5565 -1.5328
   23ZrCpx    P 2356   8.128   6.281   3.071  0.0858  0.8207  0.5659
   23ZrCpx   OS 2357   8.191   6.350   2.938 -0.2620 -0.1181  0.4709
   23ZrCpx   OS 2358   8.224   6.147   3.097 -0.5162 -0.5579  0.0624
   23ZrCpx   OS 2359   8.126   6.395   3.194 -0.4996  0.5732 -0.5028
   23ZrCpx   O2 2360   7.992   6.243   3.035  0.0519  0.1418  0.0349
   23ZrCpx    C 2361   8.116   6.446   2.866  0.1702  0.3896 -0.4303
   23ZrCpx    C 2362   8.186   6.466   2.730 -0.2872 -0.0089 -0.1199
   23ZrCpx    C 2363   8.117   6.578   2.653  0.1476 -0.7051  0.2250
   23ZrCpx    C 2364   7.996   6.533   2.568 -0.2278  0.0593 -0.3893
   23ZrCpx    C 2365   8.247   6.048   2.998  0.0383  0.0385  0.1619
   23ZrCpx    C 2366   8.368   6.095   2.910 -0.5189 -0.7529 -0.2003
   23ZrCpx    C 2367   8.463   5.982   2.873  0.9244  0.0512 -0.6621
   23ZrCpx    C 2368   8.516   5.896   2.990 -1.0006  0.4561 -0.4893
   23ZrCpx    C 2369   8.245   6.466   3.240 -0.8325  0.4084 -0.3586
   23ZrCpx    C 2370   8.375   6.387   3.254 -0.4056  0.1050 -0.3079
   23ZrCpx    C 2371   8.493   6.483   3.290 -0.0639  0.3221 -0.5608
   23ZrCpx    C 2372   8.557   6.542   3.176 -0.0728 -0.6625 -0.1094
   23ZrCpx    H 2373   8.133   6.538   2.922 -1.7174 -0.4666  1.6159
   23ZrCpx    H 2374   8.008   6.434   2.858  0.1115  0.1160  0.7355
   23ZrCpx    H 2375   8.284   6.507   2.755 -0.1135 -0.2067 -0.4607
   23ZrCpx    H 2376   8.195   6.368   2.683 -0.8229  0.6020 -1.5253
   23ZrCpx    H 2377   8.180   6.627   2.579 -1.8186  1.3686 -0.0968
   23ZrCpx    H 2378   8.093   6.662   2.718 -0.0989 -0.5364 -0.0824
   23ZrCpx    H 2379   8.032   6.442   2.518 -0.1845  0.1543 -0.5299
   23ZrCpx    H 2380   7.911   6.511   2.633  0.5970 -2.6944 -0.1715
   23ZrCpx    H 2381   7.977   6.615   2.500 -0.3932 -1.4610 -2.2233
   23ZrCpx    H 2382   8.163   6.044   2.928  1.6966  1.1728 -1.9771
   23ZrCpx    H 2383   8.248   5.949   3.045  0.8954 -0.0138  0.0419
   23ZrCpx    H 2384   8.426   6.162   2.973  0.1056 -2.2148  0.8007
   23ZrCpx    H 2385   8.343   6.154   2.821  1.1556  1.0989  0.5291
   23ZrCpx    H 2386   8.542   6.001   2.800  1.5634  2.6066  0.6310
   23ZrCpx    H 2387   8.402   5.914   2.813  3.6150 -2.4372 -0.7239
   23ZrCpx    H 2388   8.590   5.828   2.951 -1.6701 -1.3898  1.3710
   23ZrCpx    H 2389   8.449   5.842   3.057  1.1839  1.6076  2.7895
   23ZrCpx    H 2390   8.576   5.962   3.053 -1.6821  1.3806 -0.8006
   23ZrCpx    H 2391   8.209   6.515   3.331  2.1988  0.6188  0.7822
   23ZrCpx    H 2392   8.259   6.547   3.168  1.9318 -0.4682 -0.8570
   23ZrCpx    H 2393   8.368   6.315   3.334  1.5092 -0.3034 -0.4954
   23ZrCpx    H 2394   8.397   6.325   3.168  0.7083  0.5726 -0.3639
   23ZrCpx    H 2395   8.448   6.558   3.355  0.3631  1.5518 -1.6689
   23ZrCpx    H 2396   8.571   6.435   3.350  0.8334  1.3365 -0.8927
   23ZrCpx    H 2397   8.570   6.469   3.095  1.9493 -0.4654  0.0117
   23ZrCpx    H 2398   8.489   6.616   3.133 -0.8857 -0.9880  0.6036
   23ZrCpx    H 2399   8.656   6.586   3.186 -0.0472 -1.3926  3.3661
   23ZrCpx    N 2400   7.857   5.973   3.046 -0.3265 -0.2542  0.3179
   23ZrCpx    O 2401   7.784   5.960   3.139 -0.3670  0.0876 -0.1425
   23ZrCpx    O 2402   7.847   5.889   2.951 -0.1180  0.0684 -0.2874
   23ZrCpx    O 2403   7.966   6.028   3.057 -0.2454  0.1570  0.0197
   23ZrCpx    N 2404   7.688   6.140   3.327  0.1416  0.1647 -0.2278
   23ZrCpx    O 2405   7.640   6.061   3.403  0.0784 -0.7579 -0.7089
   23ZrCpx    O 2406   7.629   6.143   3.223 -0.0578  0.0458  0.4604
   23ZrCpx    O 2407   7.754   6.230   3.369  0.1642 -0.2307  0.1908
   23ZrCpx    N 2408   7.990   6.071   3.290  0.2080 -0.5151  0.3701
   23ZrCpx    O 2409   8.093   6.000   3.281 -0.2257 -0.9424  0.3554
   23ZrCpx    O 2410   8.011   6.189   3.316  0.1776 -0.2175 -1.1481
   23ZrCpx    O 2411   7.885   6.016   3.321  0.2693 -0.3366 -0.7953
   23ZrCpx    N 2412   7.818   6.374   3.131 -0.1463 -0.2003  0.1008
   23ZrCpx    O 2413   7.710   6.351   3.139  0.6451 -0.1724  0.1490
   23ZrCpx    O 2414   7.875   6.378   3.229  0.2251  1.0489  0.5363
   23ZrCpx    O 2415   7.844   6.449   3.041 -0.5422 -0.1220 -0.6377
   24ZrCpx   Zr 2416   4.522   0.328   2.916  0.2993 -0.0004 -0.0265
   24ZrCpx    P 2417   4.491   0.118   2.686  0.3028  0.2060  0.2766
   24ZrCpx   OS 2418   4.346   0.056   2.744  0.1136 -0.0468  0.6157
   24ZrCpx   OS 2419   4.555  13.075   2.623 -0.1016 -0.2060  0.8207
   24ZrCpx   OS 2420   4.473   0.215   2.548  0.3074  0.3620  0.2297
   24ZrCpx   O2 2421   4.574   0.163   2.795 -0.2286  0.1812 -0.8508
   24ZrCpx    C 2422   4.255  13.086   2.666 -0.3458 -0.4158 -0.1122
   24ZrCpx    C 2423   4.157   0.086   2.602  0.9605  0.1681  0.1323
   24ZrCpx    C 2424   4.038   0.026   2.524 -0.3226 -0.3215 -0.5296
   24ZrCpx    C 2425   4.069  13.027   2.411  0.0511  0.1506 -0.3806
   24ZrCpx    C 2426   4.599  12.967   2.699 -0.2764  0.7425 -0.1198
   24ZrCpx    C 2427   4.739  12.994   2.754 -0.3601 -0.4985  0.1837
   24ZrCpx    C 2428   4.799  12.869   2.823  0.3849  0.3170  0.2614
   24ZrCpx    C 2429   4.732  12.856   2.958 -0.0619 -0.0566  0.0851
   24ZrCpx    C 2430   4.584   0.250   2.464  0.1633 -0.1712  0.0069
   24ZrCpx    C 2431   4.566   0.397   2.421 -0.2403  0.2419 -0.5170
   24ZrCpx    C 2432   4.640   0.430   2.289 -0.2196  0.4590  0.0689
   24ZrCpx    C 2433   4.551   0.447   2.160 -0.5734 -0.6839  0.0775
   24ZrCpx    H 2434   4.295  13.008   2.601  0.1946 -0.3960  0.1923
   24ZrCpx    H 2435   4.193  13.030   2.737  0.6727 -1.0558  0.2799
   24ZrCpx    H 2436   4.116   0.159   2.671  1.6440 -2.3190  3.2978
   24ZrCpx    H 2437   4.220   0.140   2.532 -1.3175  0.1164 -2.0080
   24ZrCpx    H 2438   3.970  13.078   2.597  0.6084 -1.7793 -0.5055
   24ZrCpx    H 2439   3.985   0.109   2.478  1.0501  2.1466  2.2312
   24ZrCpx    H 2440   3.972  12.998   2.370 -0.2557  0.5462  0.0638
   24ZrCpx    H 2441   4.117  12.938   2.452  0.5496  1.1731  1.2832
   24ZrCpx    H 2442   4.114  13.081   2.327 -0.8949 -2.0280 -2.3641
   24ZrCpx    H 2443   4.611  12.880   2.634  0.6521  1.1040 -0.4385
   24ZrCpx    H 2444   4.527  12.936   2.775  0.1540  0.4604  0.1780
   24ZrCpx    H 2445   4.738  13.071   2.831  1.6254 -0.9379  0.6778
   24ZrCpx    H 2446   4.805  13.021   2.671 -1.1642 -3.3134 -1.4606
   24ZrCpx    H 2447   4.780  12.786   2.755  0.3447  1.2280 -0.8515
   24ZrCpx    H 2448   4.908  12.866   2.826  0.3575 -1.0198  0.2430
   24ZrCpx    H 2449   4.624  12.848   2.946 -0.0027 -1.9086  0.6422
   24ZrCpx    H 2450   4.750  12.942   3.023 -1.1472 -0.0457  0.3889
   24ZrCpx    H 2451   4.747  12.763   3.013 -3.6483  0.1487  1.5393
   24ZrCpx    H 2452   4.576   0.180   2.381 -0.2070  1.3518 -1.2703
   24ZrCpx    H 2453   4.680   0.240   2.516  1.8309  3.8532 -2.0243
   24ZrCpx    H 2454   4.589   0.472   2.496 -0.9201 -0.4264  0.3776
   24ZrCpx    H 2455   4.458   0.408   2.410 -0.5702 -0.1371  2.0967
   24ZrCpx    H 2456   4.720   0.360   2.270  0.0370  0.4654  1.0871
   24ZrCpx    H 2457   4.685   0.529   2.302 -0.3509  0.6123 -0.6299
   24ZrCpx    H 2458   4.597   0.395   2.075  0.0778  1.5703 -0.9990
   24ZrCpx    H 2459   4.560   0.550   2.125 -0.2001 -0.3362  1.1816
   24ZrCpx    H 2460   4.445   0.424   2.170 -0.2157 -0.7778  4.2862
   24ZrCpx    P 2461   4.800   0.351   3.070  0.7814  0.0184  0.5839
   24ZrCpx   OS 2462   4.797   0.514   3.062 -0.4937 -0.3976 -0.0759
   24ZrCpx   OS 2463   4.962   0.320   3.041 -0.4058 -0.2609 -0.0046
   24ZrCpx   OS 2464   4.767   0.295   3.222  0.0359 -0.0370  0.1012
   24ZrCpx   O2 2465   4.721   0.288   2.967  0.3966  0.3107  0.2023
   24ZrCpx    C 2466   4.848   0.594   3.163 -0.1465 -0.0317  0.8357
   24ZrCpx    C 2467   4.981   0.546   3.229  0.4331 -0.1795  0.5690
   24ZrCpx    C 2468   5.040   0.652   3.323  0.3008 -0.0571 -0.3301
   24ZrCpx    C 2469   5.183   0.617   3.373  0.7968 -0.3619 -0.3430
   24ZrCpx    C 2470   5.024   0.328   2.917 -0.1404 -0.5919 -0.3369
   24ZrCpx    C 2471   4.988   0.204   2.838  0.0819 -0.8871  0.0171
   24ZrCpx    C 2472   5.054   0.212   2.697 -0.1229 -0.1083  0.8060
   24ZrCpx    C 2473   5.002   0.102   2.602 -0.1491  0.1532 -0.2787
   24ZrCpx    C 2474   4.785   0.159   3.258  0.1694 -0.3977  0.2323
   24ZrCpx    C 2475   4.933   0.120   3.295 -0.0142 -0.1492  0.1918
   24ZrCpx    C 2476   4.979   0.153   3.440  0.8633  0.0127  0.3700
   24ZrCpx    C 2477   4.981   0.033   3.534 -0.2762 -0.4605  0.5725
   24ZrCpx    H 2478   4.764   0.607   3.231 -0.1893  0.1008  0.7560
   24ZrCpx    H 2479   4.869   0.695   3.129 -2.2482  0.6547  1.5223
   24ZrCpx    H 2480   4.959   0.453   3.281 -0.6638  0.1805  0.7628
   24ZrCpx    H 2481   5.057   0.523   3.155 -1.0012  2.1452 -1.6935
   24ZrCpx    H 2482   4.970   0.667   3.405  1.7959  1.8999  0.6227
   24ZrCpx    H 2483   5.043   0.750   3.275  1.3306 -1.2171 -2.7325
   24ZrCpx    H 2484   5.258   0.662   3.307  1.4109 -1.2947 -0.3005
   24ZrCpx    H 2485   5.187   0.508   3.383 -0.9461 -0.3035  1.2040
   24ZrCpx    H 2486   5.189   0.652   3.476 -0.3918  0.5298 -0.5705
   24ZrCpx    H 2487   5.132   0.338   2.933 -0.2776 -1.5220  1.2603
   24ZrCpx    H 2488   5.006   0.415   2.853  2.7393  1.0748  0.9841
   24ZrCpx    H 2489   4.881   0.204   2.818 -0.3515  0.3675  2.1163
   24ZrCpx    H 2490   5.017   0.114   2.892 -0.4521 -1.6370 -0.9418
   24ZrCpx    H 2491   5.163   0.212   2.697 -0.1121 -0.1441 -0.4343
   24ZrCpx    H 2492   5.030   0.311   2.658 -1.6927 -0.0844  1.8018
   24ZrCpx    H 2493   5.027   0.134   2.500 -1.5908  1.6095 -0.2044
   24ZrCpx    H 2494   4.895   0.091   2.614 -0.3998 -1.0655 -3.1266
   24ZrCpx    H 2495   5.061   0.013   2.624  1.4517  1.3162  0.2428
   24ZrCpx    H 2496   4.768   0.090   3.176 -0.0528 -0.3523  0.2391
   24ZrCpx    H 2497   4.718   0.132   3.340 -0.4294 -2.2629 -0.8296
   24ZrCpx    H 2498   4.953   0.015   3.274  1.3207  0.8675 -4.1134
   24ZrCpx    H 2499   4.998   0.161   3.218  0.6119 -1.5320 -0.0160
   24ZrCpx    H 2500   5.079   0.188   3.418 -0.1958  2.5118 -0.6615
   24ZrCpx    H 2501   4.912   0.233   3.470 -0.6101 -0.8106 -0.6439
   24ZrCpx    H 2502   5.047  13.048   3.502  1.1911  0.6386  0.7928
   24ZrCpx    H 2503   4.882  13.086   3.546 -0.2069  0.0001  3.0298
   24ZrCpx    H 2504   5.011   0.067   3.633 -1.4193  1.4920  0.2656
   24ZrCpx    N 2505   4.481   0.109   3.007  0.9460 -0.2207  0.3739
   24ZrCpx    O 2506   4.378   0.160   2.984  0.3866  0.3114  0.1523
   24ZrCpx    O 2507   4.470  13.085   3.022  0.0485  0.5494 -0.6842
   24ZrCpx    O 2508   4.566   0.169   3.067 -0.4587 -0.1245 -0.2245
   24ZrCpx    N 2509   4.315   0.410   2.859 -0.3328 -0.0514 -0.6227
   24ZrCpx    O 2510   4.197   0.413   2.897  0.1404 -0.9499 -0.5262
   24ZrCpx    O 2511   4.344   0.317   2.786 -0.1080  0.1312  0.1669
   24ZrCpx    O 2512   4.388   0.508   2.872  0.0899 -0.6177 -0.6416
   24ZrCpx    N 2513   4.485   0.386   3.122 -0.4311  0.5559  0.2838
   24ZrCpx    O 2514   4.507   0.355   3.232  0.5031 -0.1499 -0.0792
   24ZrCpx    O 2515   4.549   0.478   3.081  0.1691  0.1116  0.0143
   24ZrCpx    O 2516   4.372   0.367   3.088  0.3236 -0.4248  0.3283
   24ZrCpx    N 2517   4.647   0.417   2.781 -0.3094  0.1040 -0.4203
   24ZrCpx    O 2518   4.561   0.399   2.712 -0.1925  0.3088  0.1896
   24ZrCpx    O 2519   4.632   0.508   2.859  0.1887 -0.5531 -0.1787
   24ZrCpx    O 2520   4.756   0.396   2.731  0.7667  0.5353 -0.3365
   25ZrCpx   Zr 2521   5.778  11.869   3.533  0.0234  0.0212  0.0450
   25ZrCpx    P 2522   5.618  11.980   3.292 -0.0003  0.1684  0.1984
   25ZrCpx   OS 2523   5.733  11.943   3.173 -0.2655 -0.1690  0.0427
   25ZrCpx   OS 2524   5.631  12.129   3.354 -0.1808 -0.4584  0.6223
   25ZrCpx   OS 2525   5.462  11.977   3.221  0.0056 -0.2759  0.0503
   25ZrCpx   O2 2526   5.620  11.879   3.392  0.5614 -0.4560 -0.5478
   25ZrCpx    C 2527   5.719  11.995   3.041  0.0930 -0.3886  0.3459
   25ZrCpx    C 2528   5.667  11.886   2.945  0.1006  1.2451 -0.0672
   25ZrCpx    C 2529   5.658  11.934   2.801  0.5416  0.1904 -0.0649
   25ZrCpx    C 2530   5.662  11.825   2.697 -0.5278  0.0862 -0.4270
   25ZrCpx    C 2531   5.642  12.246   3.274 -0.4603  0.0120 -0.5228
   25ZrCpx    C 2532   5.792  12.278   3.245 -0.4475  0.8111  0.4639
   25ZrCpx    C 2533   5.819  12.412   3.170  0.3499  0.2889 -0.5054
   25ZrCpx    C 2534   5.968  12.419   3.162  0.0050 -0.5909  0.0083
   25ZrCpx    C 2535   5.333  11.984   3.289 -0.1165  0.2142 -0.1184
   25ZrCpx    C 2536   5.288  11.857   3.364  0.3547  0.6038 -0.7483
   25ZrCpx    C 2537   5.264  11.735   3.276 -0.4898  0.3058  0.3173
   25ZrCpx    C 2538   5.270  11.610   3.362  0.4447  0.3683 -0.7685
   25ZrCpx    H 2539   5.648  12.078   3.044  0.1043 -0.3588 -0.2301
   25ZrCpx    H 2540   5.817  12.035   3.014 -0.2798  0.9068  0.8553
   25ZrCpx    H 2541   5.731  11.798   2.954 -0.2823  0.5940 -3.2009
   25ZrCpx    H 2542   5.578  11.837   2.984  1.3605 -1.1822 -0.0808
   25ZrCpx    H 2543   5.563  11.988   2.793  1.4044  1.8131  0.5826
   25ZrCpx    H 2544   5.739  12.005   2.788  1.1780 -0.5331 -0.0282
   25ZrCpx    H 2545   5.723  11.745   2.739  0.5261  1.2205  0.2619
   25ZrCpx    H 2546   5.711  11.857   2.605 -2.4966 -0.4114 -1.6830
   25ZrCpx    H 2547   5.561  11.794   2.669 -0.6950  0.5644 -0.3670
   25ZrCpx    H 2548   5.605  12.333   3.328 -0.7325 -0.5239  0.1591
   25ZrCpx    H 2549   5.579  12.243   3.185 -0.0929  1.6897 -0.8510
   25ZrCpx    H 2550   5.825  12.197   3.180 -1.8281 -1.1958  2.1697
   25ZrCpx    H 2551   5.846  12.273   3.340  1.0041 -3.4458 -0.4488
   25ZrCpx    H 2552   5.784  12.414   3.067  1.2963  0.7956 -0.8313
   25ZrCpx    H 2553   5.775  12.496   3.224 -1.6761  0.2336 -2.0267
   25ZrCpx    H 2554   5.999  12.353   3.081  0.1864 -0.1574 -0.2795
   25ZrCpx    H 2555   6.023  12.383   3.248  0.2362 -1.6412 -0.5723
   25ZrCpx    H 2556   6.010  12.519   3.145 -2.1478  0.3175 -0.1521
   25ZrCpx    H 2557   5.253  12.010   3.220 -0.4281 -0.5795 -0.0647
   25ZrCpx    H 2558   5.338  12.063   3.364  1.0349  0.4056 -0.3875
   25ZrCpx    H 2559   5.362  11.827   3.438  0.7148  1.1216 -0.9023
   25ZrCpx    H 2560   5.194  11.871   3.419  0.6100  2.0828 -0.6839
   25ZrCpx    H 2561   5.350  11.744   3.210 -1.4365  0.9426 -0.8644
   25ZrCpx    H 2562   5.175  11.738   3.212 -0.5620  0.9139  0.4468
   25ZrCpx    H 2563   5.210  11.625   3.452 -1.2444  0.1576 -1.8332
   25ZrCpx    H 2564   5.371  11.575   3.383 -0.1289 -0.6768  0.3495
   25ZrCpx    H 2565   5.222  11.530   3.307 -2.0541 -0.5951  2.6375
   25ZrCpx    P 2566   5.680  11.580   3.656 -0.4814 -0.2223  0.2388
   25ZrCpx   OS 2567   5.589  11.453   3.598  0.3340 -0.5121 -0.2254
   25ZrCpx   OS 2568   5.589  11.619   3.795 -0.0941  0.0480  0.2814
   25ZrCpx   OS 2569   5.838  11.523   3.695 -0.3604 -0.2118  0.4745
   25ZrCpx   O2 2570   5.675  11.683   3.558  0.1491  0.1002 -0.2909
   25ZrCpx    C 2571   5.610  11.393   3.474  0.5034  0.7064 -0.9254
   25ZrCpx    C 2572   5.750  11.332   3.459  1.5950 -0.1351  0.2401
   25ZrCpx    C 2573   5.763  11.256   3.324  0.9176 -0.0639  0.1328
   25ZrCpx    C 2574   5.909  11.217   3.297 -0.5086  0.5449  1.0896
   25ZrCpx    C 2575   5.445  11.653   3.807 -0.2244  0.2956  0.2555
   25ZrCpx    C 2576   5.358  11.540   3.765 -0.1831 -0.0108 -0.0316
   25ZrCpx    C 2577   5.351  11.416   3.854 -0.5411  0.1556 -0.4847
   25ZrCpx    C 2578   5.251  11.310   3.799  0.1325 -0.9923 -0.0048
   25ZrCpx    C 2579   5.901  11.512   3.821 -0.2347 -0.3708 -0.0384
   25ZrCpx    C 2580   5.819  11.421   3.911 -0.0202  0.0702  0.3301
   25ZrCpx    C 2581   5.756  11.292   3.859  0.0068 -0.1567 -0.1062
   25ZrCpx    C 2582   5.680  11.218   3.969 -0.4612 -0.4667  0.6153
   25ZrCpx    H 2583   5.584  11.451   3.385 -0.1715 -0.9596 -1.8343
   25ZrCpx    H 2584   5.546  11.305   3.464 -0.4223  1.4683 -1.8663
   25ZrCpx    H 2585   5.820  11.415   3.466 -0.9741  2.0811  0.9373
   25ZrCpx    H 2586   5.780  11.268   3.542  1.4533  1.8741  1.8941
   25ZrCpx    H 2587   5.730  11.326   3.247  2.0532 -0.4263 -0.6920
   25ZrCpx    H 2588   5.695  11.171   3.334  0.4504  0.3458  0.4584
   25ZrCpx    H 2589   5.904  11.142   3.219  0.2889  1.6624 -0.0625
   25ZrCpx    H 2590   5.951  11.175   3.389  0.2827  0.1938  0.5757
   25ZrCpx    H 2591   5.966  11.299   3.254  1.5936 -0.4118  1.9473
   25ZrCpx    H 2592   5.407  11.736   3.747 -0.4261 -0.6520 -0.9368
   25ZrCpx    H 2593   5.428  11.690   3.908 -0.2158  4.2650 -1.1114
   25ZrCpx    H 2594   5.260  11.588   3.764  0.7673  2.0134  1.5798
   25ZrCpx    H 2595   5.365  11.515   3.659  1.1803 -0.8103  0.2312
   25ZrCpx    H 2596   5.452  11.375   3.855  0.2350  2.0314  1.3031
   25ZrCpx    H 2597   5.327  11.427   3.960  0.4196 -2.9140  0.1041
   25ZrCpx    H 2598   5.246  11.319   3.691  0.7736  1.6135  0.1546
   25ZrCpx    H 2599   5.151  11.330   3.838  0.1078 -0.5198 -0.3095
   25ZrCpx    H 2600   5.290  11.213   3.831  0.9442 -0.4657  0.6111
   25ZrCpx    H 2601   5.999  11.471   3.801  0.1257 -0.1398  1.1773
   25ZrCpx    H 2602   5.933  11.604   3.870  3.0043 -0.8916 -1.0536
   25ZrCpx    H 2603   5.858  11.399   4.010 -0.9113  1.1016  0.9280
   25ZrCpx    H 2604   5.737  11.487   3.941  0.0907 -0.1301  1.0742
   25ZrCpx    H 2605   5.688  11.307   3.776  1.8562 -2.6036 -2.1560
   25ZrCpx    H 2606   5.837  11.230   3.821  0.6324  0.9031 -0.5205
   25ZrCpx    H 2607   5.607  11.281   4.019 -0.0820 -0.9232  1.7609
   25ZrCpx    H 2608   5.747  11.188   4.050  0.4561 -1.4035 -0.4540
   25ZrCpx    H 2609   5.631  11.131   3.925 -1.2327  0.3699 -0.1895
   25ZrCpx    N 2610   5.569  11.981   3.605  1.0162  0.4609 -0.0230
   25ZrCpx    O 2611   5.658  12.056   3.592 -0.7681  0.1828 -0.1017
   25ZrCpx    O 2612   5.448  12.025   3.599  0.8136  0.3336 -0.7179
   25ZrCpx    O 2613   5.588  11.873   3.654 -0.6548  0.5177  0.0962
   25ZrCpx    N 2614   5.930  12.034   3.504  0.5732 -0.3943  0.2135
   25ZrCpx    O 2615   5.978  12.136   3.547 -0.2939 -0.0783  0.2227
   25ZrCpx    O 2616   5.852  12.042   3.421 -0.5864 -0.8737 -0.2488
   25ZrCpx    O 2617   5.994  11.931   3.522 -0.4287 -0.4131  0.1440
   25ZrCpx    N 2618   5.804  11.868   3.738 -0.2356  0.8588  0.2168
   25ZrCpx    O 2619   5.754  11.850   3.847  0.1417  0.6692  0.2795
   25ZrCpx    O 2620   5.881  11.780   3.707  0.5002 -0.2242 -0.4865
   25ZrCpx    O 2621   5.829  11.985   3.718  0.1890 -0.3456 -0.6626
   25ZrCpx    N 2622   5.840  11.732   3.401  0.0140  0.0711  0.0022
   25ZrCpx    O 2623   5.864  11.817   3.338  0.0514  0.0458 -0.7132
   25ZrCpx    O 2624   5.920  11.700   3.487  0.1585  0.0434 -0.1942
   25ZrCpx    O 2625   5.782  11.643   3.343 -0.1167 -0.6030  0.4524
   26ZrCpx   Zr 2626  10.049   1.807   3.517 -0.1431 -0.2534  0.0020
   26ZrCpx    P 2627   9.847   1.574   3.593  0.1731  0.4410 -0.4440
   26ZrCpx   OS 2628   9.768   1.577   3.447  0.2456  0.4433  0.9004
   26ZrCpx   OS 2629   9.709   1.560   3.693 -0.3391 -0.1565  0.2076
   26ZrCpx   OS 2630   9.947   1.437   3.614 -0.7778 -0.1097 -0.4661
   26ZrCpx   O2 2631   9.914   1.697   3.630 -0.1681  0.8837 -0.0168
   26ZrCpx    C 2632   9.712   1.465   3.380 -0.4631  0.2565  0.0006
   26ZrCpx    C 2633   9.605   1.398   3.466 -0.1561 -0.4007 -0.0959
   26ZrCpx    C 2634   9.473   1.481   3.482 -0.2042 -0.3499 -0.4533
   26ZrCpx    C 2635   9.364   1.391   3.552 -0.2918 -0.7890  0.2485
   26ZrCpx    C 2636   9.636   1.667   3.745  0.2264  0.2944  0.7610
   26ZrCpx    C 2637   9.558   1.608   3.864 -0.2384  0.2457  0.5366
   26ZrCpx    C 2638   9.473   1.715   3.930  0.8255  0.1875  0.1099
   26ZrCpx    C 2639   9.443   1.680   4.077  0.3697 -0.2798  0.4651
   26ZrCpx    C 2640  10.022   1.393   3.736 -0.0097  0.2359  0.1526
   26ZrCpx    C 2641   9.944   1.417   3.866 -0.0822  0.1986 -0.1350
   26ZrCpx    C 2642  10.003   1.348   3.988 -0.5451 -0.1549 -0.4857
   26ZrCpx    C 2643   9.931   1.373   4.117 -0.1215  0.4676  0.0433
   26ZrCpx    H 2644   9.669   1.500   3.286 -0.2034 -0.7136 -0.4844
   26ZrCpx    H 2645   9.791   1.397   3.347 -0.5682 -1.0361  2.2522
   26ZrCpx    H 2646   9.642   1.369   3.564 -1.5730  1.0768  0.8912
   26ZrCpx    H 2647   9.566   1.301   3.433 -0.4555 -0.5590  0.7169
   26ZrCpx    H 2648   9.492   1.575   3.534 -1.0165  0.4105 -1.4726
   26ZrCpx    H 2649   9.440   1.510   3.382 -0.3051 -2.1567 -0.9474
   26ZrCpx    H 2650   9.283   1.455   3.588 -0.3521 -0.5494 -0.3233
   26ZrCpx    H 2651   9.404   1.334   3.637  1.8503  0.3996  0.0621
   26ZrCpx    H 2652   9.324   1.324   3.476 -0.5209 -0.3348 -0.0317
   26ZrCpx    H 2653   9.568   1.710   3.671  0.0005 -1.1942  0.1018
   26ZrCpx    H 2654   9.697   1.751   3.780  1.3262 -0.0186 -0.3712
   26ZrCpx    H 2655   9.495   1.524   3.836 -2.0074  1.8359 -0.3463
   26ZrCpx    H 2656   9.631   1.571   3.936 -1.1566 -2.6410  0.0386
   26ZrCpx    H 2657   9.384   1.732   3.870  1.7176 -0.7343 -1.4943
   26ZrCpx    H 2658   9.530   1.807   3.935  1.5069 -0.0680 -2.4501
   26ZrCpx    H 2659   9.395   1.763   4.130 -2.0569 -0.5160 -1.2707
   26ZrCpx    H 2660   9.540   1.658   4.122 -0.2179 -2.7337  0.6010
   26ZrCpx    H 2661   9.388   1.586   4.085  1.4850 -1.1286 -1.4438
   26ZrCpx    H 2662  10.122   1.436   3.738 -0.5846  1.5592  1.4052
   26ZrCpx    H 2663  10.036   1.286   3.724  0.1366  0.2496  0.2102
   26ZrCpx    H 2664   9.841   1.381   3.857  0.1961 -0.9251  1.0007
   26ZrCpx    H 2665   9.937   1.524   3.886 -1.6852 -0.2282  1.8014
   26ZrCpx    H 2666  10.102   1.392   4.000 -0.4750  0.1017 -1.9848
   26ZrCpx    H 2667  10.023   1.243   3.966 -0.2542 -0.4037  0.8806
   26ZrCpx    H 2668   9.987   1.326   4.199  0.8416  1.5427  0.0043
   26ZrCpx    H 2669   9.831   1.330   4.105  0.5120 -1.1474  0.3765
   26ZrCpx    H 2670   9.932   1.478   4.145  2.1803  0.2420  0.9261
   26ZrCpx    P 2671  10.111   2.015   3.755 -0.0759 -0.0081  0.0187
   26ZrCpx   OS 2672  10.115   2.018   3.925  0.3797  0.3694 -0.2922
   26ZrCpx   OS 2673  10.030   2.146   3.697 -0.0795 -0.1586 -0.0468
   26ZrCpx   OS 2674  10.272   2.027   3.714 -0.6540 -0.0067  0.4491
   26ZrCpx   O2 2675  10.050   1.894   3.711  0.5481  0.2041  0.0436
   26ZrCpx    C 2676  10.150   1.904   3.994  0.2505 -0.1693  0.1633
   26ZrCpx    C 2677  10.302   1.872   3.988 -0.3475  0.1154 -0.3102
   26ZrCpx    C 2678  10.337   1.762   4.088  0.2635  0.4660  0.3292
   26ZrCpx    C 2679  10.263   1.625   4.073  0.2475 -0.1791  0.1373
   26ZrCpx    C 2680   9.906   2.187   3.746 -1.2427 -0.6670  0.0306
   26ZrCpx    C 2681   9.912   2.221   3.897  0.9155 -0.4942  0.4087
   26ZrCpx    C 2682  10.005   2.331   3.934  0.1526  0.1110 -0.1296
   26ZrCpx    C 2683  10.050   2.326   4.082  0.9589 -0.0352  0.2442
   26ZrCpx    C 2684  10.354   2.140   3.741 -0.8039  0.3155  0.5449
   26ZrCpx    C 2685  10.328   2.254   3.645 -0.1168  0.1684 -0.0098
   26ZrCpx    C 2686  10.421   2.382   3.665  0.1746 -0.6382  0.6411
   26ZrCpx    C 2687  10.442   2.435   3.804  0.0664  0.5803  0.4337
   26ZrCpx    H 2688  10.135   1.910   4.102 -1.0822  1.1248 -0.0709
   26ZrCpx    H 2689  10.095   1.814   3.968 -0.4315  0.2298  0.1942
   26ZrCpx    H 2690  10.325   1.852   3.884 -0.7054  0.0351 -0.3762
   26ZrCpx    H 2691  10.364   1.959   4.006 -1.5364  1.2114 -1.3945
   26ZrCpx    H 2692  10.320   1.809   4.186 -1.8468 -0.3679  0.3916
   26ZrCpx    H 2693  10.444   1.747   4.074  0.3501  1.3466  0.0190
   26ZrCpx    H 2694  10.154   1.628   4.085  0.4236 -0.8248  2.1515
   26ZrCpx    H 2695  10.282   1.586   4.173 -3.0614  0.5783  1.1379
   26ZrCpx    H 2696  10.289   1.556   3.992  0.0331 -1.9354  1.5297
   26ZrCpx    H 2697   9.826   2.112   3.737  0.7814 -2.6956 -1.6136
   26ZrCpx    H 2698   9.873   2.271   3.686  0.7782  0.7217  0.8105
   26ZrCpx    H 2699   9.935   2.131   3.955  1.0765 -0.8527 -0.2031
   26ZrCpx    H 2700   9.806   2.239   3.914  0.3761 -2.2606 -0.9038
   26ZrCpx    H 2701   9.959   2.427   3.911 -2.0925 -0.7326  0.7489
   26ZrCpx    H 2702  10.091   2.325   3.868  1.0566  0.3038  1.0110
   26ZrCpx    H 2703  10.088   2.421   4.119 -0.6427  1.0058 -0.6960
   26ZrCpx    H 2704  10.129   2.252   4.089  0.2317 -0.8286  0.2424
   26ZrCpx    H 2705   9.963   2.290   4.137  1.8160 -1.7113  0.5264
   26ZrCpx    H 2706  10.456   2.103   3.728 -0.9728 -0.4856  1.4052
   26ZrCpx    H 2707  10.352   2.174   3.844 -1.4172  0.4306  0.4984
   26ZrCpx    H 2708  10.344   2.217   3.543  0.6833  0.0803  0.1451
   26ZrCpx    H 2709  10.224   2.286   3.657 -0.7046 -2.4817  2.2112
   26ZrCpx    H 2710  10.524   2.369   3.632 -0.3669 -0.6433 -1.0904
   26ZrCpx    H 2711  10.387   2.459   3.596 -0.0055 -0.5648  0.8116
   26ZrCpx    H 2712  10.349   2.474   3.845 -0.3760  0.3397 -0.3305
   26ZrCpx    H 2713  10.513   2.516   3.818  0.4106  0.4713 -0.6727
   26ZrCpx    H 2714  10.487   2.360   3.870 -1.5624 -0.7910  0.0305
   26ZrCpx    N 2715   9.816   1.875   3.493  0.1409 -0.0908  0.2170
   26ZrCpx    O 2716   9.855   1.824   3.394 -0.0699  0.1891  0.3323
   26ZrCpx    O 2717   9.706   1.845   3.539  0.6593 -0.1548 -0.0024
   26ZrCpx    O 2718   9.879   1.954   3.552 -0.7627  0.0125  0.4459
   26ZrCpx    N 2719  10.096   1.711   3.324  0.3058 -0.0784  0.0694
   26ZrCpx    O 2720  10.057   1.728   3.218 -0.4735 -0.5654 -0.0981
   26ZrCpx    O 2721  10.031   1.624   3.382  0.4493 -0.4281 -0.2457
   26ZrCpx    O 2722  10.208   1.750   3.356  0.1396 -0.1598  0.5086
   26ZrCpx    N 2723  10.083   2.006   3.431  0.3706 -0.7667 -0.2187
   26ZrCpx    O 2724  10.039   2.121   3.443 -0.0122 -0.1357  0.9435
   26ZrCpx    O 2725  10.189   1.984   3.476  0.0860 -0.3084 -0.1129
   26ZrCpx    O 2726  10.042   1.953   3.333  0.7718 -0.1350 -0.3223
   26ZrCpx    N 2727  10.187   1.711   3.653 -0.4121  0.4143 -0.0671
   26ZrCpx    O 2728  10.149   1.628   3.593  0.3751  0.1251  0.0742
   26ZrCpx    O 2729  10.213   1.691   3.771 -0.0028 -0.1259 -0.0813
   26ZrCpx    O 2730  10.243   1.787   3.593 -0.3526 -0.6451 -0.0713
   27ZrCpx   Zr 2731   1.383   0.900   1.922  0.1607  0.1079  0.0226
   27ZrCpx    P 2732   1.079   0.940   1.879  0.1199  0.4500 -0.4024
   27ZrCpx   OS 2733   0.943   1.017   1.944  0.3528  0.3687  0.0006
   27ZrCpx   OS 2734   1.056   0.779   1.913 -0.2402  0.1430  0.1302
   27ZrCpx   OS 2735   1.086   0.964   1.716 -0.1506 -0.2186 -0.2095
   27ZrCpx   O2 2736   1.200   0.995   1.933 -0.1274  0.1989 -0.3342
   27ZrCpx    C 2737   0.926   1.046   2.081  0.7482 -0.9452 -0.0978
   27ZrCpx    C 2738   0.878   0.921   2.159  0.1233  0.1969 -1.1052
   27ZrCpx    C 2739   0.894   0.939   2.313 -0.6466  0.1284  0.9176
   27ZrCpx    C 2740   0.775   0.887   2.391  0.2857  0.5956 -0.6090
   27ZrCpx    C 2741   0.988   0.693   1.832 -0.6735 -0.4885  0.1485
   27ZrCpx    C 2742   0.839   0.723   1.855 -0.1313  0.2197  0.2199
   27ZrCpx    C 2743   0.742   0.637   1.779  0.3033  0.6597 -0.3403
   27ZrCpx    C 2744   0.602   0.700   1.781 -0.4359  0.2773 -0.3619
   27ZrCpx    C 2745   0.982   0.955   1.622 -0.0840  0.0141  0.2385
   27ZrCpx    C 2746   0.887   1.073   1.656  0.5994 -0.0139  0.1284
   27ZrCpx    C 2747   0.780   1.089   1.551 -0.2366 -0.1562 -0.2056
   27ZrCpx    C 2748   0.674   1.187   1.600 -0.4326  0.2375  0.3788
   27ZrCpx    H 2749   1.017   1.090   2.124 -0.2979  1.4422 -0.2245
   27ZrCpx    H 2750   0.852   1.124   2.097  1.9156  0.4886 -1.4808
   27ZrCpx    H 2751   0.932   0.831   2.131  1.8232  0.3190  1.5895
   27ZrCpx    H 2752   0.773   0.907   2.136  0.1241 -2.7233  0.5167
   27ZrCpx    H 2753   0.983   0.885   2.348 -0.3262  0.6940  0.9805
   27ZrCpx    H 2754   0.899   1.041   2.350 -0.7922 -0.1448  1.7030
   27ZrCpx    H 2755   0.685   0.908   2.334 -0.5355 -1.2795 -0.0334
   27ZrCpx    H 2756   0.770   0.926   2.493 -0.0530 -1.0109  0.0001
   27ZrCpx    H 2757   0.785   0.778   2.391 -3.2847  0.2139 -0.7490
   27ZrCpx    H 2758   1.020   0.590   1.847 -1.0734 -0.4968  1.0306
   27ZrCpx    H 2759   1.017   0.716   1.730 -2.8132  0.1757 -0.3509
   27ZrCpx    H 2760   0.815   0.829   1.841  2.0153  0.7822  0.7690
   27ZrCpx    H 2761   0.818   0.703   1.960  1.4898  1.0664  0.7185
   27ZrCpx    H 2762   0.768   0.616   1.675 -1.3446 -0.6904 -0.4954
   27ZrCpx    H 2763   0.725   0.539   1.823  1.2095  0.4321 -0.4737
   27ZrCpx    H 2764   0.526   0.636   1.737  0.6268  0.0143 -1.8683
   27ZrCpx    H 2765   0.597   0.795   1.728 -0.1857  0.5264  0.0555
   27ZrCpx    H 2766   0.592   0.728   1.886  1.9115  1.8472 -0.5124
   27ZrCpx    H 2767   0.919   0.866   1.630  0.7483 -0.5984  0.0813
   27ZrCpx    H 2768   1.019   0.967   1.520 -0.3952 -0.8267  0.0201
   27ZrCpx    H 2769   0.830   1.048   1.745 -2.8514 -0.2131 -2.0382
   27ZrCpx    H 2770   0.938   1.167   1.677  0.5289 -0.0487  0.4474
   27ZrCpx    H 2771   0.735   0.992   1.531  1.7493 -1.2277  0.3399
   27ZrCpx    H 2772   0.822   1.121   1.456 -2.1487 -0.9516 -1.3388
   27ZrCpx    H 2773   0.722   1.285   1.607 -1.9896  0.8169  3.8969
   27ZrCpx    H 2774   0.641   1.159   1.700  0.1881 -1.2077  0.1952
   27ZrCpx    H 2775   0.586   1.203   1.539  0.8058 -2.6065 -2.2625
   27ZrCpx    P 2776   1.517   1.105   2.118  0.0962  0.4069 -0.0334
   27ZrCpx   OS 2777   1.589   0.986   2.210 -0.3443  0.6977  0.3787
   27ZrCpx   OS 2778   1.490   1.204   2.256 -0.0596 -0.1268 -0.2173
   27ZrCpx   OS 2779   1.607   1.193   2.008  0.5581  0.3311  1.4795
   27ZrCpx   O2 2780   1.393   1.057   2.066 -0.6521  0.3600  0.4923
   27ZrCpx    C 2781   1.708   1.013   2.271  0.2079  0.8679 -0.2116
   27ZrCpx    C 2782   1.821   1.012   2.168  0.2422 -0.2210  0.4042
   27ZrCpx    C 2783   1.959   0.989   2.233 -0.3846  0.0541  0.0436
   27ZrCpx    C 2784   2.074   1.037   2.147 -0.0892 -0.0978  0.4199
   27ZrCpx    C 2785   1.395   1.166   2.349 -0.1062  0.2461 -0.1074
   27ZrCpx    C 2786   1.247   1.173   2.314 -0.1296  0.4029  0.3376
   27ZrCpx    C 2787   1.196   1.320   2.327 -0.1116  0.4589 -0.4310
   27ZrCpx    C 2788   1.045   1.319   2.339  0.0066  0.4020  0.2523
   27ZrCpx    C 2789   1.571   1.322   1.960  0.1110 -0.2284 -0.1201
   27ZrCpx    C 2790   1.638   1.439   2.039 -0.2619 -0.2083  0.9228
   27ZrCpx    C 2791   1.786   1.432   2.083  0.2064  0.1607 -0.6058
   27ZrCpx    C 2792   1.888   1.431   1.968  0.4832  0.1064 -0.3467
   27ZrCpx    H 2793   1.725   0.925   2.333 -0.9203  1.4038  0.8627
   27ZrCpx    H 2794   1.697   1.097   2.340 -1.1875  1.2081 -0.8307
   27ZrCpx    H 2795   1.802   0.933   2.095 -0.5742 -0.5432  0.9635
   27ZrCpx    H 2796   1.826   1.102   2.106  2.0873  1.1151  2.4158
   27ZrCpx    H 2797   1.964   0.883   2.257 -2.3886 -0.5817 -2.0999
   27ZrCpx    H 2798   1.962   1.030   2.334 -4.5334 -0.9027  0.6602
   27ZrCpx    H 2799   2.065   1.142   2.118 -0.7241  0.0626  1.1687
   27ZrCpx    H 2800   2.170   1.022   2.196 -0.8112  1.5260  2.3958
   27ZrCpx    H 2801   2.066   0.971   2.061  0.2222 -0.7003  0.8559
   27ZrCpx    H 2802   1.406   1.060   2.370 -0.7153  0.4284  1.1917
   27ZrCpx    H 2803   1.423   1.222   2.438  0.4117 -1.0298  0.5368
   27ZrCpx    H 2804   1.217   1.150   2.212 -2.7895  2.3744  0.6150
   27ZrCpx    H 2805   1.193   1.113   2.387 -1.3023 -0.1375 -0.9555
   27ZrCpx    H 2806   1.239   1.390   2.255  2.3119  0.9755  1.4646
   27ZrCpx    H 2807   1.227   1.357   2.425 -0.1789  0.9272 -0.5867
   27ZrCpx    H 2808   1.006   1.277   2.431  0.0777 -2.0332 -0.7924
   27ZrCpx    H 2809   1.002   1.254   2.262 -1.0068 -1.2706  2.1899
   27ZrCpx    H 2810   1.002   1.419   2.335 -0.8271  0.0214 -0.6257
   27ZrCpx    H 2811   1.464   1.341   1.965  0.1840 -0.0964  0.9395
   27ZrCpx    H 2812   1.600   1.333   1.855 -0.0188 -0.3687 -0.1708
   27ZrCpx    H 2813   1.621   1.537   1.994 -1.3374 -0.8581 -0.1257
   27ZrCpx    H 2814   1.586   1.451   2.134  0.2494  2.5949  0.8705
   27ZrCpx    H 2815   1.803   1.516   2.149 -0.1592  0.5058 -0.9511
   27ZrCpx    H 2816   1.798   1.346   2.149  0.4600 -0.1937 -1.1043
   27ZrCpx    H 2817   1.857   1.517   1.908  0.6710 -0.2273 -0.9141
   27ZrCpx    H 2818   1.884   1.344   1.903  2.1244  0.1994 -0.6048
   27ZrCpx    H 2819   1.991   1.444   2.001  0.3178 -0.5022  0.4158
   27ZrCpx    N 2820   1.345   1.077   1.758 -0.6473  0.5178 -0.0783
   27ZrCpx    O 2821   1.345   0.967   1.706  0.0345 -0.1775 -0.2669
   27ZrCpx    O 2822   1.284   1.169   1.701 -0.0439  0.2281 -0.2773
   27ZrCpx    O 2823   1.424   1.107   1.839 -0.0123  0.4018 -0.0638
   27ZrCpx    N 2824   1.384   0.708   1.806  0.3359  0.7362 -0.1139
   27ZrCpx    O 2825   1.407   0.651   1.699 -0.8342 -0.3375 -0.1319
   27ZrCpx    O 2826   1.271   0.752   1.811  0.2553  0.4249 -0.1769
   27ZrCpx    O 2827   1.444   0.673   1.908 -0.0196  0.7607 -0.2759
   27ZrCpx    N 2828   1.584   0.933   1.856 -0.2182 -0.4840 -0.2800
   27ZrCpx    O 2829   1.664   1.018   1.826  0.4711  0.9815 -0.0464
   27ZrCpx    O 2830   1.600   0.883   1.962 -0.6029 -0.0933 -0.2733
   27ZrCpx    O 2831   1.548   0.871   1.765  0.2852 -0.0032  0.1014
   27ZrCpx    N 2832   1.328   0.831   2.102  0.3120  0.1891 -0.0686
   27ZrCpx    O 2833   1.258   0.768   2.046 -0.1163  0.0792 -0.3198
   27ZrCpx    O 2834   1.442   0.797   2.119 -0.1601 -0.6112  0.6577
   27ZrCpx    O 2835   1.268   0.882   2.200  0.7489  0.0536 -0.1306
   28ZrCpx   Zr 2836   5.242   2.688   9.154 -0.0489  0.2847 -0.0067
   28ZrCpx    P 2837   5.410   2.454   9.022  0.8071  0.1524 -0.0813
   28ZrCpx   OS 2838   5.401   2.357   9.160 -0.3421  0.1377  0.3579
   28ZrCpx   OS 2839   5.543   2.559   9.002 -0.2269  0.2433  0.0916
   28ZrCpx   OS 2840   5.404   2.356   8.881  0.5897 -0.1494 -0.0951
   28ZrCpx   O2 2841   5.285   2.530   9.021  0.7854  0.4083  0.3472
   28ZrCpx    C 2842   5.305   2.254   9.157 -0.1453 -0.4981 -0.7539
   28ZrCpx    C 2843   5.371   2.133   9.106  0.0057  0.1967  0.1709
   28ZrCpx    C 2844   5.291   2.004   9.126  0.3166  0.0429 -0.0986
   28ZrCpx    C 2845   5.347   1.876   9.067 -0.4106  0.6054  0.2204
   28ZrCpx    C 2846   5.677   2.517   9.007  0.3681  0.0040 -0.3735
   28ZrCpx    C 2847   5.709   2.412   9.117  0.1820 -0.0766 -0.0912
   28ZrCpx    C 2848   5.850   2.371   9.100 -0.0589  0.4403 -0.4969
   28ZrCpx    C 2849   5.869   2.248   9.188  0.1412  0.2007  0.3640
   28ZrCpx    C 2850   5.380   2.403   8.750 -0.2103  0.6429 -0.5112
   28ZrCpx    C 2851   5.232   2.403   8.722 -0.4382  0.1894 -0.0104
   28ZrCpx    C 2852   5.170   2.541   8.717  0.5003 -0.4825 -0.4196
   28ZrCpx    C 2853   5.043   2.543   8.634  0.6005  1.3598  0.1888
   28ZrCpx    H 2854   5.258   2.239   9.254  0.3643 -3.1259 -0.8730
   28ZrCpx    H 2855   5.227   2.290   9.090  0.1771  0.0254 -0.8524
   28ZrCpx    H 2856   5.387   2.147   8.999  1.3417 -0.1515  0.3130
   28ZrCpx    H 2857   5.468   2.114   9.153 -0.0461  1.2165  0.6898
   28ZrCpx    H 2858   5.303   1.997   9.234  1.8088  1.0003 -0.1817
   28ZrCpx    H 2859   5.187   2.021   9.099 -0.0262 -1.7144  0.0892
   28ZrCpx    H 2860   5.275   1.800   9.098  1.2959 -1.8038 -1.5119
   28ZrCpx    H 2861   5.448   1.846   9.095 -0.3041 -0.3003 -1.1039
   28ZrCpx    H 2862   5.343   1.888   8.959 -1.7692  0.4503  0.2424
   28ZrCpx    H 2863   5.748   2.598   9.023 -2.5624  2.2083  2.1189
   28ZrCpx    H 2864   5.698   2.475   8.909 -0.9173 -2.7236  0.4792
   28ZrCpx    H 2865   5.645   2.325   9.111  0.6732 -0.3001 -3.1176
   28ZrCpx    H 2866   5.690   2.457   9.214 -1.4879  0.9189 -0.8560
   28ZrCpx    H 2867   5.871   2.344   8.997 -1.5893  0.4971 -0.8292
   28ZrCpx    H 2868   5.919   2.453   9.123  1.8534 -0.4177 -3.0653
   28ZrCpx    H 2869   5.962   2.198   9.164 -0.4488 -0.3876 -0.7339
   28ZrCpx    H 2870   5.797   2.173   9.153  1.8423 -0.9888 -0.6571
   28ZrCpx    H 2871   5.869   2.268   9.295  1.3009 -0.0055  0.4044
   28ZrCpx    H 2872   5.428   2.336   8.678 -3.5995 -0.7542 -1.5449
   28ZrCpx    H 2873   5.415   2.505   8.736 -0.8835  1.0142  0.5191
   28ZrCpx    H 2874   5.212   2.361   8.624 -0.1644  0.9005 -0.3776
   28ZrCpx    H 2875   5.174   2.341   8.790  0.2946 -0.8070 -0.2861
   28ZrCpx    H 2876   5.239   2.618   8.684 -0.0259  0.2738  0.2289
   28ZrCpx    H 2877   5.154   2.571   8.820 -1.1355  1.9338 -1.3180
   28ZrCpx    H 2878   4.980   2.461   8.669  1.2316 -0.6245 -3.0830
   28ZrCpx    H 2879   5.058   2.528   8.527  1.4929  0.6059  0.4114
   28ZrCpx    H 2880   4.996   2.640   8.647  0.5830  1.3573  0.1451
   28ZrCpx    P 2881   4.938   2.720   9.050  0.0122 -0.3864 -0.9441
   28ZrCpx   OS 2882   4.874   2.717   9.203 -0.0682  0.6076 -0.4918
   28ZrCpx   OS 2883   4.828   2.637   8.956 -0.4755 -0.6479 -0.5029
   28ZrCpx   OS 2884   4.954   2.878   8.996 -0.2691 -0.0085 -0.5330
   28ZrCpx   O2 2885   5.066   2.648   9.052 -0.1677 -0.0511 -0.1666
   28ZrCpx    C 2886   4.773   2.806   9.237  0.2700  0.4583  0.0529
   28ZrCpx    C 2887   4.829   2.932   9.297  0.3562  0.2472  0.1831
   28ZrCpx    C 2888   4.703   3.010   9.348  0.2239  0.1062 -0.0432
   28ZrCpx    C 2889   4.628   3.078   9.236  0.2550 -0.8986 -0.2149
   28ZrCpx    C 2890   4.804   2.500   8.967  0.1196  0.8963 -0.3139
   28ZrCpx    C 2891   4.686   2.464   9.059 -0.1094  0.8161  0.8239
   28ZrCpx    C 2892   4.568   2.553   9.044 -0.0433 -0.2197 -0.1331
   28ZrCpx    C 2893   4.466   2.564   9.161 -0.5197 -0.6240  0.1725
   28ZrCpx    C 2894   4.977   2.917   8.858  0.1205  0.2642 -0.1439
   28ZrCpx    C 2895   4.855   2.930   8.767  0.4371  0.2679 -0.7382
   28ZrCpx    C 2896   4.896   2.965   8.625 -0.7060  0.0677  0.3158
   28ZrCpx    C 2897   4.810   2.885   8.529 -0.3134 -0.9576  0.7022
   28ZrCpx    H 2898   4.701   2.757   9.303 -1.6939  0.7954 -1.7736
   28ZrCpx    H 2899   4.711   2.838   9.154 -0.8668 -0.5783  0.4754
   28ZrCpx    H 2900   4.904   2.908   9.372  0.3412  1.4194  0.5844
   28ZrCpx    H 2901   4.880   2.991   9.221  0.3585  1.0411  0.7962
   28ZrCpx    H 2902   4.733   3.095   9.409 -0.2076  0.2710 -0.0608
   28ZrCpx    H 2903   4.636   2.942   9.401  2.0874 -0.3708  1.7230
   28ZrCpx    H 2904   4.555   3.137   9.291 -1.4560 -2.3967 -0.8464
   28ZrCpx    H 2905   4.586   3.008   9.164 -1.0954 -1.6673  1.3010
   28ZrCpx    H 2906   4.698   3.148   9.190  1.1628 -1.5527  0.1431
   28ZrCpx    H 2907   4.890   2.439   8.994 -1.4615 -1.9644 -1.5077
   28ZrCpx    H 2908   4.781   2.462   8.868 -1.1725 -4.2662  1.8266
   28ZrCpx    H 2909   4.657   2.360   9.045 -0.1896  0.3209  4.3377
   28ZrCpx    H 2910   4.715   2.468   9.163  0.3349 -0.5064  0.7636
   28ZrCpx    H 2911   4.512   2.534   8.953 -1.2730 -1.2679  0.8240
   28ZrCpx    H 2912   4.598   2.656   9.025 -2.0708  0.3985 -0.1648
   28ZrCpx    H 2913   4.518   2.629   9.232  0.3800 -0.6249 -0.4759
   28ZrCpx    H 2914   4.438   2.472   9.212  0.0378 -1.8304 -1.6489
   28ZrCpx    H 2915   4.374   2.615   9.133  0.5922  1.3285 -0.0241
   28ZrCpx    H 2916   5.046   2.846   8.813  0.4690 -0.0294  0.8428
   28ZrCpx    H 2917   5.027   3.014   8.864 -3.6526  2.3000  0.2490
   28ZrCpx    H 2918   4.804   2.834   8.771 -0.2201  0.6553  0.2592
   28ZrCpx    H 2919   4.783   3.002   8.806  1.7073  1.7573 -1.0765
   28ZrCpx    H 2920   4.890   3.074   8.615  1.6753  0.1382 -0.7695
   28ZrCpx    H 2921   5.001   2.941   8.604 -0.0168  2.4595  0.7819
   28ZrCpx    H 2922   4.844   2.784   8.511  0.4541 -0.5981  0.1005
   28ZrCpx    H 2923   4.803   2.942   8.436 -3.9465  0.2206  1.5952
   28ZrCpx    H 2924   4.707   2.878   8.565 -0.3198  0.1916  0.9314
   28ZrCpx    N 2925   5.328   2.756   8.948 -0.1765 -0.5578 -0.6904
   28ZrCpx    O 2926   5.415   2.776   9.033  0.5485 -0.1459 -0.3241
   28ZrCpx    O 2927   5.378   2.741   8.835 -0.1603  0.8792 -0.5297
   28ZrCpx    O 2928   5.212   2.791   8.957 -0.2972  0.0929  0.5201
   28ZrCpx    N 2929   5.411   2.721   9.300  0.1340 -0.0451  0.2200
   28ZrCpx    O 2930   5.508   2.780   9.344 -0.1524 -0.6210  0.1210
   28ZrCpx    O 2931   5.437   2.625   9.232  0.4587  0.4083  0.3983
   28ZrCpx    O 2932   5.308   2.721   9.372  0.0765 -0.2706  0.4416
   28ZrCpx    N 2933   5.199   2.917   9.161  0.4433  0.5194  0.2207
   28ZrCpx    O 2934   5.168   3.017   9.113 -0.0473 -0.1704 -0.0150
   28ZrCpx    O 2935   5.115   2.860   9.226  0.2977 -0.1363  0.3927
   28ZrCpx    O 2936   5.315   2.905   9.185 -0.7155  0.0956 -0.4796
   28ZrCpx    N 2937   5.113   2.545   9.264  0.4106 -0.1208 -0.2193
   28ZrCpx    O 2938   5.219   2.501   9.259 -0.1879 -0.1866 -0.3666
   28ZrCpx    O 2939   5.096   2.640   9.325  0.3761  0.0075  0.2257
   28ZrCpx    O 2940   5.022   2.465   9.253 -0.7333 -0.3179 -0.7292
   29ZrCpx   Zr 2941   8.370   7.812   4.012 -0.0453  0.2294 -0.0257
   29ZrCpx    P 2942   8.181   8.075   3.991  0.2847 -0.2471  0.5565
   29ZrCpx   OS 2943   8.110   8.059   3.836 -0.0564 -0.2865 -0.4647
   29ZrCpx   OS 2944   8.320   8.171   4.007  0.1739 -0.7966 -0.4224
   29ZrCpx   OS 2945   8.080   8.167   4.092  0.5949  0.6915  0.5813
   29ZrCpx   O2 2946   8.212   7.949   4.052  0.2171  0.8520  0.0151
   29ZrCpx    C 2947   7.984   8.001   3.802  0.8009  0.9713 -0.0668
   29ZrCpx    C 2948   7.865   8.044   3.888 -0.7073  0.8411  0.3375
   29ZrCpx    C 2949   7.836   8.196   3.881 -0.5395  0.5862 -0.4116
   29ZrCpx    C 2950   7.772   8.258   3.755  0.3604 -0.4100  0.0159
   29ZrCpx    C 2951   8.309   8.313   4.008  0.0906 -0.7651  0.3146
   29ZrCpx    C 2952   8.273   8.373   3.873  0.5662  0.5750 -0.4283
   29ZrCpx    C 2953   8.367   8.327   3.765 -0.5372 -0.5791  0.3714
   29ZrCpx    C 2954   8.318   8.380   3.625  0.6938  0.1327  0.8278
   29ZrCpx    C 2955   8.088   8.166   4.238  0.2086  0.1644 -0.0302
   29ZrCpx    C 2956   8.027   8.039   4.296  0.0198  0.3953 -0.3968
   29ZrCpx    C 2957   7.954   8.056   4.434  0.1880  1.2591 -0.4013
   29ZrCpx    C 2958   7.958   7.939   4.542  0.2070 -0.8994 -0.8088
   29ZrCpx    H 2959   7.958   8.029   3.699 -3.0003  1.3706  0.9034
   29ZrCpx    H 2960   7.997   7.893   3.800  0.7953  0.9081  2.3365
   29ZrCpx    H 2961   7.775   7.994   3.851  0.7026  0.2728 -2.4695
   29ZrCpx    H 2962   7.880   8.016   3.992  0.1118 -0.6721 -0.1742
   29ZrCpx    H 2963   7.762   8.219   3.958  0.5284 -0.4294  0.9437
   29ZrCpx    H 2964   7.925   8.253   3.907  0.0055 -0.1955 -0.5762
   29ZrCpx    H 2965   7.843   8.264   3.673 -0.4072 -1.6521 -0.7711
   29ZrCpx    H 2966   7.747   8.362   3.776  0.7599 -0.1136 -0.9497
   29ZrCpx    H 2967   7.684   8.202   3.723 -0.9938  2.0955 -0.7712
   29ZrCpx    H 2968   8.403   8.358   4.040 -0.4221  0.1582  0.5240
   29ZrCpx    H 2969   8.239   8.347   4.084 -2.2811 -0.8636 -1.7714
   29ZrCpx    H 2970   8.176   8.333   3.844 -0.0460  0.6726  1.4493
   29ZrCpx    H 2971   8.272   8.481   3.884  0.5940  0.6990 -1.5613
   29ZrCpx    H 2972   8.467   8.366   3.787 -0.0001 -1.4955 -0.4316
   29ZrCpx    H 2973   8.383   8.219   3.758  0.5560 -0.4019 -0.1125
   29ZrCpx    H 2974   8.220   8.342   3.594  0.3646  0.9954  0.8081
   29ZrCpx    H 2975   8.385   8.352   3.543 -0.6149  2.3769 -1.0887
   29ZrCpx    H 2976   8.318   8.489   3.624  0.2276  0.1333  0.0173
   29ZrCpx    H 2977   8.039   8.259   4.267  1.0149  1.1008 -1.5823
   29ZrCpx    H 2978   8.189   8.188   4.273 -0.0943 -1.6969  2.1306
   29ZrCpx    H 2979   7.948   7.996   4.235 -0.8293  0.2451  0.7860
   29ZrCpx    H 2980   8.102   7.962   4.315  1.0176  1.5004  0.2167
   29ZrCpx    H 2981   7.848   8.078   4.422 -0.5041 -1.7742 -0.3651
   29ZrCpx    H 2982   7.988   8.144   4.488  2.9310  0.0840 -0.1390
   29ZrCpx    H 2983   7.914   7.970   4.637  2.8880  0.0013  0.1642
   29ZrCpx    H 2984   8.062   7.909   4.553  0.6619 -0.2890 -3.1115
   29ZrCpx    H 2985   7.894   7.858   4.505  1.8886 -1.5942 -2.2240
   29ZrCpx    P 2986   8.249   7.568   4.176 -0.4100  0.0756  0.5267
   29ZrCpx   OS 2987   8.102   7.519   4.244 -0.0835 -0.3988  0.8892
   29ZrCpx   OS 2988   8.360   7.557   4.301 -0.2613 -0.2326 -0.0262
   29ZrCpx   OS 2989   8.269   7.459   4.048 -0.3159  0.0228  0.3810
   29ZrCpx   O2 2990   8.237   7.700   4.125  0.0476 -0.3394 -1.3231
   29ZrCpx    C 2991   8.023   7.609   4.318 -0.6602  0.3593  0.2819
   29ZrCpx    C 2992   7.945   7.702   4.224  0.0486 -0.2499 -0.0360
   29ZrCpx    C 2993   7.869   7.614   4.126  0.6128  0.1114 -0.0692
   29ZrCpx    C 2994   7.809   7.700   4.017 -0.3931 -0.0556 -0.1427
   29ZrCpx    C 2995   8.356   7.620   4.431 -0.1355 -0.3227 -0.7967
   29ZrCpx    C 2996   8.293   7.531   4.534 -0.3334  0.4605 -0.2404
   29ZrCpx    C 2997   8.318   7.587   4.682 -0.3950  0.1658  0.3114
   29ZrCpx    C 2998   8.256   7.716   4.718 -0.6706  0.7874  0.0242
   29ZrCpx    C 2999   8.252   7.314   4.068 -0.0658  0.1002  0.0772
   29ZrCpx    C 3000   8.351   7.245   4.162 -0.1457  0.2209 -0.1978
   29ZrCpx    C 3001   8.506   7.259   4.138  0.1896 -0.0043  0.5361
   29ZrCpx    C 3002   8.575   7.305   4.269  0.5795 -0.3619 -0.2944
   29ZrCpx    H 3003   7.953   7.564   4.389  1.2549 -0.0963  1.9487
   29ZrCpx    H 3004   8.086   7.668   4.385 -0.3845 -0.4126  0.7090
   29ZrCpx    H 3005   7.879   7.761   4.287  0.0231 -0.7288  0.3856
   29ZrCpx    H 3006   8.012   7.771   4.173 -0.1088  1.5283  2.0819
   29ZrCpx    H 3007   7.796   7.553   4.180  0.5598 -1.4825 -1.8934
   29ZrCpx    H 3008   7.927   7.544   4.067 -0.0468 -0.8433  0.3957
   29ZrCpx    H 3009   7.882   7.736   3.944 -1.2414  1.4399 -0.2579
   29ZrCpx    H 3010   7.764   7.785   4.067 -1.4139 -0.5706 -0.1860
   29ZrCpx    H 3011   7.722   7.655   3.969 -1.7087  1.5748  0.6758
   29ZrCpx    H 3012   8.288   7.705   4.430 -1.0190 -1.0138 -0.2287
   29ZrCpx    H 3013   8.453   7.653   4.467 -0.3753 -1.6998  1.1924
   29ZrCpx    H 3014   8.329   7.429   4.519 -0.4835  0.5724 -1.3899
   29ZrCpx    H 3015   8.188   7.511   4.514  0.0488 -1.4233 -0.4426
   29ZrCpx    H 3016   8.285   7.513   4.754 -1.6544  0.4620  0.0463
   29ZrCpx    H 3017   8.426   7.605   4.689 -0.5991  1.5377  0.0411
   29ZrCpx    H 3018   8.270   7.723   4.826 -0.0099  2.5456 -0.1550
   29ZrCpx    H 3019   8.149   7.708   4.700 -0.5497 -1.7438  0.2690
   29ZrCpx    H 3020   8.297   7.801   4.663 -0.3496 -0.1851 -1.2445
   29ZrCpx    H 3021   8.251   7.272   3.968  1.1092 -0.0023  0.0962
   29ZrCpx    H 3022   8.150   7.307   4.106 -0.3124  2.4119 -0.0727
   29ZrCpx    H 3023   8.328   7.138   4.160  1.1500 -0.1125  1.5584
   29ZrCpx    H 3024   8.318   7.270   4.263 -1.5422 -0.1605 -0.5554
   29ZrCpx    H 3025   8.519   7.327   4.054 -1.7116 -0.6154 -0.2929
   29ZrCpx    H 3026   8.539   7.156   4.119  0.5380 -0.0032  1.1394
   29ZrCpx    H 3027   8.543   7.267   4.366 -0.0427  0.0312 -0.3438
   29ZrCpx    H 3028   8.575   7.410   4.296  2.1113  0.5802 -3.6374
   29ZrCpx    H 3029   8.678   7.272   4.254  0.6683 -0.4292  0.4473
   29ZrCpx    N 3030   8.403   7.965   4.195 -0.6186  0.5279 -0.3204
   29ZrCpx    O 3031   8.478   7.997   4.106 -0.2701 -0.4204 -0.4124
   29ZrCpx    O 3032   8.368   8.059   4.270 -0.7442 -0.1047  0.1922
   29ZrCpx    O 3033   8.386   7.853   4.231  0.2391  1.1825  0.6492
   29ZrCpx    N 3034   8.506   7.890   3.840  0.2026 -0.0484  0.2580
   29ZrCpx    O 3035   8.611   7.934   3.807  0.1728 -0.6532  0.2226
   29ZrCpx    O 3036   8.416   7.971   3.865 -0.4677  1.2270 -0.0189
   29ZrCpx    O 3037   8.487   7.771   3.818  0.6788 -0.0056 -0.2652
   29ZrCpx    N 3038   8.549   7.713   4.109 -0.4852 -0.1464  0.1214
   29ZrCpx    O 3039   8.593   7.681   4.222  0.4555  0.1214 -0.1607
   29ZrCpx    O 3040   8.495   7.629   4.041 -0.1796  0.0789  0.0710
   29ZrCpx    O 3041   8.598   7.809   4.061 -0.2040  0.3701  1.3558
   29ZrCpx    N 3042   8.223   7.714   3.882  0.0508  0.3403  0.4960
   29ZrCpx    O 3043   8.233   7.815   3.841  0.2749  0.2606 -0.2051
   29ZrCpx    O 3044   8.105   7.661   3.888 -0.1156  0.3039  0.0969
   29ZrCpx    O 3045   8.315   7.646   3.896  0.3285 -0.4267  0.0882
   30ZrCpx   Zr 3046   0.857   0.443   1.315  0.1601 -0.0435  0.4241
   30ZrCpx    P 3047   1.101   0.627   1.214 -0.0761 -0.0138 -0.1930
   30ZrCpx   OS 3048   1.207   0.507   1.185 -0.3377 -0.3364 -0.0288
   30ZrCpx   OS 3049   1.115   0.698   1.368 -0.0250 -0.3407 -0.8403
   30ZrCpx   OS 3050   1.118   0.769   1.122  0.1171 -0.1291  0.1262
   30ZrCpx   O2 3051   0.968   0.585   1.203  0.1061 -0.0987  0.1610
   30ZrCpx    C 3052   1.228   0.451   1.051 -0.2146 -0.2651  0.0202
   30ZrCpx    C 3053   1.319   0.557   0.980 -0.0706 -0.4535  0.0407
   30ZrCpx    C 3054   1.291   0.540   0.830  0.1360  0.4887  0.0673
   30ZrCpx    C 3055   1.409   0.594   0.749 -0.4511  0.0362 -0.3679
   30ZrCpx    C 3056   1.243   0.722   1.424 -0.1494  0.2477  0.6836
   30ZrCpx    C 3057   1.342   0.776   1.316  0.2457  0.0410  0.0523
   30ZrCpx    C 3058   1.484   0.817   1.376  0.7938  0.0221  0.1594
   30ZrCpx    C 3059   1.588   0.877   1.279  0.7732  0.0196  0.0838
   30ZrCpx    C 3060   1.026   0.877   1.131  0.8049  0.1757  0.7312
   30ZrCpx    C 3061   0.889   0.855   1.062 -0.0063 -0.7756 -0.4964
   30ZrCpx    C 3062   0.894   0.874   0.909 -1.3942  0.3078  0.1111
   30ZrCpx    C 3063   0.989   0.767   0.845 -0.7226 -0.2316 -0.0673
   30ZrCpx    H 3064   1.262   0.348   1.057  1.6082  0.2463 -1.1218
   30ZrCpx    H 3065   1.131   0.449   1.000  1.1702  1.6933 -2.8657
   30ZrCpx    H 3066   1.296   0.659   1.011  1.4947  0.2242 -0.9707
   30ZrCpx    H 3067   1.424   0.543   1.007 -0.2949 -1.7822  0.2653
   30ZrCpx    H 3068   1.277   0.436   0.802 -2.2556  0.8736 -0.2142
   30ZrCpx    H 3069   1.203   0.597   0.800  0.8170  1.2857 -0.4406
   30ZrCpx    H 3070   1.503   0.553   0.785 -0.7192 -0.9029 -0.7356
   30ZrCpx    H 3071   1.433   0.699   0.767  0.1982 -0.4628  1.7676
   30ZrCpx    H 3072   1.415   0.573   0.642  2.6218  0.6785 -0.3640
   30ZrCpx    H 3073   1.287   0.635   1.471 -0.7621 -0.6781 -0.4314
   30ZrCpx    H 3074   1.223   0.790   1.507 -1.0408 -1.4365  1.8820
   30ZrCpx    H 3075   1.367   0.708   1.234  0.2511  1.0610 -0.8108
   30ZrCpx    H 3076   1.311   0.869   1.268  2.0159  0.3439 -0.5444
   30ZrCpx    H 3077   1.474   0.892   1.454 -1.7908  1.7217 -1.7109
   30ZrCpx    H 3078   1.531   0.729   1.420 -1.4768 -1.1829  0.3022
   30ZrCpx    H 3079   1.553   0.977   1.253 -2.0439 -0.2090  2.7132
   30ZrCpx    H 3080   1.596   0.815   1.189  1.1363 -1.7550  1.3195
   30ZrCpx    H 3081   1.685   0.887   1.328  1.3036  1.4523 -1.2146
   30ZrCpx    H 3082   1.067   0.966   1.085  1.0297 -1.0568 -1.5433
   30ZrCpx    H 3083   1.013   0.904   1.236  0.5634 -0.7446  0.9425
   30ZrCpx    H 3084   0.854   0.756   1.090  0.4617 -1.4214 -2.1499
   30ZrCpx    H 3085   0.821   0.933   1.098 -1.1813 -2.3354  0.7153
   30ZrCpx    H 3086   0.918   0.974   0.873  1.5913 -0.7823 -1.1251
   30ZrCpx    H 3087   0.796   0.855   0.864 -1.3126  0.2319 -0.0359
   30ZrCpx    H 3088   0.986   0.765   0.736 -0.2895  0.1983 -0.0901
   30ZrCpx    H 3089   0.967   0.666   0.881 -1.0235 -0.0870  0.1492
   30ZrCpx    H 3090   1.088   0.797   0.878 -0.6328  2.6492 -2.6876
   30ZrCpx    P 3091   0.603   0.417   1.104  0.2324 -0.2429 -0.5039
   30ZrCpx   OS 3092   0.487   0.477   1.211  0.4916  0.5127 -0.4232
   30ZrCpx   OS 3093   0.614   0.245   1.115  0.3796  0.1377  0.1931
   30ZrCpx   OS 3094   0.564   0.458   0.943 -0.0980  0.1383  0.3303
   30ZrCpx   O2 3095   0.731   0.478   1.143  0.3651  0.0569  0.0252
   30ZrCpx    C 3096   0.357   0.429   1.234  0.3356  0.0926  0.0840
   30ZrCpx    C 3097   0.264   0.454   1.113  0.0242 -0.3185  0.3352
   30ZrCpx    C 3098   0.264   0.605   1.083  0.6417  0.2439 -0.4661
   30ZrCpx    C 3099   0.178   0.632   0.961  0.4300  0.7849 -0.4790
   30ZrCpx    C 3100   0.517   0.151   1.072 -0.1826 -0.5423  0.2742
   30ZrCpx    C 3101   0.511   0.144   0.923 -0.0172 -0.4288  0.0181
   30ZrCpx    C 3102   0.651   0.112   0.877 -0.2701 -0.0147  0.0756
   30ZrCpx    C 3103   0.672   0.122   0.725  0.6774  0.5164 -0.4848
   30ZrCpx    C 3104   0.662   0.505   0.855 -0.1408  0.1177 -0.2072
   30ZrCpx    C 3105   0.583   0.591   0.759 -0.4054 -0.0230 -0.0030
   30ZrCpx    C 3106   0.515   0.491   0.665  0.6400 -0.0741  0.1001
   30ZrCpx    C 3107   0.431   0.566   0.558  0.2909  0.7670  1.0236
   30ZrCpx    H 3108   0.332   0.473   1.331 -0.9959 -2.0940  0.7698
   30ZrCpx    H 3109   0.372   0.323   1.257 -0.1418 -0.0974 -0.4635
   30ZrCpx    H 3110   0.300   0.402   1.025 -0.9199 -1.0968  0.4064
   30ZrCpx    H 3111   0.161   0.422   1.131 -0.2740  0.3337 -0.2062
   30ZrCpx    H 3112   0.363   0.648   1.071  1.3649 -0.9307  1.0642
   30ZrCpx    H 3113   0.209   0.655   1.162  1.8630 -0.2010  0.6829
   30ZrCpx    H 3114   0.168   0.740   0.952  1.9446  1.0551  0.7981
   30ZrCpx    H 3115   0.076   0.597   0.976  1.7867 -1.9767  2.9207
   30ZrCpx    H 3116   0.224   0.583   0.874  1.2039  0.3366  0.1686
   30ZrCpx    H 3117   0.416   0.171   1.108 -0.1163 -0.1023  0.2189
   30ZrCpx    H 3118   0.545   0.051   1.105  2.4174  0.0614  0.0192
   30ZrCpx    H 3119   0.476   0.237   0.878  1.3160  0.5195  0.8798
   30ZrCpx    H 3120   0.444   0.067   0.887 -2.1560  1.0151  0.8442
   30ZrCpx    H 3121   0.736   0.167   0.919  2.0170 -2.1617 -1.6356
   30ZrCpx    H 3122   0.674   0.011   0.909  2.7951  1.0092  1.3035
   30ZrCpx    H 3123   0.691   0.229   0.713  3.9292  0.2158  1.2853
   30ZrCpx    H 3124   0.587   0.077   0.674  1.7300 -2.9072  0.6490
   30ZrCpx    H 3125   0.757   0.065   0.688  1.1916  1.4193 -0.7121
   30ZrCpx    H 3126   0.724   0.424   0.817  1.8710  2.0175 -1.1198
   30ZrCpx    H 3127   0.732   0.574   0.902  1.4945 -1.3734 -0.4066
   30ZrCpx    H 3128   0.648   0.655   0.701  0.0155  0.2234  0.7329
   30ZrCpx    H 3129   0.522   0.655   0.823  0.8662  2.3125 -1.0464
   30ZrCpx    H 3130   0.445   0.429   0.721 -0.1519 -0.4996 -1.3473
   30ZrCpx    H 3131   0.584   0.419   0.622  0.6989  0.2968 -0.4319
   30ZrCpx    H 3132   0.379   0.509   0.481  0.6981  0.9413  0.6185
   30ZrCpx    H 3133   0.499   0.639   0.515  1.0601  0.2838  1.4036
   30ZrCpx    H 3134   0.357   0.623   0.614 -0.6814 -0.2753  0.8282
   30ZrCpx    N 3135   0.824   0.676   1.369 -0.7790 -0.5447 -0.7178
   30ZrCpx    O 3136   0.892   0.617   1.454  0.6516 -0.7109 -0.4781
   30ZrCpx    O 3137   0.843   0.792   1.355  0.1187 -0.3669 -0.1815
   30ZrCpx    O 3138   0.726   0.626   1.319 -0.4245 -0.0783  0.1735
   30ZrCpx    N 3139   0.975   0.364   1.488  0.1681  0.4452 -0.1405
   30ZrCpx    O 3140   0.975   0.376   1.606  0.4011 -0.0559  0.5994
   30ZrCpx    O 3141   1.051   0.432   1.425  0.0114  0.8048  0.4432
   30ZrCpx    O 3142   0.930   0.257   1.440  0.5111 -0.0066  0.2020
   30ZrCpx    N 3143   0.673   0.425   1.437  0.2000 -0.1023 -0.4330
   30ZrCpx    O 3144   0.567   0.479   1.461 -0.1921 -0.1937  0.2318
   30ZrCpx    O 3145   0.668   0.327   1.374  0.0998 -0.2866  0.4961
   30ZrCpx    O 3146   0.754   0.440   1.523 -0.2410 -1.3314 -0.3978
   30ZrCpx    N 3147   0.912   0.323   1.167 -0.2785  0.1150  0.2388
   30ZrCpx    O 3148   1.016   0.338   1.203 -0.3331  0.0065 -0.0402
   30ZrCpx    O 3149   0.849   0.248   1.219 -0.5033 -0.7369 -0.3805
   30ZrCpx    O 3150   0.896   0.324   1.044 -0.7606 -0.4053 -0.6188
   31ZrCpx   Zr 3151   0.290  10.848  12.218 -0.0795  0.3099 -0.1874
   31ZrCpx    P 3152   0.437  10.711  11.979 -0.8004  0.0016 -0.0795
   31ZrCpx   OS 3153   0.458  10.563  12.068  0.3245  0.1589 -0.3655
   31ZrCpx   OS 3154   0.569  10.816  11.998 -0.1489  0.0384 -0.0697
   31ZrCpx   OS 3155   0.432  10.685  11.810 -0.5377 -0.6734 -0.4030
   31ZrCpx   O2 3156   0.321  10.784  12.023  0.4183  0.3055  0.5523
   31ZrCpx    C 3157   0.562  10.464  12.045 -0.3954  0.2632 -0.5156
   31ZrCpx    C 3158   0.496  10.332  11.985  0.5253 -0.1348  0.2446
   31ZrCpx    C 3159   0.572  10.210  12.042  0.0457 -0.0973  0.0824
   31ZrCpx    C 3160   0.522  10.081  11.984 -0.4217 -0.0555 -0.1013
   31ZrCpx    C 3161   0.697  10.781  11.985 -0.0384  0.1426 -0.4054
   31ZrCpx    C 3162   0.735  10.738  11.842 -0.3842  0.1510 -0.3601
   31ZrCpx    C 3163   0.875  10.679  11.832 -0.3164 -0.0763 -0.3599
   31ZrCpx    C 3164   0.931  10.662  11.691 -0.1898  0.4533 -0.2219
   31ZrCpx    C 3165   0.409  10.797  11.719 -0.1615 -0.6593 -0.9276
   31ZrCpx    C 3166   0.269  10.842  11.709 -0.8791  0.2546 -0.5513
   31ZrCpx    C 3167   0.238  10.973  11.632 -0.5293  0.0970  0.0793
   31ZrCpx    C 3168   0.094  11.012  11.615 -0.0354 -0.4440 -0.1941
   31ZrCpx    H 3169   0.631  10.502  11.969 -0.9409  0.2000 -1.0497
   31ZrCpx    H 3170   0.628  10.434  12.126  0.1064  2.4869 -0.0895
   31ZrCpx    H 3171   0.491  10.328  11.876  0.8908  2.3805  0.0913
   31ZrCpx    H 3172   0.394  10.331  12.024  0.9441 -2.9316  1.3630
   31ZrCpx    H 3173   0.577  10.219  12.151 -0.6865  0.4395  0.0787
   31ZrCpx    H 3174   0.676  10.230  12.016 -0.1818  3.6060  1.7257
   31ZrCpx    H 3175   0.505  10.098  11.878 -0.3134 -0.2992 -0.1569
   31ZrCpx    H 3176   0.429  10.051  12.031 -0.7430  2.3509  0.9273
   31ZrCpx    H 3177   0.586   9.997  12.009 -0.2186 -0.4400 -1.9151
   31ZrCpx    H 3178   0.766  10.863  12.006 -2.9928  3.0417 -1.4516
   31ZrCpx    H 3179   0.712  10.691  12.045  0.8065  1.3287  1.1853
   31ZrCpx    H 3180   0.665  10.668  11.796 -1.2986  3.4445 -4.2678
   31ZrCpx    H 3181   0.733  10.824  11.774 -1.3768  0.5267  0.1259
   31ZrCpx    H 3182   0.949  10.725  11.899  0.3161  0.6404 -1.5288
   31ZrCpx    H 3183   0.877  10.581  11.880  2.3144 -0.7819 -1.8336
   31ZrCpx    H 3184   0.890  10.577  11.637  1.2846 -0.0796 -0.5004
   31ZrCpx    H 3185   1.037  10.639  11.699 -0.3322  0.0716  0.6359
   31ZrCpx    H 3186   0.930  10.745  11.620  0.0757 -0.0434 -0.8065
   31ZrCpx    H 3187   0.448  10.773  11.620 -0.8265 -0.3381 -1.2769
   31ZrCpx    H 3188   0.467  10.884  11.750  1.0514 -2.0184  0.6850
   31ZrCpx    H 3189   0.204  10.760  11.680 -1.5667  0.0968  1.3176
   31ZrCpx    H 3190   0.234  10.863  11.811  0.4378  2.0049 -0.4325
   31ZrCpx    H 3191   0.283  10.978  11.533 -0.5024 -0.4621  0.0663
   31ZrCpx    H 3192   0.296  11.052  11.679  0.1345 -0.0828 -0.4324
   31ZrCpx    H 3193   0.077  11.111  11.572  1.3604 -1.3459 -2.8985
   31ZrCpx    H 3194   0.040  11.015  11.709 -0.5999 -1.0691 -0.4960
   31ZrCpx    H 3195   0.034  10.952  11.546  1.7529 -1.3472 -0.9837
   31ZrCpx    P 3196  13.071  10.928  12.155  0.1396  0.3130  0.0359
   31ZrCpx   OS 3197  13.006  10.848  12.289  0.5287 -0.5627 -0.3664
   31ZrCpx   OS 3198  12.955  10.916  12.039 -0.1567 -0.5717  0.1344
   31ZrCpx   OS 3199  13.073  11.091  12.192  0.4644 -0.2860 -0.9892
   31ZrCpx   O2 3200   0.105  10.876  12.113 -0.1705  0.1988  0.0905
   31ZrCpx    C 3201  12.888  10.888  12.347 -0.0756  0.3543  0.1854
   31ZrCpx    C 3202  12.908  11.015  12.439 -0.1619 -0.4221  0.0467
   31ZrCpx    C 3203  12.809  11.009  12.557 -0.2717 -0.3100  0.4105
   31ZrCpx    C 3204  12.806  11.141  12.638 -0.0991 -0.6109 -0.2904
   31ZrCpx    C 3205  12.892  10.804  11.983  0.4246 -0.0895 -0.0874
   31ZrCpx    C 3206  12.987  10.747  11.874 -0.0045 -0.2708  0.3140
   31ZrCpx    C 3207  12.919  10.631  11.804 -0.5228 -0.1273 -0.0809
   31ZrCpx    C 3208  13.003  10.557  11.689 -0.0644 -0.1889  0.1457
   31ZrCpx    C 3209  13.083  11.190  12.086 -0.5421 -0.5565 -0.6954
   31ZrCpx    C 3210  12.938  11.229  12.059  0.4525  0.3870  0.0702
   31ZrCpx    C 3211  12.926  11.342  11.956  0.2211 -0.5512 -1.0292
   31ZrCpx    C 3212  12.781  11.371  11.922 -0.4722 -0.3390  0.1737
   31ZrCpx    H 3213  12.844  10.801  12.396 -0.2303  0.8776  0.9825
   31ZrCpx    H 3214  12.818  10.915  12.268 -0.6094  2.1766  1.2475
   31ZrCpx    H 3215  13.014  11.016  12.465 -0.3666 -0.2100  0.8819
   31ZrCpx    H 3216  12.880  11.106  12.388 -1.1824  0.3681  1.9571
   31ZrCpx    H 3217  12.824  10.927  12.627 -0.0444 -0.3432  0.3256
   31ZrCpx    H 3218  12.711  10.988  12.515  0.4344 -0.2059 -1.3350
   31ZrCpx    H 3219  12.802  11.228  12.572 -1.4411  1.5516  2.5054
   31ZrCpx    H 3220  12.890  11.170  12.701 -0.2235 -1.2835  0.1840
   31ZrCpx    H 3221  12.721  11.134  12.707  1.9500 -3.0695  2.1099
   31ZrCpx    H 3222  12.802  10.849  11.940 -0.1850  0.4621  1.6974
   31ZrCpx    H 3223  12.858  10.742  12.066 -1.1465  2.2609  1.1145
   31ZrCpx    H 3224  13.064  10.702  11.938  0.0381 -1.3116 -0.4694
   31ZrCpx    H 3225  13.039  10.818  11.810  0.2161  0.3859  1.2033
   31ZrCpx    H 3226  12.880  10.551  11.868 -1.9310  0.2312 -0.4745
   31ZrCpx    H 3227  12.832  10.672  11.754 -1.9724 -1.3293  1.3949
   31ZrCpx    H 3228  12.946  10.482  11.635 -0.6105 -0.1295  0.6430
   31ZrCpx    H 3229   0.004  10.515  11.717 -1.6907 -3.3558  1.2155
   31ZrCpx    H 3230  13.028  10.637  11.619  2.2215  0.7238  1.9490
   31ZrCpx    H 3231   0.048  11.157  12.003 -1.2873 -0.2898 -1.3552
   31ZrCpx    H 3232   0.045  11.278  12.116 -2.6324 -0.0889  2.2916
   31ZrCpx    H 3233  12.882  11.139  12.032 -2.5384  2.6260 -1.4749
   31ZrCpx    H 3234  12.883  11.248  12.151 -2.1465 -1.8684 -0.9325
   31ZrCpx    H 3235  12.977  11.427  12.002 -0.6033 -0.5539 -0.0907
   31ZrCpx    H 3236  12.985  11.311  11.870  1.8303  0.7576 -0.4367
   31ZrCpx    H 3237  12.729  11.396  12.014  0.1660 -4.1238  1.6374
   31ZrCpx    H 3238  12.733  11.280  11.887 -1.3993  0.0626  0.3827
   31ZrCpx    H 3239  12.782  11.456  11.854 -4.5602  0.8423  1.4493
   31ZrCpx    N 3240   0.380  11.011  12.065 -0.0698  0.0589  0.7929
   31ZrCpx    O 3241   0.458  10.976  12.151  0.2430 -1.0452 -0.4359
   31ZrCpx    O 3242   0.428  11.059  11.963  0.0808 -0.1116  0.6061
   31ZrCpx    O 3243   0.264  11.027  12.088  0.4161 -0.1322  0.1372
   31ZrCpx    N 3244   0.455  10.802  12.355 -0.1060  0.6403 -0.6636
   31ZrCpx    O 3245   0.533  10.863  12.419 -0.4372  0.3393 -0.3218
   31ZrCpx    O 3246   0.491  10.755  12.253 -0.5114  0.0564  0.5389
   31ZrCpx    O 3247   0.354  10.756  12.419 -0.0090  0.3735 -0.3112
   31ZrCpx    N 3248   0.243  11.037  12.328  0.0445  0.0282 -1.1270
   31ZrCpx    O 3249   0.197  11.154  12.309  0.6809  0.0833  0.3929
   31ZrCpx    O 3250   0.167  10.954  12.376  0.2059  0.1365  0.1450
   31ZrCpx    O 3251   0.366  11.026  12.347 -0.1906  0.0586 -0.1857
   31ZrCpx    N 3252   0.163  10.675  12.222 -0.5769 -0.0637 -0.0634
   31ZrCpx    O 3253   0.270  10.626  12.217 -0.4417 -0.0054 -0.0726
   31ZrCpx    O 3254   0.129  10.724  12.326 -0.1638 -0.4934  0.1435
   31ZrCpx    O 3255   0.085  10.624  12.156 -0.0430  0.5396  0.1823
   32ZrCpx   Zr 3256  11.149  11.840  12.134  0.0784 -0.1808  0.0867
   32ZrCpx    P 3257  11.217  11.687  12.394  0.0060  0.2552  0.2345
   32ZrCpx   OS 3258  11.172  11.810  12.503 -0.5893 -0.2660 -0.0652
   32ZrCpx   OS 3259  11.389  11.700  12.366 -0.0395  0.3596  0.0837
   32ZrCpx   OS 3260  11.189  11.537  12.472  0.0295  1.0178 -0.2508
   32ZrCpx   O2 3261  11.154  11.678  12.265 -0.5407 -0.1448 -0.2656
   32ZrCpx    C 3262  11.232  11.837  12.627 -0.7846 -0.4214  0.2354
   32ZrCpx    C 3263  11.336  11.952  12.624 -0.1616  0.1319  0.3106
   32ZrCpx    C 3264  11.280  12.093  12.591  0.1479  0.0566  0.0325
   32ZrCpx    C 3265  11.199  12.150  12.704  0.6701  0.3095 -0.0213
   32ZrCpx    C 3266  11.484  11.634  12.449  0.9264 -0.5703  0.3958
   32ZrCpx    C 3267  11.525  11.498  12.400 -0.6414 -0.5596  0.5101
   32ZrCpx    C 3268  11.613  11.511  12.270 -0.3566 -0.0296  0.3135
   32ZrCpx    C 3269  11.599  11.381  12.179 -0.0008  0.2819 -0.9626
   32ZrCpx    C 3270  11.075  11.510  12.559 -0.8800 -0.1515  0.2754
   32ZrCpx    C 3271  10.954  11.564  12.489  0.5137  0.2919 -0.2092
   32ZrCpx    C 3272  10.827  11.557  12.573  0.1234 -0.4969 -0.5706
   32ZrCpx    C 3273  10.827  11.679  12.671  0.2809  0.5078 -0.1357
   32ZrCpx    H 3274  11.156  11.841  12.706  0.2296 -0.2118  1.2067
   32ZrCpx    H 3275  11.292  11.748  12.648 -0.9055 -0.2671  1.2321
   32ZrCpx    H 3276  11.416  11.925  12.556 -1.9253  1.1067 -2.2185
   32ZrCpx    H 3277  11.369  11.959  12.728  0.2107  1.9712  0.0758
   32ZrCpx    H 3278  11.361  12.160  12.563  1.1354 -0.1970  2.1795
   32ZrCpx    H 3279  11.224  12.085  12.498  0.3302 -1.6665  0.0515
   32ZrCpx    H 3280  11.104  12.097  12.699  0.3336  0.7601  1.4495
   32ZrCpx    H 3281  11.160  12.250  12.687 -0.9618 -0.4181 -0.7251
   32ZrCpx    H 3282  11.250  12.152  12.800  1.0254  0.8974 -0.2201
   32ZrCpx    H 3283  11.567  11.704  12.441  0.0523  0.3403 -0.9191
   32ZrCpx    H 3284  11.452  11.638  12.553  1.5880  2.7147  0.5434
   32ZrCpx    H 3285  11.588  11.463  12.482 -0.6966 -0.5397  0.5614
   32ZrCpx    H 3286  11.432  11.441  12.389 -0.3671 -0.5313 -2.2530
   32ZrCpx    H 3287  11.717  11.528  12.295 -1.1345  0.6299  3.3912
   32ZrCpx    H 3288  11.582  11.597  12.212 -1.0687  0.0333  0.7757
   32ZrCpx    H 3289  11.639  11.302  12.243 -1.4656  1.4114  1.3934
   32ZrCpx    H 3290  11.658  11.383  12.087  2.4059  0.1301  0.5210
   32ZrCpx    H 3291  11.495  11.361  12.154 -0.1687  0.5882 -0.4967
   32ZrCpx    H 3292  11.085  11.564  12.652  3.1656  1.3040 -0.9009
   32ZrCpx    H 3293  11.063  11.402  12.563  1.2342 -0.3763  1.6149
   32ZrCpx    H 3294  10.971  11.665  12.454  2.9950 -0.6903 -1.9756
   32ZrCpx    H 3295  10.946  11.498  12.402 -2.8116  0.7196 -0.2903
   32ZrCpx    H 3296  10.806  11.461  12.619  2.8716  0.2613  2.4429
   32ZrCpx    H 3297  10.744  11.576  12.505  0.1848  0.4076 -0.4052
   32ZrCpx    H 3298  10.929  11.685  12.709 -1.0556 -1.0028  3.9099
   32ZrCpx    H 3299  10.750  11.676  12.747 -1.1159  0.1839 -1.5467
   32ZrCpx    H 3300  10.808  11.767  12.611  1.4411  0.8160 -0.0759
   32ZrCpx    P 3301  10.924  11.720  11.944 -0.1865  0.7129  0.6167
   32ZrCpx   OS 3302  10.835  11.860  11.928 -0.0842  0.2938  0.1819
   32ZrCpx   OS 3303  10.802  11.608  11.930 -0.0811  0.6965  0.5228
   32ZrCpx   OS 3304  11.011  11.707  11.804 -0.5542 -0.3391  0.0674
   32ZrCpx   O2 3305  11.002  11.708  12.068 -0.5852 -0.1995 -0.2146
   32ZrCpx    C 3306  10.744  11.876  11.820 -0.3575  0.7030 -0.0190
   32ZrCpx    C 3307  10.806  11.872  11.676 -0.3046  0.3161 -0.8697
   32ZrCpx    C 3308  10.695  11.918  11.576  0.3290  0.1818  0.6289
   32ZrCpx    C 3309  10.747  11.914  11.441 -0.2700 -0.5292 -0.7887
   32ZrCpx    C 3310  10.712  11.570  12.029  0.3323  0.0593 -0.0097
   32ZrCpx    C 3311  10.761  11.438  12.094  0.8136 -0.4218 -0.6247
   32ZrCpx    C 3312  10.742  11.315  12.016  0.3237  0.4500  0.7500
   32ZrCpx    C 3313  10.799  11.192  12.074  0.2194 -0.8756 -0.0188
   32ZrCpx    C 3314  11.067  11.586  11.759  0.8103  0.3375  0.7127
   32ZrCpx    C 3315  10.967  11.532  11.652  0.3894  0.1980 -0.2960
   32ZrCpx    C 3316  10.997  11.580  11.509  0.4679  0.3632 -0.0118
   32ZrCpx    C 3317  10.894  11.532  11.409  0.5364 -0.2278 -0.3150
   32ZrCpx    H 3318  10.658  11.811  11.831  1.0923 -1.6501 -2.0118
   32ZrCpx    H 3319  10.717  11.980  11.838  0.6312  1.2834 -1.7197
   32ZrCpx    H 3320  10.892  11.938  11.674  0.3316 -0.4893 -0.1098
   32ZrCpx    H 3321  10.833  11.769  11.657  0.9903  1.0309 -3.0917
   32ZrCpx    H 3322  10.671  12.023  11.593 -1.0830 -0.0757  0.2600
   32ZrCpx    H 3323  10.612  11.848  11.579  0.5768 -0.1607 -0.2027
   32ZrCpx    H 3324  10.780  11.812  11.419 -0.1980 -0.3585 -1.4886
   32ZrCpx    H 3325  10.839  11.970  11.424 -1.3611  1.6873  0.3360
   32ZrCpx    H 3326  10.668  11.946  11.374  0.7958  2.0260 -0.8930
   32ZrCpx    H 3327  10.608  11.571  11.997 -0.5620 -1.3381  2.6164
   32ZrCpx    H 3328  10.719  11.650  12.103  1.0894  0.3106 -0.3496
   32ZrCpx    H 3329  10.703  11.437  12.185  1.0261  3.1539 -0.4139
   32ZrCpx    H 3330  10.869  11.447  12.111  0.9035 -1.9498 -0.2205
   32ZrCpx    H 3331  10.769  11.318  11.910  1.1719 -0.2617  0.9416
   32ZrCpx    H 3332  10.634  11.303  12.000  0.1423 -0.3629  2.5151
   32ZrCpx    H 3333  10.771  11.183  12.179 -0.4698  0.8642 -0.0487
   32ZrCpx    H 3334  10.908  11.186  12.081  0.1775 -2.0695 -0.1773
   32ZrCpx    H 3335  10.761  11.103  12.023 -0.1267 -0.5960 -0.2547
   32ZrCpx    H 3336  11.166  11.592  11.714  0.9407 -4.5322  0.0866
   32ZrCpx    H 3337  11.075  11.517  11.844  1.9709  0.0984  0.4204
   32ZrCpx    H 3338  10.982  11.424  11.652 -2.1812 -0.1840 -0.2680
   32ZrCpx    H 3339  10.864  11.554  11.679  0.4551 -1.5281  1.5473
   32ZrCpx    H 3340  11.005  11.689  11.508 -1.0528  0.4951 -1.3527
   32ZrCpx    H 3341  11.097  11.558  11.471 -0.4615 -1.1819 -1.6795
   32ZrCpx    H 3342  10.795  11.573  11.432  1.0795  0.5988  0.5912
   32ZrCpx    H 3343  10.914  11.557  11.305 -1.4715  0.2286 -0.6101
   32ZrCpx    H 3344  10.888  11.424  11.413 -2.5901 -0.1934 -2.5298
   32ZrCpx    N 3345  11.313  11.670  12.080  0.0378  0.4055 -0.4458
   32ZrCpx    O 3346  11.364  11.771  12.124 -0.3521  0.2565 -0.1231
   32ZrCpx    O 3347  11.358  11.563  12.115 -0.0763  0.1171 -0.2671
   32ZrCpx    O 3348  11.216  11.670  12.009 -0.6134 -0.4963 -0.5988
   32ZrCpx    N 3349  11.263  12.028  12.204 -0.5578 -0.0857 -0.4629
   32ZrCpx    O 3350  11.352  12.120  12.191  0.2655  0.7136 -0.4368
   32ZrCpx    O 3351  11.284  11.932  12.287 -0.3355  0.2068  0.6136
   32ZrCpx    O 3352  11.155  12.066  12.169 -0.1188  0.0436 -0.0080
   32ZrCpx    N 3353  11.199  11.897  11.925 -0.5077 -0.7922 -0.3037
   32ZrCpx    O 3354  11.222  11.844  11.821 -0.4554  0.0622  0.0215
   32ZrCpx    O 3355  11.090  11.942  11.946  0.1241 -0.3993  0.4041
   32ZrCpx    O 3356  11.300  11.937  11.980 -0.0053 -0.2137  0.3050
   32ZrCpx    N 3357  10.960  11.879  12.226 -0.1060 -0.0232 -0.4912
   32ZrCpx    O 3358  11.026  11.895  12.308 -1.3000  0.0082  0.2718
   32ZrCpx    O 3359  10.954  11.957  12.139  0.6922 -0.0147  0.2039
   32ZrCpx    O 3360  10.856  11.816  12.261  0.0109 -0.4787  0.7211
   33ZrCpx   Zr 3361   0.507  11.579   4.822  0.1605 -0.0346  0.2729
   33ZrCpx    P 3362   0.776  11.487   4.972  0.2624 -0.1985  0.0128
   33ZrCpx   OS 3363   0.896  11.545   4.870 -0.2449  0.3629  0.4512
   33ZrCpx   OS 3364   0.737  11.321   4.969 -0.1820 -0.0090  0.3020
   33ZrCpx   OS 3365   0.830  11.525   5.128  0.0790  0.7313  0.2112
   33ZrCpx   O2 3366   0.659  11.570   4.964  0.1544 -0.1503  0.0970
   33ZrCpx    C 3367   1.031  11.509   4.872 -0.5895 -0.5162  0.5624
   33ZrCpx    C 3368   1.105  11.594   4.979 -0.5248 -0.4307 -0.9068
   33ZrCpx    C 3369   1.087  11.747   4.988  0.5119  0.2559 -0.0914
   33ZrCpx    C 3370   1.171  11.808   5.101  0.4220 -0.0891  0.4025
   33ZrCpx    C 3371   0.833  11.221   4.983 -0.2355  0.8128  1.0822
   33ZrCpx    C 3372   0.907  11.245   5.120  0.5038  0.2237  0.3929
   33ZrCpx    C 3373   0.999  11.127   5.162 -0.0875  0.1402  0.6631
   33ZrCpx    C 3374   1.049  11.156   5.297  0.4402 -0.3532 -0.5181
   33ZrCpx    C 3375   0.748  11.502   5.248  0.8737  0.6164  0.1523
   33ZrCpx    C 3376   0.646  11.615   5.282  0.4714  0.3347 -0.4856
   33ZrCpx    C 3377   0.572  11.591   5.414  0.1319 -0.4626 -1.2284
   33ZrCpx    C 3378   0.472  11.474   5.414 -0.1202  0.4494 -0.0864
   33ZrCpx    H 3379   1.044  11.404   4.899 -0.2745 -0.6662 -0.1484
   33ZrCpx    H 3380   1.074  11.538   4.776  3.7283 -0.5152  2.3653
   33ZrCpx    H 3381   1.211  11.582   4.961  0.0283  1.6102  0.7324
   33ZrCpx    H 3382   1.084  11.555   5.079 -0.4870  0.0473 -0.7114
   33ZrCpx    H 3383   1.129  11.795   4.899 -0.7289  1.4215 -0.0599
   33ZrCpx    H 3384   0.982  11.771   5.001  1.2736  3.5425  0.3984
   33ZrCpx    H 3385   1.279  11.791   5.100  0.2971 -0.8644  0.0450
   33ZrCpx    H 3386   1.137  11.790   5.203 -1.5923  1.1394 -0.0189
   33ZrCpx    H 3387   1.173  11.917   5.104 -0.1985 -0.0924  1.0161
   33ZrCpx    H 3388   0.894  11.214   4.893 -2.5134 -0.6078 -0.4130
   33ZrCpx    H 3389   0.787  11.122   4.991  0.6745  0.1411 -1.3294
   33ZrCpx    H 3390   0.968  11.336   5.116 -2.7922  2.4590 -1.2686
   33ZrCpx    H 3391   0.834  11.263   5.199  0.9776 -1.2859  1.1803
   33ZrCpx    H 3392   0.944  11.034   5.177 -1.3478  0.5676 -1.0475
   33ZrCpx    H 3393   1.073  11.099   5.087  0.6943  1.2286  1.0134
   33ZrCpx    H 3394   0.973  11.157   5.375  0.6319  1.1329 -0.3393
   33ZrCpx    H 3395   1.095  11.254   5.310 -0.3733  0.0559 -0.7167
   33ZrCpx    H 3396   1.124  11.082   5.322 -1.1820 -1.2817  1.7711
   33ZrCpx    H 3397   0.808  11.468   5.332  0.2275  0.2363  0.4692
   33ZrCpx    H 3398   0.688  11.411   5.236  0.3501  0.4922  3.3048
   33ZrCpx    H 3399   0.704  11.708   5.281  0.4068  0.3698 -0.7791
   33ZrCpx    H 3400   0.575  11.628   5.201  0.2283  1.2408 -0.1437
   33ZrCpx    H 3401   0.514  11.682   5.432  1.2664  0.4541 -2.1588
   33ZrCpx    H 3402   0.646  11.589   5.494 -1.3686 -0.6093  0.1876
   33ZrCpx    H 3403   0.434  11.449   5.513  0.1483  1.5047  0.2891
   33ZrCpx    H 3404   0.525  11.383   5.385  0.5877 -0.0558  2.5979
   33ZrCpx    H 3405   0.390  11.482   5.343  0.9658 -1.6014 -1.6365
   33ZrCpx    P 3406   0.362  11.845   4.946  0.0523  0.3117  0.3972
   33ZrCpx   OS 3407   0.400  11.967   5.055 -0.3339 -0.8013 -0.2757
   33ZrCpx   OS 3408   0.216  11.774   4.999 -0.0727  0.1411  0.2946
   33ZrCpx   OS 3409   0.323  11.927   4.811  0.2640  0.2025 -0.3872
   33ZrCpx   O2 3410   0.478  11.754   4.932 -0.2231 -0.9697  0.2367
   33ZrCpx    C 3411   0.531  12.007   5.086 -0.0008 -0.0838  0.2069
   33ZrCpx    C 3412   0.603  12.085   4.972 -0.4528  0.0175  0.0507
   33ZrCpx    C 3413   0.757  12.085   4.982  0.5979 -0.0739  0.0780
   33ZrCpx    C 3414   0.815  12.134   4.849 -0.4957  0.6602 -0.2186
   33ZrCpx    C 3415   0.201  11.720   5.129  0.1993  0.0781 -0.2616
   33ZrCpx    C 3416   0.091  11.800   5.198 -0.0818  0.7034  0.4363
   33ZrCpx    C 3417   0.067  11.759   5.346  0.7574 -0.4531 -0.5706
   33ZrCpx    C 3418  13.045  11.823   5.412  0.4078  0.3117 -0.1975
   33ZrCpx    C 3419   0.201  11.991   4.785  0.5935 -0.2581 -0.2298
   33ZrCpx    C 3420   0.148  12.086   4.889  0.0854 -0.1927 -0.3342
   33ZrCpx    C 3421   0.021  12.164   4.838 -0.3703  0.2971 -0.2254
   33ZrCpx    C 3422  13.083  12.287   4.925 -0.3783 -0.5284 -0.8254
   33ZrCpx    H 3423   0.582  11.912   5.100 -2.3863 -1.6373 -1.3042
   33ZrCpx    H 3424   0.519  12.059   5.181  0.4288 -0.6140  0.5544
   33ZrCpx    H 3425   0.572  12.033   4.881  0.6689  0.9496 -0.8918
   33ZrCpx    H 3426   0.548  12.178   4.966 -1.3786 -0.4433  1.3370
   33ZrCpx    H 3427   0.804  11.992   5.014  0.2061 -0.5895 -0.8094
   33ZrCpx    H 3428   0.776  12.163   5.055  1.3932  0.9463 -1.1860
   33ZrCpx    H 3429   0.754  12.215   4.809 -0.7633  1.4969  1.8104
   33ZrCpx    H 3430   0.801  12.058   4.772 -0.8894  0.0307  0.4613
   33ZrCpx    H 3431   0.921  12.160   4.847 -0.3861  0.4197  1.4538
   33ZrCpx    H 3432   0.296  11.711   5.182  0.9476 -2.7504 -1.9683
   33ZrCpx    H 3433   0.181  11.613   5.121 -1.7323  0.3863  0.2471
   33ZrCpx    H 3434  13.092  11.784   5.146  0.1324  0.5898  0.0840
   33ZrCpx    H 3435   0.114  11.906   5.197 -0.6102  0.8381 -2.2382
   33ZrCpx    H 3436   0.161  11.789   5.392  0.6084  0.1290 -0.6429
   33ZrCpx    H 3437   0.045  11.653   5.355  1.3626 -0.4038  1.8563
   33ZrCpx    H 3438  12.956  11.782   5.364  1.0103 -1.7598  0.4215
   33ZrCpx    H 3439  13.040  11.932   5.407 -0.8498  0.2171 -1.2248
   33ZrCpx    H 3440  13.035  11.797   5.518  2.0339  0.3586 -0.0268
   33ZrCpx    H 3441   0.203  12.051   4.694 -2.2410 -2.4868 -1.8349
   33ZrCpx    H 3442   0.121  11.918   4.768  1.1138 -1.0795  0.8229
   33ZrCpx    H 3443   0.231  12.150   4.919 -1.0541  0.3901  1.7119
   33ZrCpx    H 3444   0.129  12.038   4.985  1.0202 -1.4607 -0.7716
   33ZrCpx    H 3445  13.034  12.093   4.846 -0.3467  0.3995  0.9405
   33ZrCpx    H 3446   0.025  12.194   4.733  0.0711 -1.3686 -0.6984
   33ZrCpx    H 3447  13.049  12.266   5.026  1.7425 -0.8092 -0.1371
   33ZrCpx    H 3448  12.999  12.336   4.875 -0.0011 -2.4075 -3.3965
   33ZrCpx    H 3449   0.066  12.362   4.931 -0.2047 -0.7174 -0.7646
   33ZrCpx    N 3450   0.460  11.448   5.018  0.3425 -0.5451  0.1253
   33ZrCpx    O 3451   0.471  11.379   4.925 -0.0099 -0.0792  0.0783
   33ZrCpx    O 3452   0.486  11.405   5.126  0.7440 -0.7074 -0.8718
   33ZrCpx    O 3453   0.400  11.548   5.011  0.6440  0.3634  0.3790
   33ZrCpx    N 3454   0.534  11.426   4.657  0.1908  0.2191 -0.0112
   33ZrCpx    O 3455   0.488  11.321   4.610  0.5809  0.1391  0.1347
   33ZrCpx    O 3456   0.623  11.412   4.743  0.3130  0.1591 -0.0375
   33ZrCpx    O 3457   0.508  11.527   4.598 -0.5256 -0.0771 -0.3883
   33ZrCpx    N 3458   0.276  11.564   4.800  0.1676  0.2359 -0.3142
   33ZrCpx    O 3459   0.161  11.574   4.847 -0.5367  0.3672  0.3121
   33ZrCpx    O 3460   0.313  11.658   4.738 -0.0999  0.3791  0.2896
   33ZrCpx    O 3461   0.322  11.447   4.778  0.0432 -0.3696  0.5299
   33ZrCpx    N 3462   0.628  11.727   4.750 -0.2726 -0.3484 -0.5445
   33ZrCpx    O 3463   0.698  11.647   4.726 -0.0463  0.2040  0.3022
   33ZrCpx    O 3464   0.679  11.830   4.796  0.2627 -0.2896 -0.2766
   33ZrCpx    O 3465   0.535  11.741   4.687  0.6640 -0.0149  0.0569
   34ZrCpx   Zr 3466   8.201   6.831   3.699  0.3963  0.0038  0.1927
   34ZrCpx    P 3467   8.236   7.107   3.541  0.0047 -0.1979  0.0869
   34ZrCpx   OS 3468   8.357   7.061   3.428 -0.2689 -0.6188  0.4803
   34ZrCpx   OS 3469   8.294   7.184   3.675 -0.2438 -0.1896  0.1724
   34ZrCpx   OS 3470   8.128   7.216   3.457  0.1098  0.2687 -0.3468
   34ZrCpx   O2 3471   8.156   6.991   3.582 -0.1907 -0.0654 -0.1728
   34ZrCpx    C 3472   8.316   7.012   3.293 -0.1059  0.6089  0.5157
   34ZrCpx    C 3473   8.306   7.134   3.200  0.0089  0.3306  0.0724
   34ZrCpx    C 3474   8.280   7.095   3.052  0.5288 -0.1593  0.4756
   34ZrCpx    C 3475   8.277   7.208   2.949 -0.3373  0.4798  0.3369
   34ZrCpx    C 3476   8.354   7.309   3.673  0.4289 -0.2790 -0.4020
   34ZrCpx    C 3477   8.499   7.303   3.639 -0.0252 -0.4276 -0.2235
   34ZrCpx    C 3478   8.581   7.434   3.653 -0.6028 -0.3349  0.2695
   34ZrCpx    C 3479   8.627   7.471   3.789  0.2261  0.1641  0.3406
   34ZrCpx    C 3480   7.990   7.245   3.488  0.4226 -0.0815 -0.7431
   34ZrCpx    C 3481   7.982   7.360   3.590  0.4441  0.4051  0.4889
   34ZrCpx    C 3482   7.840   7.370   3.644  0.0780 -0.4381 -0.7041
   34ZrCpx    C 3483   7.849   7.473   3.753  1.2195  0.2908 -0.1344
   34ZrCpx    H 3484   8.393   6.945   3.254 -1.9949 -0.2240 -1.8978
   34ZrCpx    H 3485   8.220   6.960   3.294 -0.5940  1.4688 -0.1621
   34ZrCpx    H 3486   8.229   7.202   3.237  0.7826  0.1895  1.9846
   34ZrCpx    H 3487   8.396   7.196   3.203 -0.5098  1.0968 -0.0864
   34ZrCpx    H 3488   8.176   7.063   3.051  0.4859 -0.0240 -0.4412
   34ZrCpx    H 3489   8.338   7.008   3.023  1.0568  0.2042  0.4421
   34ZrCpx    H 3490   8.214   7.292   2.976 -2.7901 -1.3939  0.6182
   34ZrCpx    H 3491   8.254   7.173   2.848 -2.0525  0.5396  0.7084
   34ZrCpx    H 3492   8.373   7.258   2.932 -1.1475  1.3368 -1.9917
   34ZrCpx    H 3493   8.331   7.375   3.757 -1.7505 -2.0896  0.4812
   34ZrCpx    H 3494   8.299   7.366   3.598  0.9820  0.3810 -0.3121
   34ZrCpx    H 3495   8.501   7.272   3.535 -0.6066  2.1532 -1.0344
   34ZrCpx    H 3496   8.555   7.221   3.686  1.0872 -0.7379 -2.0112
   34ZrCpx    H 3497   8.673   7.425   3.595  0.2835 -2.2019  1.9185
   34ZrCpx    H 3498   8.529   7.514   3.599  1.9885 -1.1175 -3.5677
   34ZrCpx    H 3499   8.683   7.391   3.839 -0.2298 -0.9570 -0.9324
   34ZrCpx    H 3500   8.541   7.479   3.855 -1.3003 -0.7061 -1.5056
   34ZrCpx    H 3501   8.683   7.565   3.790  2.8812 -1.3601  0.5420
   34ZrCpx    H 3502   7.951   7.151   3.527  0.8236  0.1982  0.3592
   34ZrCpx    H 3503   7.930   7.276   3.402 -1.5036 -2.3641 -0.2755
   34ZrCpx    H 3504   8.041   7.330   3.677 -1.4142 -2.2812  0.8988
   34ZrCpx    H 3505   8.005   7.445   3.526 -1.1365  0.5189  0.0368
   34ZrCpx    H 3506   7.772   7.391   3.562 -1.3324  0.5744  0.7019
   34ZrCpx    H 3507   7.820   7.271   3.686  2.7268 -0.3250  0.9597
   34ZrCpx    H 3508   7.907   7.431   3.834 -1.0983  0.0263  1.4403
   34ZrCpx    H 3509   7.754   7.507   3.794  1.7330  2.1024 -0.4107
   34ZrCpx    H 3510   7.898   7.567   3.728  2.0346  0.1020  0.7569
   34ZrCpx    P 3511   7.959   6.650   3.587  0.1481  0.3435  0.6885
   34ZrCpx   OS 3512   7.868   6.629   3.455 -0.3591 -0.1240 -0.3600
   34ZrCpx   OS 3513   7.868   6.646   3.722  0.5998 -0.0943  0.1390
   34ZrCpx   OS 3514   8.057   6.508   3.572 -0.0777  0.2671  0.0934
   34ZrCpx   O2 3515   8.041   6.771   3.581 -0.1651  0.5617  0.2636
   34ZrCpx    C 3516   7.921   6.670   3.330 -1.0353  0.8617  0.3418
   34ZrCpx    C 3517   7.869   6.806   3.307  0.3569  0.2680  0.6526
   34ZrCpx    C 3518   7.883   6.845   3.161  1.0627  0.1957  0.3233
   34ZrCpx    C 3519   7.763   6.798   3.078  0.3893  0.7566 -0.1813
   34ZrCpx    C 3520   7.741   6.725   3.728 -0.3847 -0.0263 -0.6418
   34ZrCpx    C 3521   7.693   6.731   3.876  0.1123  1.1725 -0.2517
   34ZrCpx    C 3522   7.646   6.592   3.924 -0.2630  0.6409  0.1140
   34ZrCpx    C 3523   7.663   6.568   4.073 -0.5608 -0.1653 -0.5989
   34ZrCpx    C 3524   8.007   6.374   3.578 -0.0932  0.5383  0.8481
   34ZrCpx    C 3525   8.001   6.318   3.721  0.9732 -0.4287  0.2570
   34ZrCpx    C 3526   7.943   6.179   3.747  0.3417 -0.3282  0.1967
   34ZrCpx    C 3527   7.795   6.181   3.713 -0.1775  0.0295 -0.7072
   34ZrCpx    H 3528   7.862   6.615   3.256 -1.4738 -1.0549  2.0686
   34ZrCpx    H 3529   8.027   6.655   3.311 -1.5607  0.7699 -2.9275
   34ZrCpx    H 3530   7.763   6.807   3.329  0.2111  0.5858 -0.0501
   34ZrCpx    H 3531   7.914   6.877   3.376  1.6648  2.0934 -1.9872
   34ZrCpx    H 3532   7.981   6.810   3.128  0.6463 -0.8246  0.1655
   34ZrCpx    H 3533   7.900   6.952   3.148 -1.9016  0.7096  0.4933
   34ZrCpx    H 3534   7.745   6.692   3.096  0.1278  1.0074  1.1320
   34ZrCpx    H 3535   7.786   6.793   2.972 -0.0849  2.7093 -0.3943
   34ZrCpx    H 3536   7.668   6.853   3.079  0.6941  1.2826 -0.2002
   34ZrCpx    H 3537   7.664   6.670   3.674  0.1042 -2.7642  1.3397
   34ZrCpx    H 3538   7.756   6.825   3.687 -1.1072  0.4697  0.2846
   34ZrCpx    H 3539   7.779   6.769   3.931  0.6044 -1.4946  0.8786
   34ZrCpx    H 3540   7.621   6.811   3.891  1.2974  1.8777  1.8278
   34ZrCpx    H 3541   7.697   6.514   3.869  0.7352  1.7869 -0.6115
   34ZrCpx    H 3542   7.539   6.595   3.902 -0.1229  2.5772 -0.4390
   34ZrCpx    H 3543   7.646   6.461   4.088 -2.2352  0.0526 -0.8231
   34ZrCpx    H 3544   7.586   6.622   4.128  0.0305  0.6288 -0.5551
   34ZrCpx    H 3545   7.759   6.582   4.122  0.3678  0.7822 -2.6383
   34ZrCpx    H 3546   8.084   6.319   3.523 -0.4296  1.8891 -1.0450
   34ZrCpx    H 3547   7.913   6.363   3.524  0.7049 -0.7299 -0.3269
   34ZrCpx    H 3548   8.101   6.313   3.763  1.1104 -0.0379 -0.0228
   34ZrCpx    H 3549   7.941   6.388   3.779  3.3478  1.0694  0.9541
   34ZrCpx    H 3550   8.002   6.108   3.690  1.4416  0.5492  0.2320
   34ZrCpx    H 3551   7.956   6.148   3.851 -0.6395  0.1312  0.4707
   34ZrCpx    H 3552   7.754   6.081   3.724 -0.6432  0.4696  1.6894
   34ZrCpx    H 3553   7.781   6.206   3.607  0.7672  0.5939 -0.7084
   34ZrCpx    H 3554   7.733   6.239   3.781 -0.2323 -1.3417  0.4143
   34ZrCpx    N 3555   8.047   6.997   3.801  0.1599  0.6073  0.2101
   34ZrCpx    O 3556   8.157   7.006   3.847 -0.3837  0.1157 -0.4547
   34ZrCpx    O 3557   7.975   7.100   3.793 -0.7197 -0.4404  0.4250
   34ZrCpx    O 3558   7.993   6.896   3.770 -0.2019 -0.1870  0.4761
   34ZrCpx    N 3559   8.400   6.859   3.818  0.2221 -0.3502  0.2046
   34ZrCpx    O 3560   8.451   6.877   3.935 -0.0356 -0.3008  0.6046
   34ZrCpx    O 3561   8.379   6.958   3.746 -0.4298  0.0970 -0.4797
   34ZrCpx    O 3562   8.404   6.747   3.769  0.6463  0.4001  0.6544
   34ZrCpx    N 3563   8.122   6.714   3.862 -0.0555 -0.1958 -0.4223
   34ZrCpx    O 3564   8.019   6.690   3.931 -0.3949  0.6166  0.1247
   34ZrCpx    O 3565   8.159   6.628   3.791 -0.4115 -0.2450  0.5246
   34ZrCpx    O 3566   8.197   6.788   3.924 -0.1048 -0.4773  0.0709
   34ZrCpx    N 3567   8.269   6.746   3.523  0.5606 -0.1764 -0.4074
   34ZrCpx    O 3568   8.340   6.829   3.532  0.4995 -0.2876  0.4266
   34ZrCpx    O 3569   8.282   6.650   3.585  0.3265 -0.4333 -0.1593
   34ZrCpx    O 3570   8.228   6.735   3.413  0.2878 -0.1889  0.2371
   35ZrCpx   Zr 3571   3.567  11.706   7.093  0.0977  0.0096  0.1367
   35ZrCpx    P 3572   3.461  11.453   7.247  0.0221 -0.3490 -0.0987
   35ZrCpx   OS 3573   3.296  11.469   7.219 -0.5210 -0.3728  0.2148
   35ZrCpx   OS 3574   3.513  11.510   7.397 -0.4026 -0.1563 -0.1539
   35ZrCpx   OS 3575   3.482  11.283   7.257  0.5905  0.0875  0.1586
   35ZrCpx   O2 3576   3.533  11.501   7.132  0.4307 -0.2596 -0.5632
   35ZrCpx    C 3577   3.196  11.407   7.296  0.4900 -0.6185  0.5460
   35ZrCpx    C 3578   3.078  11.395   7.205  0.7711  0.1218 -0.1830
   35ZrCpx    C 3579   2.949  11.440   7.277 -0.4122 -0.4027 -0.0059
   35ZrCpx    C 3580   2.905  11.342   7.399  0.2176  0.0940  0.7144
   35ZrCpx    C 3581   3.464  11.473   7.526 -0.3936 -0.2793 -0.5846
   35ZrCpx    C 3582   3.369  11.579   7.586 -0.4568 -0.0909  0.5893
   35ZrCpx    C 3583   3.312  11.521   7.708  0.0197 -0.3156 -0.3924
   35ZrCpx    C 3584   3.210  11.621   7.766  0.6339  0.2053 -0.2680
   35ZrCpx    C 3585   3.593  11.221   7.328 -0.7532  0.8527 -0.1657
   35ZrCpx    C 3586   3.720  11.203   7.241  0.5216  0.6035 -0.6563
   35ZrCpx    C 3587   3.710  11.076   7.161 -0.6227  0.6234  0.7602
   35ZrCpx    C 3588   3.824  11.065   7.061  0.7533 -0.1478  0.2663
   35ZrCpx    H 3589   3.234  11.312   7.335 -0.9531 -1.8518 -0.9911
   35ZrCpx    H 3590   3.168  11.479   7.373 -3.4357 -2.3394  0.8247
   35ZrCpx    H 3591   3.099  11.455   7.116  2.3648 -0.1413 -0.0053
   35ZrCpx    H 3592   3.060  11.292   7.173 -0.1302 -0.7132  2.8689
   35ZrCpx    H 3593   2.957  11.543   7.313 -1.3179 -0.6071  0.8226
   35ZrCpx    H 3594   2.869  11.454   7.205  0.2430 -0.6587 -0.7838
   35ZrCpx    H 3595   2.832  11.397   7.459 -0.6752 -0.9324  0.5825
   35ZrCpx    H 3596   2.978  11.314   7.475 -0.2226  1.2623  1.5840
   35ZrCpx    H 3597   2.867  11.246   7.366  0.6274 -0.0817  0.7536
   35ZrCpx    H 3598   3.543  11.451   7.598 -1.1851  0.5594  0.5615
   35ZrCpx    H 3599   3.414  11.380   7.500  0.5487 -1.6589  2.2989
   35ZrCpx    H 3600   3.287  11.615   7.523 -0.0569 -0.5693 -0.2191
   35ZrCpx    H 3601   3.431  11.668   7.597 -1.6149  0.9653 -1.0835
   35ZrCpx    H 3602   3.391  11.489   7.777  0.1952  2.2635  0.6375
   35ZrCpx    H 3603   3.267  11.425   7.682 -0.1147 -0.2650 -0.3447
   35ZrCpx    H 3604   3.254  11.715   7.801  0.1617 -0.2474  1.5658
   35ZrCpx    H 3605   3.147  11.571   7.838  1.7394  0.9788  1.2734
   35ZrCpx    H 3606   3.135  11.645   7.691 -1.0762 -4.6578 -0.2941
   35ZrCpx    H 3607   3.557  11.122   7.354  1.8878 -0.5537 -1.6553
   35ZrCpx    H 3608   3.620  11.258   7.427 -1.6715  2.4058 -0.4873
   35ZrCpx    H 3609   3.809  11.202   7.305 -2.2597 -0.5628  3.4134
   35ZrCpx    H 3610   3.748  11.284   7.173 -2.1002  2.8081  0.7570
   35ZrCpx    H 3611   3.697  10.997   7.235 -0.0314 -0.3350 -0.1446
   35ZrCpx    H 3612   3.615  11.067   7.111 -0.5081 -1.1507  0.8296
   35ZrCpx    H 3613   3.839  11.157   7.006 -1.1738  0.1335  0.1841
   35ZrCpx    H 3614   3.805  10.979   6.997 -0.6037 -0.2522  0.7973
   35ZrCpx    H 3615   3.918  11.036   7.109 -0.4341  0.0490  2.7744
   35ZrCpx    P 3616   3.714  11.664   6.811 -0.3988  0.1675  0.1614
   35ZrCpx   OS 3617   3.866  11.722   6.852  0.4738  0.0496 -0.0065
   35ZrCpx   OS 3618   3.628  11.801   6.749 -0.2641  0.3801  0.3243
   35ZrCpx   OS 3619   3.723  11.543   6.691 -0.3787 -0.1768  0.0774
   35ZrCpx   O2 3620   3.652  11.612   6.928 -0.7533 -0.3654  0.4797
   35ZrCpx    C 3621   3.952  11.780   6.760  0.8087 -0.4261 -0.2333
   35ZrCpx    C 3622   3.932  11.926   6.740  1.2403  0.6637 -0.1794
   35ZrCpx    C 3623   4.018  11.981   6.629  0.5110 -0.6526  0.6513
   35ZrCpx    C 3624   3.951  12.122   6.592 -0.2520 -0.1004 -0.1385
   35ZrCpx    C 3625   3.630  11.847   6.613  0.4620 -0.0935  0.7546
   35ZrCpx    C 3626   3.529  11.771   6.534  0.2733  0.7765  0.3195
   35ZrCpx    C 3627   3.385  11.820   6.561  0.2870  0.8141 -0.0004
   35ZrCpx    C 3628   3.350  11.968   6.525  1.1255 -0.4306  0.0431
   35ZrCpx    C 3629   3.806  11.435   6.711 -0.2582 -0.1938 -0.1938
   35ZrCpx    C 3630   3.764  11.330   6.812 -0.5492  0.1818  0.4047
   35ZrCpx    C 3631   3.654  11.228   6.769 -0.6315  0.3175 -0.0696
   35ZrCpx    C 3632   3.518  11.298   6.754 -0.6296 -0.3220 -0.4377
   35ZrCpx    H 3633   4.049  11.762   6.805  0.6243 -0.4233  0.1708
   35ZrCpx    H 3634   3.961  11.720   6.670  0.3199 -1.8842  0.6594
   35ZrCpx    H 3635   3.825  11.948   6.738  1.1790  0.3830 -0.0164
   35ZrCpx    H 3636   3.959  11.985   6.827  0.9303 -0.9014  0.9806
   35ZrCpx    H 3637   4.120  11.979   6.666 -0.0689 -1.0212  2.2559
   35ZrCpx    H 3638   4.005  11.922   6.538 -1.4849 -0.0155  0.5087
   35ZrCpx    H 3639   3.848  12.117   6.556  0.1252  1.1831 -1.4974
   35ZrCpx    H 3640   4.010  12.162   6.508 -0.2453  0.0441 -0.0647
   35ZrCpx    H 3641   3.964  12.195   6.672 -4.1897 -1.7636  2.1450
   35ZrCpx    H 3642   3.720  11.827   6.555  1.0460  4.1676  0.0067
   35ZrCpx    H 3643   3.619  11.956   6.610 -1.8837 -0.2304  2.7082
   35ZrCpx    H 3644   3.531  11.668   6.569 -1.2467  1.2016  1.7249
   35ZrCpx    H 3645   3.540  11.773   6.426 -0.9984  1.3107  0.1874
   35ZrCpx    H 3646   3.358  11.798   6.664  1.5549 -0.9624 -0.0316
   35ZrCpx    H 3647   3.315  11.752   6.513 -0.4129  1.5966 -0.1038
   35ZrCpx    H 3648   3.258  12.007   6.567  0.8521 -0.9331 -0.0849
   35ZrCpx    H 3649   3.344  11.984   6.417 -0.1100 -1.3589 -0.0247
   35ZrCpx    H 3650   3.428  12.037   6.559  2.4444 -1.6312 -0.4525
   35ZrCpx    H 3651   3.826  11.398   6.611  4.7281  0.6701  0.3225
   35ZrCpx    H 3652   3.905  11.479   6.728 -1.5404  1.5216  3.4972
   35ZrCpx    H 3653   3.750  11.368   6.913 -2.2693  0.7603 -0.0463
   35ZrCpx    H 3654   3.854  11.268   6.824 -0.1772  0.3920 -1.1580
   35ZrCpx    H 3655   3.642  11.152   6.846  2.1296  0.4109  0.4907
   35ZrCpx    H 3656   3.673  11.187   6.670  0.2412  2.8207 -0.9881
   35ZrCpx    H 3657   3.484  11.342   6.847  0.3112  0.1726 -0.3118
   35ZrCpx    H 3658   3.446  11.232   6.707 -2.7157  2.3300 -1.0420
   35ZrCpx    H 3659   3.536  11.382   6.687  1.1492 -0.1054  0.2813
   35ZrCpx    N 3660   3.733  11.594   7.208  0.1293 -0.3706  0.0959
   35ZrCpx    O 3661   3.685  11.672   7.284  0.0546 -0.4569  0.3007
   35ZrCpx    O 3662   3.777  11.493   7.252 -0.1549  0.4880 -0.5870
   35ZrCpx    O 3663   3.781  11.633   7.104 -0.1145  0.6851 -0.0953
   35ZrCpx    N 3664   3.438  11.839   7.248 -0.6324  0.0903 -0.3281
   35ZrCpx    O 3665   3.435  11.916   7.346  0.0882 -0.5307  0.0568
   35ZrCpx    O 3666   3.440  11.717   7.274  0.1151  0.2271 -0.2067
   35ZrCpx    O 3667   3.430  11.889   7.141  0.1712  0.0790  0.0572
   35ZrCpx    N 3668   3.720  11.868   7.080 -0.0396 -0.5308  0.3643
   35ZrCpx    O 3669   3.837  11.870   7.063  0.3864  0.2881 -0.6445
   35ZrCpx    O 3670   3.653  11.887   6.987 -0.0689  0.5731 -0.4929
   35ZrCpx    O 3671   3.679  11.887   7.195  0.4683  0.6815  0.0015
   35ZrCpx    N 3672   3.430  11.671   6.950  0.5547 -0.3148 -0.2969
   35ZrCpx    O 3673   3.360  11.649   7.040  0.0679  0.6666  0.1234
   35ZrCpx    O 3674   3.443  11.786   6.929 -0.8367  0.0730 -0.2026
   35ZrCpx    O 3675   3.421  11.598   6.854 -0.2979 -0.5407 -0.8662
   36ZrCpx   Zr 3676  11.845   3.956   4.584 -0.1135  0.2296 -0.0029
   36ZrCpx    P 3677  11.550   3.924   4.681  0.0111  0.4659 -0.1167
   36ZrCpx   OS 3678  11.511   3.760   4.645  0.0669 -1.1165  0.3729
   36ZrCpx   OS 3679  11.484   4.008   4.553 -0.0955 -0.3463 -0.1395
   36ZrCpx   OS 3680  11.443   3.963   4.808  0.6622 -0.0826 -0.1557
   36ZrCpx   O2 3681  11.681   3.955   4.727  0.4051  0.2989  0.2473
   36ZrCpx    C 3682  11.524   3.655   4.739  0.5350  0.7457 -0.4027
   36ZrCpx    C 3683  11.443   3.678   4.862 -0.4267 -0.2885 -0.6641
   36ZrCpx    C 3684  11.419   3.554   4.948  0.6532 -0.0356 -0.1366
   36ZrCpx    C 3685  11.304   3.582   5.043 -0.5902  0.3142 -0.5105
   36ZrCpx    C 3686  11.356   3.964   4.511 -1.2450 -1.2936  0.5397
   36ZrCpx    C 3687  11.376   3.853   4.406  0.0786  0.1131 -1.7497
   36ZrCpx    C 3688  11.253   3.827   4.310  0.2176  0.8911 -1.0373
   36ZrCpx    C 3689  11.262   3.722   4.198  0.9008 -0.1570 -0.5419
   36ZrCpx    C 3690  11.421   4.093   4.861 -0.0391  0.5187 -0.7318
   36ZrCpx    C 3691  11.322   4.173   4.780 -0.1356  0.7996  0.3690
   36ZrCpx    C 3692  11.312   4.315   4.821 -0.1022 -0.5016 -0.6079
   36ZrCpx    C 3693  11.229   4.393   4.723  0.2222 -0.1338  0.1179
   36ZrCpx    H 3694  11.491   3.565   4.687 -0.4538  0.2552  1.0412
   36ZrCpx    H 3695  11.630   3.652   4.763  0.7786 -0.4090 -1.5671
   36ZrCpx    H 3696  11.348   3.721   4.831 -0.3318  0.4621  0.0666
   36ZrCpx    H 3697  11.492   3.752   4.926  0.3345  1.4469 -3.1727
   36ZrCpx    H 3698  11.403   3.464   4.889 -2.0946  0.9230 -0.9529
   36ZrCpx    H 3699  11.501   3.529   5.015  0.1754 -0.7695  0.1956
   36ZrCpx    H 3700  11.301   3.520   5.133  1.7139  0.6805 -0.1510
   36ZrCpx    H 3701  11.204   3.567   5.001 -0.8883 -0.4323  0.4403
   36ZrCpx    H 3702  11.308   3.687   5.069 -0.5152  1.1208 -3.5548
   36ZrCpx    H 3703  11.313   4.057   4.471 -2.5275 -1.8656  0.5529
   36ZrCpx    H 3704  11.294   3.944   4.599 -0.4889 -1.1875  1.0969
   36ZrCpx    H 3705  11.396   3.760   4.459 -0.3880  0.5930 -0.7169
   36ZrCpx    H 3706  11.455   3.886   4.338 -0.6066  1.8991 -1.6893
   36ZrCpx    H 3707  11.172   3.793   4.375  1.4464 -1.7848 -0.8330
   36ZrCpx    H 3708  11.221   3.927   4.282 -0.4962  0.2385 -2.5861
   36ZrCpx    H 3709  11.355   3.746   4.146  1.9987 -1.1576  0.9209
   36ZrCpx    H 3710  11.177   3.744   4.134  1.3321 -0.8009 -1.3422
   36ZrCpx    H 3711  11.274   3.623   4.243 -1.0243  1.1408  3.0488
   36ZrCpx    H 3712  11.509   4.152   4.885  0.0386 -0.5370  1.6783
   36ZrCpx    H 3713  11.380   4.076   4.960  1.8783 -0.1007 -0.0338
   36ZrCpx    H 3714  11.336   4.164   4.673  0.4438  3.7778  0.1752
   36ZrCpx    H 3715  11.227   4.120   4.794 -0.7883  1.5469 -1.1712
   36ZrCpx    H 3716  11.414   4.355   4.824 -0.8627  1.4024  0.9786
   36ZrCpx    H 3717  11.280   4.313   4.925  1.5283 -0.2927 -0.0782
   36ZrCpx    H 3718  11.250   4.499   4.729 -0.6550  0.0200  0.6494
   36ZrCpx    H 3719  11.121   4.399   4.740  0.2264 -1.2902  0.6371
   36ZrCpx    H 3720  11.246   4.367   4.619 -0.9488  2.0371 -0.6572
   36ZrCpx    P 3721  12.076   3.985   4.819  0.4758 -0.0760  0.0224
   36ZrCpx   OS 3722  12.090   3.939   4.984  0.0352 -0.3059 -0.0257
   36ZrCpx   OS 3723  12.104   4.149   4.807 -0.6350 -0.0162 -0.1010
   36ZrCpx   OS 3724  12.175   3.886   4.730 -0.3627 -0.2018  0.9103
   36ZrCpx   O2 3725  11.938   3.975   4.777 -0.0073  0.2262 -0.1627
   36ZrCpx    C 3726  12.002   3.842   5.035 -0.0101 -0.8556 -0.6077
   36ZrCpx    C 3727  12.044   3.810   5.175  0.2575 -0.4960 -0.3019
   36ZrCpx    C 3728  12.012   3.922   5.272  0.6169 -0.5003 -0.8670
   36ZrCpx    C 3729  12.126   4.001   5.335 -0.2568 -0.3538 -0.0183
   36ZrCpx    C 3730  12.221   4.218   4.862  0.1064  0.7762 -0.6551
   36ZrCpx    C 3731  12.341   4.233   4.768  0.5573 -0.1320 -1.2494
   36ZrCpx    C 3732  12.320   4.346   4.663 -0.1976  0.1351 -0.4655
   36ZrCpx    C 3733  12.402   4.335   4.534  0.2238 -0.0161 -0.5791
   36ZrCpx    C 3734  12.308   3.851   4.773 -0.5257 -0.4311  0.5697
   36ZrCpx    C 3735  12.337   3.703   4.745  0.8298  0.8749  0.3435
   36ZrCpx    C 3736  12.482   3.668   4.767  0.6253  0.2555  0.0720
   36ZrCpx    C 3737  12.515   3.535   4.698 -0.1083 -0.0603 -0.1438
   36ZrCpx    H 3738  11.998   3.749   4.979 -2.0043 -1.3111  0.2451
   36ZrCpx    H 3739  11.903   3.886   5.034  1.0062  1.7107  2.6155
   36ZrCpx    H 3740  11.988   3.719   5.200  0.1597 -0.6114 -0.9428
   36ZrCpx    H 3741  12.149   3.781   5.173  0.5915  0.6135  0.6672
   36ZrCpx    H 3742  11.939   3.998   5.246  0.3645 -0.1407  0.8436
   36ZrCpx    H 3743  11.966   3.874   5.358 -2.0365  3.7097  0.1817
   36ZrCpx    H 3744  12.086   4.054   5.422 -1.0814  0.6946 -1.0172
   36ZrCpx    H 3745  12.169   4.078   5.271  0.0716 -1.3733 -1.0259
   36ZrCpx    H 3746  12.195   3.932   5.383 -1.2331 -0.3113  1.4827
   36ZrCpx    H 3747  12.254   4.149   4.939 -2.7382 -0.8368 -0.8019
   36ZrCpx    H 3748  12.178   4.313   4.893  1.3451  1.0178  0.3219
   36ZrCpx    H 3749  12.437   4.236   4.819 -0.1714  0.8910  0.1016
   36ZrCpx    H 3750  12.348   4.135   4.722  3.7474  0.5726 -2.3648
   36ZrCpx    H 3751  12.334   4.445   4.707 -1.3956 -0.3631  1.0837
   36ZrCpx    H 3752  12.219   4.358   4.624 -0.6942  2.3263  1.3843
   36ZrCpx    H 3753  12.371   4.240   4.491  1.4541 -0.9281  0.5094
   36ZrCpx    H 3754  12.511   4.330   4.536  0.2348  0.3779 -0.0388
   36ZrCpx    H 3755  12.367   4.422   4.479  0.5449  1.2888  1.2282
   36ZrCpx    H 3756  12.373   3.920   4.720 -1.1647  1.5323  2.2738
   36ZrCpx    H 3757  12.317   3.866   4.880  0.4481 -2.0457  0.7378
   36ZrCpx    H 3758  12.269   3.653   4.814 -0.6634 -1.7664 -2.9309
   36ZrCpx    H 3759  12.298   3.674   4.648 -1.7791 -0.9052  1.8775
   36ZrCpx    H 3760  12.548   3.744   4.725 -0.4739  0.9356 -0.4455
   36ZrCpx    H 3761  12.506   3.670   4.873 -1.1204  1.2846  0.4664
   36ZrCpx    H 3762  12.445   3.460   4.734 -0.7151  0.1616 -0.8415
   36ZrCpx    H 3763  12.608   3.493   4.736  0.3262 -1.4528 -2.6084
   36ZrCpx    H 3764  12.508   3.546   4.589  2.5952  0.1170 -0.3447
   36ZrCpx    N 3765  11.737   4.169   4.624 -0.1995 -0.3185 -0.0275
   36ZrCpx    O 3766  11.716   4.131   4.510 -1.0934  0.3591 -0.1471
   36ZrCpx    O 3767  11.654   4.237   4.680  0.3127  0.5492 -0.7574
   36ZrCpx    O 3768  11.840   4.157   4.680  0.0987 -0.5679 -0.1490
   36ZrCpx    N 3769  11.783   3.907   4.377  0.0330 -0.4470 -0.2086
   36ZrCpx    O 3770  11.751   3.948   4.265 -0.2853 -0.2175  0.6548
   36ZrCpx    O 3771  11.684   3.885   4.444  0.0978 -0.6709  0.5846
   36ZrCpx    O 3772  11.886   3.836   4.388 -0.0489 -0.7812 -0.0889
   36ZrCpx    N 3773  11.998   4.091   4.509  0.2547  0.6652  0.0164
   36ZrCpx    O 3774  12.039   4.202   4.545  0.6650  0.3761  0.3472
   36ZrCpx    O 3775  12.062   3.992   4.525 -0.4635 -0.0980  0.0624
   36ZrCpx    O 3776  11.921   4.099   4.416  0.3472  0.1486  0.0925
   36ZrCpx    N 3777  11.864   3.774   4.667 -0.0342 -0.6899  0.2967
   36ZrCpx    O 3778  11.784   3.741   4.605  0.9039  1.0306  0.7244
   36ZrCpx    O 3779  11.871   3.728   4.777 -0.4150 -0.0491  0.1675
   36ZrCpx    O 3780  11.966   3.786   4.613  0.5775 -0.6762 -0.2253
   37ZrCpx   Zr 3781   1.530   3.266   5.028  0.2379 -0.1200 -0.1812
   37ZrCpx    P 3782   1.602   3.324   5.326  0.4883  0.0891 -0.1000
   37ZrCpx   OS 3783   1.707   3.190   5.353  0.4384 -0.0529  0.3840
   37ZrCpx   OS 3784   1.449   3.307   5.384  0.3705 -0.6515 -0.2183
   37ZrCpx   OS 3785   1.689   3.445   5.414 -0.0684 -0.5144 -0.4722
   37ZrCpx   O2 3786   1.600   3.368   5.192  0.0892  0.2335  0.3498
   37ZrCpx    C 3787   1.751   3.154   5.490  0.4654 -0.0526  0.2794
   37ZrCpx    C 3788   1.683   3.026   5.534  0.1582 -0.1621 -0.3037
   37ZrCpx    C 3789   1.734   2.973   5.673 -0.3037 -0.3152 -0.1689
   37ZrCpx    C 3790   1.690   3.062   5.786 -0.8564 -0.3054 -0.3416
   37ZrCpx    C 3791   1.407   3.304   5.514  0.5832 -0.1953  0.5949
   37ZrCpx    C 3792   1.284   3.389   5.524 -0.8036  0.0950 -0.3194
   37ZrCpx    C 3793   1.158   3.314   5.493 -0.0604  0.1195 -0.0448
   37ZrCpx    C 3794   1.031   3.403   5.495  0.2896 -0.2453  0.3491
   37ZrCpx    C 3795   1.664   3.591   5.415  0.0809  0.0087 -0.4246
   37ZrCpx    C 3796   1.726   3.642   5.278  0.0915  0.7494 -0.7440
   37ZrCpx    C 3797   1.876   3.642   5.293  0.3598  0.3782 -0.0646
   37ZrCpx    C 3798   1.948   3.777   5.314 -0.4642  0.2666  0.1095
   37ZrCpx    H 3799   1.859   3.141   5.498  0.7342  0.8247 -1.5797
   37ZrCpx    H 3800   1.728   3.234   5.560 -1.1484 -0.5268  0.2983
   37ZrCpx    H 3801   1.695   2.955   5.452  1.2273 -1.6122  1.0649
   37ZrCpx    H 3802   1.575   3.044   5.530  0.3324  1.0467  0.1901
   37ZrCpx    H 3803   1.701   2.869   5.682  0.8902 -0.8439 -1.6906
   37ZrCpx    H 3804   1.843   2.965   5.674 -0.1715  1.4062 -0.4804
   37ZrCpx    H 3805   1.738   3.159   5.796  0.3402 -1.1150  2.1447
   37ZrCpx    H 3806   1.726   3.019   5.880 -2.0476 -0.3483  0.1049
   37ZrCpx    H 3807   1.583   3.078   5.796 -0.7578 -0.4170  0.9860
   37ZrCpx    H 3808   1.488   3.340   5.577  0.2870 -0.5003  1.1465
   37ZrCpx    H 3809   1.393   3.200   5.543  1.0257 -0.1795  0.8560
   37ZrCpx    H 3810   1.283   3.471   5.452 -3.2395 -0.7509 -1.2697
   37ZrCpx    H 3811   1.287   3.437   5.622  0.2651  1.4923 -0.9997
   37ZrCpx    H 3812   1.175   3.262   5.399 -1.9059 -1.0862  0.2414
   37ZrCpx    H 3813   1.150   3.238   5.572 -2.1918  1.9657  1.5901
   37ZrCpx    H 3814   1.025   3.456   5.590 -0.8334 -2.3016  1.4682
   37ZrCpx    H 3815   0.937   3.353   5.471  0.7459 -1.0717  0.2619
   37ZrCpx    H 3816   1.048   3.483   5.423  3.3670 -0.9455  0.2389
   37ZrCpx    H 3817   1.696   3.639   5.507 -0.2347  0.7202 -0.6828
   37ZrCpx    H 3818   1.557   3.610   5.415  0.0294 -0.2474 -1.2215
   37ZrCpx    H 3819   1.694   3.585   5.191 -1.1481  0.4241 -0.0869
   37ZrCpx    H 3820   1.694   3.746   5.266 -0.9515  1.0193  3.7947
   37ZrCpx    H 3821   1.925   3.604   5.203 -0.6625 -0.7634 -0.1624
   37ZrCpx    H 3822   1.911   3.567   5.363  1.3317 -1.7035 -2.6832
   37ZrCpx    H 3823   1.945   3.828   5.411 -0.5921  0.9380 -0.2445
   37ZrCpx    H 3824   1.907   3.855   5.250 -0.8131  0.2256  0.2795
   37ZrCpx    H 3825   2.051   3.762   5.284 -0.6522  1.2927 -1.0714
   37ZrCpx    P 3826   1.666   3.475   4.829  0.3944  0.0371  0.1956
   37ZrCpx   OS 3827   1.687   3.354   4.713  0.4457  0.0170  0.6072
   37ZrCpx   OS 3828   1.787   3.591   4.832  0.1975  0.5294 -0.1879
   37ZrCpx   OS 3829   1.528   3.556   4.778 -0.5412  0.3175 -0.6321
   37ZrCpx   O2 3830   1.654   3.421   4.958  0.3937 -0.1316  0.1235
   37ZrCpx    C 3831   1.681   3.378   4.576  0.4465 -0.5641  1.1516
   37ZrCpx    C 3832   1.549   3.315   4.533 -0.2157  0.0742 -0.1272
   37ZrCpx    C 3833   1.529   3.289   4.381 -0.5760  0.5894  0.2258
   37ZrCpx    C 3834   1.521   3.417   4.297 -0.4220  0.3458  0.1394
   37ZrCpx    C 3835   1.911   3.553   4.877 -0.6909  0.0069 -0.1964
   37ZrCpx    C 3836   1.996   3.472   4.772 -0.6033  0.3057 -0.0680
   37ZrCpx    C 3837   2.010   3.558   4.649 -0.0270 -0.0408  0.0452
   37ZrCpx    C 3838   2.084   3.485   4.539 -0.7493 -0.1474 -0.1575
   37ZrCpx    C 3839   1.489   3.685   4.809  0.2104 -0.5763 -0.5628
   37ZrCpx    C 3840   1.557   3.763   4.920  0.3027  0.7656 -0.3007
   37ZrCpx    C 3841   1.512   3.909   4.923  0.9562  0.1986  0.2293
   37ZrCpx    C 3842   1.575   3.980   4.809 -0.1573 -0.3277 -0.0612
   37ZrCpx    H 3843   1.689   3.484   4.551  0.5184 -0.4398  1.7007
   37ZrCpx    H 3844   1.770   3.330   4.535 -0.6892  0.2808 -2.5411
   37ZrCpx    H 3845   1.540   3.216   4.578 -0.4054  0.2522  0.2196
   37ZrCpx    H 3846   1.472   3.382   4.570  0.0149  0.2747 -0.0054
   37ZrCpx    H 3847   1.444   3.228   4.352  0.4016  0.3194 -2.1944
   37ZrCpx    H 3848   1.624   3.250   4.345 -0.7009  0.8953 -0.4537
   37ZrCpx    H 3849   1.597   3.483   4.338 -0.0115  0.0291 -0.1104
   37ZrCpx    H 3850   1.529   3.401   4.190  1.3207  0.0090  0.3149
   37ZrCpx    H 3851   1.432   3.480   4.304  1.3161  2.6620  2.5011
   37ZrCpx    H 3852   1.901   3.490   4.966 -1.5865 -1.5925 -1.3979
   37ZrCpx    H 3853   1.960   3.647   4.902 -0.2499  0.0667 -1.2584
   37ZrCpx    H 3854   1.952   3.373   4.758 -0.4456  0.2051  0.1467
   37ZrCpx    H 3855   2.093   3.444   4.813  1.0855  0.4433 -3.7750
   37ZrCpx    H 3856   1.911   3.591   4.616 -0.3208  0.5605  1.5184
   37ZrCpx    H 3857   2.075   3.641   4.679  0.5181 -1.4734  2.9803
   37ZrCpx    H 3858   2.029   3.398   4.506  0.3598 -0.7858 -0.3322
   37ZrCpx    H 3859   2.178   3.447   4.580 -0.0265  0.6176 -1.0879
   37ZrCpx    H 3860   2.100   3.544   4.449  1.4352  0.2582  0.4596
   37ZrCpx    H 3861   1.507   3.737   4.716 -1.6812 -2.2556 -1.9204
   37ZrCpx    H 3862   1.381   3.696   4.820  0.4530  2.0343 -0.5327
   37ZrCpx    H 3863   1.664   3.770   4.904  0.4024 -2.0544 -0.9860
   37ZrCpx    H 3864   1.546   3.701   5.009  0.0599 -2.1407 -2.2891
   37ZrCpx    H 3865   1.404   3.911   4.910  0.9109  1.8119  0.7636
   37ZrCpx    H 3866   1.532   3.950   5.022  0.6159  1.7575 -0.3318
   37ZrCpx    H 3867   1.537   3.944   4.713  0.6658 -3.2392  0.6460
   37ZrCpx    H 3868   1.683   3.980   4.816 -0.0009  4.1527 -1.2132
   37ZrCpx    H 3869   1.553   4.086   4.819  0.3654  0.0621 -2.6077
   37ZrCpx    N 3870   1.379   3.446   5.112 -0.0289  0.7416  0.2200
   37ZrCpx    O 3871   1.338   3.331   5.145 -0.2261 -1.0971  0.4897
   37ZrCpx    O 3872   1.377   3.536   5.194 -0.6993 -0.8093 -0.1493
   37ZrCpx    O 3873   1.431   3.468   5.003 -0.3649  0.1696  0.1563
   37ZrCpx    N 3874   1.422   3.074   5.089 -0.2244 -0.4451  0.1281
   37ZrCpx    O 3875   1.327   3.005   5.113  0.0975  0.3970 -0.4851
   37ZrCpx    O 3876   1.472   3.131   5.184  0.8741  0.5534  0.3299
   37ZrCpx    O 3877   1.490   3.042   4.988  0.1916  1.3085  0.7095
   37ZrCpx    N 3878   1.381   3.287   4.854  0.7120 -0.6553  0.4694
   37ZrCpx    O 3879   1.323   3.376   4.785  0.1300 -0.1575 -0.0410
   37ZrCpx    O 3880   1.475   3.244   4.809  0.1329  1.0955  0.0733
   37ZrCpx    O 3881   1.320   3.238   4.941  0.0637  0.8757 -0.0781
   37ZrCpx    N 3882   1.731   3.203   5.006  1.1045  0.4243 -0.2940
   37ZrCpx    O 3883   1.707   3.150   5.105  0.5306  0.3955  0.0692
   37ZrCpx    O 3884   1.841   3.251   4.995 -0.7144 -0.0959  0.2577
   37ZrCpx    O 3885   1.671   3.173   4.915 -0.2153  0.1578  0.0018
   38ZrCpx   Zr 3886   5.847   2.673   8.600  0.0212  0.3385  0.0792
   38ZrCpx    P 3887   5.811   2.682   8.285  0.0088 -0.1746  0.3314
   38ZrCpx   OS 3888   5.646   2.647   8.270 -0.2153 -0.2477 -0.5410
   38ZrCpx   OS 3889   5.925   2.557   8.248  0.3161 -0.3154  0.2654
   38ZrCpx   OS 3890   5.821   2.797   8.168  0.6374 -0.7105 -0.3855
   38ZrCpx   O2 3891   5.839   2.758   8.407 -0.3524 -0.0481 -0.0615
   38ZrCpx    C 3892   5.573   2.631   8.144 -0.0559 -0.2020 -0.5682
   38ZrCpx    C 3893   5.659   2.546   8.045 -0.9926 -0.5143 -0.0578
   38ZrCpx    C 3894   5.577   2.482   7.936 -0.6265  0.3340  0.1669
   38ZrCpx    C 3895   5.659   2.402   7.828 -0.4752  0.1526 -0.6717
   38ZrCpx    C 3896   6.016   2.552   8.143 -0.1233 -0.4518 -1.1133
   38ZrCpx    C 3897   6.020   2.414   8.097  0.1424  0.7846  0.6245
   38ZrCpx    C 3898   6.148   2.379   8.020  0.3006  0.3645  0.8008
   38ZrCpx    C 3899   6.158   2.227   7.995  0.2489 -0.1057 -0.0485
   38ZrCpx    C 3900   5.813   2.945   8.197  0.2749 -0.2480  0.3619
   38ZrCpx    C 3901   5.673   2.982   8.257  0.0185 -0.1003  0.4586
   38ZrCpx    C 3902   5.608   3.106   8.195  1.0123 -0.5809 -0.5727
   38ZrCpx    C 3903   5.700   3.225   8.178 -0.0533  0.5151  0.3749
   38ZrCpx    H 3904   5.475   2.588   8.162 -0.8449  1.1525 -1.5833
   38ZrCpx    H 3905   5.542   2.726   8.101  0.4918  0.3855  0.3060
   38ZrCpx    H 3906   5.731   2.614   7.999  1.1124 -1.9285  1.0659
   38ZrCpx    H 3907   5.715   2.475   8.105 -0.6861  0.7272  1.1628
   38ZrCpx    H 3908   5.508   2.411   7.982  0.0139  0.0123  0.6458
   38ZrCpx    H 3909   5.526   2.561   7.882  2.6288  0.8794 -2.2845
   38ZrCpx    H 3910   5.732   2.467   7.778 -1.3625  0.8880 -1.0204
   38ZrCpx    H 3911   5.594   2.358   7.754 -1.2765 -1.3709  0.9231
   38ZrCpx    H 3912   5.721   2.321   7.867 -2.2118  0.1069  2.0906
   38ZrCpx    H 3913   6.111   2.600   8.167 -0.8114  0.3463  0.1024
   38ZrCpx    H 3914   5.986   2.619   8.063 -0.9889  1.0053  0.4165
   38ZrCpx    H 3915   5.929   2.387   8.044  0.5453 -1.9192  1.2063
   38ZrCpx    H 3916   6.011   2.350   8.185 -1.0501 -0.7963 -0.6148
   38ZrCpx    H 3917   6.165   2.442   7.933  2.4383  1.1104  1.7116
   38ZrCpx    H 3918   6.235   2.410   8.079  2.5394 -3.6431 -0.2132
   38ZrCpx    H 3919   6.244   2.200   7.934 -0.1050 -0.7221 -0.2791
   38ZrCpx    H 3920   6.070   2.183   7.948  0.7930 -2.1409  0.8211
   38ZrCpx    H 3921   6.162   2.174   8.089  0.2087 -1.3350 -0.7296
   38ZrCpx    H 3922   5.847   3.011   8.117 -0.3555  2.5800  2.3587
   38ZrCpx    H 3923   5.884   2.967   8.276 -0.7045 -1.7592  1.6863
   38ZrCpx    H 3924   5.599   2.902   8.261  0.7519 -0.8492 -0.7840
   38ZrCpx    H 3925   5.685   3.002   8.364 -0.8582  0.1889  0.5072
   38ZrCpx    H 3926   5.520   3.134   8.253  2.6282 -0.6933  2.0095
   38ZrCpx    H 3927   5.566   3.082   8.097 -3.5432 -2.0238  1.5926
   38ZrCpx    H 3928   5.762   3.200   8.092  0.1344 -1.1673  0.9964
   38ZrCpx    H 3929   5.765   3.255   8.261 -0.3105 -0.5856  0.9802
   38ZrCpx    H 3930   5.646   3.316   8.152 -0.0817  0.8570  1.5956
   38ZrCpx    P 3931   5.837   2.954   8.740 -0.1969  0.2687 -0.0244
   38ZrCpx   OS 3932   5.845   3.116   8.695  0.2308 -0.3053 -0.2137
   38ZrCpx   OS 3933   5.978   2.916   8.822  0.2549  0.1740  1.1039
   38ZrCpx   OS 3934   5.699   2.921   8.836  0.0031 -0.1023 -0.2688
   38ZrCpx   O2 3935   5.828   2.880   8.622 -0.5591  0.1193  0.0406
   38ZrCpx    C 3936   5.896   3.146   8.565 -0.5262  0.0060 -0.3597
   38ZrCpx    C 3937   6.050   3.152   8.544  0.3085  0.0590 -0.1774
   38ZrCpx    C 3938   6.095   3.176   8.398 -0.2939 -0.1514  0.4013
   38ZrCpx    C 3939   6.248   3.150   8.383 -0.0049 -0.2668  0.0437
   38ZrCpx    C 3940   6.020   2.973   8.947  0.6010 -1.1044 -0.1740
   38ZrCpx    C 3941   6.029   3.127   8.959 -0.3163 -0.5344  0.0517
   38ZrCpx    C 3942   6.107   3.172   9.088 -0.4446  0.1620  0.6118
   38ZrCpx    C 3943   6.252   3.163   9.070  0.1280 -0.0152  0.0952
   38ZrCpx    C 3944   5.645   2.986   8.949 -0.0364 -0.5230  0.5167
   38ZrCpx    C 3945   5.529   3.072   8.907  0.4949  0.5364 -0.9784
   38ZrCpx    C 3946   5.471   3.169   9.016  0.1263 -0.3027  0.1170
   38ZrCpx    C 3947   5.581   3.274   9.054 -0.0365  0.3783 -0.4681
   38ZrCpx    H 3948   5.849   3.083   8.490 -0.8973  1.4794 -1.4050
   38ZrCpx    H 3949   5.867   3.248   8.540 -1.3859  0.1780  1.3318
   38ZrCpx    H 3950   6.097   3.221   8.613  2.1018 -1.1810 -0.1045
   38ZrCpx    H 3951   6.086   3.051   8.565  0.1440  0.4439  2.0780
   38ZrCpx    H 3952   6.079   3.278   8.362 -1.2738 -0.2324  0.5849
   38ZrCpx    H 3953   6.032   3.119   8.331 -0.6956 -0.3448  0.9433
   38ZrCpx    H 3954   6.308   3.206   8.454  0.3138 -0.9193  0.2907
   38ZrCpx    H 3955   6.274   3.201   8.291 -1.7926  0.6316  0.0200
   38ZrCpx    H 3956   6.267   3.043   8.374 -2.0085 -0.6416 -0.1888
   38ZrCpx    H 3957   6.121   2.937   8.963  0.7301 -0.0996  1.4202
   38ZrCpx    H 3958   5.947   2.929   9.015  1.7142 -2.3791  0.2130
   38ZrCpx    H 3959   5.926   3.161   8.959 -0.7780 -1.9042  0.5071
   38ZrCpx    H 3960   6.081   3.167   8.872 -1.5174 -0.1760 -0.5128
   38ZrCpx    H 3961   6.079   3.102   9.168 -0.1361 -0.2589  0.3548
   38ZrCpx    H 3962   6.070   3.272   9.108 -0.1976  0.6590 -1.3380
   38ZrCpx    H 3963   6.278   3.058   9.079 -2.1902 -0.5523  1.0596
   38ZrCpx    H 3964   6.298   3.221   9.150 -0.3193  2.9153 -1.7105
   38ZrCpx    H 3965   6.293   3.217   8.985  0.0278  1.7463  1.1353
   38ZrCpx    H 3966   5.612   2.905   9.013  0.0538 -2.5453 -1.9236
   38ZrCpx    H 3967   5.713   3.045   9.010  0.7856 -1.2222  0.2891
   38ZrCpx    H 3968   5.558   3.130   8.819 -0.2477  0.5355 -1.2288
   38ZrCpx    H 3969   5.450   3.011   8.863 -0.1157  1.2544 -0.8747
   38ZrCpx    H 3970   5.383   3.224   8.983  0.6825  1.0423  0.8551
   38ZrCpx    H 3971   5.430   3.104   9.094  1.3077  0.9672  1.8355
   38ZrCpx    H 3972   5.552   3.312   9.151  1.1597 -1.3064  0.5775
   38ZrCpx    H 3973   5.588   3.349   8.974 -2.7991 -0.2985 -1.4057
   38ZrCpx    H 3974   5.684   3.243   9.071  0.1172  1.4744  0.6553
   38ZrCpx    N 3975   6.050   2.716   8.505 -0.1035  0.8666 -0.2719
   38ZrCpx    O 3976   6.036   2.599   8.501  0.3437 -0.4847  0.6993
   38ZrCpx    O 3977   6.118   2.770   8.411 -0.5931  0.4812  0.0988
   38ZrCpx    O 3978   6.043   2.774   8.608 -0.2096 -0.8755 -0.4358
   38ZrCpx    N 3979   5.823   2.443   8.590 -0.1790 -0.3419  1.0896
   38ZrCpx    O 3980   5.885   2.340   8.597  0.3401  0.3150  0.3224
   38ZrCpx    O 3981   5.807   2.495   8.480  0.8056 -0.0839  0.2378
   38ZrCpx    O 3982   5.737   2.477   8.682  0.3566  0.0175  0.2712
   38ZrCpx    N 3983   5.980   2.630   8.799  0.3468  0.3358  1.1867
   38ZrCpx    O 3984   6.075   2.661   8.865  0.6735 -0.0146  0.4463
   38ZrCpx    O 3985   5.867   2.681   8.829 -0.1449  0.5866 -0.1834
   38ZrCpx    O 3986   6.001   2.547   8.717  0.8017 -0.5719 -0.6604
   38ZrCpx    N 3987   5.632   2.737   8.596 -0.2259  0.4163 -1.0870
   38ZrCpx    O 3988   5.639   2.662   8.514  0.8485  0.2091 -0.4044
   38ZrCpx    O 3989   5.583   2.849   8.575 -0.0326  0.1577 -0.7659
   38ZrCpx    O 3990   5.659   2.701   8.705 -0.2918  0.6258 -0.0924
   39ZrCpx   Zr 3991   5.168  12.479   3.433 -0.0948 -0.0866 -0.0307
   39ZrCpx    P 3992   4.884  12.530   3.538 -0.0791  0.1373 -0.1021
   39ZrCpx   OS 3993   4.831  12.372   3.539 -0.1551  0.2700 -0.6648
   39ZrCpx   OS 3994   4.838  12.613   3.401  0.6299 -0.4051 -0.6631
   39ZrCpx   OS 3995   4.787  12.618   3.648 -0.2306  0.6700 -0.9236
   39ZrCpx   O2 3996   5.026  12.552   3.571 -0.1947 -0.4889 -0.3046
   39ZrCpx    C 3997   4.788  12.303   3.654 -0.1616  0.2633 -0.7746
   39ZrCpx    C 3998   4.836  12.360   3.784 -0.3410  0.7585  0.1491
   39ZrCpx    C 3999   4.824  12.261   3.900  0.0974 -0.4385 -0.4106
   39ZrCpx    C 4000   4.847  12.318   4.040  0.0071  0.1358  0.4574
   39ZrCpx    C 4001   4.707  12.622   3.345 -0.2703 -0.7934 -0.0468
   39ZrCpx    C 4002   4.680  12.506   3.249  0.2510 -0.1333  0.3175
   39ZrCpx    C 4003   4.535  12.519   3.205  0.5411 -0.2689 -0.0717
   39ZrCpx    C 4004   4.478  12.407   3.114 -0.2593  0.6680  0.2884
   39ZrCpx    C 4005   4.829  12.747   3.695 -0.3427  0.6120 -0.3448
   39ZrCpx    C 4006   4.963  12.752   3.768 -0.3497 -0.0308  0.1495
   39ZrCpx    C 4007   4.985  12.886   3.843 -0.1820  0.1999  0.8515
   39ZrCpx    C 4008   5.129  12.912   3.895  0.1587 -0.2991 -0.0174
   39ZrCpx    H 4009   4.684  12.273   3.651 -0.0323 -0.4444  1.1628
   39ZrCpx    H 4010   4.847  12.211   3.643 -1.0023 -0.1452 -1.9422
   39ZrCpx    H 4011   4.769  12.444   3.802 -2.9848 -1.0889 -0.7629
   39ZrCpx    H 4012   4.939  12.388   3.762 -0.6328  0.2218 -1.9615
   39ZrCpx    H 4013   4.733  12.204   3.884 -1.4203  1.7906  0.1833
   39ZrCpx    H 4014   4.899  12.182   3.888  1.5515  0.3788  2.7313
   39ZrCpx    H 4015   4.825  12.245   4.118 -1.3500  0.0046 -0.0392
   39ZrCpx    H 4016   4.772  12.395   4.052  0.4583  0.5020  0.9704
   39ZrCpx    H 4017   4.950  12.352   4.053  0.4512 -0.0322 -2.4240
   39ZrCpx    H 4018   4.720  12.715   3.290 -1.8650  0.3294  1.3902
   39ZrCpx    H 4019   4.626  12.645   3.415  1.9518 -1.0592  2.6894
   39ZrCpx    H 4020   4.747  12.524   3.165 -0.1361  3.0915  0.6274
   39ZrCpx    H 4021   4.697  12.407   3.291 -0.0139  0.6692  2.3368
   39ZrCpx    H 4022   4.477  12.534   3.296  0.5610 -2.5615  0.3474
   39ZrCpx    H 4023   4.525  12.602   3.135 -0.4396 -1.5508 -1.4790
   39ZrCpx    H 4024   4.474  12.313   3.171  1.8628  0.3018 -0.1416
   39ZrCpx    H 4025   4.546  12.392   3.031 -0.2752  1.5906  0.1149
   39ZrCpx    H 4026   4.376  12.420   3.077  0.5455  0.0737 -2.1992
   39ZrCpx    H 4027   4.828  12.815   3.609  2.1970  0.7693 -0.2648
   39ZrCpx    H 4028   4.746  12.781   3.756 -0.7256 -3.2788  1.4276
   39ZrCpx    H 4029   4.981  12.659   3.821 -0.0409 -1.2493 -2.0133
   39ZrCpx    H 4030   5.041  12.758   3.692 -0.4538 -2.6781 -0.2235
   39ZrCpx    H 4031   4.959  12.971   3.780 -1.7368  0.1623  1.4123
   39ZrCpx    H 4032   4.913  12.900   3.924 -0.8312  1.3795  0.0756
   39ZrCpx    H 4033   5.146  13.017   3.920  1.3063  0.3450 -3.3077
   39ZrCpx    H 4034   5.213  12.889   3.830  0.5625  1.5059 -0.1697
   39ZrCpx    H 4035   5.141  12.854   3.986 -0.9134  0.1551  0.4283
   39ZrCpx    P 4036   5.414  12.536   3.645  0.2179  0.0834  0.1561
   39ZrCpx   OS 4037   5.407  12.585   3.804  0.2263  0.5091 -0.4745
   39ZrCpx   OS 4038   5.496  12.660   3.555 -0.3978 -0.2694  0.0329
   39ZrCpx   OS 4039   5.510  12.399   3.616  0.2597 -0.4573  0.0317
   39ZrCpx   O2 4040   5.273  12.528   3.605 -0.0940  0.0872 -0.4653
   39ZrCpx    C 4041   5.328  12.526   3.898 -0.5211 -0.0706  0.0485
   39ZrCpx    C 4042   5.387  12.388   3.925  0.0007  0.3316 -1.0187
   39ZrCpx    C 4043   5.330  12.331   4.043 -0.2880  0.6615 -0.0809
   39ZrCpx    C 4044   5.373  12.403   4.177 -0.1787  0.1202  0.5638
   39ZrCpx    C 4045   5.460  12.801   3.572 -0.2825 -0.2001 -0.4040
   39ZrCpx    C 4046   5.585  12.869   3.625 -0.5531  0.1119 -0.5973
   39ZrCpx    C 4047   5.564  13.020   3.624 -0.2652  0.3583  0.0496
   39ZrCpx    C 4048   5.450  13.067   3.716 -0.9114 -0.0844  0.2500
   39ZrCpx    C 4049   5.644  12.398   3.651  0.3119 -0.3557 -0.1206
   39ZrCpx    C 4050   5.732  12.506   3.581 -0.2461  0.1816 -0.3058
   39ZrCpx    C 4051   5.884  12.491   3.604  0.7878 -0.1727  0.0821
   39ZrCpx    C 4052   5.918  12.487   3.754  0.2335  0.4422  0.1666
   39ZrCpx    H 4053   5.329  12.596   3.982 -1.3330  0.4077 -0.3449
   39ZrCpx    H 4054   5.222  12.517   3.875 -0.8928 -1.1258  1.9843
   39ZrCpx    H 4055   5.356  12.315   3.851 -1.9339 -0.3703  0.4565
   39ZrCpx    H 4056   5.495  12.390   3.938 -0.2515 -3.0316  2.3608
   39ZrCpx    H 4057   5.355  12.225   4.048 -1.4588  0.3423 -0.7633
   39ZrCpx    H 4058   5.222  12.343   4.048 -0.3600 -0.3734  0.8554
   39ZrCpx    H 4059   5.316  12.491   4.207  1.3181  0.4110  2.5960
   39ZrCpx    H 4060   5.481  12.416   4.184 -0.3049  1.2604  0.4827
   39ZrCpx    H 4061   5.345  12.337   4.259  0.7604 -0.1342  0.6827
   39ZrCpx    H 4062   5.371  12.815   3.635  0.4316 -0.4902  0.6779
   39ZrCpx    H 4063   5.438  12.835   3.470  0.5859  1.4159 -0.0614
   39ZrCpx    H 4064   5.608  12.830   3.724  1.8428  2.9498  0.0197
   39ZrCpx    H 4065   5.664  12.848   3.553  1.2727  1.5802  0.9433
   39ZrCpx    H 4066   5.658  13.068   3.653  0.2959 -0.7964  0.1843
   39ZrCpx    H 4067   5.543  13.048   3.521  0.7747 -1.9726 -0.8337
   39ZrCpx    H 4068   5.348  13.038   3.691 -0.5185 -1.3666  0.0989
   39ZrCpx    H 4069   5.463   0.079   3.723 -1.6837  0.0881 -0.9146
   39ZrCpx    H 4070   5.465  13.016   3.812 -1.8852 -2.1008 -0.6387
   39ZrCpx    H 4071   5.680  12.298   3.627  0.1238 -0.3536 -0.4138
   39ZrCpx    H 4072   5.650  12.408   3.760 -1.9869 -0.1832  0.0071
   39ZrCpx    H 4073   5.721  12.503   3.472  0.5672 -0.1171 -0.3767
   39ZrCpx    H 4074   5.707  12.607   3.615 -0.5833  0.3902 -1.1493
   39ZrCpx    H 4075   5.926  12.404   3.555 -1.3962 -1.7976  1.0496
   39ZrCpx    H 4076   5.934  12.580   3.564  1.5439 -0.0864  1.1973
   39ZrCpx    H 4077   5.901  12.386   3.790 -1.4148  1.1186  1.3750
   39ZrCpx    H 4078   5.861  12.558   3.815  2.3955  1.3580  1.1672
   39ZrCpx    H 4079   6.025  12.503   3.767 -0.1289  1.9781  1.5362
   39ZrCpx    N 4080   5.109  12.709   3.412 -0.7609  0.4753  0.4225
   39ZrCpx    O 4081   5.066  12.654   3.309 -0.2223  0.0073 -0.2138
   39ZrCpx    O 4082   5.044  12.797   3.462 -0.7336 -0.3922 -0.0850
   39ZrCpx    O 4083   5.217  12.694   3.453 -0.5567  0.3783 -0.2237
   39ZrCpx    N 4084   5.075  12.374   3.244 -0.3800 -0.1748  0.3033
   39ZrCpx    O 4085   5.063  12.381   3.123  0.2869 -0.2174  0.2433
   39ZrCpx    O 4086   4.986  12.416   3.311  0.0432  0.3338  0.1556
   39ZrCpx    O 4087   5.157  12.291   3.288  0.4622 -0.1800 -0.6711
   39ZrCpx    N 4088   5.337  12.531   3.324  0.7632 -0.9544  0.9503
   39ZrCpx    O 4089   5.420  12.623   3.327  0.3678  0.4675 -0.4609
   39ZrCpx    O 4090   5.379  12.427   3.358 -0.3919 -0.0733 -0.7421
   39ZrCpx    O 4091   5.258  12.536   3.229  0.0018  0.2232  0.2025
   39ZrCpx    N 4092   5.170  12.314   3.573 -0.3934 -0.2674 -0.5327
   39ZrCpx    O 4093   5.063  12.311   3.531 -0.0658  0.3369 -0.2306
   39ZrCpx    O 4094   5.257  12.269   3.508 -0.0322 -0.1258  0.4415
   39ZrCpx    O 4095   5.185  12.286   3.692 -0.1043  0.0989 -0.1143
   40ZrCpx   Zr 4096   6.288   9.959   1.896 -0.2719 -0.2893  0.1429
   40ZrCpx    P 4097   6.050  10.134   1.789  0.2898 -0.1952 -0.0783
   40ZrCpx   OS 4098   6.145  10.251   1.742 -0.2097 -0.0255  0.5533
   40ZrCpx   OS 4099   5.906  10.192   1.846 -0.5318 -0.5891 -0.2239
   40ZrCpx   OS 4100   6.005  10.025   1.673  0.5127  0.2845  0.2297
   40ZrCpx   O2 4101   6.105  10.063   1.900 -0.2757 -0.1010  0.5449
   40ZrCpx    C 4102   6.112  10.383   1.691  0.2212  1.0000  0.1232
   40ZrCpx    C 4103   6.100  10.489   1.804  0.1643 -0.5077  0.2817
   40ZrCpx    C 4104   5.966  10.513   1.872  0.8014 -0.3257  0.2049
   40ZrCpx    C 4105   5.981  10.627   1.972  0.2408  0.4548  0.6839
   40ZrCpx    C 4106   5.809  10.104   1.911  0.4051 -0.2276 -0.9225
   40ZrCpx    C 4107   5.714  10.068   1.802 -0.5324 -0.5295 -0.2802
   40ZrCpx    C 4108   5.584   9.990   1.836 -0.0426  0.4979 -0.3866
   40ZrCpx    C 4109   5.497   9.972   1.714  0.0251  0.2351  0.3301
   40ZrCpx    C 4110   5.943  10.070   1.555  0.2524 -0.6168  0.3134
   40ZrCpx    C 4111   6.051  10.089   1.449 -0.1550  0.4886  0.2407
   40ZrCpx    C 4112   6.001  10.108   1.305 -0.1639  0.0919 -0.2437
   40ZrCpx    C 4113   5.938   9.979   1.239 -0.1361 -0.5508  0.6381
   40ZrCpx    H 4114   6.189  10.410   1.619  0.9535  0.3795  0.6686
   40ZrCpx    H 4115   6.021  10.390   1.630 -0.5000  0.6783  1.1480
   40ZrCpx    H 4116   6.109  10.580   1.745  0.2177  0.4334  1.7254
   40ZrCpx    H 4117   6.185  10.485   1.872  0.6712  0.6782 -0.2703
   40ZrCpx    H 4118   5.895  10.549   1.798 -0.5867 -1.4702  0.9418
   40ZrCpx    H 4119   5.925  10.428   1.928 -1.9889  0.4754 -0.5358
   40ZrCpx    H 4120   6.070  10.621   2.034 -0.1659  2.0660  1.4675
   40ZrCpx    H 4121   5.903  10.613   2.047 -0.8403 -2.5896 -0.9578
   40ZrCpx    H 4122   5.956  10.725   1.930 -0.7734 -0.3730 -0.6804
   40ZrCpx    H 4123   5.762  10.163   1.990 -2.1942 -0.1219 -2.4630
   40ZrCpx    H 4124   5.854  10.011   1.946 -1.1245 -1.1617 -1.3432
   40ZrCpx    H 4125   5.762   9.997   1.735 -0.3585  0.3137 -1.0616
   40ZrCpx    H 4126   5.703  10.152   1.733  2.0916  1.9196  2.1376
   40ZrCpx    H 4127   5.616   9.892   1.872  1.3770  1.0877 -0.0060
   40ZrCpx    H 4128   5.529  10.035   1.918 -0.2401  0.2528 -0.3847
   40ZrCpx    H 4129   5.409   9.910   1.730 -0.5745  0.3638 -2.2052
   40ZrCpx    H 4130   5.561   9.927   1.638  0.0430 -2.0654  1.6620
   40ZrCpx    H 4131   5.461  10.063   1.667  0.9785 -0.1338 -1.1765
   40ZrCpx    H 4132   5.887  10.160   1.579  0.3555 -0.7191  0.9457
   40ZrCpx    H 4133   5.868   9.999   1.518  1.9343 -0.6334 -3.2622
   40ZrCpx    H 4134   6.108  10.180   1.471  0.5250  0.1979 -0.2986
   40ZrCpx    H 4135   6.123  10.008   1.457 -0.1487  0.6158  1.7324
   40ZrCpx    H 4136   6.085  10.130   1.241  0.5218 -1.7121  0.0033
   40ZrCpx    H 4137   5.936  10.195   1.300  1.0711  0.9617 -1.3217
   40ZrCpx    H 4138   5.924   9.997   1.132 -1.8578 -2.1530  0.5769
   40ZrCpx    H 4139   5.838   9.961   1.278  0.5533 -1.2528  2.0922
   40ZrCpx    H 4140   6.011   9.898   1.243  0.1486 -0.3783 -0.6551
   40ZrCpx    P 4141   6.246   9.847   2.198 -0.4183 -0.2879  0.1940
   40ZrCpx   OS 4142   6.142   9.879   2.328 -0.0340  0.2504 -0.9287
   40ZrCpx   OS 4143   6.389   9.910   2.254 -0.4661  0.6983 -0.3590
   40ZrCpx   OS 4144   6.281   9.683   2.182  0.0516 -0.0720 -0.0831
   40ZrCpx   O2 4145   6.203   9.913   2.080  0.3460 -0.8423 -0.1626
   40ZrCpx    C 4146   6.100  10.013   2.355  0.1476 -0.0066 -0.0593
   40ZrCpx    C 4147   5.952  10.012   2.326  0.2368  0.0523  0.0985
   40ZrCpx    C 4148   5.906  10.157   2.298 -0.2196  0.2399 -0.0513
   40ZrCpx    C 4149   5.756  10.177   2.279 -0.2286 -0.0376 -0.7467
   40ZrCpx    C 4150   6.455   9.849   2.369  0.1091  1.0847 -0.5177
   40ZrCpx    C 4151   6.546   9.721   2.332 -0.9052  0.0293  0.5247
   40ZrCpx    C 4152   6.642   9.683   2.447 -0.1812 -0.0956 -0.2349
   40ZrCpx    C 4153   6.723   9.558   2.417 -0.1898  0.1132  0.5114
   40ZrCpx    C 4154   6.170   9.590   2.207 -0.5302 -0.0326 -0.1986
   40ZrCpx    C 4155   6.218   9.475   2.302  0.1527 -0.3698 -0.4010
   40ZrCpx    C 4156   6.306   9.374   2.229 -0.3172 -0.4817 -0.5793
   40ZrCpx    C 4157   6.345   9.261   2.326  0.0981  0.2113  0.6623
   40ZrCpx    H 4158   6.139  10.049   2.450  1.8992 -2.4372  0.1875
   40ZrCpx    H 4159   6.137  10.075   2.274 -1.8187  1.2171 -0.0487
   40ZrCpx    H 4160   5.941   9.952   2.236 -1.3440 -0.2213  0.4405
   40ZrCpx    H 4161   5.895   9.966   2.407 -0.3737  2.3108  1.0145
   40ZrCpx    H 4162   5.959  10.205   2.216 -0.5135 -0.7004 -0.8047
   40ZrCpx    H 4163   5.931  10.221   2.383  0.5104 -0.1704  0.0558
   40ZrCpx    H 4164   5.716  10.099   2.215  1.6649  0.1857 -2.2447
   40ZrCpx    H 4165   5.732  10.272   2.232 -0.1714  0.1076 -0.4860
   40ZrCpx    H 4166   5.696  10.199   2.368  0.5073  1.2449 -0.5624
   40ZrCpx    H 4167   6.391   9.796   2.439  0.6324  1.2012  0.0489
   40ZrCpx    H 4168   6.516   9.918   2.427  1.1872  0.0357 -0.3807
   40ZrCpx    H 4169   6.496   9.629   2.302 -1.2002  0.8603 -1.6199
   40ZrCpx    H 4170   6.609   9.746   2.246  2.0280  0.4464  2.7197
   40ZrCpx    H 4171   6.584   9.660   2.536 -1.3444  0.0052 -0.9611
   40ZrCpx    H 4172   6.712   9.767   2.457  0.3608 -0.5940  0.2077
   40ZrCpx    H 4173   6.794   9.575   2.337  0.9681 -0.3612  1.4193
   40ZrCpx    H 4174   6.660   9.479   2.377  0.5067  0.2804 -0.9090
   40ZrCpx    H 4175   6.777   9.517   2.502  0.8454 -0.4271 -0.4069
   40ZrCpx    H 4176   6.132   9.558   2.110  0.4291  0.0461 -0.6061
   40ZrCpx    H 4177   6.085   9.638   2.255  0.3641  0.4790  0.9272
   40ZrCpx    H 4178   6.266   9.519   2.389 -0.4261  0.3616 -0.4438
   40ZrCpx    H 4179   6.131   9.419   2.336 -0.4321 -0.0491 -1.3474
   40ZrCpx    H 4180   6.251   9.336   2.143  1.2464 -0.4110 -1.6509
   40ZrCpx    H 4181   6.401   9.421   2.201  0.8999 -2.0355  0.8513
   40ZrCpx    H 4182   6.373   9.304   2.422  1.5281  0.1767  0.2644
   40ZrCpx    H 4183   6.426   9.205   2.280  0.6765  1.6032 -0.0349
   40ZrCpx    H 4184   6.256   9.197   2.332  1.2174 -1.5465 -0.7488
   40ZrCpx    N 4185   6.301  10.175   1.975  0.3266  0.3116  0.2314
   40ZrCpx    O 4186   6.360  10.177   1.866  0.0387 -0.1195  0.3717
   40ZrCpx    O 4187   6.244  10.273   2.014  0.2734  0.7765  0.1659
   40ZrCpx    O 4188   6.331  10.106   2.067 -0.0305  0.4243  0.1683
   40ZrCpx    N 4189   6.386   9.964   1.694  0.2477 -0.1017  0.2859
   40ZrCpx    O 4190   6.477  10.004   1.632  0.6513 -0.9634 -0.6088
   40ZrCpx    O 4191   6.286  10.020   1.685  0.1545 -0.0396 -0.0752
   40ZrCpx    O 4192   6.397   9.846   1.725  0.0716 -0.2871  0.0473
   40ZrCpx    N 4193   6.498   9.948   1.992  0.0842 -0.3894  0.1065
   40ZrCpx    O 4194   6.595   9.962   2.067  0.1141  0.5454  0.2301
   40ZrCpx    O 4195   6.448   9.848   1.995  0.7659  0.1747 -0.0251
   40ZrCpx    O 4196   6.510  10.010   1.891 -0.2613 -0.1883 -0.0912
   40ZrCpx    N 4197   6.164   9.790   1.878  0.2533  0.1332  0.2328
   40ZrCpx    O 4198   6.142   9.836   1.780 -0.0702 -0.3678  0.0117
   40ZrCpx    O 4199   6.260   9.723   1.894  0.1668  0.0442  0.0155
   40ZrCpx    O 4200   6.068   9.753   1.945  0.3696  0.1182  0.0330
   41TBP      P 4201   6.635   6.013   7.500  0.2679  0.6431 -0.2712
   41TBP    O11 4202   6.746   5.979   7.624  0.1780 -0.5358 -0.4817
   41TBP    O12 4203   6.608   5.863   7.441  0.1573 -0.1103  0.4883
   41TBP    O13 4204   6.501   6.067   7.582 -0.4990  0.4190 -0.2250
   41TBP     O2 4205   6.683   6.111   7.402  0.1092  0.1706 -0.0689
   41TBP     C1 4206   6.874   5.909   7.600  0.1776  0.4557  0.1438
   41TBP     C2 4207   6.950   5.969   7.478  0.4810 -0.3561 -0.6545
   41TBP     C3 4208   7.097   5.922   7.450 -0.3306 -0.1396 -0.4691
   41TBP     C4 4209   7.201   6.009   7.524  0.5726  0.1368  1.0370
   41TBP     C5 4210   6.496   5.837   7.350  0.5516 -0.3768  0.4376
   41TBP     C6 4211   6.351   5.846   7.409  0.1752  0.2855  0.3266
   41TBP     C7 4212   6.245   5.813   7.305 -0.6303 -0.0160  0.2039
   41TBP     C8 4213   6.101   5.823   7.361 -0.0864 -0.0605 -0.0516
   41TBP     C9 4214   6.488   6.197   7.631  0.0927  0.2341  0.0819
   41TBP    C10 4215   6.599   6.232   7.721 -0.3160 -0.3414 -0.0176
   41TBP    C11 4216   6.570   6.344   7.817  0.1762  0.3679 -0.3187
   41TBP    C12 4217   6.686   6.384   7.915  0.1400 -0.6421  0.2278
   41TBP     H1 4218   6.943   5.916   7.684 -1.0349  2.7258  1.0119
   41TBP     H2 4219   6.856   5.802   7.594 -1.6484  0.6868  0.9685
   41TBP     H3 4220   6.895   5.943   7.387 -0.2145 -2.2617  0.2820
   41TBP     H4 4221   6.944   6.076   7.492 -0.9700 -0.7779  2.3731
   41TBP     H5 4222   7.114   5.816   7.468 -0.0967 -0.0530 -0.1838
   41TBP     H6 4223   7.120   5.936   7.345 -0.8750 -1.3439 -0.7582
   41TBP     H7 4224   7.199   6.115   7.498  0.0928 -0.1724 -0.2245
   41TBP     H8 4225   7.298   5.978   7.483 -0.5927 -1.4643 -0.5949
   41TBP     H9 4226   7.207   5.985   7.630 -1.3107  1.1304  1.3842
   41TBP    H10 4227   6.503   5.735   7.312 -0.5972 -0.4508  0.4057
   41TBP    H11 4228   6.514   5.898   7.262 -0.7286 -0.7912 -0.1216
   41TBP    H12 4229   6.325   5.950   7.425  1.8560  0.4929  1.8203
   41TBP    H13 4230   6.338   5.793   7.503 -0.6766 -0.2986 -0.1138
   41TBP    H14 4231   6.259   5.717   7.255 -0.8475 -0.4064  0.8781
   41TBP    H15 4232   6.259   5.885   7.225 -0.3597 -1.4256 -1.0213
   41TBP    H16 4233   6.030   5.809   7.279  0.0263 -1.5900  0.0848
   41TBP    H17 4234   6.077   5.916   7.412  0.1940  0.6542 -1.2106
   41TBP    H18 4235   6.091   5.744   7.435  1.0277 -1.4071 -1.3045
   41TBP    H19 4236   6.399   6.206   7.694 -1.3466 -0.6665 -1.7491
   41TBP    H20 4237   6.485   6.279   7.558  1.4728 -0.3816 -0.6772
   41TBP    H21 4238   6.690   6.258   7.666  0.5829 -2.6109  0.3370
   41TBP    H22 4239   6.619   6.141   7.779  1.4006  0.5272  0.8069
   41TBP    H23 4240   6.482   6.331   7.880 -0.2919  0.1632 -1.0066
   41TBP    H24 4241   6.534   6.429   7.759  0.4073  0.0512 -0.9291
   41TBP    H25 4242   6.727   6.305   7.977 -0.7773 -0.6997  0.7562
   41TBP    H26 4243   6.645   6.466   7.974 -0.1554  0.2974 -1.2526
   41TBP    H27 4244   6.771   6.437   7.870 -0.9986  2.0466  1.1233
   42TBP      P 4245   4.639  11.158   6.818  0.0349 -0.0940 -0.0160
   42TBP    O11 4246   4.758  11.042   6.814  0.2074 -0.7536 -0.2452
   42TBP    O12 4247   4.712  11.312   6.775 -0.2835  0.2629 -0.0290
   42TBP    O13 4248   4.508  11.115   6.718  0.2776  0.2013  0.9879
   42TBP     O2 4249   4.595  11.176   6.959  0.7494  0.8627  0.4642
   42TBP     C1 4250   4.857  11.031   6.912 -0.1896 -0.1100  0.1295
   42TBP     C2 4251   4.969  11.133   6.903  0.0124 -0.5193 -0.9337
   42TBP     C3 4252   5.061  11.117   7.024  0.2485  0.3522  0.4292
   42TBP     C4 4253   5.190  11.194   7.023  0.2736  0.3451 -0.5660
   42TBP     C5 4254   4.651  11.438   6.810 -0.0139 -0.2032 -0.2882
   42TBP     C6 4255   4.500  11.438   6.767 -0.6388 -0.6771 -1.6326
   42TBP     C7 4256   4.438  11.582   6.761 -0.3129  0.1190 -0.8239
   42TBP     C8 4257   4.303  11.575   6.689  0.5339  0.5819  0.4910
   42TBP     C9 4258   4.519  11.043   6.599 -0.2687  0.6388  0.8221
   42TBP    C10 4259   4.643  11.068   6.518  0.3304  0.5023  0.1814
   42TBP    C11 4260   4.638  11.002   6.379 -0.4503 -0.3578  0.0408
   42TBP    C12 4261   4.755  11.015   6.283  0.1151 -0.2343 -0.5861
   42TBP     H1 4262   4.805  11.040   7.007 -0.5257  1.5845 -0.1983
   42TBP     H2 4263   4.893  10.928   6.900  0.0978 -0.2031  1.6638
   42TBP     H3 4264   5.026  11.130   6.810  1.1506 -0.7543 -0.2345
   42TBP     H4 4265   4.928  11.234   6.906  0.2079 -0.4805  1.8919
   42TBP     H5 4266   5.007  11.139   7.116  1.4729  1.1255  0.9754
   42TBP     H6 4267   5.098  11.015   7.015  0.3657  0.7013 -4.3484
   42TBP     H7 4268   5.252  11.198   6.934  0.4973  1.3191 -0.3822
   42TBP     H8 4269   5.257  11.167   7.105 -2.7018  0.3359  1.9688
   42TBP     H9 4270   5.175  11.300   7.046  1.2484 -0.1304  2.4734
   42TBP    H10 4271   4.712  11.514   6.762  1.1383  0.4702  2.1609
   42TBP    H11 4272   4.644  11.461   6.916 -1.6853  1.2049 -0.6834
   42TBP    H12 4273   4.440  11.374   6.831  0.9224 -1.1488 -0.6124
   42TBP    H13 4274   4.488  11.389   6.671  0.2516 -0.2111 -1.9907
   42TBP    H14 4275   4.505  11.656   6.719 -3.1209  1.6196 -2.7349
   42TBP    H15 4276   4.422  11.607   6.866  1.9200 -1.1718 -0.1363
   42TBP    H16 4277   4.229  11.505   6.728  0.9968  0.2142  0.7154
   42TBP    H17 4278   4.329  11.546   6.587  0.5431  0.6325  0.4791
   42TBP    H18 4279   4.254  11.672   6.692  0.0477  0.3148  1.5802
   42TBP    H19 4280   4.429  11.056   6.540  1.2869  3.7242 -0.9811
   42TBP    H20 4281   4.527  10.938   6.629 -0.6443  0.3836  0.0337
   42TBP    H21 4282   4.723  11.028   6.579  0.0800 -1.9930 -1.0801
   42TBP    H22 4283   4.666  11.175   6.514  0.2279  0.4571 -2.1184
   42TBP    H23 4284   4.552  11.043   6.327  0.3138 -0.8026 -1.6016
   42TBP    H24 4285   4.622  10.896   6.396  1.7865 -0.7195  0.0777
   42TBP    H25 4286   4.845  10.966   6.322 -0.8992  0.1009  2.2846
   42TBP    H26 4287   4.780  11.117   6.255 -0.4317 -0.0285 -0.3137
   42TBP    H27 4288   4.735  10.976   6.183 -1.0169 -0.0602 -0.4349
   43TBP      P 4289   6.943   9.943   2.434  0.0748  0.0292 -0.5065
   43TBP    O11 4290   6.921   9.846   2.293  0.1713 -0.2222  0.0299
   43TBP    O12 4291   6.815  10.060   2.424 -0.5125  0.8490  0.7115
   43TBP    O13 4292   6.943   9.844   2.564  0.0629  0.3169 -0.7340
   43TBP     O2 4293   7.074  10.007   2.427  0.1976 -0.0925 -0.0925
   43TBP     C1 4294   7.036   9.808   2.214 -0.2036 -0.2249 -0.5633
   43TBP     C2 4295   7.007   9.692   2.120  0.8258  0.3359 -0.0771
   43TBP     C3 4296   7.074   9.563   2.163 -0.4318  0.0701 -0.1346
   43TBP     C4 4297   7.011   9.445   2.090  0.0316 -0.1445 -0.0509
   43TBP     C5 4298   6.821  10.155   2.319  0.2538  0.1673 -0.1703
   43TBP     C6 4299   6.870  10.116   2.181 -1.2038  0.2558 -0.4085
   43TBP     C7 4300   6.841  10.228   2.083 -0.0165  0.7025  0.2569
   43TBP     C8 4301   6.942  10.335   2.088 -0.0126  0.3360  0.1183
   43TBP     C9 4302   7.007   9.717   2.559  0.1361 -0.0087  0.7985
   43TBP    C10 4303   7.162   9.721   2.564  0.5592 -0.2108  0.0759
   43TBP    C11 4304   7.220   9.648   2.684  0.1355  0.5345 -0.4437
   43TBP    C12 4305   7.370   9.655   2.684 -0.9533 -0.0907  0.2179
   43TBP     H1 4306   7.072   9.892   2.155 -0.3663 -0.5349 -1.1170
   43TBP     H2 4307   7.117   9.789   2.284 -0.1746  1.7106 -0.0542
   43TBP     H3 4308   6.899   9.676   2.120  0.9578 -0.5916 -0.7587
   43TBP     H4 4309   7.039   9.702   2.016 -0.3890  0.0612 -0.4834
   43TBP     H5 4310   7.182   9.574   2.153 -0.1413  0.7513  2.9966
   43TBP     H6 4311   7.056   9.552   2.270  0.0388  2.8515  0.2620
   43TBP     H7 4312   6.905   9.431   2.111 -0.2365 -0.3137 -1.4638
   43TBP     H8 4313   7.057   9.351   2.120  0.1251  1.1484  4.2678
   43TBP     H9 4314   7.028   9.440   1.982  1.3819 -1.5536  0.1964
   43TBP    H10 4315   6.888  10.232   2.358 -0.8456  1.1730 -0.2304
   43TBP    H11 4316   6.720  10.195   2.326  0.2199 -0.0440  0.5762
   43TBP    H12 4317   6.822  10.024   2.146 -1.4773 -0.2217  1.1683
   43TBP    H13 4318   6.979  10.110   2.182 -1.1003  1.3946 -2.7410
   43TBP    H14 4319   6.741  10.265   2.105 -1.2473 -0.5592 -2.9180
   43TBP    H15 4320   6.834  10.190   1.981 -0.4198  3.1151 -0.6410
   43TBP    H16 4321   7.037  10.290   2.060 -0.6521 -2.2875  2.0668
   43TBP    H17 4322   6.963  10.370   2.189 -0.0802 -1.1294  0.6440
   43TBP    H18 4323   6.924  10.420   2.021 -1.4799 -0.2272 -0.2132
   43TBP    H19 4324   6.973   9.656   2.476  0.4050 -0.1671  0.8027
   43TBP    H20 4325   6.972   9.663   2.647 -2.2630  1.1187  0.5793
   43TBP    H21 4326   7.191   9.824   2.588  0.9563 -0.5976  1.3212
   43TBP    H22 4327   7.212   9.685   2.474 -1.7195  0.2187 -1.3767
   43TBP    H23 4328   7.192   9.543   2.686 -0.6521  0.7639  1.2777
   43TBP    H24 4329   7.172   9.689   2.773  1.3897  0.7858  0.1224
   43TBP    H25 4330   7.411   9.754   2.699 -0.3211  0.2231 -3.1982
   43TBP    H26 4331   7.416   9.606   2.598 -0.4251  0.2937  0.2813
   43TBP    H27 4332   7.388   9.594   2.773  0.7242 -0.5653 -0.4362
   44TBP      P 4333   1.330   7.496   8.265  0.0026 -0.5305 -0.3655
   44TBP    O11 4334   1.331   7.646   8.187  0.2172 -0.0086  0.0117
   44TBP    O12 4335   1.183   7.415   8.222 -0.2185  0.3691 -0.3534
   44TBP    O13 4336   1.451   7.393   8.206 -0.5137 -0.1364 -0.4431
   44TBP     O2 4337   1.342   7.516   8.410 -0.2637  0.0335  0.2001
   44TBP     C1 4338   1.239   7.756   8.214 -0.2297 -0.1360  0.0116
   44TBP     C2 4339   1.106   7.723   8.281  0.5615  0.1532  0.2415
   44TBP     C3 4340   1.036   7.834   8.360 -0.0532  0.8194  0.3643
   44TBP     C4 4341   1.004   7.942   8.261 -0.2470  0.4175 -0.0706
   44TBP     C5 4342   1.165   7.385   8.087 -0.7832  0.3167 -0.2159
   44TBP     C6 4343   1.124   7.510   8.006  0.0896 -0.1766 -0.0188
   44TBP     C7 4344   1.110   7.477   7.858 -0.0257  0.0422 -0.4161
   44TBP     C8 4345   1.104   7.590   7.761  0.0493 -0.3650 -0.0085
   44TBP     C9 4346   1.582   7.413   8.236  0.4348  0.7757 -0.2087
   44TBP    C10 4347   1.638   7.546   8.188  0.4986 -0.5381  0.8667
   44TBP    C11 4348   1.789   7.550   8.188  0.7964 -0.2978  0.0868
   44TBP    C12 4349   1.844   7.675   8.117 -0.0663 -0.1527  0.0009
   44TBP     H1 4350   1.296   7.820   8.281  1.5132 -1.8624  0.2347
   44TBP     H2 4351   1.235   7.807   8.117  1.5444 -2.2078 -1.2081
   44TBP     H3 4352   1.025   7.689   8.215 -0.2654  0.9816  0.8157
   44TBP     H4 4353   1.117   7.640   8.351  1.8621 -0.8880 -1.1559
   44TBP     H5 4354   0.937   7.791   8.375  0.5108 -0.6378  0.0641
   44TBP     H6 4355   1.077   7.872   8.453  2.3171 -2.7827  0.8978
   44TBP     H7 4356   0.973   8.033   8.314 -2.4231  0.5989 -1.6097
   44TBP     H8 4357   0.933   7.917   8.183  0.5824 -0.1164 -0.6569
   44TBP     H9 4358   1.097   7.981   8.220 -1.1104  1.3583 -1.1737
   44TBP    H10 4359   1.107   7.295   8.065  0.5011  0.1720 -3.2701
   44TBP    H11 4360   1.265   7.363   8.052  0.7506  2.1194  2.7753
   44TBP    H12 4361   1.198   7.589   8.018  1.1964 -1.3074  0.7469
   44TBP    H13 4362   1.022   7.537   8.035  0.0427 -0.0114 -0.3414
   44TBP    H14 4363   1.024   7.412   7.841  0.5397 -0.6773 -0.5454
   44TBP    H15 4364   1.186   7.405   7.829  1.0514  0.3485  1.5403
   44TBP    H16 4365   1.078   7.556   7.661 -1.3011  0.0803  0.1893
   44TBP    H17 4366   1.201   7.640   7.755  0.2246 -0.8445 -1.1571
   44TBP    H18 4367   1.025   7.653   7.801  0.6058 -0.4707  1.3030
   44TBP    H19 4368   1.637   7.329   8.192 -0.1455  0.5824 -0.5612
   44TBP    H20 4369   1.600   7.414   8.344 -0.4346 -0.3878 -0.0458
   44TBP    H21 4370   1.595   7.632   8.239  0.3749 -0.6159  0.8937
   44TBP    H22 4371   1.604   7.557   8.085 -0.0826  0.1960  1.1348
   44TBP    H23 4372   1.819   7.458   8.138  0.0630  0.2820 -1.4420
   44TBP    H24 4373   1.834   7.541   8.287  1.5212 -1.5552 -0.3437
   44TBP    H25 4374   1.779   7.723   8.044  2.9393  2.5505 -1.0605
   44TBP    H26 4375   1.937   7.653   8.064 -1.2345 -1.9455 -1.3533
   44TBP    H27 4376   1.868   7.759   8.182  2.7513 -1.4737  0.7639
   45TBP      P 4377   8.641   7.891   3.246  0.1204  0.1717 -0.0255
   45TBP    O11 4378   8.661   8.019   3.141  0.1135 -0.7522  0.2410
   45TBP    O12 4379   8.787   7.817   3.261  0.6384  0.2714 -0.6290
   45TBP    O13 4380   8.587   7.949   3.393 -0.3642 -0.1201 -0.7282
   45TBP     O2 4381   8.536   7.800   3.194  0.2633  0.1768  0.1967
   45TBP     C1 4382   8.746   8.131   3.176 -0.4047 -0.2763 -0.5085
   45TBP     C2 4383   8.878   8.094   3.247  0.4768 -0.2371 -1.2104
   45TBP     C3 4384   8.976   8.211   3.240  0.7824  0.4898  0.1797
   45TBP     C4 4385   9.120   8.180   3.268 -0.3190 -0.7782 -0.2499
   45TBP     C5 4386   8.800   7.722   3.364 -0.0897 -0.2911 -0.6785
   45TBP     C6 4387   8.872   7.784   3.488  0.1919  0.0269  0.1152
   45TBP     C7 4388   8.893   7.678   3.595 -0.9571  0.0025  0.3115
   45TBP     C8 4389   8.960   7.730   3.726  0.0136 -0.4055 -0.1530
   45TBP     C9 4390   8.453   7.969   3.421 -1.4341  0.7639 -0.5062
   45TBP    C10 4391   8.389   7.835   3.463  0.6542 -0.2004 -0.2666
   45TBP    C11 4392   8.246   7.876   3.495  0.9398 -0.1170 -0.2200
   45TBP    C12 4393   8.170   7.761   3.548 -0.0704  0.8596  0.1657
   45TBP     H1 4394   8.757   8.191   3.085  1.2817  0.5511  0.2324
   45TBP     H2 4395   8.698   8.183   3.258 -0.1679 -0.4251 -0.2766
   45TBP     H3 4396   8.874   8.044   3.344  1.6795  0.2438 -0.8944
   45TBP     H4 4397   8.922   8.013   3.189  1.2492  0.3132 -1.4114
   45TBP     H5 4398   8.970   8.261   3.143  0.5065  1.5469  0.7415
   45TBP     H6 4399   8.949   8.285   3.314 -1.0618 -1.4968  1.5547
   45TBP     H7 4400   9.163   8.126   3.183  2.0637 -0.3044  0.5968
   45TBP     H8 4401   9.136   8.132   3.365  1.9710 -1.1093 -0.7479
   45TBP     H9 4402   9.180   8.271   3.268 -0.6357 -0.5673 -0.3081
   45TBP    H10 4403   8.845   7.628   3.333  2.1541  1.8536 -4.3704
   45TBP    H11 4404   8.700   7.687   3.390 -0.3923  1.0752  0.0927
   45TBP    H12 4405   8.809   7.863   3.529  1.5689  0.0053  2.3313
   45TBP    H13 4406   8.961   7.840   3.461 -0.8693  1.7062 -0.0133
   45TBP    H14 4407   8.960   7.613   3.539  2.4874  1.2502  2.7842
   45TBP    H15 4408   8.798   7.627   3.611  0.2037 -2.2510  0.2610
   45TBP    H16 4409   8.900   7.806   3.775 -1.1933 -0.9618 -0.7633
   45TBP    H17 4410   9.061   7.768   3.708  0.8315 -1.3239  2.2864
   45TBP    H18 4411   8.970   7.654   3.804  1.6170  0.1573  0.2216
   45TBP    H19 4412   8.406   8.014   3.334 -1.6694  2.5618  0.5255
   45TBP    H20 4413   8.452   8.033   3.509 -0.8996 -0.8876  0.7168
   45TBP    H21 4414   8.438   7.779   3.543 -0.3345 -3.0506 -1.5883
   45TBP    H22 4415   8.390   7.756   3.388 -0.1150  0.0520 -0.5481
   45TBP    H23 4416   8.196   7.933   3.417 -2.6362 -1.1167  1.2565
   45TBP    H24 4417   8.259   7.937   3.585  2.9118 -0.9062  0.0637
   45TBP    H25 4418   8.210   7.711   3.636  1.6370  0.9660 -0.5441
   45TBP    H26 4419   8.153   7.677   3.481 -1.3762  2.0570 -1.0501
   45TBP    H27 4420   8.080   7.796   3.599 -0.2083 -0.4377  0.8283
   46TBP      P 4421  12.871   7.938   6.613 -0.3202  0.1078  0.3858
   46TBP    O11 4422  12.814   8.007   6.464 -0.1882  0.4302  0.2560
   46TBP    O12 4423  12.896   8.060   6.729 -0.1023  0.2303 -0.1604
   46TBP    O13 4424  12.753   7.847   6.676 -0.1496 -0.6488 -0.2158
   46TBP     O2 4425  12.996   7.860   6.597  0.1583  0.7161 -1.2458
   46TBP     C1 4426  12.798   7.924   6.351  0.2003 -0.0018 -0.2273
   46TBP     C2 4427  12.926   7.871   6.286 -0.2546  0.6245  1.0429
   46TBP     C3 4428  12.893   7.774   6.175  0.5125 -0.0106  0.6495
   46TBP     C4 4429  13.008   7.668   6.152  0.1249  0.0069  0.0094
   46TBP     C5 4430  12.940   8.183   6.689 -0.0140  0.1310  0.4119
   46TBP     C6 4431  13.077   8.168   6.631 -0.2813  0.0917  0.1416
   46TBP     C7 4432   0.054   8.306   6.629  0.2737 -0.2856  0.1116
   46TBP     C8 4433   0.200   8.298   6.588 -0.1077 -1.0154 -0.2002
   46TBP     C9 4434  12.777   7.733   6.764  0.4873 -0.0526  0.0340
   46TBP    C10 4435  12.881   7.761   6.875 -0.7267  0.1408  0.3099
   46TBP    C11 4436  12.862   7.664   6.995 -0.5422  1.0815  0.6380
   46TBP    C12 4437  12.987   7.647   7.092  0.5436 -0.5416  0.4355
   46TBP     H1 4438  12.741   7.835   6.379 -1.5729  1.2786  0.3642
   46TBP     H2 4439  12.739   7.976   6.276 -0.6657 -0.5982  0.0292
   46TBP     H3 4440  12.987   7.956   6.253  2.0172 -1.1776  0.4279
   46TBP     H4 4441  12.982   7.823   6.366  2.6244  1.8194 -0.1347
   46TBP     H5 4442  12.810   7.712   6.208  0.6634  0.8625  2.7420
   46TBP     H6 4443  12.873   7.825   6.080  0.6664 -1.8194 -0.3695
   46TBP     H7 4444  12.971   7.582   6.097 -0.4159 -0.9931  1.8933
   46TBP     H8 4445  13.041   7.628   6.248  0.2847  2.4005  0.9969
   46TBP     H9 4446  13.085   7.725   6.102 -1.2754  1.7104 -0.2576
   46TBP    H10 4447  12.930   8.258   6.767  1.0841  0.2692  0.4151
   46TBP    H11 4448  12.867   8.202   6.610  1.7351 -1.2827 -1.6089
   46TBP    H12 4449  13.070   8.124   6.531  0.8179 -1.0887  0.5833
   46TBP    H13 4450   0.025   8.101   6.704  0.4790  0.6546  0.2069
   46TBP    H14 4451   0.049   8.342   6.732  1.0801 -3.7282  1.4256
   46TBP    H15 4452  13.095   8.381   6.572  1.4216  1.4866  1.2700
   46TBP    H16 4453   0.206   8.266   6.484  1.9518 -2.4936  0.3311
   46TBP    H17 4454   0.264   8.236   6.651 -0.5415 -1.6369 -0.3580
   46TBP    H18 4455   0.234   8.401   6.590 -1.0026 -0.6719 -1.8308
   46TBP    H19 4456  12.812   7.652   6.700 -1.4344 -0.0940 -1.0170
   46TBP    H20 4457  12.683   7.704   6.812 -0.4769  1.3666 -0.9365
   46TBP    H21 4458  12.876   7.863   6.912 -1.9204  0.4731 -0.7235
   46TBP    H22 4459  12.982   7.741   6.839 -0.9929  1.0003 -0.9483
   46TBP    H23 4460  12.819   7.569   6.962 -0.2196  0.5542  1.7120
   46TBP    H24 4461  12.792   7.700   7.070 -0.4092  2.0609  0.3020
   46TBP    H25 4462  12.954   7.603   7.186  1.3667 -1.1851  0.4192
   46TBP    H26 4463  13.031   7.745   7.108  1.5038 -0.6916 -1.1545
   46TBP    H27 4464  13.057   7.581   7.041 -1.6718 -1.2756 -1.7855
   47TBP      P 4465   7.773  11.899   5.807 -0.1124 -0.3853  0.2812
   47TBP    O11 4466   7.713  12.048   5.861  0.9485 -0.8064  0.0663
   47TBP    O12 4467   7.895  11.824   5.916  0.6481 -0.1008 -0.2834
   47TBP    O13 4468   7.641  11.795   5.801  0.1987  0.7126  0.1565
   47TBP     O2 4469   7.835  11.917   5.673  0.1592 -0.4380  0.7654
   47TBP     C1 4470   7.788  12.173   5.867 -0.0303 -0.1401 -0.2791
   47TBP     C2 4471   7.909  12.166   5.957 -0.0982 -0.1664  0.2991
   47TBP     C3 4472   7.985  12.300   5.960 -0.7365 -0.4291 -0.4115
   47TBP     C4 4473   7.913  12.424   6.027  0.3794  0.1788  0.4121
   47TBP     C5 4474   7.885  11.830   6.058 -0.2354 -0.2626 -0.1888
   47TBP     C6 4475   7.748  11.788   6.114  0.4443  0.6086  0.4372
   47TBP     C7 4476   7.790  11.712   6.239 -0.0252  0.0554  0.3249
   47TBP     C8 4477   7.668  11.673   6.316  0.9468 -0.9199  0.8345
   47TBP     C9 4478   7.653  11.667   5.748  0.1572 -0.2325  0.8394
   47TBP    C10 4479   7.660  11.662   5.595  0.3373 -0.2427  0.3667
   47TBP    C11 4480   7.677  11.515   5.527 -0.0851  0.1004 -0.2606
   47TBP    C12 4481   7.679  11.524   5.370 -0.1639  0.6258 -0.0936
   47TBP     H1 4482   7.811  12.194   5.762 -1.8335  0.3510 -0.5888
   47TBP     H2 4483   7.720  12.258   5.875  1.2157  1.1175 -2.3620
   47TBP     H3 4484   7.873  12.142   6.058 -0.6128  1.7543  0.6009
   47TBP     H4 4485   7.975  12.084   5.931 -0.9979 -0.4783 -1.0289
   47TBP     H5 4486   8.085  12.281   5.998 -0.1895  0.8723 -1.1768
   47TBP     H6 4487   7.999  12.331   5.857  0.3222 -4.7858 -1.6937
   47TBP     H7 4488   7.878  12.409   6.129 -2.3698  0.6433 -0.4195
   47TBP     H8 4489   7.819  12.446   5.975 -0.7417 -1.9088  1.4571
   47TBP     H9 4490   7.979  12.510   6.026  0.3560  0.2191  1.5772
   47TBP    H10 4491   7.933  11.923   6.089  1.9570 -1.4467  0.0930
   47TBP    H11 4492   7.962  11.761   6.093 -0.7965 -0.7916  0.0136
   47TBP    H12 4493   7.702  11.723   6.039 -0.6161  1.0818  0.6707
   47TBP    H13 4494   7.680  11.870   6.137 -2.4597 -0.6596 -3.0750
   47TBP    H14 4495   7.849  11.779   6.301  0.9417 -1.6772  1.3212
   47TBP    H15 4496   7.839  11.618   6.215  1.1261  0.0042  2.7894
   47TBP    H16 4497   7.693  11.612   6.403 -2.1986  0.6103  2.9260
   47TBP    H17 4498   7.589  11.619   6.263  2.0762 -2.5178  0.7397
   47TBP    H18 4499   7.613  11.761   6.350  1.6546  0.5760 -1.7126
   47TBP    H19 4500   7.566  11.610   5.779 -1.4713  0.9388 -1.3679
   47TBP    H20 4501   7.738  11.618   5.795  0.5354 -0.5823 -0.1950
   47TBP    H21 4502   7.744  11.724   5.564  0.2448 -1.7308 -3.1830
   47TBP    H22 4503   7.571  11.708   5.550  1.0265 -0.9276 -1.7699
   47TBP    H23 4504   7.593  11.450   5.553 -1.2892  2.0307  0.8018
   47TBP    H24 4505   7.760  11.464   5.576 -0.1602  0.4406  0.2230
   47TBP    H25 4506   7.581  11.540   5.326 -0.1091  0.6220 -0.2169
   47TBP    H26 4507   7.735  11.447   5.317 -0.9647 -0.7341  1.0072
   47TBP    H27 4508   7.735  11.615   5.349  2.3687 -0.5003  1.4457
   48TBP      P 4509   9.819   6.663   0.289 -0.1412 -0.1655  0.0580
   48TBP    O11 4510   9.936   6.784   0.306 -0.0527  0.3552 -0.1511
   48TBP    O12 4511   9.876   6.583   0.164 -0.2059  0.1521 -0.1937
   48TBP    O13 4512   9.815   6.561   0.424  0.4261  0.3207  0.4136
   48TBP     O2 4513   9.681   6.712   0.252 -0.8685  0.2443 -0.0239
   48TBP     C1 4514  10.077   6.775   0.306  0.3807  0.2163 -0.1474
   48TBP     C2 4515  10.132   6.727   0.177  0.0156  0.3779  0.1951
   48TBP     C3 4516  10.284   6.741   0.157  0.6326  0.2132 -0.0164
   48TBP     C4 4517  10.343   6.617   0.085  0.1611  0.1507  0.4426
   48TBP     C5 4518   9.802   6.482   0.091  0.7105 -0.7327  0.3288
   48TBP     C6 4519   9.765   6.560  13.063 -0.1108  0.5219 -0.0311
   48TBP     C7 4520   9.664   6.487  12.963  0.2340  0.2674 -0.3136
   48TBP     C8 4521   9.720   6.370  12.875 -0.4567  0.9620 -0.7636
   48TBP     C9 4522   9.756   6.598   0.552 -0.3799  0.0504  0.0378
   48TBP    C10 4523   9.795   6.744   0.593  0.1103 -1.1434  0.3134
   48TBP    C11 4524   9.935   6.756   0.662 -0.0241  0.4285  0.8611
   48TBP    C12 4525   9.979   6.903   0.688 -0.5482  0.4337 -0.3964
   48TBP     H1 4526  10.104   6.880   0.320 -0.6770  0.7098 -1.6778
   48TBP     H2 4527  10.109   6.718   0.393 -0.4821  0.1467  0.1194
   48TBP     H3 4528  10.116   6.619   0.169  1.5049  0.1111  0.6024
   48TBP     H4 4529  10.071   6.770   0.097  2.2319  0.6034 -1.4107
   48TBP     H5 4530  10.306   6.834   0.105  1.8368  0.5253  1.0365
   48TBP     H6 4531  10.338   6.758   0.250  1.6679  0.3448 -0.6333
   48TBP     H7 4532  10.450   6.634   0.081 -0.0213  1.4825  0.9777
   48TBP     H8 4533  10.309   6.605  13.078  1.5995  1.4459 -0.2012
   48TBP     H9 4534  10.332   6.527   0.145 -0.4321 -0.8781 -1.1998
   48TBP    H10 4535   9.714   6.458   0.151  1.0302  0.1094  1.1562
   48TBP    H11 4536   9.875   6.402   0.085  1.2113 -0.1674 -1.2606
   48TBP    H12 4537   9.860   6.592  13.020 -1.7262  3.0639 -1.8962
   48TBP    H13 4538   9.711   6.652  13.085 -1.8315 -0.5169  0.1908
   48TBP    H14 4539   9.636   6.567  12.895 -0.1921  0.2902 -0.1131
   48TBP    H15 4540   9.572   6.475  13.020  1.0188 -1.0363  0.7236
   48TBP    H16 4541   9.637   6.319  12.826 -0.1017  1.0677 -1.4697
   48TBP    H17 4542   9.785   6.302  12.931 -0.4142  0.5736 -1.2907
   48TBP    H18 4543   9.776   6.416  12.794 -2.0847  0.4655 -2.1797
   48TBP    H19 4544   9.785   6.521   0.622  1.8313 -0.7385 -1.6937
   48TBP    H20 4545   9.647   6.591   0.549 -0.4665  0.8270  1.0640
   48TBP    H21 4546   9.718   6.772   0.665  1.5635  1.3020  0.9575
   48TBP    H22 4547   9.800   6.825   0.521  1.5186  0.2187  1.8949
   48TBP    H23 4548  10.000   6.703   0.593 -1.4970  2.3233 -2.0990
   48TBP    H24 4549   9.944   6.695   0.752  1.8736 -0.2347  0.2273
   48TBP    H25 4550  10.085   6.902   0.715 -0.8701 -0.8484  0.8687
   48TBP    H26 4551   9.913   6.918   0.773  0.1751  0.4187  0.1699
   48TBP    H27 4552   9.966   6.972   0.604  0.7097  0.3978 -0.6338
   49TBP      P 4553   1.456   7.748   2.817 -0.2974  0.1063  0.1756
   49TBP    O11 4554   1.539   7.720   2.961 -0.3095 -0.1822 -0.3050
   49TBP    O12 4555   1.424   7.917   2.784  0.3370  0.3398 -0.1506
   49TBP    O13 4556   1.556   7.689   2.702 -0.1359 -0.3687  0.2647
   49TBP     O2 4557   1.328   7.668   2.811 -0.0963 -0.1981 -0.2816
   49TBP     C1 4558   1.538   7.590   3.008  0.7716 -0.1585 -0.5672
   49TBP     C2 4559   1.638   7.502   2.931  0.9818  0.7175  0.1586
   49TBP     C3 4560   1.635   7.360   2.995 -0.0927  0.7303  0.2238
   49TBP     C4 4561   1.737   7.267   2.938 -0.1422 -0.2671  0.3906
   49TBP     C5 4562   1.528   8.012   2.778  0.3697 -0.0369  0.4096
   49TBP     C6 4563   1.661   7.974   2.848  0.4954 -0.1196 -0.5727
   49TBP     C7 4564   1.777   8.068   2.818 -1.0263 -0.2709 -0.2590
   49TBP     C8 4565   1.912   8.008   2.857 -0.3985  0.1952  0.0449
   49TBP     C9 4566   1.527   7.708   2.566  0.4769  0.8492  0.4708
   49TBP    C10 4567   1.443   7.600   2.507  0.5968 -0.3289 -0.3059
   49TBP    C11 4568   1.383   7.628   2.368  0.0689 -0.0521 -0.2266
   49TBP    C12 4569   1.298   7.508   2.330 -0.1722  0.4483  0.3842
   49TBP     H1 4570   1.557   7.579   3.115 -2.6106 -0.0399  0.0854
   49TBP     H2 4571   1.435   7.559   2.995 -0.5018  3.8551 -0.9541
   49TBP     H3 4572   1.622   7.496   2.823  1.9392 -0.6672  0.0674
   49TBP     H4 4573   1.740   7.538   2.948  0.9758  0.2515  1.2151
   49TBP     H5 4574   1.648   7.363   3.103 -0.6031 -2.5920  0.4463
   49TBP     H6 4575   1.537   7.315   2.983  0.3726 -0.2572 -0.0123
   49TBP     H7 4576   1.830   7.301   2.983 -0.5956  0.2586  0.9281
   49TBP     H8 4577   1.746   7.283   2.830 -1.1957 -1.5439  0.0920
   49TBP     H9 4578   1.721   7.162   2.962  0.2993  0.0186  1.9555
   49TBP    H10 4579   1.497   8.109   2.819  0.9041  0.0482  0.6225
   49TBP    H11 4580   1.540   8.011   2.670  1.4606 -1.7563  0.5274
   49TBP    H12 4581   1.696   7.875   2.820 -2.0662 -0.9560 -0.9229
   49TBP    H13 4582   1.653   7.982   2.956  0.5760 -2.4715 -0.3807
   49TBP    H14 4583   1.762   8.162   2.872 -0.7229 -0.0550 -0.5533
   49TBP    H15 4584   1.776   8.081   2.710  2.7040  2.6534 -0.0248
   49TBP    H16 4585   1.905   7.974   2.961 -0.2634  1.3897  0.4533
   49TBP    H17 4586   1.990   8.082   2.844 -0.8115  0.8168  1.0024
   49TBP    H18 4587   1.946   7.919   2.803  0.2418  0.8312 -0.6150
   49TBP    H19 4588   1.608   7.726   2.495  0.4483  0.9403  0.4603
   49TBP    H20 4589   1.476   7.804   2.564 -2.5225 -0.7125 -0.5123
   49TBP    H21 4590   1.346   7.586   2.555  0.7369 -0.2933 -0.0152
   49TBP    H22 4591   1.499   7.507   2.505  1.3102  0.0737  0.7515
   49TBP    H23 4592   1.460   7.630   2.291 -0.9570  1.3579 -1.2469
   49TBP    H24 4593   1.333   7.724   2.379  0.2433 -0.1676  1.8982
   49TBP    H25 4594   1.213   7.557   2.283 -0.6105 -1.4053 -0.8054
   49TBP    H26 4595   1.256   7.459   2.418 -0.1803  0.2598  0.2771
   49TBP    H27 4596   1.344   7.439   2.259 -1.3512  0.5177 -0.4565
   50TBP      P 4597   0.801  10.056  12.334  0.0500  0.3294  0.2519
   50TBP    O11 4598   0.635  10.040  12.301 -0.0251 -0.3806  0.6319
   50TBP    O12 4599   0.802  10.182  12.453  0.4740  0.4289 -0.6637
   50TBP    O13 4600   0.870   9.916  12.409  1.0749  0.0437  0.0267
   50TBP     O2 4601   0.886  10.088  12.213  0.0316 -0.2164 -0.0311
   50TBP     C1 4602   0.550   9.992  12.394 -0.0640 -0.0067  0.1200
   50TBP     C2 4603   0.553   9.838  12.384 -0.0983 -0.2120  0.0684
   50TBP     C3 4604   0.460   9.761  12.486  0.4326  0.2324 -0.0454
   50TBP     C4 4605   0.509   9.621  12.484  0.5353  0.2507  0.2620
   50TBP     C5 4606   0.774  10.315  12.426 -0.5614  0.2257 -0.6435
   50TBP     C6 4607   0.909  10.377  12.384 -0.0580 -0.4836 -0.1449
   50TBP     C7 4608   0.917  10.508  12.301  0.6205 -0.7792  0.3731
   50TBP     C8 4609   0.827  10.621  12.346  0.3044  0.6926  0.0999
   50TBP     C9 4610   1.003   9.906  12.456 -0.3083 -0.0922  0.3848
   50TBP    C10 4611   1.045  10.038  12.518 -0.5690  0.2325 -0.3996
   50TBP    C11 4612   1.194  10.048  12.557 -0.0415 -0.0299  0.1120
   50TBP    C12 4613   1.227  10.196  12.592 -0.6981 -0.5061 -0.4493
   50TBP     H1 4614   0.585  10.036  12.488  0.7398 -0.5707  0.0932
   50TBP     H2 4615   0.449  10.029  12.377 -0.4189  0.5721  3.0969
   50TBP     H3 4616   0.525   9.802  12.285  1.0291  0.7593 -0.6166
   50TBP     H4 4617   0.649   9.795  12.409 -0.4915 -1.0249  0.2022
   50TBP     H5 4618   0.471   9.808  12.584  0.2608  2.4066 -1.0529
   50TBP     H6 4619   0.356   9.778  12.459  0.7063 -0.5746 -1.7019
   50TBP     H7 4620   0.616   9.602  12.501  0.1992 -1.1767  0.8840
   50TBP     H8 4621   0.487   9.573  12.388 -1.8822 -2.6670  2.2003
   50TBP     H9 4622   0.455   9.553  12.550  0.1088  1.2309  0.9139
   50TBP    H10 4623   0.749  10.359  12.522 -0.4905  0.6895 -0.8343
   50TBP    H11 4624   0.693  10.320  12.353 -0.9743 -1.9955 -0.3548
   50TBP    H12 4625   0.978  10.299  12.352  1.9984  1.1558  0.1814
   50TBP    H13 4626   0.953  10.390  12.483 -1.8992 -1.3910  0.8119
   50TBP    H14 4627   0.900  10.490  12.195  1.7281  1.3390 -0.1932
   50TBP    H15 4628   1.022  10.533  12.285  1.1837 -1.8524  2.2273
   50TBP    H16 4629   0.853  10.640  12.450 -0.0274  0.0330  0.3037
   50TBP    H17 4630   0.721  10.597  12.331  0.8486 -2.4209  0.8608
   50TBP    H18 4631   0.847  10.710  12.286 -0.1604  0.4218 -0.4713
   50TBP    H19 4632   1.060   9.905  12.363 -0.7008  1.4522  0.1117
   50TBP    H20 4633   1.021   9.820  12.520  0.5105 -0.6253 -0.5378
   50TBP    H21 4634   0.983  10.059  12.605  2.5116  0.9543  1.7113
   50TBP    H22 4635   1.041  10.109  12.435  1.5246 -0.3548 -1.0506
   50TBP    H23 4636   1.256  10.013  12.475 -0.5982 -1.0715  0.1271
   50TBP    H24 4637   1.215   9.973  12.633 -1.5130 -1.5380 -0.9398
   50TBP    H25 4638   1.335  10.206  12.593 -0.5919 -1.6510  0.4248
   50TBP    H26 4639   1.187  10.210  12.692  1.7678 -2.3003  0.8408
   50TBP    H27 4640   1.198  10.263  12.511 -1.1518 -1.4145 -1.0493
   51TBP      P 4641   8.571   6.863  11.825 -0.0111  0.2776  0.2296
   51TBP    O11 4642   8.455   6.967  11.763 -0.4108 -0.2310 -0.1443
   51TBP    O12 4643   8.715   6.956  11.848 -0.0146 -0.5798 -0.9297
   51TBP    O13 4644   8.542   6.809  11.982 -0.1446  0.0342 -0.3504
   51TBP     O2 4645   8.595   6.744  11.733  0.7686 -0.2107 -0.4831
   51TBP     C1 4646   8.455   7.017  11.635 -0.3430 -0.0663 -0.4001
   51TBP     C2 4647   8.398   6.925  11.527  0.7903  0.2001 -0.2134
   51TBP     C3 4648   8.416   6.987  11.389  0.3868 -0.1742  0.0450
   51TBP     C4 4649   8.358   6.906  11.272  0.4360  0.1604  0.9163
   51TBP     C5 4650   8.715   7.086  11.909 -0.1037  0.0659  0.3329
   51TBP     C6 4651   8.656   7.099  12.044 -0.5791 -1.0233 -0.6687
   51TBP     C7 4652   8.680   7.251  12.094  0.2253  0.4892  0.0844
   51TBP     C8 4653   8.637   7.281  12.236 -0.3943  0.2120  0.1622
   51TBP     C9 4654   8.461   6.701  12.022  0.0040  0.4223  0.4464
   51TBP    C10 4655   8.319   6.726  11.970 -0.7659 -0.5151  0.4882
   51TBP    C11 4656   8.228   6.607  11.981 -1.1561  0.2756 -0.6721
   51TBP    C12 4657   8.081   6.648  11.994  0.4949  0.4077 -1.0092
   51TBP     H1 4658   8.396   7.109  11.636  0.0543  0.1914 -0.3607
   51TBP     H2 4659   8.555   7.053  11.609  0.5546 -1.1082  1.5050
   51TBP     H3 4660   8.444   6.826  11.528 -0.6186 -0.4505  1.0832
   51TBP     H4 4661   8.291   6.919  11.543  0.9236 -1.8315  0.1495
   51TBP     H5 4662   8.368   7.085  11.383 -1.0191 -0.9474 -1.4158
   51TBP     H6 4663   8.519   7.000  11.356  0.3582  0.2231  0.1030
   51TBP     H7 4664   8.347   6.971  11.186  0.0630 -0.2463  0.6496
   51TBP     H8 4665   8.261   6.867  11.303 -0.4503  1.5836 -0.0092
   51TBP     H9 4666   8.419   6.823  11.237 -1.3034 -0.4539 -0.7402
   51TBP    H10 4667   8.666   7.157  11.842 -2.1095 -1.6143  0.0081
   51TBP    H11 4668   8.820   7.115  11.914  0.3345 -1.7300  1.6324
   51TBP    H12 4669   8.709   7.046  12.123 -0.8215 -1.1384 -0.5814
   51TBP    H13 4670   8.552   7.065  12.043 -0.5997 -1.0082 -2.8842
   51TBP    H14 4671   8.636   7.331  12.034 -1.5652 -0.6597 -0.2018
   51TBP    H15 4672   8.785   7.278  12.089  0.0451  1.1008 -0.4169
   51TBP    H16 4673   8.680   7.216  12.312  1.7094  1.1137 -0.2250
   51TBP    H17 4674   8.529   7.268  12.244 -0.3531 -0.9720 -1.0995
   51TBP    H18 4675   8.656   7.388  12.252 -2.1216  0.5035  0.3474
   51TBP    H19 4676   8.460   6.678  12.128 -0.8391  3.9360  1.2528
   51TBP    H20 4677   8.500   6.617  11.965 -0.4081 -0.3120  1.2291
   51TBP    H21 4678   8.316   6.763  11.867  3.0328 -0.4859  0.3284
   51TBP    H22 4679   8.275   6.805  12.031  0.3893  0.7740 -0.3207
   51TBP    H23 4680   8.257   6.554  12.072  0.8569 -1.4530 -2.2489
   51TBP    H24 4681   8.243   6.541  11.895  0.7192 -0.7709  0.4292
   51TBP    H25 4682   8.068   6.723  11.917 -0.8875 -0.3564 -1.5486
   51TBP    H26 4683   8.064   6.688  12.094  2.6040  0.6137 -0.7110
   51TBP    H27 4684   8.017   6.563  11.970  1.1114  0.9125 -4.7133
   52TBP      P 4685   1.344   2.821   6.010 -0.1489 -0.2262 -0.2156
   52TBP    O11 4686   1.314   2.667   5.955  0.0494  0.8878  0.2860
   52TBP    O12 4687   1.198   2.877   6.065  0.5398  0.5042  0.0781
   52TBP    O13 4688   1.458   2.815   6.137  0.0250 -0.4294 -0.2049
   52TBP     O2 4689   1.406   2.900   5.896 -0.0938 -0.6334 -0.1981
   52TBP     C1 4690   1.241   2.642   5.834 -0.0958 -0.2560  0.1280
   52TBP     C2 4691   1.324   2.584   5.722 -0.2462  0.1665 -0.4371
   52TBP     C3 4692   1.228   2.523   5.622 -0.1879  0.6203 -0.1380
   52TBP     C4 4693   1.302   2.456   5.514  0.8998  0.1550  0.3288
   52TBP     C5 4694   1.134   2.829   6.186 -0.1835  0.1886  0.3439
   52TBP     C6 4695   1.234   2.787   6.289 -0.2808 -1.3600 -0.0787
   52TBP     C7 4696   1.170   2.764   6.427  0.7642  0.1568  0.4507
   52TBP     C8 4697   1.273   2.715   6.529  0.4096  0.0296  0.5586
   52TBP     C9 4698   1.604   2.802   6.103  0.0584  0.1322  0.0270
   52TBP    C10 4699   1.633   2.687   6.009 -0.0037  0.2945  0.2892
   52TBP    C11 4700   1.779   2.654   6.015  0.5105  0.4141  0.5566
   52TBP    C12 4701   1.821   2.556   5.905 -0.2393 -0.0977 -0.1923
   52TBP     H1 4702   1.161   2.570   5.850 -0.4740  0.5757  2.0960
   52TBP     H2 4703   1.203   2.735   5.791 -2.2222 -1.5914 -0.9552
   52TBP     H3 4704   1.386   2.661   5.676 -0.7520  0.4221 -0.7075
   52TBP     H4 4705   1.393   2.507   5.756 -2.5605 -1.4474  0.8088
   52TBP     H5 4706   1.158   2.454   5.669 -2.2030  2.5214 -0.2931
   52TBP     H6 4707   1.169   2.603   5.578 -1.1581  0.8012  1.4544
   52TBP     H7 4708   1.334   2.529   5.440 -0.6357 -0.6943 -1.2074
   52TBP     H8 4709   1.237   2.387   5.461 -0.6210  1.6845  0.1744
   52TBP     H9 4710   1.394   2.407   5.547  1.4280  0.4380 -0.7191
   52TBP    H10 4711   1.083   2.737   6.156  2.1989 -0.8125 -0.7316
   52TBP    H11 4712   1.055   2.902   6.204 -1.0379 -0.7688  0.5353
   52TBP    H12 4713   1.293   2.877   6.304 -3.3651  0.7425 -0.0372
   52TBP    H13 4714   1.301   2.703   6.270  1.5988 -0.2589  1.4935
   52TBP    H14 4715   1.095   2.686   6.414  1.4742 -0.6630  1.1817
   52TBP    H15 4716   1.126   2.857   6.463 -2.9602 -1.2590 -0.1907
   52TBP    H16 4717   1.341   2.638   6.491 -0.3581 -0.4319  0.1185
   52TBP    H17 4718   1.221   2.669   6.612 -2.0992  0.0757 -0.9485
   52TBP    H18 4719   1.336   2.800   6.559 -0.5243  1.2758 -0.9537
   52TBP    H19 4720   1.661   2.784   6.194  1.0814  1.9852 -0.2113
   52TBP    H20 4721   1.640   2.899   6.068 -1.0622 -0.1730 -2.0226
   52TBP    H21 4722   1.616   2.706   5.903 -0.6097 -0.4250  0.2563
   52TBP    H22 4723   1.574   2.604   6.046 -1.7742  2.5229  2.7002
   52TBP    H23 4724   1.789   2.603   6.111  0.0150 -1.1075 -0.1758
   52TBP    H24 4725   1.841   2.743   6.021  0.2866  0.7321 -1.3956
   52TBP    H25 4726   1.777   2.456   5.909  0.2827 -0.2740  1.5190
   52TBP    H26 4727   1.927   2.539   5.920 -0.0790  1.1286  0.1644
   52TBP    H27 4728   1.807   2.604   5.808  0.7355  0.8129  0.1089
   53TBP      P 4729   9.785   3.682   0.052 -0.2457  0.2059  0.2446
   53TBP    O11 4730   9.919   3.633   0.146 -0.1923  0.2815  0.1695
   53TBP    O12 4731   9.752   3.842   0.087 -0.9984  0.3681  0.2838
   53TBP    O13 4732   9.838   3.657  12.985  0.1807  0.5301  0.0492
   53TBP     O2 4733   9.674   3.597   0.087  0.3533  0.5718 -0.2760
   53TBP     C1 4734   9.893   3.596   0.278 -0.1821  0.3696 -0.2008
   53TBP     C2 4735   9.810   3.710   0.345  0.7455  0.1447 -0.5973
   53TBP     C3 4736   9.779   3.696   0.498  0.5289  0.7053  0.0003
   53TBP     C4 4737   9.656   3.775   0.537 -0.0065  0.6561 -0.0698
   53TBP     C5 4738   9.857   3.933   0.073  0.1327  0.9445  0.7801
   53TBP     C6 4739   9.877   3.998  13.031 -0.2178  0.2471  0.6185
   53TBP     C7 4740  10.021   4.070  13.031  0.0521  0.2938 -0.0489
   53TBP     C8 4741  10.070   4.096  12.890 -0.6968  0.0404  0.5030
   53TBP     C9 4742   9.738   3.610  12.890 -0.6161  0.4294 -0.0828
   53TBP    C10 4743   9.708   3.467  12.912  0.2066 -0.1060  0.8061
   53TBP    C11 4744   9.640   3.416  12.787 -0.0869  0.6738 -0.6873
   53TBP    C12 4745   9.595   3.273  12.805  0.3540 -0.5734 -0.7187
   53TBP     H1 4746   9.836   3.505   0.294 -1.3946  1.4885  2.0611
   53TBP     H2 4747   9.988   3.600   0.332  0.0615 -1.5433 -0.4564
   53TBP     H3 4748   9.863   3.804   0.331  0.8990 -0.0730 -1.5210
   53TBP     H4 4749   9.711   3.704   0.301  1.2364 -2.4797 -1.4447
   53TBP     H5 4750   9.782   3.591   0.525  0.0311  1.1821  2.0648
   53TBP     H6 4751   9.863   3.730   0.560  1.6415 -0.4336 -0.8482
   53TBP     H7 4752   9.664   3.881   0.515 -1.2812  0.5859 -0.9185
   53TBP     H8 4753   9.642   3.765   0.645 -0.0969 -0.2458 -0.1583
   53TBP     H9 4754   9.572   3.739   0.478 -0.2698  0.1725  0.5872
   53TBP    H10 4755   9.944   3.873   0.100 -0.1302  0.4951  0.6429
   53TBP    H11 4756   9.845   4.011   0.148 -0.2317  0.7409  0.9365
   53TBP    H12 4757   9.801   4.073  13.008 -0.3030 -0.0106  0.0467
   53TBP    H13 4758   9.868   3.921  12.954 -0.9857 -0.5446  1.4745
   53TBP    H14 4759  10.099   4.023  13.091 -2.7044 -1.4594  2.2297
   53TBP    H15 4760   9.998   4.164  13.080 -1.9443 -0.2991  0.1592
   53TBP    H16 4761   9.991   4.155  12.842 -0.1381  0.1067 -0.3245
   53TBP    H17 4762  10.082   4.005  12.833  0.0259 -0.6340  1.7179
   53TBP    H18 4763  10.156   4.163  12.890 -1.8652  1.5933 -0.8126
   53TBP    H19 4764   9.783   3.622  12.792  1.2076  0.5139  0.7417
   53TBP    H20 4765   9.652   3.675  12.908 -1.2550 -0.1279 -1.1128
   53TBP    H21 4766   9.641   3.458  12.998 -0.1210  0.6909  0.6405
   53TBP    H22 4767   9.797   3.406  12.927 -0.5945 -1.1960  1.1620
   53TBP    H23 4768   9.700   3.434  12.698 -0.3511 -0.0990 -1.0274
   53TBP    H24 4769   9.547   3.473  12.781 -2.0864 -2.3007  0.9854
   53TBP    H25 4770   9.541   3.263  12.899 -0.7882  0.3575 -1.2628
   53TBP    H26 4771   9.681   3.207  12.800  1.8726  1.2722  0.2591
   53TBP    H27 4772   9.529   3.254  12.720 -0.7601  2.0161 -0.4985
   54TBP      P 4773   3.232   5.444   5.074 -0.4195  0.2817  0.0164
   54TBP    O11 4774   3.377   5.368   5.088  0.1920  0.2028  0.0599
   54TBP    O12 4775   3.126   5.314   5.061  0.5641 -0.1693 -0.6893
   54TBP    O13 4776   3.228   5.547   5.209 -0.8931  0.0711  0.4702
   54TBP     O2 4777   3.224   5.523   4.952 -0.2678 -0.3912 -0.6231
   54TBP     C1 4778   3.401   5.248   5.160 -0.4226  0.4114  0.5557
   54TBP     C2 4779   3.354   5.264   5.307  0.4209 -0.0678  0.2564
   54TBP     C3 4780   3.402   5.149   5.395 -0.4306  0.0285 -0.6489
   54TBP     C4 4781   3.402   5.183   5.545  0.0426 -0.0806  0.8299
   54TBP     C5 4782   3.003   5.335   5.005  0.7525 -0.1560 -0.6596
   54TBP     C6 4783   2.932   5.468   5.036  0.0326  0.1012  0.4369
   54TBP     C7 4784   2.802   5.473   4.951  0.3657  0.7633 -0.7089
   54TBP     C8 4785   2.719   5.575   5.023  0.4833 -0.3603  0.2112
   54TBP     C9 4786   3.287   5.679   5.213 -0.3075 -0.1768 -0.1880
   54TBP    C10 4787   3.437   5.678   5.180 -0.2672 -0.8916 -0.0035
   54TBP    C11 4788   3.506   5.815   5.190  0.3561 -0.5689  0.3170
   54TBP    C12 4789   3.451   5.920   5.093 -0.4162 -0.1123 -0.4809
   54TBP     H1 4790   3.346   5.169   5.110 -1.7704  1.0723  0.9625
   54TBP     H2 4791   3.505   5.215   5.160 -0.2987  0.6735 -2.3782
   54TBP     H3 4792   3.375   5.366   5.341  3.4098 -1.4649  2.8469
   54TBP     H4 4793   3.245   5.271   5.313  0.5302  1.0384  1.2014
   54TBP     H5 4794   3.335   5.063   5.395  0.4842 -0.6885 -0.3365
   54TBP     H6 4795   3.500   5.117   5.358 -0.8593  1.9034 -3.6589
   54TBP     H7 4796   3.302   5.206   5.584 -0.7016 -2.4192  0.4386
   54TBP     H8 4797   3.467   5.265   5.573  0.8968 -0.7089  0.6824
   54TBP     H9 4798   3.427   5.086   5.589  2.4690  0.3201  0.3993
   54TBP    H10 4799   2.938   5.251   5.029 -1.3021  0.8039 -2.6618
   54TBP    H11 4800   3.012   5.318   4.898  1.4637 -1.5209 -0.3914
   54TBP    H12 4801   2.990   5.556   5.010  1.8759 -1.5010 -1.1261
   54TBP    H13 4802   2.922   5.472   5.144 -1.1501  2.5822  0.2682
   54TBP    H14 4803   2.757   5.374   4.954 -0.0328  0.9433 -0.8159
   54TBP    H15 4804   2.821   5.483   4.844  1.8364  0.0256 -0.5380
   54TBP    H16 4805   2.642   5.606   4.953  0.9797  2.0828  0.7265
   54TBP    H17 4806   2.775   5.666   5.042  1.1699 -0.9350  1.0096
   54TBP    H18 4807   2.670   5.536   5.112 -1.2572 -0.8223 -0.9231
   54TBP    H19 4808   3.267   5.716   5.314  1.2329 -0.9947  0.4309
   54TBP    H20 4809   3.228   5.733   5.139  0.2064  1.5943  0.6686
   54TBP    H21 4810   3.466   5.635   5.084 -1.2173  0.5818 -0.9757
   54TBP    H22 4811   3.476   5.609   5.254 -0.2615  0.7544  1.5430
   54TBP    H23 4812   3.613   5.813   5.173  0.7537  0.7315  2.3899
   54TBP    H24 4813   3.506   5.847   5.294  1.3500 -0.0936  0.1736
   54TBP    H25 4814   3.469   5.885   4.992  0.2502 -1.4901  0.0955
   54TBP    H26 4815   3.494   6.019   5.109 -0.0776 -0.2886 -0.3027
   54TBP    H27 4816   3.344   5.912   5.111 -0.1791 -2.4849 -0.0226
   55TBP      P 4817   2.397   3.791   2.473  0.5605 -0.0891  0.0797
   55TBP    O11 4818   2.391   3.634   2.542  0.5926 -0.4378 -0.2628
   55TBP    O12 4819   2.228   3.849   2.447 -0.4848 -0.2223  0.5614
   55TBP    O13 4820   2.453   3.895   2.593 -0.5642 -0.0833 -0.0179
   55TBP     O2 4821   2.465   3.783   2.347  0.1017  0.3005  0.2478
   55TBP     C1 4822   2.360   3.524   2.452 -0.9974  0.4089  0.6328
   55TBP     C2 4823   2.231   3.549   2.369  0.0567 -0.0290  0.5736
   55TBP     C3 4824   2.171   3.418   2.314  0.3207 -0.2218  0.7085
   55TBP     C4 4825   2.037   3.452   2.252 -0.0190  0.4691  0.6370
   55TBP     C5 4826   2.195   3.972   2.390 -0.7921  0.3882 -0.7056
   55TBP     C6 4827   2.184   3.992   2.244  0.2775  0.4648 -0.2279
   55TBP     C7 4828   2.153   4.138   2.200  0.4412 -0.4154  0.3535
   55TBP     C8 4829   2.120   4.138   2.051 -0.2509 -0.5484  0.3520
   55TBP     C9 4830   2.589   3.875   2.635  0.3437  0.2971  0.2937
   55TBP    C10 4831   2.685   3.924   2.535 -0.1280 -0.3369  0.3540
   55TBP    C11 4832   2.822   3.938   2.604  0.1148  0.2537  0.4945
   55TBP    C12 4833   2.945   3.942   2.504 -0.0258  0.5645 -0.2539
   55TBP     H1 4834   2.455   3.516   2.398 -1.0359  0.1828  0.6021
   55TBP     H2 4835   2.349   3.439   2.519  1.3601  1.2023  2.0933
   55TBP     H3 4836   2.161   3.602   2.434  1.2339  3.6538 -1.0116
   55TBP     H4 4837   2.241   3.620   2.286 -0.9489  1.0914  1.3928
   55TBP     H5 4838   2.237   3.362   2.248  0.8336 -0.8465  1.7354
   55TBP     H6 4839   2.151   3.344   2.391 -0.8423  0.7667  1.3808
   55TBP     H7 4840   1.965   3.491   2.325 -0.6889 -1.0955  0.8310
   55TBP     H8 4841   2.005   3.359   2.205 -1.0408  0.6860  0.8721
   55TBP     H9 4842   2.052   3.523   2.171  1.4465 -3.0690 -2.3038
   55TBP    H10 4843   2.274   4.038   2.427  1.9993 -3.1652 -0.0826
   55TBP    H11 4844   2.109   4.004   2.450 -1.3919 -0.1045 -1.3054
   55TBP    H12 4845   2.102   3.929   2.209  0.4538  0.8465 -1.3547
   55TBP    H13 4846   2.275   3.949   2.202  0.8719  0.0052  1.4718
   55TBP    H14 4847   2.242   4.200   2.210 -0.0193  0.0262  1.8171
   55TBP    H15 4848   2.079   4.187   2.264 -0.1771  0.0159 -0.6639
   55TBP    H16 4849   2.207   4.107   1.993  1.5039 -0.4214  2.8158
   55TBP    H17 4850   2.081   4.231   2.010 -0.9256 -1.3333 -0.8131
   55TBP    H18 4851   2.034   4.078   2.025 -0.8068 -0.3099  1.6088
   55TBP    H19 4852   2.598   3.771   2.666 -0.4515 -0.1224 -0.8262
   55TBP    H20 4853   2.608   3.925   2.730 -0.5147 -1.1233  1.2462
   55TBP    H21 4854   2.655   4.017   2.487  2.9254 -0.0167 -1.1084
   55TBP    H22 4855   2.704   3.858   2.449  0.5707 -2.3611  2.0231
   55TBP    H23 4856   2.839   3.853   2.670  0.4667 -0.4074 -0.4427
   55TBP    H24 4857   2.825   4.022   2.674  1.3701 -0.4776  1.3348
   55TBP    H25 4858   2.937   4.021   2.429  0.2698 -0.0063 -0.8901
   55TBP    H26 4859   2.975   3.849   2.455  2.5335  0.9132  0.5972
   55TBP    H27 4860   3.033   3.978   2.557 -0.2797  0.0190  0.5505
   56TBP      P 4861   8.474   6.283   4.805  0.0789  0.1596  0.1491
   56TBP    O11 4862   8.365   6.169   4.748  0.0908  0.0822 -0.2669
   56TBP    O12 4863   8.524   6.239   4.962  0.1156 -0.5471  0.0666
   56TBP    O13 4864   8.604   6.280   4.705  0.2623 -0.6580 -0.5834
   56TBP     O2 4865   8.402   6.409   4.811  0.1469  0.7103 -1.1046
   56TBP     C1 4866   8.300   6.175   4.622 -0.5722  0.6921 -0.9173
   56TBP     C2 4867   8.399   6.113   4.521  0.3035  1.6255  0.6405
   56TBP     C3 4868   8.340   6.046   4.401  0.0429 -0.0312  0.0139
   56TBP     C4 4869   8.456   6.017   4.308 -0.0227  0.1288  0.6998
   56TBP     C5 4870   8.559   6.110   4.998  0.2911  0.0734  0.9976
   56TBP     C6 4871   8.698   6.069   4.943 -0.1033  0.0240  0.0313
   56TBP     C7 4872   8.712   5.924   4.926  0.0668  0.0232  0.5552
   56TBP     C8 4873   8.735   5.839   5.052 -0.0698  0.1558  0.2872
   56TBP     C9 4874   8.679   6.401   4.692 -0.1161 -0.9109  0.1749
   56TBP    C10 4875   8.703   6.477   4.828 -0.3910 -0.0713  0.4167
   56TBP    C11 4876   8.800   6.598   4.802 -0.2904  0.6710 -0.3150
   56TBP    C12 4877   8.832   6.675   4.933 -0.6801  0.4151 -0.2810
   56TBP     H1 4878   8.210   6.113   4.621  1.1812 -1.9278 -0.8886
   56TBP     H2 4879   8.267   6.275   4.595 -0.6644  0.2236 -2.6103
   56TBP     H3 4880   8.456   6.204   4.499  2.9717 -0.3460 -0.7812
   56TBP     H4 4881   8.469   6.046   4.571 -0.6097 -0.2700 -0.5979
   56TBP     H5 4882   8.288   5.958   4.438 -0.3924  0.8616  1.5593
   56TBP     H6 4883   8.270   6.115   4.354  0.6412 -0.5821 -1.7283
   56TBP     H7 4884   8.533   6.091   4.328 -0.1588  1.0122 -1.8926
   56TBP     H8 4885   8.427   6.028   4.203 -1.8696  1.1769  1.2970
   56TBP     H9 4886   8.489   5.916   4.330 -1.5749 -0.6341 -0.3629
   56TBP    H10 4887   8.487   6.043   4.951  1.6337 -1.1620  0.6404
   56TBP    H11 4888   8.549   6.088   5.105 -2.4028 -2.0058  0.3636
   56TBP    H12 4889   8.772   6.111   5.011  0.8249 -1.6620  0.0977
   56TBP    H13 4890   8.717   6.112   4.844 -1.1871  0.3336 -0.0500
   56TBP    H14 4891   8.811   5.919   4.880  0.0327 -1.0386  0.5840
   56TBP    H15 4892   8.642   5.873   4.860  0.1442  0.4427  0.1464
   56TBP    H16 4893   8.756   5.891   5.146 -0.0571  1.9601 -0.6965
   56TBP    H17 4894   8.815   5.766   5.035 -1.0782 -1.2683  1.4729
   56TBP    H18 4895   8.655   5.767   5.070  1.3844 -1.1988  1.6138
   56TBP    H19 4896   8.615   6.463   4.630 -0.1166 -0.4716  0.6148
   56TBP    H20 4897   8.787   6.401   4.680  0.0142  2.3317  0.8697
   56TBP    H21 4898   8.756   6.413   4.899  1.4012 -0.6039 -1.3602
   56TBP    H22 4899   8.618   6.518   4.882  1.8725  2.3168  2.3300
   56TBP    H23 4900   8.742   6.667   4.742 -1.3444 -0.4996 -0.6701
   56TBP    H24 4901   8.889   6.575   4.744  0.2213  2.9843 -0.4707
   56TBP    H25 4902   8.742   6.718   4.978 -1.2431 -1.0614  0.0361
   56TBP    H26 4903   8.910   6.747   4.910 -0.9776  0.5627 -0.8406
   56TBP    H27 4904   8.863   6.601   5.007 -1.5390 -1.1983 -1.4844
   57TBP      P 4905   0.003  11.813  10.749 -0.1936 -0.0737  0.1533
   57TBP    O11 4906  13.033  11.808  10.904 -0.1965 -0.4489  0.1585
   57TBP    O12 4907  13.009  11.899  10.639 -0.2508 -0.3949 -0.2150
   57TBP    O13 4908   0.148  11.903  10.750 -0.1973  0.7775 -0.3742
   57TBP     O2 4909   0.023  11.677  10.696  0.2331 -0.0143  0.5668
   57TBP     C1 4910  13.074  11.725  11.008 -0.0241  0.0864 -0.3683
   57TBP     C2 4911   0.025  11.587  10.964  0.6262 -0.3742 -0.5711
   57TBP     C3 4912   0.031  11.496  11.092 -0.5887  0.9809 -0.0741
   57TBP     C4 4913  13.067  11.352  11.082 -0.3661 -0.4014 -0.5452
   57TBP     C5 4914  12.967  12.031  10.667  0.1532  0.3432 -0.2003
   57TBP     C6 4915  13.067  12.137  10.613  0.4325  0.3748 -0.4717
   57TBP     C7 4916  12.988  12.268  10.580 -0.2298 -0.9676  0.5058
   57TBP     C8 4917  12.940  12.349  10.705  0.3909  0.0166 -0.1166
   57TBP     C9 4918   0.253  11.874  10.658  0.2589  0.1600  0.6448
   57TBP    C10 4919   0.318  11.739  10.689 -0.7681  0.2253 -0.4099
   57TBP    C11 4920   0.459  11.729  10.637  0.0712  0.5925  0.0245
   57TBP    C12 4921   0.551  11.639  10.720  0.4539 -0.1447 -0.4067
   57TBP     H1 4922   0.053  11.773  11.072  1.7463 -0.7998 -1.7265
   57TBP     H2 4923  12.989  11.717  11.076  0.8404  0.2015  0.7487
   57TBP     H3 4924  13.063  11.539  10.885 -0.2062  0.6301 -0.5730
   57TBP     H4 4925   0.126  11.604  10.927  0.7077  0.4771  0.0352
   57TBP     H5 4926   0.138  11.484  11.111 -1.0685  0.3318  2.4240
   57TBP     H6 4927  13.069  11.530  11.178 -0.0902 -0.8568  1.0347
   57TBP     H7 4928  13.095  11.297  10.992 -0.5503  0.5840 -1.2052
   57TBP     H8 4929  12.959  11.368  11.075 -0.3171  1.3863  2.0772
   57TBP     H9 4930  13.090  11.298  11.174  1.4084  0.2117 -0.6269
   57TBP    H10 4931  12.965  12.045  10.775 -0.5352 -0.6294 -0.0791
   57TBP    H11 4932  12.869  12.049  10.622  0.7284  0.8662 -1.2860
   57TBP    H12 4933   0.001  12.103  10.514  2.6242  0.5977  0.0946
   57TBP    H13 4934   0.057  12.155  10.678  1.3965  0.3799 -1.7358
   57TBP    H14 4935  12.909  12.259  10.506  0.4255 -0.3811 -0.2878
   57TBP    H15 4936  13.064  12.331  10.534 -1.7739  0.5348 -0.0253
   57TBP    H16 4937  12.866  12.304  10.771  0.4520 -2.3698 -1.6329
   57TBP    H17 4938  12.912  12.451  10.676  1.0742  0.3345  0.3227
   57TBP    H18 4939  13.021  12.358  10.778 -0.3278 -1.1532  0.8388
   57TBP    H19 4940   0.329  11.950  10.673 -0.8764  1.2963  0.7223
   57TBP    H20 4941   0.220  11.888  10.555  0.4220  0.2532  0.6067
   57TBP    H21 4942   0.259  11.651  10.664  0.1981 -0.3046 -0.8006
   57TBP    H22 4943   0.328  11.732  10.797  0.5755 -0.6635 -0.5939
   57TBP    H23 4944   0.515  11.818  10.607  0.0599  0.1262 -1.4428
   57TBP    H24 4945   0.455  11.673  10.543 -1.4249 -0.8610  0.9398
   57TBP    H25 4946   0.629  11.598  10.656 -0.6180  0.1257 -1.9184
   57TBP    H26 4947   0.499  11.562  10.777 -2.5562  1.3590 -1.0355
   57TBP    H27 4948   0.603  11.691  10.801 -1.5405  0.7342  0.3445
   58TBP      P 4949  12.551  11.993   4.772 -0.6186 -0.4280  0.2577
   58TBP    O11 4950  12.617  12.112   4.870  0.7277  0.2301 -0.3541
   58TBP    O12 4951  12.485  11.876   4.867  0.3914  0.2552  0.1112
   58TBP    O13 4952  12.434  12.072   4.676 -0.1519  0.7672 -0.2170
   58TBP     O2 4953  12.651  11.920   4.687 -0.3615 -0.2584 -0.1714
   58TBP     C1 4954  12.731  12.185   4.832  0.2712 -0.6985 -0.3687
   58TBP     C2 4955  12.705  12.277   4.715  0.1105  0.3303  0.2467
   58TBP     C3 4956  12.831  12.354   4.679 -0.6025  0.2347  0.6523
   58TBP     C4 4957  12.814  12.437   4.549  0.0642 -0.2411 -0.3573
   58TBP     C5 4958  12.396  11.778   4.807  0.0584  0.1390  0.3149
   58TBP     C6 4959  12.457  11.680   4.703 -0.2685 -0.4635  0.6251
   58TBP     C7 4960  12.354  11.592   4.638  0.1081 -0.0003 -0.4218
   58TBP     C8 4961  12.406  11.497   4.531  0.0163  0.7040  0.2448
   58TBP     C9 4962  12.320  12.139   4.725 -0.3748 -0.0012 -1.1615
   58TBP    C10 4963  12.332  12.231   4.849 -0.4505  0.2057 -0.1577
   58TBP    C11 4964  12.192  12.274   4.894 -0.1252 -0.0809 -0.7692
   58TBP    C12 4965  12.200  12.395   4.985  0.1816  0.3629 -0.2614
   58TBP     H1 4966  12.754  12.249   4.917  1.8970 -0.2213 -1.1454
   58TBP     H2 4967  12.811  12.111   4.830 -1.9813 -3.2135 -1.0574
   58TBP     H3 4968  12.675  12.217   4.628 -0.2983 -0.3688  0.8629
   58TBP     H4 4969  12.629  12.352   4.737  0.3440  0.4002  0.8155
   58TBP     H5 4970  12.852  12.421   4.763 -1.8588  1.7871 -0.2492
   58TBP     H6 4971  12.917  12.288   4.670 -1.3726 -0.5778 -0.9690
   58TBP     H7 4972  12.718  12.489   4.550 -0.6935 -1.6091  0.5444
   58TBP     H8 4973  12.808  12.387   4.452 -0.8036 -0.7248 -0.0575
   58TBP     H9 4974  12.891  12.512   4.533 -1.4830  1.4785  0.1004
   58TBP    H10 4975  12.332  11.844   4.748 -0.9485  1.3180  2.6852
   58TBP    H11 4976  12.333  11.727   4.879  1.1815 -1.8443 -0.0681
   58TBP    H12 4977  12.525  11.617   4.759 -0.9396 -0.4160  1.5121
   58TBP    H13 4978  12.508  11.730   4.621 -0.2437 -0.1791  0.8150
   58TBP    H14 4979  12.274  11.648   4.590  0.0507 -0.1754 -0.5309
   58TBP    H15 4980  12.297  11.543   4.717  0.7428  0.4663  0.3378
   58TBP    H16 4981  12.499  11.452   4.565  1.1397 -0.0435 -3.5726
   58TBP    H17 4982  12.420  11.558   4.442  0.6578 -0.7773 -0.6838
   58TBP    H18 4983  12.333  11.420   4.508 -0.4231  1.5761 -1.3658
   58TBP    H19 4984  12.250  12.061   4.757  0.0303  0.1947  0.2584
   58TBP    H20 4985  12.270  12.192   4.645 -2.1674  1.5461  0.9159
   58TBP    H21 4986  12.384  12.325   4.831 -0.6756  0.3722  0.0620
   58TBP    H22 4987  12.393  12.177   4.922  0.3799 -1.1552 -1.8160
   58TBP    H23 4988  12.148  12.199   4.960  2.9467 -1.4200 -0.1440
   58TBP    H24 4989  12.127  12.293   4.809 -1.9459  0.4508  0.7210
   58TBP    H25 4990  12.259  12.364   5.071  0.9028  0.5129 -0.7005
   58TBP    H26 4991  12.104  12.421   5.029  0.5465  0.0968  0.7030
   58TBP    H27 4992  12.223  12.490   4.936  2.0795 -0.1700 -0.4488
   59TBP      P 4993   2.921  12.693   9.565  0.2625 -0.2825 -0.1830
   59TBP    O11 4994   3.027  12.570   9.629 -0.1328  0.4772 -0.0178
   59TBP    O12 4995   3.001  12.766   9.444  0.2885 -0.3715  0.6513
   59TBP    O13 4996   2.785  12.618   9.498  0.6238  0.1052  0.3641
   59TBP     O2 4997   2.892  12.786   9.673  0.4159 -0.5936  0.1131
   59TBP     C1 4998   2.978  12.481   9.727  0.7464 -0.8699 -0.2034
   59TBP     C2 4999   2.985  12.549   9.869  0.1390 -0.0756  0.1155
   59TBP     C3 5000   2.948  12.450   9.979 -0.1509  0.0538 -0.2550
   59TBP     C4 5001   2.986  12.502  10.121 -0.0878 -0.4681  0.5456
   59TBP     C5 5002   3.135  12.807   9.451  0.7580 -0.2050 -0.5211
   59TBP     C6 5003   3.176  12.872   9.585 -0.5736  0.8864 -0.0610
   59TBP     C7 5004   3.325  12.918   9.580 -0.5155 -0.0737 -0.6874
   59TBP     C8 5005   3.343  13.049   9.659 -0.0589  0.1682 -0.0972
   59TBP     C9 5006   2.679  12.686   9.437  0.5056 -0.9047 -0.2915
   59TBP    C10 5007   2.589  12.754   9.545 -0.4261 -0.5569 -0.7889
   59TBP    C11 5008   2.542  12.890   9.495  0.8450  0.2539  0.2237
   59TBP    C12 5009   2.453  12.882   9.373 -0.1123 -0.1692  0.4405
   59TBP     H1 5010   2.876  12.450   9.702  1.5288 -2.4879 -1.4580
   59TBP     H2 5011   3.037  12.390   9.734  0.0188 -1.3356  0.0618
   59TBP     H3 5012   3.089  12.579   9.884  0.2694  0.4155 -1.7072
   59TBP     H4 5013   2.924  12.638   9.883 -0.6360 -0.4196 -1.0683
   59TBP     H5 5014   2.844  12.419   9.971 -1.0778  2.9353  0.0333
   59TBP     H6 5015   3.008  12.360   9.965 -2.6813 -1.9116  1.0630
   59TBP     H7 5016   2.926  12.588  10.150 -0.6022 -0.7104  0.1945
   59TBP     H8 5017   3.093  12.525  10.113 -0.5607  1.5476 -0.5396
   59TBP     H9 5018   2.972  12.429  10.201  1.8765 -0.1940  1.1866
   59TBP    H10 5019   3.161  12.874   9.368  1.1195  0.5851  0.2205
   59TBP    H11 5020   3.190  12.713   9.446  1.3192  0.0316  0.9489
   59TBP    H12 5021   3.163  12.800   9.665 -2.1372  0.9026 -0.3028
   59TBP    H13 5022   3.112  12.958   9.606 -0.7102  0.8257 -0.2365
   59TBP    H14 5023   3.346  12.932   9.474 -0.0798  1.2920 -0.4324
   59TBP    H15 5024   3.389  12.839   9.617  0.3232  1.1312  0.5094
   59TBP    H16 5025   3.271   0.033   9.640  1.0046  1.0411 -0.5351
   59TBP    H17 5026   3.440  13.095   9.638 -0.6752  1.9254  0.8103
   59TBP    H18 5027   3.343  13.022   9.764 -0.1153 -1.4791 -0.5099
   59TBP    H19 5028   2.619  12.617   9.377  0.6976 -1.5370  0.2385
   59TBP    H20 5029   2.728  12.763   9.377 -0.3707 -1.1782 -1.3760
   59TBP    H21 5030   2.641  12.762   9.641 -1.5958  0.2845 -0.2255
   59TBP    H22 5031   2.499  12.695   9.560  0.2300 -1.4036 -0.0506
   59TBP    H23 5032   2.631  12.951   9.479  0.2928  0.9436 -0.2442
   59TBP    H24 5033   2.484  12.936   9.575 -0.2239  1.6835 -1.3311
   59TBP    H25 5034   2.472  12.970   9.313  2.2656 -1.5569 -0.9228
   59TBP    H26 5035   2.351  12.882   9.410  0.2582  0.6364  1.4962
   59TBP    H27 5036   2.486  12.795   9.316 -0.1125 -0.9000  1.5230
   60TBP      P 5037   6.709   9.432  12.772  0.0351  0.2008  0.3515
   60TBP    O11 5038   6.657   9.547  12.657  0.1038 -0.1262 -0.5282
   60TBP    O12 5039   6.846   9.363  12.696  0.3187 -0.2620 -0.0778
   60TBP    O13 5040   6.773   9.512  12.903  0.1510 -0.0335  1.0156
   60TBP     O2 5041   6.602   9.331  12.804 -0.1347 -0.3051  0.5966
   60TBP     C1 5042   6.745   9.628  12.588  0.5396 -0.0443 -0.4145
   60TBP     C2 5043   6.808   9.736  12.670  0.1032 -0.3949  0.2691
   60TBP     C3 5044   6.872   9.845  12.581  0.7213 -0.5041 -0.3168
   60TBP     C4 5045   6.924   9.965  12.658  0.3674  0.2882 -0.0144
   60TBP     C5 5046   6.922   9.255  12.749 -0.4519 -0.5971  0.5408
   60TBP     C6 5047   6.841   9.124  12.769  0.3595 -0.0071  0.3867
   60TBP     C7 5048   6.929   9.002  12.790  0.2235  0.5848 -0.3292
   60TBP     C8 5049   6.845   8.870  12.786 -0.2747 -0.1552  0.1372
   60TBP     C9 5050   6.680   9.592  12.974 -0.0868 -0.1729 -0.7926
   60TBP    C10 5051   6.599   9.498  13.069 -0.7398 -0.2480 -0.1222
   60TBP    C11 5052   6.545   9.576   0.091  0.5523  0.3601  0.2291
   60TBP    C12 5053   6.486   9.479   0.194  0.0339 -0.1023  0.4061
   60TBP     H1 5054   6.826   9.563  12.555  2.0558  1.3646  0.4202
   60TBP     H2 5055   6.685   9.670  12.507 -1.6516  0.8226  1.6007
   60TBP     H3 5056   6.736   9.789  12.732 -0.3000 -0.7790  0.1320
   60TBP     H4 5057   6.890   9.700  12.732 -0.7495 -1.0560  1.0176
   60TBP     H5 5058   6.959   9.794  12.540  1.8681 -1.4186  3.0748
   60TBP     H6 5059   6.811   9.872  12.495 -0.8324 -0.5173  0.7686
   60TBP     H7 5060   6.840  10.030  12.680 -1.2669 -0.9638 -2.3394
   60TBP     H8 5061   7.001  10.011  12.595  0.6499  1.2220  1.0072
   60TBP     H9 5062   6.958   9.936  12.757  1.3886 -0.2423 -0.5030
   60TBP    H10 5063   6.955   9.285  12.848  1.3984 -0.7557 -0.0110
   60TBP    H11 5064   7.000   9.236  12.676 -1.0124  3.8310 -1.3442
   60TBP    H12 5065   6.766   9.102  12.694  1.5094 -2.0989 -0.1739
   60TBP    H13 5066   6.789   9.132  12.865 -0.9584 -2.2203 -0.1002
   60TBP    H14 5067   6.985   8.998  12.884  0.8502 -1.2267 -0.7595
   60TBP    H15 5068   7.004   9.001  12.711  0.0617 -0.8049 -0.4686
   60TBP    H16 5069   6.904   8.786  12.823  0.3908  0.7224  1.1080
   60TBP    H17 5070   6.825   8.842  12.683  0.6261 -2.9434  0.6607
   60TBP    H18 5071   6.759   8.872  12.853 -0.0552 -2.0573  0.5006
   60TBP    H19 5072   6.607   9.646  12.914 -1.1530 -0.9130 -0.1706
   60TBP    H20 5073   6.739   9.660  13.036 -0.3730  0.6307 -1.3867
   60TBP    H21 5074   6.669   9.418  13.092 -0.2518 -0.3076 -1.7413
   60TBP    H22 5075   6.506   9.469  13.019 -0.5364  0.6408 -1.0523
   60TBP    H23 5076   6.470   9.649   0.058  0.2863 -0.4274 -0.9442
   60TBP    H24 5077   6.627   9.638   0.129 -0.4759  2.8501 -1.4303
   60TBP    H25 5078   6.485   9.529   0.291 -0.9926  2.4906 -0.8915
   60TBP    H26 5079   6.547   9.389   0.200  0.5369  0.1025 -1.5318
   60TBP    H27 5080   6.381   9.457   0.177 -0.1479  0.6343  0.5554
   61TBP      P 5081   5.537   3.191   2.242 -0.6789 -0.8305 -0.2093
   61TBP    O11 5082   5.570   3.193   2.413  0.2678 -0.3104  0.9069
   61TBP    O12 5083   5.467   3.348   2.198 -0.2824 -0.1821  0.7096
   61TBP    O13 5084   5.673   3.169   2.146 -0.3707  0.3224 -0.0094
   61TBP     O2 5085   5.434   3.085   2.215 -0.2784  0.2287  0.1282
   61TBP     C1 5086   5.473   3.216   2.512  0.4960 -0.2133  0.2834
   61TBP     C2 5087   5.350   3.127   2.495 -0.0888 -0.5113 -0.1090
   61TBP     C3 5088   5.383   2.978   2.511  0.4637  0.2332  0.7976
   61TBP     C4 5089   5.451   2.923   2.638  0.5965 -0.1134  0.7794
   61TBP     C5 5090   5.545   3.463   2.202 -0.0483 -0.3231 -0.4116
   61TBP     C6 5091   5.619   3.499   2.328 -0.0379  0.5058 -1.7973
   61TBP     C7 5092   5.682   3.643   2.324  0.3028  0.7374  0.7246
   61TBP     C8 5093   5.722   3.697   2.464  0.1457  0.7545  0.2257
   61TBP     C9 5094   5.763   3.072   2.179 -0.1607 -0.1376  0.1133
   61TBP    C10 5095   5.713   2.932   2.160  0.1803 -0.0178  0.7490
   61TBP    C11 5096   5.814   2.825   2.200  0.0744 -0.7178 -0.2292
   61TBP    C12 5097   5.729   2.707   2.253 -0.9023  0.5269 -0.5506
   61TBP     H1 5098   5.512   3.203   2.613  2.2958 -0.6417 -0.4575
   61TBP     H2 5099   5.438   3.318   2.503 -1.7304 -0.9313  0.3182
   61TBP     H3 5100   5.283   3.168   2.571  0.6347 -0.1410  0.3469
   61TBP     H4 5101   5.299   3.146   2.401 -1.2310 -1.7982  0.2334
   61TBP     H5 5102   5.286   2.929   2.521  0.0453  1.0149  0.5943
   61TBP     H6 5103   5.433   2.935   2.425  1.0950 -0.9606  1.7413
   61TBP     H7 5104   5.551   2.965   2.637  0.5680 -0.0029 -1.6137
   61TBP     H8 5105   5.462   2.815   2.624 -1.7693 -0.2286 -0.4580
   61TBP     H9 5106   5.388   2.941   2.725  0.8252  0.1952  0.8810
   61TBP    H10 5107   5.476   3.545   2.178 -1.0088 -1.2716 -0.9201
   61TBP    H11 5108   5.619   3.464   2.122 -0.0257 -1.2531 -0.4083
   61TBP    H12 5109   5.699   3.431   2.358 -1.1572 -0.6474 -1.3707
   61TBP    H13 5110   5.549   3.491   2.411 -0.4446  2.4698 -1.9230
   61TBP    H14 5111   5.614   3.712   2.274  0.2974  0.0557 -0.2277
   61TBP    H15 5112   5.765   3.637   2.253 -1.4936 -0.8262 -1.3170
   61TBP    H16 5113   5.738   3.804   2.458  1.3404  0.6082  0.7974
   61TBP    H17 5114   5.815   3.651   2.497  0.8746  0.0096 -2.6778
   61TBP    H18 5115   5.646   3.678   2.540 -0.8463 -1.7456 -1.3042
   61TBP    H19 5116   5.798   3.079   2.282 -1.7917  0.4010  0.6500
   61TBP    H20 5117   5.849   3.085   2.113  0.0517 -0.2212  0.3720
   61TBP    H21 5118   5.686   2.910   2.057  0.7308 -2.6788  1.1264
   61TBP    H22 5119   5.627   2.910   2.224  0.1647 -0.7738  0.4794
   61TBP    H23 5120   5.886   2.864   2.272 -1.5603 -0.1114  1.1094
   61TBP    H24 5121   5.872   2.798   2.112  1.1679 -0.3733  0.3741
   61TBP    H25 5122   5.690   2.735   2.350 -1.0297  1.5429 -0.8785
   61TBP    H26 5123   5.787   2.616   2.268 -3.0810 -0.6218  0.9936
   61TBP    H27 5124   5.652   2.672   2.185  0.8325 -1.9385 -1.3303
   62TBP      P 5125   0.217   0.174   2.328  0.4154 -0.3714  0.3394
   62TBP    O11 5126   0.113   0.140   2.192  0.5397 -0.5098 -0.1241
   62TBP    O12 5127   0.349   0.081   2.308 -0.0117 -0.4514  0.1295
   62TBP    O13 5128   0.257   0.345   2.321  0.4874 -0.3504 -0.0180
   62TBP     O2 5129   0.141   0.142   2.453 -0.3455 -0.0341 -0.1192
   62TBP     C1 5130   0.053   0.017   2.174 -0.2506 -0.4446  0.0245
   62TBP     C2 5131  13.006   0.028   2.229  0.3033  0.1142  0.0678
   62TBP     C3 5132  12.963  12.997   2.306  0.0851 -0.5338  0.0912
   62TBP     C4 5133  12.827  12.945   2.267  0.1466  0.7836 -0.0179
   62TBP     C5 5134   0.409   0.080   2.182 -0.1116  0.1071 -0.0328
   62TBP     C6 5135   0.428   0.213   2.109  0.3439 -0.4583  0.0401
   62TBP     C7 5136   0.499   0.206   1.971  0.0901  0.0931 -0.2403
   62TBP     C8 5137   0.535   0.344   1.912  0.2666  0.0745  0.7068
   62TBP     C9 5138   0.336   0.414   2.424 -0.5065 -0.0451  0.5371
   62TBP    C10 5139   0.290   0.381   2.564  0.0663  0.2456 -0.0082
   62TBP    C11 5140   0.373   0.446   2.672  1.1422 -0.7575  0.1419
   62TBP    C12 5141   0.363   0.365   2.795 -0.0617  0.2359  0.1678
   62TBP     H1 5142   0.062  13.091   2.068 -1.3806  0.1139 -0.2032
   62TBP     H2 5143   0.106  13.040   2.235  0.3355  1.2920  1.6445
   62TBP     H3 5144  13.017   0.100   2.309 -2.8040  0.7362  0.0095
   62TBP     H4 5145  12.940   0.076   2.157  2.6881  1.3226 -1.3612
   62TBP     H5 5146  13.040  12.921   2.296  1.1596  0.6406 -0.7716
   62TBP     H6 5147  12.959  13.022   2.412 -0.7912 -0.7515  0.1120
   62TBP     H7 5148  12.746  13.018   2.262 -1.9999 -1.4545  0.6081
   62TBP     H8 5149  12.786  12.870   2.335  1.0268 -0.3390 -0.7125
   62TBP     H9 5150  12.834  12.908   2.165 -1.0163  1.0999 -0.2263
   62TBP    H10 5151   0.345   0.025   2.113 -1.0464 -1.2412  1.8979
   62TBP    H11 5152   0.500   0.021   2.188 -0.3784 -0.2666  0.3013
   62TBP    H12 5153   0.489   0.277   2.173 -1.4493 -0.2941  1.6456
   62TBP    H13 5154   0.338   0.273   2.090 -0.4774 -1.5768  0.3585
   62TBP    H14 5155   0.439   0.153   1.898 -1.9323 -1.6004  2.5799
   62TBP    H15 5156   0.587   0.143   1.982 -0.2919 -0.5444 -0.8496
   62TBP    H16 5157   0.556   0.336   1.806  0.6039  0.4478  0.7454
   62TBP    H17 5158   0.623   0.379   1.966  0.9476  0.2905 -0.5428
   62TBP    H18 5159   0.450   0.411   1.924 -0.8127 -0.9624 -0.9825
   62TBP    H19 5160   0.326   0.521   2.406  2.9947  0.1297 -0.7444
   62TBP    H20 5161   0.441   0.385   2.415 -0.4164 -0.0145  1.4343
   62TBP    H21 5162   0.319   0.276   2.578 -0.7614 -0.5055 -3.4476
   62TBP    H22 5163   0.183   0.392   2.580 -0.2092 -0.0384 -1.5892
   62TBP    H23 5164   0.344   0.547   2.700 -1.2231 -1.6434  1.0023
   62TBP    H24 5165   0.476   0.444   2.636  1.4414 -1.5020  0.9973
   62TBP    H25 5166   0.436   0.385   2.874  0.3713  2.6473 -0.8099
   62TBP    H26 5167   0.385   0.260   2.776 -1.6629 -0.0647 -0.0803
   62TBP    H27 5168   0.264   0.373   2.837 -0.3237  1.9007 -0.7114
   63TBP      P 5169  12.658   6.104  12.215 -0.4464 -0.3162 -0.0513
   63TBP    O11 5170  12.719   5.986  12.318  0.2502 -0.1313  0.4872
   63TBP    O12 5171  12.643   6.239  12.311  0.2750 -0.3790 -0.4545
   63TBP    O13 5172  12.761   6.119  12.083 -0.0829 -0.2252  0.2617
   63TBP     O2 5173  12.529   6.061  12.169 -0.4704  0.5670 -0.4047
   63TBP     C1 5174  12.641   5.930  12.426 -0.4950 -0.1942 -0.5366
   63TBP     C2 5175  12.598   6.032  12.526  0.3624 -0.3269  0.2960
   63TBP     C3 5176  12.532   5.971  12.645  0.3237 -0.7646  0.1578
   63TBP     C4 5177  12.515   6.077  12.760  0.5773 -0.0682 -0.2479
   63TBP     C5 5178  12.588   6.355  12.261 -0.0482 -0.1008 -0.1100
   63TBP     C6 5179  12.441   6.377  12.295 -0.9016 -0.4366 -1.2968
   63TBP     C7 5180  12.375   6.491  12.219  0.6403  0.3832 -0.0511
   63TBP     C8 5181  12.439   6.628  12.245 -0.0157 -0.0934 -0.2984
   63TBP     C9 5182  12.899   6.133  12.104 -0.9347  0.2384 -0.2426
   63TBP    C10 5183  12.936   6.251  12.194  1.0788 -0.2280  0.0708
   63TBP    C11 5184  13.085   6.278  12.230  0.1228  0.5128  0.2248
   63TBP    C12 5185   0.051   6.174  12.326  0.3984 -0.2364 -0.4701
   63TBP     H1 5186  12.555   5.878  12.383 -2.5244  3.4034 -0.9827
   63TBP     H2 5187  12.701   5.854  12.475 -1.7613  0.8261  2.7079
   63TBP     H3 5188  12.690   6.082  12.555 -0.6724  1.1363  1.0767
   63TBP     H4 5189  12.526   6.099  12.479  0.1792 -0.7409 -0.0236
   63TBP     H5 5190  12.435   5.928  12.620 -1.1373  2.4360  0.0009
   63TBP     H6 5191  12.597   5.893  12.684  0.7380 -0.6095 -0.2155
   63TBP     H7 5192  12.607   6.103  12.813  0.1583 -0.0291  0.4715
   63TBP     H8 5193  12.447   6.044  12.839 -1.7885  2.0503 -1.3143
   63TBP     H9 5194  12.477   6.172  12.722  0.4134  0.6407  1.6238
   63TBP    H10 5195  12.602   6.355  12.153  2.3766 -0.1961  0.1777
   63TBP    H11 5196  12.651   6.436  12.299  0.6795 -1.4472  1.6627
   63TBP    H12 5197  12.424   6.406  12.399 -2.5890 -0.0117 -1.6870
   63TBP    H13 5198  12.400   6.280  12.269 -0.3130 -0.3735 -2.4851
   63TBP    H14 5199  12.277   6.496  12.267 -1.4797 -0.8557 -4.0302
   63TBP    H15 5200  12.364   6.467  12.113 -3.5546 -0.5848  0.5037
   63TBP    H16 5201  12.433   6.639  12.354  1.4337 -1.4805 -0.0515
   63TBP    H17 5202  12.375   6.705  12.202  1.3614 -0.5443 -3.2985
   63TBP    H18 5203  12.542   6.625  12.209  1.7239 -1.8215  4.3135
   63TBP    H19 5204  12.960   6.136  12.014  0.6818  1.0268  0.8475
   63TBP    H20 5205  12.929   6.044  12.159 -1.1423 -0.0290 -0.5645
   63TBP    H21 5206  12.877   6.249  12.285 -1.7018  2.4944 -1.5910
   63TBP    H22 5207  12.898   6.333  12.133  2.6076 -0.6193 -1.4640
   63TBP    H23 5208  13.091   6.377  12.276  1.8083  0.5968 -0.1527
   63TBP    H24 5209   0.049   6.284  12.140  0.4901  0.1483  0.4457
   63TBP    H25 5210   0.071   6.075  12.283 -1.2580 -0.3508 -1.0298
   63TBP    H26 5211  13.072   6.152  12.402 -0.6805 -0.1271 -1.4892
   63TBP    H27 5212   0.143   6.208  12.373 -1.0685  1.3938  1.3196
   64TBP      P 5213   9.042   7.585   7.339 -0.3178  0.2247  0.1712
   64TBP    O11 5214   8.929   7.698   7.394 -0.1159 -0.6904 -0.4102
   64TBP    O12 5215   9.062   7.463   7.455 -0.1971  0.2093 -0.0225
   64TBP    O13 5216   8.969   7.506   7.206  0.2146  0.3725  0.4531
   64TBP     O2 5217   9.169   7.657   7.298  0.3211  0.2355  0.5829
   64TBP     C1 5218   8.952   7.789   7.499  0.2684 -0.6045 -0.5123
   64TBP     C2 5219   9.053   7.898   7.464 -0.0959 -0.4273  0.2110
   64TBP     C3 5220   9.055   7.959   7.322  0.0777 -0.6682  0.1438
   64TBP     C4 5221   9.144   8.082   7.321 -0.2509 -0.8201  0.4142
   64TBP     C5 5222   9.167   7.366   7.440 -0.0623 -1.0147  0.6752
   64TBP     C6 5223   9.312   7.420   7.482 -0.6607  0.2053  0.2502
   64TBP     C7 5224   9.427   7.354   7.399 -0.4969 -0.4619 -0.5942
   64TBP     C8 5225   9.575   7.381   7.447 -0.4491 -0.4417  0.0480
   64TBP     C9 5226   8.854   7.422   7.211  0.1452  0.0939  0.4199
   64TBP    C10 5227   8.735   7.516   7.229  0.2724  0.5931 -0.1385
   64TBP    C11 5228   8.596   7.470   7.169 -0.7245  0.7384  0.1865
   64TBP    C12 5229   8.489   7.578   7.200 -0.1361 -0.1506  0.3306
   64TBP     H1 5230   8.996   7.749   7.590  1.7563  2.1588  0.0636
   64TBP     H2 5231   8.853   7.822   7.531  0.9386  0.3730  0.5967
   64TBP     H3 5232   9.047   7.981   7.534  1.0496  0.4200 -0.6653
   64TBP     H4 5233   9.147   7.845   7.481 -0.6694 -2.0708 -1.5588
   64TBP     H5 5234   9.091   7.891   7.245  2.8144  0.4176  0.4199
   64TBP     H6 5235   8.954   7.990   7.295  0.9722  1.1185 -1.2475
   64TBP     H7 5236   9.158   8.114   7.218 -3.7398  0.0573  0.1415
   64TBP     H8 5237   9.242   8.066   7.366 -0.0273  1.1766  0.7101
   64TBP     H9 5238   9.086   8.157   7.375 -1.0550  0.1576 -1.7375
   64TBP    H10 5239   9.176   7.334   7.336 -0.7097 -2.6991  1.1264
   64TBP    H11 5240   9.145   7.273   7.493 -0.7258 -0.9331  0.5553
   64TBP    H12 5241   9.334   7.391   7.585  2.3077  2.4050  0.2987
   64TBP    H13 5242   9.311   7.528   7.471 -1.4354  0.2897  1.0676
   64TBP    H14 5243   9.425   7.401   7.300  1.9471 -0.3245 -0.6144
   64TBP    H15 5244   9.395   7.252   7.376  0.2501 -0.9000  0.3151
   64TBP    H16 5245   9.604   7.486   7.444  0.8709 -0.8474 -1.9942
   64TBP    H17 5246   9.642   7.321   7.385 -0.8438 -0.5743 -0.2556
   64TBP    H18 5247   9.591   7.357   7.552 -0.0064  3.5924  0.9978
   64TBP    H19 5248   8.858   7.348   7.291  2.4988  1.0755  1.2556
   64TBP    H20 5249   8.848   7.366   7.117  0.8626  1.2782 -0.3434
   64TBP    H21 5250   8.751   7.617   7.189 -1.3659 -0.4187 -3.5204
   64TBP    H22 5251   8.724   7.524   7.337 -0.2472  1.7971 -0.2726
   64TBP    H23 5252   8.561   7.375   7.208 -0.0253  1.1046  1.7453
   64TBP    H24 5253   8.617   7.446   7.065 -2.8927  0.4424 -0.2012
   64TBP    H25 5254   8.512   7.671   7.147 -1.3017  1.2734  2.2542
   64TBP    H26 5255   8.502   7.594   7.307  0.2615 -0.9830  0.4125
   64TBP    H27 5256   8.390   7.535   7.188 -0.4723  1.4358 -3.4789
   65TBP      P 5257  11.699   7.424   5.065  0.2214  0.0351 -0.2486
   65TBP    O11 5258  11.866   7.447   5.025  0.2223 -0.0792 -0.2381
   65TBP    O12 5259  11.613   7.467   4.923  0.0780 -0.2256 -0.0739
   65TBP    O13 5260  11.661   7.267   5.117  0.2025 -0.5671  0.0299
   65TBP     O2 5261  11.672   7.515   5.181 -0.0888 -0.4044 -0.3206
   65TBP     C1 5262  11.965   7.444   5.120  0.2035  0.5048  0.0407
   65TBP     C2 5263  11.955   7.321   5.210 -0.4140 -0.2737 -0.3442
   65TBP     C3 5264  12.086   7.300   5.287  0.3498  0.1311 -0.3726
   65TBP     C4 5265  12.087   7.197   5.401  0.3653 -0.3296 -0.0704
   65TBP     C5 5266  11.633   7.594   4.862 -1.3059  0.4740 -0.6248
   65TBP     C6 5267  11.732   7.593   4.752  0.2899 -0.9642 -0.5675
   65TBP     C7 5268  11.741   7.737   4.691 -0.3577  0.1321 -0.2565
   65TBP     C8 5269  11.739   7.719   4.532 -0.9692 -0.2750 -0.7703
   65TBP     C9 5270  11.545   7.245   5.205 -0.3977  0.3805 -0.2843
   65TBP    C10 5271  11.567   7.279   5.354 -0.0986  0.1556  0.5796
   65TBP    C11 5272  11.442   7.259   5.441 -0.3559 -0.0733 -0.2669
   65TBP    C12 5273  11.449   7.326   5.582 -0.7150 -0.5420 -0.3235
   65TBP     H1 5274  12.064   7.458   5.076 -0.6685  1.4235 -1.6788
   65TBP     H2 5275  11.961   7.536   5.178  0.5936  0.4023  0.2379
   65TBP     H3 5276  11.891   7.348   5.294  1.3081 -0.4903  1.0728
   65TBP     H4 5277  11.913   7.229   5.169 -1.3099 -0.1212  0.2136
   65TBP     H5 5278  12.176   7.288   5.226  0.9387  0.2781  0.4597
   65TBP     H6 5279  12.099   7.399   5.329  2.0793 -0.2736  0.0682
   65TBP     H7 5280  12.028   7.110   5.370 -0.0034  0.1059 -0.5877
   65TBP     H8 5281  12.039   7.245   5.486 -0.6231  1.0142 -1.3589
   65TBP     H9 5282  12.190   7.172   5.427  0.9106 -0.2016 -2.0598
   65TBP    H10 5283  11.662   7.663   4.941  1.3978  1.6409 -2.5705
   65TBP    H11 5284  11.533   7.630   4.838 -0.8285 -0.0665 -3.5361
   65TBP    H12 5285  11.710   7.523   4.671 -2.4208  1.2942 -1.8681
   65TBP    H13 5286  11.827   7.563   4.796 -0.0832 -0.1200  0.8360
   65TBP    H14 5287  11.832   7.782   4.728  0.6197 -0.0215 -2.4199
   65TBP    H15 5288  11.660   7.801   4.726  0.5971  0.9962  0.3990
   65TBP    H16 5289  11.648   7.668   4.498 -2.3107  1.4143  0.1805
   65TBP    H17 5290  11.823   7.662   4.493 -1.1922 -0.7651 -0.5349
   65TBP    H18 5291  11.745   7.820   4.491 -1.8425 -0.0852 -0.4488
   65TBP    H19 5292  11.521   7.143   5.174  0.6847 -0.0657  0.2895
   65TBP    H20 5293  11.467   7.303   5.156  0.4823 -0.4760 -2.7641
   65TBP    H21 5294  11.601   7.382   5.368 -0.4604 -0.1121  3.7414
   65TBP    H22 5295  11.642   7.216   5.401 -2.1236 -3.9160 -1.4003
   65TBP    H23 5296  11.427   7.151   5.448 -0.1160 -0.1537 -0.9858
   65TBP    H24 5297  11.362   7.312   5.389  0.9338  0.9906 -1.1732
   65TBP    H25 5298  11.541   7.315   5.639 -0.1883  0.3786 -0.9745
   65TBP    H26 5299  11.363   7.319   5.649 -0.5123 -2.6250 -0.2512
   65TBP    H27 5300  11.453   7.432   5.559 -0.2192 -0.4885  0.0069
   66TBP      P 5301   7.404   5.305  10.400  0.1395  0.7210 -0.2940
   66TBP    O11 5302   7.418   5.332  10.229  0.1926 -0.0875  0.1592
   66TBP    O12 5303   7.443   5.137  10.420  0.6355 -0.6820 -0.5998
   66TBP    O13 5304   7.520   5.375  10.503 -0.3841  0.2497 -0.6988
   66TBP     O2 5305   7.266   5.313  10.458  0.0004 -0.1700 -0.5317
   66TBP     C1 5306   7.309   5.320  10.143 -0.4935  0.7769  0.8124
   66TBP     C2 5307   7.234   5.187  10.169  0.4636  0.1027 -0.0617
   66TBP     C3 5308   7.106   5.182  10.091  0.4957  0.6450 -0.5155
   66TBP     C4 5309   7.047   5.042  10.084 -0.3017  0.9027  0.2084
   66TBP     C5 5310   7.561   5.083  10.363  0.4662  1.2894  0.4374
   66TBP     C6 5311   7.692   5.139  10.429 -0.4625  0.1801 -0.6209
   66TBP     C7 5312   7.813   5.052  10.394  0.2350  0.3863  0.0530
   66TBP     C8 5313   7.857   5.042  10.249  1.5574 -0.5645  1.4079
   66TBP     C9 5314   7.524   5.512  10.513 -0.5489 -0.4241 -0.9736
   66TBP    C10 5315   7.550   5.578  10.382 -0.4305  1.2943 -1.0194
   66TBP    C11 5316   7.602   5.723  10.388  0.1643 -0.5548  1.0251
   66TBP    C12 5317   7.545   5.811  10.271 -0.7589 -0.2245 -0.6434
   66TBP     H1 5318   7.236   5.395  10.171  0.4337  2.2605 -0.6458
   66TBP     H2 5319   7.338   5.338  10.040 -1.5426  0.0116  0.3816
   66TBP     H3 5320   7.305   5.106  10.147  0.0006  0.0157 -1.2284
   66TBP     H4 5321   7.215   5.174  10.276  1.5958 -0.3748  0.0961
   66TBP     H5 5322   7.041   5.257  10.136  1.6226  0.3344  1.7097
   66TBP     H6 5323   7.135   5.210   9.990  2.0475  1.2082  0.0642
   66TBP     H7 5324   6.960   5.035  10.019  1.4408  1.9227 -2.3504
   66TBP     H8 5325   7.012   5.001  10.179  1.1248  0.9005  0.7453
   66TBP     H9 5326   7.120   4.974  10.040 -1.4992  0.4921 -1.1717
   66TBP    H10 5327   7.547   5.111  10.258  0.7058 -0.7724 -0.1708
   66TBP    H11 5328   7.559   4.975  10.374 -1.1401  1.0598 -1.7600
   66TBP    H12 5329   7.676   5.135  10.537  0.6530 -3.2263 -0.5133
   66TBP    H13 5330   7.706   5.240  10.392 -0.9148 -1.0602 -4.4689
   66TBP    H14 5331   7.797   4.947  10.414  1.1440 -0.0140 -1.2004
   66TBP    H15 5332   7.906   5.091  10.436  0.6759  0.6265 -1.1088
   66TBP    H16 5333   7.790   4.981  10.188  0.6198  0.0317  1.8330
   66TBP    H17 5334   7.953   4.991  10.247  1.6139 -0.4345  0.7075
   66TBP    H18 5335   7.863   5.139  10.200 -0.4877 -1.1620 -0.1265
   66TBP    H19 5336   7.604   5.541  10.581 -0.5364 -0.2424 -1.0632
   66TBP    H20 5337   7.430   5.549  10.556 -1.0097 -1.3154 -1.2137
   66TBP    H21 5338   7.459   5.583  10.323 -1.4943 -1.3917  0.3154
   66TBP    H22 5339   7.634   5.525  10.337 -0.3709  0.7291 -0.2629
   66TBP    H23 5340   7.711   5.725  10.396  0.3797  2.3880 -1.5806
   66TBP    H24 5341   7.554   5.779  10.468  2.1460 -0.0315  1.8799
   66TBP    H25 5342   7.438   5.800  10.252 -0.2769 -3.6518 -1.7714
   66TBP    H26 5343   7.590   5.773  10.179 -0.1491  4.9131 -2.6363
   66TBP    H27 5344   7.577   5.915  10.280 -1.7434  0.0047  0.4126
   67TBP      P 5345   8.684   7.131  12.721  0.1218  0.4765 -0.1373
   67TBP    O11 5346   8.778   7.086  12.589  0.1937  0.2372  0.0291
   67TBP    O12 5347   8.700   7.005  12.829  0.3824 -0.2275 -0.4646
   67TBP    O13 5348   8.746   7.272  12.786  0.0161  0.1102  0.8231
   67TBP     O2 5349   8.547   7.162  12.673 -0.2287 -0.6785  0.1071
   67TBP     C1 5350   8.736   6.972  12.528  0.0891  0.2218 -0.3174
   67TBP     C2 5351   8.815   6.856  12.577 -0.0459 -0.4307 -0.7201
   67TBP     C3 5352   8.727   6.739  12.623 -0.2616  0.1578  0.1095
   67TBP     C4 5353   8.829   6.630  12.672 -0.2610  0.2746  0.4817
   67TBP     C5 5354   8.615   7.011  12.945  1.0634  0.0782 -0.8438
   67TBP     C6 5355   8.471   6.978  12.907 -0.1734  0.1462  0.2872
   67TBP     C7 5356   8.387   6.934  13.026 -0.0854  0.4912  0.0756
   67TBP     C8 5357   8.388   7.045   0.034  0.4508  0.0773 -0.1333
   67TBP     C9 5358   8.818   7.367  12.703 -0.2550  0.7287 -0.4184
   67TBP    C10 5359   8.748   7.404  12.572  0.1929  0.3003  0.0894
   67TBP    C11 5360   8.786   7.543  12.523  0.1915 -0.1344 -0.0117
   67TBP    C12 5361   8.912   7.544  12.433  0.2354  0.1604  0.5836
   67TBP     H1 5362   8.630   6.960  12.549  0.4972  2.3826  3.2907
   67TBP     H2 5363   8.754   6.987  12.421 -0.8418  2.5641 -0.1695
   67TBP     H3 5364   8.875   6.822  12.492 -0.4425 -2.0087 -0.3920
   67TBP     H4 5365   8.877   6.866  12.666 -0.8550 -1.8397  0.0350
   67TBP     H5 5366   8.665   6.776  12.704  1.1803  1.1739  0.7703
   67TBP     H6 5367   8.659   6.706  12.545 -0.8386  0.0509  0.6520
   67TBP     H7 5368   8.900   6.592  12.598 -2.7771  0.5159 -2.1656
   67TBP     H8 5369   8.774   6.547  12.717 -0.4303 -0.2404 -0.6414
   67TBP     H9 5370   8.883   6.676  12.755  1.3063 -0.2871 -0.1980
   67TBP    H10 5371   8.613   7.114  12.983  0.0213 -0.2495  0.0074
   67TBP    H11 5372   8.647   6.946  13.027  0.2087 -2.0841 -2.1911
   67TBP    H12 5373   8.469   6.896  12.835  1.3330  0.4021 -0.0571
   67TBP    H13 5374   8.431   7.065  12.854  0.1847 -0.3353 -0.8013
   67TBP    H14 5375   8.422   6.844  13.076 -0.0028  1.0047  0.9407
   67TBP    H15 5376   8.282   6.918  13.002 -0.5291  1.0556  1.5916
   67TBP    H16 5377   8.385   7.145  13.086  3.1881  0.7728  1.1845
   67TBP    H17 5378   8.476   7.034   0.097 -0.3723 -1.0377  0.8343
   67TBP    H18 5379   8.308   7.033   0.107  1.0290  0.1245  0.5139
   67TBP    H19 5380   8.920   7.330  12.707 -0.1772  1.0492  0.8235
   67TBP    H20 5381   8.813   7.456  12.766  0.3080  0.4937 -0.0376
   67TBP    H21 5382   8.640   7.406  12.587  0.3114 -0.8382  1.1580
   67TBP    H22 5383   8.771   7.333  12.492 -0.3730  0.2944 -0.0703
   67TBP    H23 5384   8.813   7.606  12.608  2.7866 -1.4986  0.2207
   67TBP    H24 5385   8.705   7.586  12.464  0.6393  1.5176  0.5626
   67TBP    H25 5386   8.887   7.495  12.340  0.3820  0.4146  0.4086
   67TBP    H26 5387   8.987   7.490  12.491  0.6573 -0.9955 -1.0101
   67TBP    H27 5388   8.952   7.643  12.408  0.2226  0.3593  1.3191
   68TBP      P 5389   5.487   1.880  11.188 -0.0549  0.2800  0.2104
   68TBP    O11 5390   5.473   1.725  11.116 -0.0409 -0.5089  0.0954
   68TBP    O12 5391   5.534   1.841  11.355  0.0210 -0.4004  1.2177
   68TBP    O13 5392   5.623   1.954  11.113 -0.0797  0.3527 -0.1384
   68TBP     O2 5393   5.361   1.963  11.171  1.0262  0.5071 -0.1941
   68TBP     C1 5394   5.356   1.648  11.129 -0.3101 -0.0737  0.2088
   68TBP     C2 5395   5.244   1.692  11.039 -0.1479 -0.3529  0.8458
   68TBP     C3 5396   5.129   1.599  11.015 -0.2428  0.7315 -0.2565
   68TBP     C4 5397   5.018   1.613  11.115 -0.1644  0.0513  0.2266
   68TBP     C5 5398   5.501   1.932  11.456  0.7756  0.8398  0.2801
   68TBP     C6 5399   5.354   1.924  11.497  0.3689 -0.8655  0.6284
   68TBP     C7 5400   5.322   1.950  11.648 -0.1532  0.5839 -1.4513
   68TBP     C8 5401   5.354   2.091  11.704  0.3357 -0.3485  0.0243
   68TBP     C9 5402   5.639   2.026  10.988 -0.4734 -0.0295  0.5907
   68TBP    C10 5403   5.625   1.920  10.879 -0.0666  0.2673 -0.9076
   68TBP    C11 5404   5.638   1.968  10.731  0.0651  0.3737 -0.1443
   68TBP    C12 5405   5.573   1.874  10.631  0.9297 -0.1803  0.3509
   68TBP     H1 5406   5.390   1.545  11.116 -0.4470 -0.0856 -0.0550
   68TBP     H2 5407   5.337   1.666  11.235 -0.2491  1.3470 -0.0066
   68TBP     H3 5408   5.215   1.788  11.080 -2.5473 -1.0244  0.7884
   68TBP     H4 5409   5.299   1.718  10.949 -0.0716 -1.0767  0.6809
   68TBP     H5 5410   5.093   1.613  10.913 -1.9019  0.3593  0.2609
   68TBP     H6 5411   5.173   1.500  11.023  0.5388  1.1967  1.3626
   68TBP     H7 5412   4.949   1.529  11.108 -1.7430  1.4814 -3.1606
   68TBP     H8 5413   4.954   1.692  11.074  0.1729 -0.6470 -1.7028
   68TBP     H9 5414   5.050   1.633  11.217  0.9962  2.3895 -0.5527
   68TBP    H10 5415   5.527   2.032  11.420  3.8695  0.4092  1.2251
   68TBP    H11 5416   5.562   1.917  11.544  0.1750 -0.9542  0.4023
   68TBP    H12 5417   5.312   1.827  11.468  1.2632 -1.4621  1.3037
   68TBP    H13 5418   5.300   1.997  11.436 -0.4902 -2.9854 -1.2473
   68TBP    H14 5419   5.384   1.886  11.711 -0.1511  1.4177 -0.5938
   68TBP    H15 5420   5.223   1.917  11.677  0.2497  1.1158  0.5672
   68TBP    H16 5421   5.457   2.125  11.693 -0.3461  1.0294 -2.4807
   68TBP    H17 5422   5.328   2.086  11.810  2.1238  0.9413  0.5407
   68TBP    H18 5423   5.294   2.163  11.649  1.7217  1.4113  0.7782
   68TBP    H19 5424   5.744   2.055  10.996  0.0708 -2.0923  1.4479
   68TBP    H20 5425   5.563   2.103  10.987 -0.8756 -0.4314 -0.7895
   68TBP    H21 5426   5.525   1.878  10.893  0.1914 -0.4733 -1.2456
   68TBP    H22 5427   5.696   1.840  10.899 -1.1404 -0.1163  1.5758
   68TBP    H23 5428   5.743   1.984  10.704  0.7013  1.9507  3.0594
   68TBP    H24 5429   5.598   2.068  10.717 -0.2991  0.5855  2.1978
   68TBP    H25 5430   5.466   1.880  10.652  1.5509  2.2307  3.0322
   68TBP    H26 5431   5.607   1.771  10.640  1.3027 -0.3160 -2.2257
   68TBP    H27 5432   5.590   1.905  10.528  0.5613  3.4424  1.3342
   69TBP      P 5433   6.651   7.758   6.492 -0.1164  0.2742  0.3865
   69TBP    O11 5434   6.665   7.780   6.326 -0.3383  0.1939  0.3362
   69TBP    O12 5435   6.482   7.779   6.519  0.0310  0.4763 -0.2171
   69TBP    O13 5436   6.702   7.595   6.530  0.1503 -0.6578  0.2732
   69TBP     O2 5437   6.742   7.854   6.555  0.0043  0.1263  0.0834
   69TBP     C1 5438   6.599   7.702   6.234 -0.3294  0.0034  0.7556
   69TBP     C2 5439   6.674   7.574   6.212  0.9054 -0.4599  0.4148
   69TBP     C3 5440   6.574   7.459   6.169 -0.2374 -0.3508  0.0593
   69TBP     C4 5441   6.651   7.330   6.115 -0.5569 -0.2737 -0.4618
   69TBP     C5 5442   6.428   7.905   6.545  0.0620  0.2087  0.6910
   69TBP     C6 5443   6.428   7.992   6.420 -0.6906  0.2043 -0.7529
   69TBP     C7 5444   6.307   8.081   6.407  0.4592 -0.1364  0.2146
   69TBP     C8 5445   6.178   8.011   6.368 -0.0347 -0.2371  0.4444
   69TBP     C9 5446   6.695   7.541   6.657 -0.1730  0.2925  0.2361
   69TBP    C10 5447   6.552   7.536   6.694 -0.5705  0.1205  0.4887
   69TBP    C11 5448   6.489   7.419   6.625  0.8142 -0.0694 -0.3538
   69TBP    C12 5449   6.340   7.401   6.667  0.2402  0.1583  0.1141
   69TBP     H1 5450   6.495   7.684   6.261 -1.0077  0.1182 -1.6992
   69TBP     H2 5451   6.606   7.740   6.132  0.9187 -0.0300  0.8224
   69TBP     H3 5452   6.753   7.586   6.137  1.1949  1.4833  1.0166
   69TBP     H4 5453   6.711   7.546   6.311  0.5865 -1.5452  0.2389
   69TBP     H5 5454   6.503   7.440   6.249  1.2443 -0.8568  1.2730
   69TBP     H6 5455   6.510   7.484   6.084 -0.4624  0.5629  0.4935
   69TBP     H7 5456   6.713   7.355   6.029 -0.6466  0.3023 -0.3651
   69TBP     H8 5457   6.598   7.241   6.084  0.6466 -0.5165 -1.8886
   69TBP     H9 5458   6.722   7.306   6.194  0.0862  1.8490 -0.3625
   69TBP    H10 5459   6.479   7.959   6.624  0.9540 -2.1976  1.7823
   69TBP    H11 5460   6.323   7.900   6.576 -0.7061 -0.6349 -1.8200
   69TBP    H12 5461   6.435   7.930   6.331  1.8417  1.2409 -1.3303
   69TBP    H13 5462   6.521   8.049   6.430 -1.4673  1.1103  1.6372
   69TBP    H14 5463   6.336   8.133   6.316  1.4282 -1.8797 -0.5002
   69TBP    H15 5464   6.291   8.141   6.496  1.5624  1.1187 -0.4184
   69TBP    H16 5465   6.094   8.081   6.366  0.2981  0.1398 -1.0253
   69TBP    H17 5466   6.155   7.945   6.452 -1.8731 -1.3994 -0.9363
   69TBP    H18 5467   6.185   7.955   6.275 -0.7355 -0.8955  0.7774
   69TBP    H19 5468   6.738   7.618   6.722  1.3040 -0.3664  0.0729
   69TBP    H20 5469   6.752   7.450   6.673 -1.8253 -0.5346  1.5242
   69TBP    H21 5470   6.491   7.624   6.676 -0.9505  0.3548  2.7263
   69TBP    H22 5471   6.562   7.523   6.802  1.2168  0.1719  0.3595
   69TBP    H23 5472   6.537   7.326   6.656 -1.5977 -2.2830 -2.9505
   69TBP    H24 5473   6.512   7.433   6.519  0.8923  2.4376 -0.0384
   69TBP    H25 5474   6.283   7.488   6.635  0.5970  0.6892  0.9029
   69TBP    H26 5475   6.349   7.405   6.776  2.4274  0.0597 -0.0408
   69TBP    H27 5476   6.295   7.309   6.631 -2.3429  0.9688  1.1365
   70TBP      P 5477   1.097   6.592   2.155  0.2489 -0.0352  0.1486
   70TBP    O11 5478   0.985   6.718   2.140  0.1071  0.6496 -0.0642
   70TBP    O12 5479   1.233   6.642   2.234 -0.0957  0.1564 -0.2530
   70TBP    O13 5480   1.020   6.465   2.239  0.5471  0.4506  0.0066
   70TBP     O2 5481   1.134   6.543   2.020  0.2778  0.4097 -0.2100
   70TBP     C1 5482   0.963   6.803   2.249  0.0034  0.2635  0.1197
   70TBP     C2 5483   1.075   6.904   2.268  0.2339  0.2881 -0.0548
   70TBP     C3 5484   1.030   7.014   2.363  0.0954  0.1312 -0.3179
   70TBP     C4 5485   1.128   7.129   2.348  0.5041  0.0485 -0.5679
   70TBP     C5 5486   1.341   6.551   2.262  0.4731  0.1672 -0.2885
   70TBP     C6 5487   1.385   6.461   2.150  0.8595  0.1333  0.6531
   70TBP     C7 5488   1.533   6.416   2.175 -0.3894 -0.1788 -0.1324
   70TBP     C8 5489   1.551   6.292   2.274  0.1247 -0.2016  0.8025
   70TBP     C9 5490   0.938   6.367   2.173  0.2795 -0.0796  0.4340
   70TBP    C10 5491   0.820   6.434   2.088  0.2011 -0.2812  0.1975
   70TBP    C11 5492   0.688   6.357   2.095  0.3222 -0.3009 -0.7204
   70TBP    C12 5493   0.612   6.387   2.228  0.1907 -0.0525  0.0911
   70TBP     H1 5494   0.870   6.853   2.223 -0.4022  0.7473  2.4331
   70TBP     H2 5495   0.940   6.746   2.339  0.0732 -2.0597 -1.2768
   70TBP     H3 5496   1.162   6.861   2.317 -1.5783 -0.6402  2.4732
   70TBP     H4 5497   1.108   6.940   2.170  0.8471 -1.1314 -0.3828
   70TBP     H5 5498   0.936   7.057   2.328 -0.0100 -1.0622 -1.5478
   70TBP     H6 5499   1.024   6.974   2.464  0.1029  0.2838 -0.2566
   70TBP     H7 5500   1.107   7.171   2.250 -0.7516 -0.3973 -0.4955
   70TBP     H8 5501   1.230   7.091   2.349  0.9659  1.2506  0.6338
   70TBP     H9 5502   1.115   7.213   2.416  1.3716 -0.5370  0.3424
   70TBP    H10 5503   1.321   6.501   2.357 -0.4147 -0.2415 -0.6886
   70TBP    H11 5504   1.425   6.617   2.283 -1.3419  2.1402  1.0485
   70TBP    H12 5505   1.383   6.514   2.055 -0.2118  1.5365  1.4430
   70TBP    H13 5506   1.323   6.371   2.151 -0.0248  0.7169 -0.4059
   70TBP    H14 5507   1.594   6.497   2.213  0.0062 -0.4200 -0.2436
   70TBP    H15 5508   1.576   6.392   2.078 -0.4633 -0.0215 -0.2037
   70TBP    H16 5509   1.653   6.307   2.312 -0.3395  1.4151  1.4628
   70TBP    H17 5510   1.533   6.196   2.227 -0.7533  0.1171  0.4791
   70TBP    H18 5511   1.481   6.304   2.356 -0.0139 -0.3529  0.7068
   70TBP    H19 5512   0.894   6.306   2.252  0.3951 -2.2453 -1.1439
   70TBP    H20 5513   0.981   6.295   2.103 -0.1772  0.3905 -0.3321
   70TBP    H21 5514   0.860   6.434   1.986  0.1988  2.2586  0.1725
   70TBP    H22 5515   0.813   6.539   2.115  1.2674 -0.8300  2.7329
   70TBP    H23 5516   0.700   6.250   2.079  0.0130 -0.6470  1.1903
   70TBP    H24 5517   0.628   6.389   2.010 -2.0826 -0.3001  0.9229
   70TBP    H25 5518   0.594   6.494   2.229 -0.8295 -0.2001 -0.9362
   70TBP    H26 5519   0.679   6.365   2.311 -3.1792 -2.3760  2.3267
   70TBP    H27 5520   0.523   6.326   2.241  0.4925 -0.8001 -1.2429
   71TBP      P 5521   5.995   3.814   7.864 -0.2379 -0.2834 -0.1721
   71TBP    O11 5522   5.856   3.847   7.779  0.4126 -0.0062 -0.3232
   71TBP    O12 5523   6.118   3.790   7.753 -0.0071 -0.1580 -0.1934
   71TBP    O13 5524   6.058   3.950   7.930  0.4620  0.2266 -0.2438
   71TBP     O2 5525   5.980   3.705   7.963  0.2359 -0.3733 -0.1378
   71TBP     C1 5526   5.859   3.933   7.664 -0.0733  1.0161  0.2440
   71TBP     C2 5527   5.941   4.062   7.682 -0.1195  1.1815  0.0626
   71TBP     C3 5528   5.926   4.155   7.556  0.0105  0.1814 -0.0010
   71TBP     C4 5529   5.991   4.295   7.574 -0.1858 -0.5309 -0.1132
   71TBP     C5 5530   6.117   3.685   7.661 -0.6400  0.0080  0.1459
   71TBP     C6 5531   6.139   3.554   7.737  0.0801  0.2701 -0.5973
   71TBP     C7 5532   6.192   3.457   7.631 -0.6285  0.4479  0.4633
   71TBP     C8 5533   6.347   3.460   7.622  0.2646 -0.4998  0.8545
   71TBP     C9 5534   6.000   3.996   8.052  0.6924 -0.4635 -0.0746
   71TBP    C10 5535   5.933   3.900   8.160 -0.6143  0.0614  0.7286
   71TBP    C11 5536   5.909   3.967   8.297 -0.3259  0.1923  0.0780
   71TBP    C12 5537   5.901   3.870   8.416  0.4145  0.5034  0.2315
   71TBP     H1 5538   5.898   3.869   7.585 -0.0793  3.4637 -1.7685
   71TBP     H2 5539   5.755   3.951   7.637  0.0189  0.4316 -0.5070
   71TBP     H3 5540   5.897   4.106   7.772 -1.9165 -0.0845 -0.1416
   71TBP     H4 5541   6.047   4.043   7.700 -0.8724 -2.6584  1.0078
   71TBP     H5 5542   5.975   4.114   7.468 -0.0708  1.6615 -0.7624
   71TBP     H6 5543   5.827   4.182   7.518 -0.1506  0.3226  0.5183
   71TBP     H7 5544   5.946   4.345   7.660 -1.6775 -0.6682 -0.7871
   71TBP     H8 5545   5.990   4.365   7.490 -0.9150  0.3452  0.6167
   71TBP     H9 5546   6.094   4.270   7.598  0.6129  1.8732 -0.8912
   71TBP    H10 5547   6.193   3.710   7.586 -1.3218  1.3903 -0.0995
   71TBP    H11 5548   6.016   3.682   7.621 -1.7019 -1.6463  2.8129
   71TBP    H12 5549   6.045   3.516   7.776  1.4643 -1.5598  1.0513
   71TBP    H13 5550   6.209   3.581   7.815  0.5094  0.1604 -0.9431
   71TBP    H14 5551   6.155   3.480   7.531  0.4094  0.9868  0.1921
   71TBP    H15 5552   6.161   3.354   7.645  0.5658 -0.2806 -1.8870
   71TBP    H16 5553   6.382   3.395   7.542  2.2223  0.0324  1.2337
   71TBP    H17 5554   6.386   3.414   7.713  0.8425 -0.1826  0.7732
   71TBP    H18 5555   6.389   3.559   7.604 -1.3334  0.1468  0.5799
   71TBP    H19 5556   5.920   4.063   8.022  2.3879  1.8486  0.4315
   71TBP    H20 5557   6.074   4.057   8.104  1.5754 -1.6159  0.0664
   71TBP    H21 5558   6.006   3.821   8.178  1.1988  0.5329 -3.7785
   71TBP    H22 5559   5.846   3.845   8.125 -0.0141 -1.5806  1.7819
   71TBP    H23 5560   5.823   4.033   8.295 -0.7365 -0.2822  1.2380
   71TBP    H24 5561   5.998   4.027   8.316  0.7248 -1.0976 -0.6420
   71TBP    H25 5562   5.881   3.917   8.512  0.0009  2.5563 -0.8304
   71TBP    H26 5563   5.992   3.810   8.412  0.4406  0.5044  0.8323
   71TBP    H27 5564   5.819   3.800   8.399  0.5951  0.5950 -1.0937
   72TBP      P 5565   5.762   0.113  11.698  0.0093  0.1757 -0.4046
   72TBP    O11 5566   5.785  13.048  11.753  0.0186  0.5015  0.2904
   72TBP    O12 5567   5.845   0.224  11.784  0.4710  0.0997  0.1788
   72TBP    O13 5568   5.809   0.116  11.540  0.2329 -0.2167  0.4310
   72TBP     O2 5569   5.618   0.147  11.693  0.4133 -0.0866  0.2355
   72TBP     C1 5570   5.705  12.935  11.713  0.3753 -0.5717 -0.3929
   72TBP     C2 5571   5.553  12.949  11.715  0.3116 -0.4680 -0.2557
   72TBP     C3 5572   5.477  12.819  11.702 -0.7067 -0.1643 -0.1519
   72TBP     C4 5573   5.334  12.845  11.650 -0.6089 -0.1965  0.2519
   72TBP     C5 5574   5.972   0.196  11.830  0.0060 -0.2715 -0.0536
   72TBP     C6 5575   6.080   0.206  11.718  0.0841  0.5346 -0.5028
   72TBP     C7 5576   6.225   0.198  11.778 -0.0889 -0.7937  0.2301
   72TBP     C8 5577   6.338   0.178  11.675 -0.7711  0.3897 -0.1535
   72TBP     C9 5578   5.792   0.239  11.470  0.8324  0.0191  0.3932
   72TBP    C10 5579   5.662   0.254  11.395  1.1285  0.1490 -0.1202
   72TBP    C11 5580   5.637   0.406  11.370 -0.5682  0.1729  0.1785
   72TBP    C12 5581   5.503   0.423  11.297  0.0374  0.2882 -0.6822
   72TBP     H1 5582   5.737  12.905  11.614 -0.6686  1.3538 -1.3478
   72TBP     H2 5583   5.729  12.854  11.782  0.2552 -1.6471 -1.6002
   72TBP     H3 5584   5.520  12.989  11.811 -1.1485 -0.7888 -0.6263
   72TBP     H4 5585   5.520  13.014  11.635  2.7205  0.5007 -0.5220
   72TBP     H5 5586   5.518  12.749  11.629 -0.4919  0.5835 -0.7519
   72TBP     H6 5587   5.478  12.764  11.797 -0.3716  1.8448  1.0403
   72TBP     H7 5588   5.336  12.881  11.547 -1.0329  0.0137  0.3155
   72TBP     H8 5589   5.290  12.925  11.710  0.0496  0.9031 -0.7010
   72TBP     H9 5590   5.267  12.759  11.653 -0.5237 -0.3110 -0.8452
   72TBP    H10 5591   5.978   0.100  11.883 -2.6959 -0.9485 -0.9043
   72TBP    H11 5592   5.995   0.267  11.910  0.3531 -0.5043  0.0534
   72TBP    H12 5593   6.059   0.302  11.670  1.6936 -0.0558 -2.4933
   72TBP    H13 5594   6.055   0.131  11.643 -0.6171 -2.2913  2.4573
   72TBP    H14 5595   6.236   0.121  11.854  1.6728 -0.7262  0.0676
   72TBP    H15 5596   6.243   0.289  11.836  0.2932 -0.4036 -0.4926
   72TBP    H16 5597   6.429   0.233  11.699 -0.2654  0.4107 -2.1003
   72TBP    H17 5598   6.306   0.211  11.577  0.0165  0.6902 -0.3194
   72TBP    H18 5599   6.367   0.072  11.678 -0.0358  0.6066  0.9841
   72TBP    H19 5600   5.873   0.261  11.401 -0.9014  4.2208 -0.4582
   72TBP    H20 5601   5.799   0.314  11.549  0.6181  0.7083 -0.2393
   72TBP    H21 5602   5.577   0.213  11.448  1.0929 -0.3945 -0.5925
   72TBP    H22 5603   5.665   0.216  11.293 -1.3527  0.0608 -0.2018
   72TBP    H23 5604   5.715   0.444  11.304  0.7889 -0.2605  1.5143
   72TBP    H24 5605   5.651   0.470  11.457  1.1937 -0.8650  0.7020
   72TBP    H25 5606   5.425   0.422  11.373 -0.2766 -3.9479 -0.9566
   72TBP    H26 5607   5.479   0.343  11.227  0.0004  0.1513 -0.5137
   72TBP    H27 5608   5.503   0.517  11.242 -1.8783  0.7482  0.0678
   73TBP      P 5609   1.273   3.328   1.362 -0.0754  0.1653  0.2409
   73TBP    O11 5610   1.357   3.338   1.514 -0.3593 -0.1663  0.1875
   73TBP    O12 5611   1.238   3.177   1.326 -0.4057 -0.0980 -0.5875
   73TBP    O13 5612   1.126   3.411   1.356 -0.1959  0.1986  0.0118
   73TBP     O2 5613   1.368   3.373   1.254  0.5469  0.0208 -0.3560
   73TBP     C1 5614   1.307   3.274   1.630 -0.0497 -0.3937  1.1916
   73TBP     C2 5615   1.165   3.311   1.680 -0.3278 -0.9272  0.3563
   73TBP     C3 5616   1.137   3.236   1.811  0.5067  0.2289  0.4546
   73TBP     C4 5617   1.017   3.301   1.892 -0.6593  0.7601 -0.9562
   73TBP     C5 5618   1.336   3.090   1.260 -0.0216 -0.4471 -0.7601
   73TBP     C6 5619   1.343   3.109   1.110  0.0894  0.0033  0.0018
   73TBP     C7 5620   1.477   3.089   1.044  0.0476 -0.6791 -0.0571
   73TBP     C8 5621   1.467   3.123   0.893  0.6806 -0.5496 -0.7021
   73TBP     C9 5622   1.054   3.435   1.237  0.1101 -0.6689  0.4269
   73TBP    C10 5623   1.113   3.374   1.111  0.6318 -0.1817  0.4703
   73TBP    C11 5624   1.022   3.416   0.991 -0.0226 -0.0197  0.0432
   73TBP    C12 5625   1.066   3.343   0.860 -0.6792  0.1289  0.1624
   73TBP     H1 5626   1.311   3.167   1.613  0.7509  0.0605 -1.7508
   73TBP     H2 5627   1.384   3.284   1.707  1.5362  0.1724 -0.4292
   73TBP     H3 5628   1.153   3.416   1.705  0.1185 -0.2849 -1.9680
   73TBP     H4 5629   1.087   3.297   1.605 -0.6301 -1.0569  0.6984
   73TBP     H5 5630   1.121   3.128   1.803 -1.7364  0.4281  1.8695
   73TBP     H6 5631   1.219   3.245   1.882 -0.6251 -0.9345  1.9553
   73TBP     H7 5632   1.024   3.406   1.919 -0.9526 -0.0284  2.3513
   73TBP     H8 5633   1.005   3.248   1.986 -0.0708  0.5163 -1.0169
   73TBP     H9 5634   0.922   3.305   1.839 -1.1397  1.4262 -0.0526
   73TBP    H10 5635   1.321   2.983   1.277 -0.3072 -0.2511  0.2511
   73TBP    H11 5636   1.434   3.123   1.295 -2.0070  4.9999  0.0736
   73TBP    H12 5637   1.313   3.207   1.074 -0.2077 -0.0127  0.2044
   73TBP    H13 5638   1.268   3.041   1.070 -0.2964  0.5033 -0.1310
   73TBP    H14 5639   1.513   2.987   1.052 -2.6832 -2.0710 -4.0308
   73TBP    H15 5640   1.555   3.149   1.091  0.2010 -0.6498 -0.3504
   73TBP    H16 5641   1.414   3.216   0.875  2.5845  0.3592 -1.6976
   73TBP    H17 5642   1.404   3.048   0.846 -0.2142 -0.2063 -0.0611
   73TBP    H18 5643   1.559   3.130   0.836  0.9632 -2.3364 -0.4834
   73TBP    H19 5644   1.050   3.542   1.217 -0.5899 -0.7819 -0.0549
   73TBP    H20 5645   0.955   3.397   1.260  0.3415 -1.4581  0.1285
   73TBP    H21 5646   1.118   3.265   1.114  1.9137 -0.1127  1.0351
   73TBP    H22 5647   1.211   3.408   1.080  1.7931 -3.3596  0.5446
   73TBP    H23 5648   1.029   3.524   0.975  2.8521 -0.0908  0.5355
   73TBP    H24 5649   0.921   3.392   1.023 -0.0698  0.9293  0.6285
   73TBP    H25 5650   0.991   3.348   0.782 -2.0409  1.1573  1.5120
   73TBP    H26 5651   1.093   3.239   0.876  1.1855  0.3748 -1.2698
   73TBP    H27 5652   1.159   3.385   0.822 -1.6198  1.8462 -0.2722
   74TBP      P 5653   1.765   0.448  11.186  0.1555 -0.4164 -0.5798
   74TBP    O11 5654   1.849   0.596  11.170 -0.6170 -1.0806 -0.5250
   74TBP    O12 5655   1.663   0.421  11.047 -0.0630 -0.2366 -0.1518
   74TBP    O13 5656   1.883   0.325  11.183  0.3472 -0.2678 -0.0627
   74TBP     O2 5657   1.683   0.450  11.309 -0.0592  0.3995 -0.2735
   74TBP     C1 5658   1.786   0.719  11.212 -0.1596 -0.1023 -0.2683
   74TBP     C2 5659   1.670   0.750  11.115  0.4984 -0.7159 -0.6964
   74TBP     C3 5660   1.641   0.899  11.141  0.2631 -0.2354  0.1079
   74TBP     C4 5661   1.530   0.947  11.046  0.2928 -0.3846  0.7763
   74TBP     C5 5662   1.703   0.436  10.910 -0.7517  0.5203 -0.6015
   74TBP     C6 5663   1.818   0.343  10.874  0.1491 -0.1648  0.0912
   74TBP     C7 5664   1.865   0.335  10.725 -0.0417  0.0740  0.7641
   74TBP     C8 5665   1.836   0.197  10.667  0.1838 -0.1296  0.3466
   74TBP     C9 5666   1.954   0.289  11.303  0.3036 -0.5829 -0.3207
   74TBP    C10 5667   2.019   0.410  11.380  0.2722  0.0115 -0.1587
   74TBP    C11 5668   2.108   0.361  11.488  0.2608 -0.6288  0.0152
   74TBP    C12 5669   2.176   0.469  11.574 -0.2510  0.1774  0.2285
   74TBP     H1 5670   1.762   0.713  11.318 -2.1841 -1.9070 -0.7790
   74TBP     H2 5671   1.858   0.800  11.206  0.0731 -0.1548  1.6265
   74TBP     H3 5672   1.696   0.742  11.010  1.1289 -0.8591 -0.5355
   74TBP     H4 5673   1.581   0.690  11.134 -0.5193  0.9064 -0.1968
   74TBP     H5 5674   1.613   0.922  11.244  0.5367  0.5922  0.0055
   74TBP     H6 5675   1.726   0.967  11.133  1.2373 -1.1680  2.1434
   74TBP     H7 5676   1.439   0.894  11.075  0.3642 -0.2341  1.2779
   74TBP     H8 5677   1.552   0.909  10.946  2.3968  1.2090  0.6064
   74TBP     H9 5678   1.519   1.055  11.037 -1.7349 -0.5352  1.0652
   74TBP    H10 5679   1.730   0.541  10.899  0.2758  0.1421 -1.7568
   74TBP    H11 5680   1.613   0.399  10.861 -1.0105 -3.2938  2.5179
   74TBP    H12 5681   1.813   0.244  10.918 -0.1264 -0.0910  0.2286
   74TBP    H13 5682   1.898   0.388  10.932 -0.9047 -0.8895  2.1390
   74TBP    H14 5683   1.970   0.360  10.709 -0.1507  1.2937  1.8035
   74TBP    H15 5684   1.806   0.400  10.660 -1.4536 -1.9627 -0.0283
   74TBP    H16 5685   1.882   0.181  10.570 -0.7398  2.7814 -0.6399
   74TBP    H17 5686   1.728   0.184  10.657 -0.2029  2.0109  1.2859
   74TBP    H18 5687   1.884   0.127  10.735 -1.4954 -1.2073  0.4572
   74TBP    H19 5688   2.029   0.215  11.274  0.6785 -0.5725  0.5925
   74TBP    H20 5689   1.877   0.236  11.360 -0.6499  0.6436 -0.4516
   74TBP    H21 5690   1.942   0.480  11.411 -1.9404 -2.3787 -0.1073
   74TBP    H22 5691   2.079   0.475  11.316  0.5361  1.7080  1.7748
   74TBP    H23 5692   2.175   0.295  11.434  0.4740  2.2753 -3.4326
   74TBP    H24 5693   2.056   0.296  11.559 -0.7638  0.8511  0.6543
   74TBP    H25 5694   2.248   0.432  11.647 -3.1497 -2.7242  1.8108
   74TBP    H26 5695   2.094   0.508  11.635 -0.3232 -0.7519  0.7542
   74TBP    H27 5696   2.221   0.546  11.513 -0.2219  0.1985  0.2767
   75TBP      P 5697   1.542   3.975   3.553 -0.2942 -0.1139 -0.0007
   75TBP    O11 5698   1.673   4.045   3.472 -0.4652 -0.0126 -0.3071
   75TBP    O12 5699   1.453   4.103   3.610  0.2153 -0.0261 -1.0967
   75TBP    O13 5700   1.453   3.883   3.437 -0.1951 -0.6662 -0.0304
   75TBP     O2 5701   1.581   3.884   3.660  0.8655  0.2040  0.5214
   75TBP     C1 5702   1.771   3.961   3.418  0.0348  0.3050  0.4609
   75TBP     C2 5703   1.888   3.925   3.515  0.5264 -0.2815  0.3218
   75TBP     C3 5704   1.996   3.822   3.459 -0.4707 -0.1168  0.3312
   75TBP     C4 5705   2.112   3.798   3.556  0.2049  0.3193 -0.2995
   75TBP     C5 5706   1.505   4.215   3.675 -0.2313 -0.8473  0.5552
   75TBP     C6 5707   1.598   4.172   3.790  0.2784 -0.3863  0.1699
   75TBP     C7 5708   1.653   4.284   3.872  0.2784 -0.3732 -0.2891
   75TBP     C8 5709   1.752   4.221   3.973 -0.3061 -0.5919 -0.0234
   75TBP     C9 5710   1.424   3.925   3.302 -0.6654 -0.3335 -0.3762
   75TBP    C10 5711   1.401   4.066   3.286  0.4679 -0.3316  0.0616
   75TBP    C11 5712   1.377   4.112   3.136 -0.1517  0.1356  0.3233
   75TBP    C12 5713   1.356   4.261   3.125  0.8538 -0.5082 -0.0105
   75TBP     H1 5714   1.707   3.874   3.410  0.2057  0.3969 -2.3251
   75TBP     H2 5715   1.803   3.992   3.318 -2.2063  1.6592  0.1243
   75TBP     H3 5716   1.937   4.019   3.542  0.7580  0.7972 -3.5507
   75TBP     H4 5717   1.851   3.884   3.609  1.9431  0.1665  1.1052
   75TBP     H5 5718   1.940   3.733   3.430  2.0417 -1.0679 -1.7814
   75TBP     H6 5719   2.035   3.867   3.367 -0.5793 -0.9467 -0.1245
   75TBP     H7 5720   2.203   3.756   3.511  1.6237  1.5063  1.3961
   75TBP     H8 5721   2.077   3.736   3.638  1.5970 -1.1396 -0.7737
   75TBP     H9 5722   2.148   3.889   3.604 -0.6300  0.2347  0.4871
   75TBP    H10 5723   1.415   4.264   3.712 -0.7866 -0.4775 -1.2443
   75TBP    H11 5724   1.574   4.264   3.606  1.0593 -3.1995  0.1432
   75TBP    H12 5725   1.680   4.120   3.741 -0.7728 -1.0055 -0.9670
   75TBP    H13 5726   1.552   4.109   3.866 -0.6478  0.4749  0.3231
   75TBP    H14 5727   1.573   4.330   3.930  2.6422  1.0573  1.9571
   75TBP    H15 5728   1.701   4.365   3.817  1.2669 -0.9435 -0.2830
   75TBP    H16 5729   1.832   4.173   3.918 -1.6280  0.0812 -2.6100
   75TBP    H17 5730   1.693   4.160   4.042  0.4898  1.2021  2.2918
   75TBP    H18 5731   1.805   4.298   4.030 -2.4748  1.0933 -0.1960
   75TBP    H19 5732   1.343   3.861   3.266  0.1453 -0.9084 -1.2073
   75TBP    H20 5733   1.511   3.903   3.240 -0.7945  0.0165 -0.6857
   75TBP    H21 5734   1.482   4.115   3.339 -0.0127 -2.0853  2.5217
   75TBP    H22 5735   1.319   4.094   3.352  0.5895 -0.3867  0.2363
   75TBP    H23 5736   1.295   4.067   3.079  0.2122 -0.2416  0.0935
   75TBP    H24 5737   1.461   4.077   3.076 -0.6033  0.3274 -0.4349
   75TBP    H25 5738   1.291   4.290   3.207  0.3656 -1.1369 -0.1703
   75TBP    H26 5739   1.326   4.283   3.022 -1.1154 -1.0267  0.4475
   75TBP    H27 5740   1.444   4.324   3.142  2.4926 -2.8278  0.3623
   76TBP      P 5741   5.612   4.195   8.155 -0.0869  0.1522 -0.0287
   76TBP    O11 5742   5.471   4.167   8.245 -1.1198  0.5344  0.2938
   76TBP    O12 5743   5.552   4.276   8.029  0.0679  1.1756 -0.1628
   76TBP    O13 5744   5.724   4.294   8.244  0.2375  0.0758  0.2420
   76TBP     O2 5745   5.686   4.078   8.113 -0.0496  0.0028  0.3446
   76TBP     C1 5746   5.379   4.076   8.211  0.6076 -0.1978  0.0226
   76TBP     C2 5747   5.447   3.937   8.230 -0.4876  0.1044 -0.5030
   76TBP     C3 5748   5.367   3.826   8.297  0.4923 -0.0883 -0.2650
   76TBP     C4 5749   5.323   3.856   8.444 -0.6575 -0.3891  0.4208
   76TBP     C5 5750   5.597   4.237   7.895  0.4591  0.1247 -0.3439
   76TBP     C6 5751   5.516   4.115   7.846 -0.0448 -0.4424  0.5903
   76TBP     C7 5752   5.397   4.156   7.750 -0.0556  0.5643 -0.0272
   76TBP     C8 5753   5.282   4.196   7.841 -0.6406  0.5577  0.0068
   76TBP     C9 5754   5.686   4.406   8.325  0.6739 -0.5744 -0.3445
   76TBP    C10 5755   5.556   4.478   8.283  0.8598 -0.1146  0.7208
   76TBP    C11 5756   5.581   4.561   8.159 -0.3941  0.1762 -0.2525
   76TBP    C12 5757   5.443   4.606   8.096  0.5101  0.0597 -0.1969
   76TBP     H1 5758   5.289   4.091   8.270 -0.3777  0.2590 -1.5579
   76TBP     H2 5759   5.364   4.084   8.103 -2.6181  2.1338  0.5873
   76TBP     H3 5760   5.491   3.905   8.135 -1.5106  1.6148 -1.5223
   76TBP     H4 5761   5.529   3.965   8.297 -1.8185  1.7883  0.4730
   76TBP     H5 5762   5.286   3.811   8.225 -0.4704 -0.3806  0.8613
   76TBP     H6 5763   5.427   3.736   8.303  0.1608 -0.3109 -0.2631
   76TBP     H7 5764   5.294   3.961   8.455  1.6747  0.3866 -0.6147
   76TBP     H8 5765   5.410   3.828   8.502 -0.1204  0.7587  0.1894
   76TBP     H9 5766   5.238   3.796   8.475 -0.2131 -0.1504  2.1413
   76TBP    H10 5767   5.704   4.217   7.906  0.7622  1.2234 -1.1795
   76TBP    H11 5768   5.594   4.321   7.826 -0.5154  0.8392  0.5707
   76TBP    H12 5769   5.484   4.044   7.923 -0.0148  1.9136  2.8306
   76TBP    H13 5770   5.592   4.059   7.791  0.8539  0.5212  0.8351
   76TBP    H14 5771   5.373   4.074   7.683 -0.5360 -0.2000  1.0575
   76TBP    H15 5772   5.429   4.238   7.686  1.1410  1.9456  2.2744
   76TBP    H16 5773   5.327   4.251   7.924  0.3387 -1.8639  1.1456
   76TBP    H17 5774   5.224   4.116   7.886 -0.2691  0.0258 -0.4450
   76TBP    H18 5775   5.207   4.256   7.791  0.9823  1.9297 -0.8505
   76TBP    H19 5776   5.769   4.476   8.327 -0.0659  0.3165 -0.3370
   76TBP    H20 5777   5.688   4.361   8.424  2.1886  0.9637  0.3562
   76TBP    H21 5778   5.530   4.542   8.367  0.0958  4.9631 -3.1394
   76TBP    H22 5779   5.471   4.412   8.266  0.4898  1.1509 -2.7997
   76TBP    H23 5780   5.638   4.508   8.083 -1.3091  2.5856 -2.6984
   76TBP    H24 5781   5.652   4.638   8.187 -1.5797  1.7958 -1.5876
   76TBP    H25 5782   5.459   4.675   8.013 -2.4691  1.6696  0.4709
   76TBP    H26 5783   5.389   4.663   8.172  1.3757  0.4853  0.1106
   76TBP    H27 5784   5.384   4.520   8.066 -1.5125  0.6868  1.8150
   77TBP      P 5785   7.340   4.183  12.811  0.5057 -0.2790  0.1629
   77TBP    O11 5786   7.283   4.166  12.972  0.2978  0.3634  0.7767
   77TBP    O12 5787   7.209   4.181  12.701 -0.3545  0.0033 -0.5508
   77TBP    O13 5788   7.437   4.328  12.792  0.1917 -0.1610  0.3246
   77TBP     O2 5789   7.414   4.055  12.787 -0.7284 -0.3937 -1.0222
   77TBP     C1 5790   7.181   4.252  13.028  0.1617  0.5880 -0.2507
   77TBP     C2 5791   7.043   4.210  12.974  0.7275  0.5861  0.2893
   77TBP     C3 5792   6.942   4.316  12.982  0.6416 -0.2309 -0.6753
   77TBP     C4 5793   6.960   4.417  12.866  0.5006  0.6007 -0.6889
   77TBP     C5 5794   7.234   4.162  12.564  0.6778  0.1730 -0.6744
   77TBP     C6 5795   7.269   4.291  12.492 -0.7117  0.1828 -1.3869
   77TBP     C7 5796   7.229   4.299  12.345  0.0792  0.6891 -0.2325
[truncated: 13,403,834 more chars]
