# Supplementary material for: Hierarchical Aggregation in a Complex Fluid—The Role of Isomeric Interconversion
Source: J Phys Chem B. 2023 Feb 23;127(9):2052–65. doi: 10.1021/acs.jpcb.2c07527 (PMC10009746; doi:10.1021/acs.jpcb.2c07527)
Supplement: Supplementary file 2 — jp2c07527_si_003.zip [file jp2c07527_si_003.zip › cluster_MD_coords/output_trans.gro]

Collaboration_5-200000_Atoms
200054
    1ZrCpx   Zr    1   1.564  10.979   9.368 -0.1047 -0.0256 -0.0468
    1ZrCpx    P    2   1.631  10.705   9.635  0.6444  0.2274 -0.4782
    1ZrCpx   OS    3   1.727  10.577   9.584  0.0736  0.6053  0.3128
    1ZrCpx   OS    4   1.481  10.628   9.682  0.3327  0.4630  0.2599
    1ZrCpx   OS    5   1.695  10.758   9.784 -0.0313 -0.2377 -0.0013
    1ZrCpx   O2    6   1.608  10.810   9.525  0.1849 -0.8126  0.0278
    1ZrCpx    C    7   1.715  10.545   9.449  0.9257 -0.3908 -0.1001
    1ZrCpx    C    8   1.767  10.405   9.423  0.0175 -0.2003  0.0246
    1ZrCpx    C    9   1.759  10.369   9.270  0.2777 -0.2096  0.0429
    1ZrCpx    C   10   1.784  10.220   9.249 -0.0114  0.2447  0.0538
    1ZrCpx    C   11   1.481  10.513   9.761  0.5308  0.2180 -0.5798
    1ZrCpx    C   12   1.473  10.547   9.911 -0.2760 -0.3101 -0.5761
    1ZrCpx    C   13   1.367  10.466   9.975 -0.5344  0.3220 -0.2678
    1ZrCpx    C   14   1.368  10.508  10.125 -0.0273  0.0157  0.5741
    1ZrCpx    C   15   1.816  10.833   9.792 -0.0000  0.3857 -0.2290
    1ZrCpx    C   16   1.946  10.770   9.742  0.5498 -0.0408 -0.1440
    1ZrCpx    C   17   1.970  10.626   9.794  0.2970 -0.5753 -0.5549
    1ZrCpx    C   18   2.094  10.551   9.746 -0.3299 -0.1102 -0.8282
    1ZrCpx    H   19   1.614  10.568   9.417  0.6609 -1.7392 -0.2606
    1ZrCpx    H   20   1.775  10.622   9.400 -0.6843  1.4473  0.7746
    1ZrCpx    H   21   1.875  10.407   9.440 -0.0551  1.2080  0.3882
    1ZrCpx    H   22   1.722  10.333   9.491 -0.4607  0.0427 -0.0378
    1ZrCpx    H   23   1.836  10.414   9.208 -0.2350 -0.2026 -0.5973
    1ZrCpx    H   24   1.658  10.386   9.232  0.3811  0.6732  0.1610
    1ZrCpx    H   25   1.711  10.173   9.315 -0.7507  1.1030 -0.1499
    1ZrCpx    H   26   1.882  10.186   9.284 -1.0304 -0.9281  1.8204
    1ZrCpx    H   27   1.774  10.199   9.142  2.5505  1.9361 -0.5628
    1ZrCpx    H   28   1.568  10.453   9.733  0.6506  0.3526 -0.4971
    1ZrCpx    H   29   1.393  10.457   9.730  0.4952  0.1150 -0.2873
    1ZrCpx    H   30   1.445  10.652   9.919  1.3594  0.0604  0.5374
    1ZrCpx    H   31   1.569  10.548   9.962 -0.6695 -2.3470  0.2623
    1ZrCpx    H   32   1.408  10.365   9.974 -0.9257  0.1560  0.0962
    1ZrCpx    H   33   1.268  10.469   9.930 -0.0269  1.7209 -1.3254
    1ZrCpx    H   34   1.474  10.498  10.150  0.3290 -0.7399 -1.1359
    1ZrCpx    H   35   1.312  10.439  10.188 -1.7112  0.5092 -0.3407
    1ZrCpx    H   36   1.334  10.610  10.141  2.7025  0.9727  0.5752
    1ZrCpx    H   37   1.833  10.844   9.899 -3.0216  0.8013  0.2524
    1ZrCpx    H   38   1.797  10.929   9.744  0.6099  0.2073 -0.8337
    1ZrCpx    H   39   1.964  10.767   9.635 -0.6250  1.4286 -0.3999
    1ZrCpx    H   40   2.017  10.847   9.772 -0.5462  1.6589 -1.7877
    1ZrCpx    H   41   1.884  10.567   9.765 -1.4221  0.7127  1.7793
    1ZrCpx    H   42   1.974  10.625   9.903  0.2720  0.5824 -0.5396
    1ZrCpx    H   43   2.088  10.446   9.774 -1.9919 -0.3384 -1.9556
    1ZrCpx    H   44   2.187  10.594   9.784 -0.7441  0.3168 -0.2818
    1ZrCpx    H   45   2.084  10.528   9.640 -0.4768 -3.5451 -0.1280
    1ZrCpx    P   46   1.692  11.134   9.027  0.1391  0.0521  0.5547
    1ZrCpx   OS   47   1.670  11.051   8.887  0.7310 -0.1979 -0.1503
    1ZrCpx   OS   48   1.863  11.175   9.021 -0.1744  0.5601 -0.6259
    1ZrCpx   OS   49   1.604  11.269   8.980  0.0148 -0.0563 -0.2002
    1ZrCpx   O2   50   1.635  11.074   9.158 -0.2037 -0.0283 -0.4382
    1ZrCpx    C   51   1.698  10.913   8.886 -0.3146 -0.2542  0.0756
    1ZrCpx    C   52   1.827  10.880   8.974  0.0303  0.8285 -0.5928
    1ZrCpx    C   53   1.861  10.727   8.972  0.8607 -0.1061  0.0534
    1ZrCpx    C   54   1.887  10.681   8.830  0.4257 -0.3433  0.1862
    1ZrCpx    C   55   1.930  11.241   8.913  0.0495 -0.0519 -0.8293
    1ZrCpx    C   56   1.924  11.388   8.948 -0.6483 -0.2356 -0.0879
    1ZrCpx    C   57   1.934  11.480   8.827 -0.5952  0.4564  0.6654
    1ZrCpx    C   58   2.065  11.466   8.750 -0.0011  0.0218 -0.0875
    1ZrCpx    C   59   1.470  11.263   8.929 -0.1209  0.2678  0.8131
    1ZrCpx    C   60   1.387  11.394   8.956  0.0737  0.3129  0.4078
    1ZrCpx    C   61   1.248  11.357   9.025  0.4341 -0.3217  0.0809
    1ZrCpx    C   62   1.163  11.274   8.920  0.0136  0.7582  0.4420
    1ZrCpx    H   63   1.705  10.885   8.781  0.7060  0.1842  0.0170
    1ZrCpx    H   64   1.608  10.863   8.923 -2.3342  2.4039 -1.0602
    1ZrCpx    H   65   1.806  10.916   9.075  1.0086  2.7385 -1.0506
    1ZrCpx    H   66   1.912  10.942   8.947  0.5132  0.3296 -0.2201
    1ZrCpx    H   67   1.787  10.659   9.014  0.7616  1.2202  2.0916
    1ZrCpx    H   68   1.948  10.719   9.038 -0.4697 -0.8253  1.7421
    1ZrCpx    H   69   1.796  10.678   8.771  0.4361  1.6300  0.0082
    1ZrCpx    H   70   1.930  10.581   8.822  1.4573  0.1623 -0.8441
    1ZrCpx    H   71   1.935  10.759   8.771 -0.0926 -1.2698 -1.4890
    1ZrCpx    H   72   1.871  11.229   8.822 -1.0043 -0.1964 -0.1388
    1ZrCpx    H   73   2.031  11.202   8.908 -0.0430 -0.2244 -1.4192
    1ZrCpx    H   74   1.989  11.413   9.032 -1.2715  0.2030  0.2730
    1ZrCpx    H   75   1.822  11.404   8.985 -0.2119  2.0897  0.2156
    1ZrCpx    H   76   1.845  11.462   8.767 -0.6175  0.9906  0.5346
    1ZrCpx    H   77   1.924  11.584   8.858 -0.6107  1.4560 -2.5276
    1ZrCpx    H   78   2.146  11.514   8.805  2.1341 -2.8440 -0.6056
    1ZrCpx    H   79   2.045  11.515   8.654  2.0541  2.2049  0.5392
    1ZrCpx    H   80   2.095  11.364   8.728 -0.0371 -0.5284  2.2952
    1ZrCpx    H   81   1.421  11.183   8.984  0.7513  0.8330  2.4446
    1ZrCpx    H   82   1.466  11.226   8.827  0.0307 -0.3738  1.0390
    1ZrCpx    H   83   1.440  11.468   9.016 -0.5700  0.5708  0.6660
    1ZrCpx    H   84   1.371  11.432   8.854  0.9357 -0.5287 -0.0460
    1ZrCpx    H   85   1.198  11.448   9.058 -1.6120 -1.3118 -0.1742
    1ZrCpx    H   86   1.260  11.301   9.117  0.9757 -1.5806 -0.7337
    1ZrCpx    H   87   1.215  11.192   8.870 -0.5950  2.5549 -3.3031
    1ZrCpx    H   88   1.110  11.340   8.851  1.0977  2.0983  0.8761
    1ZrCpx    H   89   1.078  11.234   8.976  0.7989 -0.5816  0.6892
    1ZrCpx    N   90   1.840  10.968   9.434 -0.4599 -0.1155 -0.4942
    1ZrCpx    O   91   1.763  11.053   9.484  0.1153 -0.4695 -0.1235
    1ZrCpx    O   92   1.964  10.955   9.472 -0.1657  0.0235 -0.1027
    1ZrCpx    O   93   1.791  10.897   9.338  0.1824  0.6778 -0.2464
    1ZrCpx    N   94   1.450  10.790   9.192 -0.2731  0.0966  0.1105
    1ZrCpx    O   95   1.405  10.704   9.114 -0.0540  0.2005 -0.2117
    1ZrCpx    O   96   1.555  10.773   9.255  0.0642 -0.7164  0.0035
    1ZrCpx    O   97   1.399  10.903   9.191  0.4625  0.2653  0.3387
    1ZrCpx    N   98   1.466  11.245   9.364 -1.0513  0.0330 -0.0058
    1ZrCpx    O   99   1.424  11.366   9.364  0.1400  0.4852 -0.8727
    1ZrCpx    O  100   1.588  11.212   9.393  0.6972 -0.2040  0.6198
    1ZrCpx    O  101   1.395  11.152   9.319  0.2194  0.1464  0.1050
    1ZrCpx    N  102   1.374  10.977   9.573 -0.3546 -0.6061 -0.3188
    1ZrCpx    O  103   1.474  11.053   9.575  0.0761  0.0972 -0.1641
    1ZrCpx    O  104   1.304  10.948   9.675  0.4610  0.4393 -1.0337
    1ZrCpx    O  105   1.355  10.918   9.461  0.3801  0.5221 -0.5118
    2ZrCpx   Zr  106   5.352   8.821  10.554 -0.0454 -0.4008 -0.1642
    2ZrCpx    P  107   5.026   9.028  10.520  0.3527 -0.1177 -0.6935
    2ZrCpx   OS  108   4.894   8.920  10.523 -0.1907  0.0294 -0.1656
    2ZrCpx   OS  109   5.012   9.124  10.378  0.0410 -0.0975  0.0642
    2ZrCpx   OS  110   4.987   9.131  10.652  0.2215  0.0136  0.0551
    2ZrCpx   O2  111   5.156   8.941  10.536  0.0155 -0.0842  0.4321
    2ZrCpx    C  112   4.902   8.804  10.603 -0.2034 -0.2835  0.3788
    2ZrCpx    C  113   4.810   8.699  10.547 -0.2499 -0.6202 -0.2943
    2ZrCpx    C  114   4.876   8.593  10.460  0.1020  0.0892  0.1620
    2ZrCpx    C  115   4.802   8.462  10.459 -0.5038 -0.3818  0.4940
    2ZrCpx    C  116   4.900   9.205  10.346  0.2826  0.7100 -0.6814
    2ZrCpx    C  117   4.781   9.123  10.292  0.4775  0.5003 -0.0816
    2ZrCpx    C  118   4.836   9.010  10.202 -0.3944 -0.2636  0.4230
    2ZrCpx    C  119   4.934   9.052  10.091 -0.0606  0.0288 -0.2955
    2ZrCpx    C  120   4.943   9.076  10.773 -0.3903 -0.3366 -0.0258
    2ZrCpx    C  121   5.001   9.166  10.882 -0.3135 -0.2429  0.1350
    2ZrCpx    C  122   4.939   9.137  11.019 -0.2148 -0.2968  0.7675
    2ZrCpx    C  123   5.016   9.198  11.133 -0.2787 -0.1186 -0.0364
    2ZrCpx    H  124   5.005   8.768  10.606  0.9546  2.9565  1.0137
    2ZrCpx    H  125   4.879   8.818  10.708 -1.1050 -2.2447  0.4765
    2ZrCpx    H  126   4.757   8.661  10.634 -0.2834 -1.3096 -0.6103
    2ZrCpx    H  127   4.734   8.747  10.485  0.0653  0.2098 -0.0403
    2ZrCpx    H  128   4.870   8.620  10.354 -2.3998 -1.2023 -0.0574
    2ZrCpx    H  129   4.975   8.571  10.499  1.1425  1.5509 -1.5538
    2ZrCpx    H  130   4.716   8.491  10.399 -0.4304  1.4238  1.2278
    2ZrCpx    H  131   4.787   8.434  10.563  0.9946 -0.8345  0.6029
    2ZrCpx    H  132   4.862   8.383  10.413 -0.1864  0.9699 -1.4804
    2ZrCpx    H  133   4.927   9.278  10.269 -1.5470  2.1167 -0.0278
    2ZrCpx    H  134   4.865   9.254  10.437 -0.4287 -0.3425 -0.3826
    2ZrCpx    H  135   4.704   9.177  10.238 -0.1635 -0.6107 -0.2961
    2ZrCpx    H  136   4.733   9.079  10.379  0.7626  0.9170  0.2849
    2ZrCpx    H  137   4.742   8.971  10.162 -0.8586 -1.4221  2.5981
    2ZrCpx    H  138   4.893   8.938  10.260  0.8992  1.4799  1.3309
    2ZrCpx    H  139   5.024   9.081  10.145 -0.4950  1.1243 -0.1380
    2ZrCpx    H  140   4.896   9.139  10.036 -1.0131 -0.2581 -0.1018
    2ZrCpx    H  141   4.969   8.978  10.019 -1.6381 -2.3947  1.3477
    2ZrCpx    H  142   4.990   8.978  10.779 -2.8605 -1.5691 -0.1332
    2ZrCpx    H  143   4.836   9.061  10.793 -0.2866  0.0699  0.8708
    2ZrCpx    H  144   5.107   9.141  10.882 -0.1432  0.4853  1.2719
    2ZrCpx    H  145   4.979   9.271  10.864 -1.9309 -0.1842  2.3225
    2ZrCpx    H  146   4.938   9.029  11.036  0.2837 -0.3558  0.4267
    2ZrCpx    H  147   4.839   9.181  11.013 -0.5380 -1.1298 -0.0476
    2ZrCpx    H  148   5.002   9.146  11.228 -0.0107 -1.1739 -0.5721
    2ZrCpx    H  149   4.994   9.305  11.138 -0.9287 -0.2599  0.1935
    2ZrCpx    H  150   5.124   9.189  11.117 -0.2132 -0.2261  0.4461
    2ZrCpx    P  151   5.660   8.792  10.811  0.2104  0.1622 -0.0138
    2ZrCpx   OS  152   5.792   8.707  10.751  0.1482 -0.5680 -0.8429
    2ZrCpx   OS  153   5.619   8.703  10.958  0.6135  0.1921 -0.0415
    2ZrCpx   OS  154   5.726   8.940  10.867 -0.4993  0.1861 -0.0125
    2ZrCpx   O2  155   5.547   8.796  10.704 -0.2218  0.7561 -0.0818
    2ZrCpx    C  156   5.774   8.581  10.694 -0.2849 -0.4510 -0.0789
    2ZrCpx    C  157   5.859   8.559  10.574 -0.2627  0.1046 -0.1577
    2ZrCpx    C  158   5.805   8.435  10.509  0.4495  0.5613  0.5753
    2ZrCpx    C  159   5.882   8.409  10.375 -0.1632  0.1163  1.0487
    2ZrCpx    C  160   5.708   8.668  11.060  0.1075 -0.4057  0.6766
    2ZrCpx    C  161   5.730   8.786  11.151  0.2239 -0.4116  0.5690
    2ZrCpx    C  162   5.789   8.749  11.285  0.5282  0.5545 -0.3469
    2ZrCpx    C  163   5.680   8.711  11.387 -0.3200  0.2732 -0.2134
    2ZrCpx    C  164   5.708   9.057  10.797  0.1744  0.1401 -0.6196
    2ZrCpx    C  165   5.748   9.185  10.871  0.4977  0.4613  1.0402
    2ZrCpx    C  166   5.661   9.304  10.838  0.1589 -1.0169  0.1006
    2ZrCpx    C  167   5.687   9.435  10.914 -0.3207  0.0979 -0.3407
    2ZrCpx    H  168   5.669   8.580  10.665 -0.1849  1.1084 -0.5628
    2ZrCpx    H  169   5.803   8.507  10.768 -0.6318 -1.5782 -1.0451
    2ZrCpx    H  170   5.959   8.539  10.612  0.5310  0.5802 -1.9509
    2ZrCpx    H  171   5.858   8.639  10.500 -1.6479  0.7776  0.5680
    2ZrCpx    H  172   5.702   8.447  10.476  0.8074  2.1428 -0.0090
    2ZrCpx    H  173   5.813   8.344  10.569 -3.2213 -0.5534 -0.4853
    2ZrCpx    H  174   5.859   8.497  10.314 -1.4068 -0.6712  0.3635
    2ZrCpx    H  175   5.843   8.317  10.332  2.2844 -1.3672  1.9099
    2ZrCpx    H  176   5.989   8.405  10.396  0.3703  1.2367 -1.3104
    2ZrCpx    H  177   5.804   8.632  11.023 -0.6767 -0.5350 -1.2550
    2ZrCpx    H  178   5.659   8.583  11.108 -0.4722 -0.7547 -0.5329
    2ZrCpx    H  179   5.641   8.845  11.174 -0.0996 -1.6980  2.7927
    2ZrCpx    H  180   5.800   8.857  11.109  0.0742  0.9087  2.4737
    2ZrCpx    H  181   5.842   8.835  11.324  0.4613  0.4651 -0.0566
    2ZrCpx    H  182   5.853   8.661  11.280 -1.7841 -1.3442  1.6857
    2ZrCpx    H  183   5.621   8.634  11.337  0.4389  0.7594 -1.8720
    2ZrCpx    H  184   5.623   8.801  11.411  1.5936  1.2591  0.6844
    2ZrCpx    H  185   5.720   8.660  11.474 -1.6477 -1.8411 -0.8163
    2ZrCpx    H  186   5.604   9.057  10.765 -0.1215 -0.1424  0.3304
    2ZrCpx    H  187   5.769   9.052  10.707  1.3621 -0.3376  0.2076
    2ZrCpx    H  188   5.755   9.159  10.977 -0.5234 -1.4030  0.6562
    2ZrCpx    H  189   5.845   9.224  10.840 -0.5110  2.6168  0.4632
    2ZrCpx    H  190   5.557   9.284  10.864 -0.2911  1.4401  0.2891
    2ZrCpx    H  191   5.662   9.321  10.730  1.7108 -1.1989  0.0828
    2ZrCpx    H  192   5.773   9.492  10.879  1.5595 -2.1000  0.6254
    2ZrCpx    H  193   5.722   9.414  11.015  0.3493  0.4717 -0.4941
    2ZrCpx    H  194   5.602   9.503  10.901 -0.5396  0.6745  3.4881
    2ZrCpx    N  195   5.378   9.098  10.595 -0.2808  0.6500 -0.0049
    2ZrCpx    O  196   5.422   9.036  10.489  0.1238 -0.6112 -0.0586
    2ZrCpx    O  197   5.414   9.216  10.617  0.0699  0.1155  0.1375
    2ZrCpx    O  198   5.358   9.020  10.693 -0.1862  0.3272 -0.1508
    2ZrCpx    N  199   5.234   8.657  10.760 -0.2795 -0.2723 -0.3359
    2ZrCpx    O  200   5.212   8.599  10.872 -0.0032  0.2438  0.1325
    2ZrCpx    O  201   5.227   8.778  10.744  0.0042 -0.5360 -0.1165
    2ZrCpx    O  202   5.316   8.603  10.680 -0.2947  0.7606  0.3053
    2ZrCpx    N  203   5.566   8.709  10.403  0.2345 -0.1760 -0.1660
    2ZrCpx    O  204   5.653   8.663  10.331  0.3495 -0.1573  0.5908
    2ZrCpx    O  205   5.558   8.831  10.422 -0.5699  0.2234  0.1192
    2ZrCpx    O  206   5.478   8.631  10.452  0.6771  0.4206 -0.4465
    2ZrCpx    N  207   5.204   8.736  10.328 -0.5825 -0.6208 -0.1608
    2ZrCpx    O  208   5.299   8.821  10.318 -0.0555 -0.0516  0.1797
    2ZrCpx    O  209   5.134   8.695  10.229 -0.3018  0.0387 -0.7010
    2ZrCpx    O  210   5.192   8.684  10.444  0.3666  0.6847  0.0873
    3ZrCpx   Zr  211  12.907   3.843   2.690 -0.1004 -0.1227 -0.0533
    3ZrCpx    P  212   0.042   3.524   2.855  0.5106 -0.6210 -0.0120
    3ZrCpx   OS  213  12.933   3.437   2.939  0.3177 -0.3837 -0.9435
    3ZrCpx   OS  214   0.187   3.545   2.948 -0.0499 -0.1735  0.0747
    3ZrCpx   OS  215   0.091   3.389   2.761  0.4677  0.1506 -0.6235
    3ZrCpx   O2  216  13.003   3.652   2.782  0.4025 -0.0034 -0.2886
    3ZrCpx    C  217  12.823   3.385   2.864  0.0750  0.5612 -0.2889
    3ZrCpx    C  218  12.697   3.468   2.903 -0.0225  0.4001  0.5812
    3ZrCpx    C  219  12.643   3.446   3.043 -0.9732 -0.3336  0.1509
    3ZrCpx    C  220  12.628   3.299   3.078  0.4704 -0.4161 -0.0708
    3ZrCpx    C  221   0.186   3.639   3.060 -0.0050 -0.4877 -0.4465
    3ZrCpx    C  222   0.244   3.571   3.186  0.7776  0.2379 -0.0949
    3ZrCpx    C  223   0.389   3.520   3.168 -0.3119 -0.1893 -0.1705
    3ZrCpx    C  224   0.431   3.448   3.299 -0.2666  0.1751  0.0075
    3ZrCpx    C  225   0.206   3.397   2.686  0.4972 -0.6019  0.4917
    3ZrCpx    C  226   0.310   3.297   2.731 -0.6161  0.4894  0.3611
    3ZrCpx    C  227   0.426   3.293   2.645  0.5347  0.4029 -0.6937
    3ZrCpx    C  228   0.494   3.155   2.664  0.2420 -0.3391  0.4894
    3ZrCpx    H  229  12.848   3.376   2.758 -1.1559 -1.7961 -0.4030
    3ZrCpx    H  230  12.810   3.280   2.890 -0.4185  0.5213 -0.7069
    3ZrCpx    H  231  12.708   3.574   2.881 -2.4254  0.2859 -1.3961
    3ZrCpx    H  232  12.611   3.432   2.846  1.4781 -0.3769 -1.2423
    3ZrCpx    H  233  12.719   3.485   3.110 -0.5381 -0.2437 -0.3882
    3ZrCpx    H  234  12.557   3.509   3.061 -0.7491 -0.1127  0.4557
    3ZrCpx    H  235  12.606   3.245   2.986  1.0532  0.7172 -0.8775
    3ZrCpx    H  236  12.545   3.292   3.148 -1.6241 -0.5600 -2.4903
    3ZrCpx    H  237  12.724   3.260   3.112  1.2305  1.8999  0.5560
    3ZrCpx    H  238   0.087   3.678   3.082  0.1581 -0.7911  0.8957
    3ZrCpx    H  239   0.249   3.719   3.022 -0.0351  0.2997  1.1450
    3ZrCpx    H  240   0.176   3.488   3.204 -0.4901  1.2828  0.0198
    3ZrCpx    H  241   0.235   3.640   3.270 -0.9896  2.4526 -2.0343
    3ZrCpx    H  242   0.445   3.612   3.149  0.0131 -0.5024 -0.7411
    3ZrCpx    H  243   0.408   3.472   3.072  0.4488  1.2093 -0.7227
    3ZrCpx    H  244   0.474   3.351   3.275  1.5363  0.8626  0.3876
    3ZrCpx    H  245   0.340   3.432   3.358  0.1257 -2.6499 -0.0706
    3ZrCpx    H  246   0.504   3.499   3.362  0.9598 -0.3368 -0.9940
    3ZrCpx    H  247   0.234   3.501   2.706  1.2224 -0.3440 -1.7346
    3ZrCpx    H  248   0.196   3.384   2.579  0.4354 -0.0293  0.4251
    3ZrCpx    H  249   0.343   3.325   2.831 -1.7971 -1.1323  1.2499
    3ZrCpx    H  250   0.277   3.194   2.747  1.5150 -0.5542 -1.7392
    3ZrCpx    H  251   0.492   3.379   2.661  0.4763  0.5790 -1.3817
    3ZrCpx    H  252   0.391   3.291   2.542  0.7802 -1.5127 -0.7598
    3ZrCpx    H  253   0.519   3.131   2.767  0.7986  0.5425  0.5637
    3ZrCpx    H  254   0.590   3.171   2.615 -0.4752  0.5382 -0.6419
    3ZrCpx    H  255   0.440   3.071   2.621 -3.0732  1.4959  0.9323
    3ZrCpx    P  256  12.803   4.001   2.336 -0.4372 -0.2147  0.6450
    3ZrCpx   OS  257  12.940   4.017   2.228 -0.2382  0.5456  0.1566
    3ZrCpx   OS  258  12.723   4.157   2.335  0.2797  0.2383  0.3423
    3ZrCpx   OS  259  12.707   3.894   2.240 -0.2087  0.0147 -0.3498
    3ZrCpx   O2  260  12.844   3.936   2.472  1.0473 -0.2396  0.0852
    3ZrCpx    C  261   0.031   4.109   2.259 -0.6554  0.0684  0.6060
    3ZrCpx    C  262   0.153   4.032   2.314 -0.1805 -0.0893 -0.9536
    3ZrCpx    C  263   0.270   4.126   2.344  0.3715 -0.0330 -0.4366
    3ZrCpx    C  264   0.400   4.054   2.379 -0.0516  0.3031 -0.4427
    3ZrCpx    C  265  12.621   4.201   2.427  0.4047 -0.0716  0.0568
    3ZrCpx    C  266  12.523   4.095   2.471 -0.0395  0.3238 -0.4471
    3ZrCpx    C  267  12.426   4.150   2.567  0.7738 -0.1922 -0.2130
    3ZrCpx    C  268  12.321   4.043   2.606 -0.6272 -0.5328 -0.2385
    3ZrCpx    C  269  12.671   3.931   2.110 -0.2460 -0.1323  0.1894
    3ZrCpx    C  270  12.756   3.879   1.998 -0.0692 -0.0371  0.7122
    3ZrCpx    C  271  12.710   3.931   1.863 -0.5891  0.4525  0.4451
    3ZrCpx    C  272  12.596   3.849   1.802  0.1547  0.1632  0.1687
    3ZrCpx    H  273  13.001   4.178   2.333 -0.6586  2.0787 -1.2210
    3ZrCpx    H  274   0.067   4.155   2.167  1.2232  0.1458  1.3603
    3ZrCpx    H  275   0.184   3.945   2.257 -0.2682 -1.3704  0.9057
    3ZrCpx    H  276   0.127   3.996   2.414  0.4225  3.1273  0.4446
    3ZrCpx    H  277   0.243   4.183   2.433  3.3752 -0.8761  1.0761
    3ZrCpx    H  278   0.281   4.210   2.276 -1.2595 -0.9265 -1.8442
    3ZrCpx    H  279   0.387   3.979   2.457 -1.8052 -1.3462 -2.2594
    3ZrCpx    H  280   0.469   4.132   2.411  1.2110 -0.6670 -0.7822
    3ZrCpx    H  281   0.446   4.011   2.290  0.8990  0.7827 -0.1872
    3ZrCpx    H  282  12.554   4.274   2.381 -0.8778  0.3577  2.4994
    3ZrCpx    H  283  12.672   4.241   2.515 -0.3537 -1.3888  1.1202
    3ZrCpx    H  284  12.567   4.001   2.503 -0.6897  0.4554  0.8655
    3ZrCpx    H  285  12.458   4.074   2.386 -0.9460 -0.9362  0.5355
    3ZrCpx    H  286  12.474   4.196   2.654  2.2761 -1.6825 -0.2262
    3ZrCpx    H  287  12.370   4.229   2.518  0.6353  0.6949  1.3351
    3ZrCpx    H  288  12.366   3.947   2.633  3.2254  1.5699  1.1426
    3ZrCpx    H  289  12.243   4.030   2.530  0.9090 -1.3948 -1.6935
    3ZrCpx    H  290  12.271   4.080   2.696 -1.8276 -0.6311 -0.8465
    3ZrCpx    H  291  12.704   4.035   2.115 -0.8384  0.0305  0.7891
    3ZrCpx    H  292  12.563   3.931   2.098 -0.2325 -1.4728 -0.0811
    3ZrCpx    H  293  12.857   3.912   2.023  0.9239 -2.2102 -0.2085
    3ZrCpx    H  294  12.756   3.770   2.001  2.4632 -0.0353  1.7067
    3ZrCpx    H  295  12.780   3.919   1.780 -0.2176 -3.8604  1.2256
    3ZrCpx    H  296  12.684   4.036   1.876  1.3660  0.8419  1.2524
    3ZrCpx    H  297  12.545   3.908   1.726  0.8861  0.6007  0.0120
    3ZrCpx    H  298  12.524   3.822   1.880  2.4294 -1.7771  1.6395
    3ZrCpx    H  299  12.616   3.746   1.773  1.3351  0.2613  0.6183
    3ZrCpx    N  300   0.128   3.766   2.548 -0.0715 -0.7701  0.8045
    3ZrCpx    O  301   0.125   3.854   2.637 -0.3345  0.0480  0.2766
    3ZrCpx    O  302   0.240   3.727   2.495  0.3182  0.8994 -0.1905
    3ZrCpx    O  303   0.014   3.707   2.515  0.3432 -0.4318  0.1279
    3ZrCpx    N  304  12.664   3.704   2.645 -0.7404 -0.2636 -0.0158
    3ZrCpx    O  305  12.558   3.644   2.622  0.2909  0.0471 -0.3692
    3ZrCpx    O  306  12.774   3.654   2.624  0.2289 -0.3676  0.5074
    3ZrCpx    O  307  12.658   3.825   2.675  0.0427 -0.0519 -0.0353
    3ZrCpx    N  308  12.905   4.128   2.722  0.7394  0.3169  0.1798
    3ZrCpx    O  309  12.895   4.256   2.716 -0.3754  0.4267 -0.6047
    3ZrCpx    O  310  12.994   4.062   2.668  0.1600 -0.0985 -0.4233
    3ZrCpx    O  311  12.806   4.062   2.747 -0.2081  0.0974 -0.1384
    3ZrCpx    N  312  12.915   3.860   2.973  0.0300 -0.0716  0.1545
    3ZrCpx    O  313  13.003   3.913   2.901  0.2580 -0.4099  0.0152
    3ZrCpx    O  314  12.926   3.850   3.098  0.2177 -0.1245  0.2916
    3ZrCpx    O  315  12.808   3.815   2.912  0.2792 -0.4299 -0.2464
    4ZrCpx   Zr  316  11.139   9.651  12.924  0.1363  0.1352  0.1536
    4ZrCpx    P  317  10.759   9.634  12.862 -0.4764 -0.2241  0.0859
    4ZrCpx   OS  318  10.685   9.634   0.009 -0.5066  0.2166 -0.3523
    4ZrCpx   OS  319  10.683   9.486  12.797 -0.0465  0.5530  0.2265
    4ZrCpx   OS  320  10.704   9.771  12.771 -0.0029 -0.3477  0.1402
    4ZrCpx   O2  321  10.912   9.637  12.881  0.0219  0.0015  0.5138
    4ZrCpx    C  322  10.736   9.700   0.125 -0.2655  0.4262 -0.1006
    4ZrCpx    C  323  10.696   9.848   0.121 -0.9457  0.0325  0.3566
    4ZrCpx    C  324  10.731   9.926   0.253  0.1852  0.4182 -0.0702
    4ZrCpx    C  325  10.642   9.880   0.371 -0.1936  0.3007  0.1531
    4ZrCpx    C  326  10.738   9.425  12.687  0.9376  0.1849  0.1353
    4ZrCpx    C  327  10.676   9.503  12.567  0.1845 -0.2749  0.3733
    4ZrCpx    C  328  10.733   9.453  12.440 -0.5532 -0.7534 -0.0697
    4ZrCpx    C  329  10.689   9.317  12.404  0.1218  0.3170 -0.5643
    4ZrCpx    C  330  10.581   9.834  12.796  0.7012 -0.1468  0.2343
    4ZrCpx    C  331  10.460   9.745  12.789  0.2618  0.4089 -0.1960
    4ZrCpx    C  332  10.313   9.806  12.770 -0.1038 -0.3829  0.1576
    4ZrCpx    C  333  10.215   9.694  12.796  0.0886 -0.3429 -0.1337
    4ZrCpx    H  334  10.704   9.653   0.219  1.7549 -1.2377 -0.1992
    4ZrCpx    H  335  10.845   9.692   0.127 -0.1977  0.5870 -2.6297
    4ZrCpx    H  336  10.732   9.901   0.034 -1.8542  1.4168  0.8128
    4ZrCpx    H  337  10.588   9.859   0.110 -1.0846  0.3804  1.8751
    4ZrCpx    H  338  10.836   9.916   0.281  0.7269  0.1091 -2.1691
    4ZrCpx    H  339  10.706  10.029   0.228  0.3370  0.1954 -1.1458
    4ZrCpx    H  340  10.698   9.854   0.460 -0.6620  1.1652  0.7026
    4ZrCpx    H  341  10.578   9.799   0.337 -0.6416  0.6182  0.2402
    4ZrCpx    H  342  10.567   9.951   0.404 -1.3369 -0.5223 -0.6317
    4ZrCpx    H  343  10.720   9.318  12.686 -1.8288  0.6269 -1.6813
    4ZrCpx    H  344  10.846   9.438  12.686  1.0188 -0.5259 -1.2980
    4ZrCpx    H  345  10.697   9.610  12.576  1.1232 -0.3595 -0.6476
    4ZrCpx    H  346  10.568   9.489  12.569  0.6553 -4.7729 -0.3266
    4ZrCpx    H  347  10.842   9.456  12.452 -0.6499  0.2305  0.6274
    4ZrCpx    H  348  10.717   9.523  12.357  0.4377 -2.0074 -1.3464
    4ZrCpx    H  349  10.584   9.320  12.375 -0.0236  1.0751  0.0451
    4ZrCpx    H  350  10.705   9.242  12.481 -0.7191 -0.4786 -1.1515
    4ZrCpx    H  351  10.751   9.279  12.322  0.1385 -0.3279 -0.2585
    4ZrCpx    H  352  10.573   9.912  12.720  1.0489  0.5233  0.8762
    4ZrCpx    H  353  10.580   9.887  12.892 -2.5308  1.9484 -0.8909
    4ZrCpx    H  354  10.459   9.683  12.879  1.2514  0.4272 -0.1660
    4ZrCpx    H  355  10.472   9.673  12.708  0.3155 -0.8199  0.8915
    4ZrCpx    H  356  10.296   9.885  12.844  0.0292  0.0996 -0.3245
    4ZrCpx    H  357  10.297   9.853  12.673 -0.9889 -0.0901  0.4380
    4ZrCpx    H  358  10.250   9.632  12.878 -0.6254 -1.8761 -0.9503
    4ZrCpx    H  359  10.215   9.638  12.702 -1.5672  0.6207 -0.7240
    4ZrCpx    H  360  10.114   9.723  12.826  0.7110  0.5729  1.0978
    4ZrCpx    P  361  11.462   9.417  12.905  0.0566  0.3038 -0.0079
    4ZrCpx   OS  362  11.440   9.318  12.766 -0.1221 -0.6084  0.2589
    4ZrCpx   OS  363  11.497   9.312   0.033  0.1366  0.1218  0.6393
    4ZrCpx   OS  364  11.610   9.498  12.873 -0.0261  0.0127 -0.4787
    4ZrCpx   O2  365  11.338   9.510  12.923  0.5309 -0.1282 -0.5986
    4ZrCpx    C  366  11.541   9.235  12.721  0.2598  0.0708  0.0619
    4ZrCpx    C  367  11.543   9.251  12.570  0.5524  0.0354 -0.6314
    4ZrCpx    C  368  11.635   9.152  12.500 -0.7390 -0.1676  0.1482
    4ZrCpx    C  369  11.639   9.150  12.347  0.2642  0.0936 -0.4877
    4ZrCpx    C  370  11.392   9.242   0.089 -0.5703 -0.6019  0.1590
    4ZrCpx    C  371  11.340   9.304   0.218 -0.1511 -0.0976  0.0911
    4ZrCpx    C  372  11.440   9.310   0.334  0.3502 -0.0883  0.3609
    4ZrCpx    C  373  11.384   9.409   0.443  0.0297  0.1858  0.5011
    4ZrCpx    C  374  11.619   9.605  12.778 -0.1463  0.6721  0.3561
    4ZrCpx    C  375  11.673   9.741  12.820 -0.0280  0.0983 -0.2130
    4ZrCpx    C  376  11.633   9.858  12.729 -0.1698 -0.1951 -0.4493
    4ZrCpx    C  377  11.686   9.850  12.589  0.5682 -0.0063 -0.1494
    4ZrCpx    H  378  11.637   9.270  12.760  0.9391 -0.7973 -0.8106
    4ZrCpx    H  379  11.529   9.136  12.766  0.0381 -0.3879 -0.9938
    4ZrCpx    H  380  11.559   9.355  12.541 -0.5652  0.3096 -0.2804
    4ZrCpx    H  381  11.439   9.232  12.545  0.2644  1.0950 -0.2772
    4ZrCpx    H  382  11.615   9.054  12.544  0.4711 -2.4574 -4.0494
    4ZrCpx    H  383  11.734   9.178  12.537 -0.1258 -1.0918 -0.7872
    4ZrCpx    H  384  11.696   9.066  12.305  0.5106  1.4928 -3.0816
    4ZrCpx    H  385  11.688   9.243  12.317 -2.1831  2.0791  1.5063
    4ZrCpx    H  386  11.543   9.149  12.295  0.7532  0.8017 -1.4213
    4ZrCpx    H  387  11.420   9.137   0.102  1.6991  0.0089  0.3008
    4ZrCpx    H  388  11.315   9.251   0.012  1.6752 -0.6637 -2.1332
    4ZrCpx    H  389  11.249   9.255   0.251 -0.5344 -0.0712 -0.9379
    4ZrCpx    H  390  11.311   9.406   0.192  0.7513 -0.6273 -3.1009
    4ZrCpx    H  391  11.456   9.210   0.375 -1.1502 -0.3211  0.3979
    4ZrCpx    H  392  11.534   9.350   0.297  0.2955  0.8645  1.2211
    4ZrCpx    H  393  11.392   9.506   0.395  0.3513  0.0058  0.1848
    4ZrCpx    H  394  11.441   9.397   0.535  0.3536 -1.1576  0.1438
    4ZrCpx    H  395  11.283   9.375   0.467 -0.8378  0.3052 -2.7067
    4ZrCpx    H  396  11.514   9.619  12.754 -0.1989  0.4119  0.4399
    4ZrCpx    H  397  11.673   9.566  12.691 -1.8371  0.1958 -0.4967
    4ZrCpx    H  398  11.629   9.772  12.915  1.5998  0.8144  0.3144
    4ZrCpx    H  399  11.780   9.737  12.840  0.0462 -0.1972 -0.6674
    4ZrCpx    H  400  11.668   9.950  12.776 -1.4651 -0.0392  0.2394
    4ZrCpx    H  401  11.526   9.877  12.726 -0.2827 -0.9398 -1.3194
    4ZrCpx    H  402  11.643   9.766  12.535 -2.5077  0.5994  1.2237
    4ZrCpx    H  403  11.794   9.860  12.582  0.4857  0.3008 -1.0110
    4ZrCpx    H  404  11.641   9.934  12.535  0.3325 -1.1718 -1.7797
    4ZrCpx    N  405  11.043   9.416   0.037  0.3604 -0.3163 -0.4241
    4ZrCpx    O  406  11.045   9.531   0.094  0.1511  0.7175  0.0035
    4ZrCpx    O  407  10.998   9.319   0.099  0.1128  0.1154 -0.3114
    4ZrCpx    O  408  11.072   9.411  12.922 -0.1097 -0.8373  0.0452
    4ZrCpx    N  409  11.194   9.666  12.640  0.2993 -0.4424 -0.1894
    4ZrCpx    O  410  11.227   9.630  12.520 -0.1819 -0.7333 -0.6349
    4ZrCpx    O  411  11.113   9.589  12.702 -0.3639 -0.1393  0.7774
    4ZrCpx    O  412  11.273   9.719  12.716  0.0844  0.6482 -0.1044
    4ZrCpx    N  413  11.335   9.772   0.088 -0.0913 -0.1507  0.0431
    4ZrCpx    O  414  11.440   9.792   0.148  0.3445 -0.0721 -0.3033
    4ZrCpx    O  415  11.254   9.678   0.114  0.3590  0.2028 -0.2155
    4ZrCpx    O  416  11.319   9.815  12.974 -0.1492  0.4191 -0.1721
    4ZrCpx    N  417  11.025   9.899  12.957  0.1857 -0.2577 -0.2833
    4ZrCpx    O  418  11.032   9.815   0.043  0.4402  0.0568  0.2421
    4ZrCpx    O  419  10.962  10.014  12.969  0.0372 -0.1444  0.0903
    4ZrCpx    O  420  11.072   9.862  12.844  0.3310  0.1722  0.1334
    5ZrCpx   Zr  421   9.597   3.443   3.724  0.0417  0.1935  0.1597
    5ZrCpx    P  422   9.396   3.167   3.908 -0.1928 -0.4356  0.0450
    5ZrCpx   OS  423   9.331   3.060   3.791  0.1663  0.8151 -0.1274
    5ZrCpx   OS  424   9.273   3.208   4.013  0.6651 -0.3755 -0.2059
    5ZrCpx   OS  425   9.495   3.056   3.999 -0.1130  0.6758 -0.1074
    5ZrCpx   O2  426   9.480   3.280   3.842 -0.4332  0.5904  0.3558
    5ZrCpx    C  427   9.418   3.031   3.683 -0.4240 -0.0381  0.1497
    5ZrCpx    C  428   9.508   2.906   3.704 -0.2049  0.1474 -0.1082
    5ZrCpx    C  429   9.427   2.777   3.711  0.1752  0.2476  0.5002
    5ZrCpx    C  430   9.498   2.665   3.789 -0.3477  0.0965 -0.1743
    5ZrCpx    C  431   9.166   3.281   3.966 -0.1947  0.3711 -0.9789
    5ZrCpx    C  432   9.100   3.363   4.074 -0.3178  0.8468 -0.2011
    5ZrCpx    C  433   9.025   3.490   4.026 -0.1598 -0.6322  0.1825
    5ZrCpx    C  434   8.894   3.465   3.954  0.1421 -0.6723  0.3377
    5ZrCpx    C  435   9.443   2.978   4.111 -0.4837  0.9081 -0.7376
    5ZrCpx    C  436   9.321   2.886   4.097 -0.2094 -0.2595 -0.5356
    5ZrCpx    C  437   9.280   2.803   4.219 -0.3058  0.6608 -0.3585
    5ZrCpx    C  438   9.360   2.672   4.245 -0.3108 -0.2015  0.2312
    5ZrCpx    H  439   9.348   3.011   3.601  1.1398 -1.3087 -0.8925
    5ZrCpx    H  440   9.470   3.122   3.652  0.8645 -0.2423  1.6960
    5ZrCpx    H  441   9.576   2.897   3.619 -0.1205  1.6457 -0.2073
    5ZrCpx    H  442   9.572   2.928   3.789 -1.6936  2.0726  0.5410
    5ZrCpx    H  443   9.331   2.793   3.761 -0.7837 -1.1136 -0.8868
    5ZrCpx    H  444   9.406   2.736   3.613 -0.1904  0.3922  0.5196
    5ZrCpx    H  445   9.590   2.645   3.734 -1.0078 -0.6016 -1.0415
    5ZrCpx    H  446   9.437   2.575   3.796  0.8203 -0.8486 -1.8284
    5ZrCpx    H  447   9.526   2.702   3.887  2.0988 -0.0753 -0.7979
    5ZrCpx    H  448   9.086   3.219   3.925  1.0099 -1.7280 -0.2370
    5ZrCpx    H  449   9.201   3.336   3.879 -0.6470  1.6765 -0.3423
    5ZrCpx    H  450   9.179   3.393   4.143 -0.3464  0.5155 -0.0214
    5ZrCpx    H  451   9.038   3.295   4.133 -1.5220  1.0339 -1.2215
    5ZrCpx    H  452   9.093   3.551   3.967  0.4637 -1.2752  0.2300
    5ZrCpx    H  453   8.993   3.544   4.115 -0.1094  1.2970 -0.9428
    5ZrCpx    H  454   8.819   3.543   3.954  1.1449  0.3289 -1.3759
    5ZrCpx    H  455   8.856   3.373   4.000 -1.3045  0.3388  1.1801
    5ZrCpx    H  456   8.900   3.432   3.850 -0.1100  0.5581 -0.0680
    5ZrCpx    H  457   9.410   3.042   4.193  0.5317  0.6693 -0.1377
    5ZrCpx    H  458   9.525   2.918   4.150 -1.0369  0.4531 -0.2482
    5ZrCpx    H  459   9.338   2.816   4.016  0.8859  0.7352 -1.1711
    5ZrCpx    H  460   9.239   2.948   4.060  1.5245  2.1146 -0.5547
    5ZrCpx    H  461   9.181   2.766   4.191 -0.2986  0.5480 -0.2349
    5ZrCpx    H  462   9.286   2.852   4.316 -1.9661 -1.8196  1.0679
    5ZrCpx    H  463   9.457   2.709   4.278  0.5043 -1.5107 -0.6449
    5ZrCpx    H  464   9.372   2.618   4.151  0.0721 -0.2708  0.3216
    5ZrCpx    H  465   9.310   2.611   4.319 -0.4212  1.8934  1.9419
    5ZrCpx    P  466   9.976   3.554   3.626 -0.0689  0.2238 -0.1515
    5ZrCpx   OS  467  10.084   3.545   3.757 -0.0182  0.4443 -0.4629
    5ZrCpx   OS  468   9.993   3.719   3.578 -0.5206  0.0637  0.1031
    5ZrCpx   OS  469  10.057   3.461   3.509  0.8087 -0.3826 -0.0091
    5ZrCpx   O2  470   9.825   3.511   3.657  0.8327 -0.0749  0.0376
    5ZrCpx    C  471  10.217   3.595   3.747 -0.8904  0.4860 -0.0559
    5ZrCpx    C  472  10.300   3.524   3.642 -0.6703 -0.0272 -0.5845
    5ZrCpx    C  473  10.452   3.521   3.662 -0.8137 -0.5843 -0.6873
    5ZrCpx    C  474  10.531   3.602   3.558 -0.4037 -0.1579  0.3693
    5ZrCpx    C  475   9.922   3.820   3.642  0.4198 -0.9183 -0.0644
    5ZrCpx    C  476  10.004   3.940   3.679 -0.6736 -0.0778 -0.2092
    5ZrCpx    C  477   9.916   4.059   3.697 -0.7235  0.1927  0.2130
    5ZrCpx    C  478   9.990   4.180   3.747  0.1592  0.0924  0.1182
    5ZrCpx    C  479   9.983   3.402   3.408  0.3435  0.2921 -0.6306
    5ZrCpx    C  480  10.057   3.422   3.280 -0.4397 -0.7112 -0.2947
    5ZrCpx    C  481   9.992   3.368   3.156  0.6619 -0.2678 -0.4355
    5ZrCpx    C  482   9.952   3.221   3.171 -0.2358 -0.5789  0.2065
    5ZrCpx    H  483  10.275   3.570   3.836 -1.1284  2.1591  0.5861
    5ZrCpx    H  484  10.211   3.702   3.731  2.2658  1.3079  3.3959
    5ZrCpx    H  485  10.280   3.575   3.548 -2.7921  0.9796  0.3715
    5ZrCpx    H  486  10.265   3.421   3.637  0.1579 -0.3043 -0.7307
    5ZrCpx    H  487  10.490   3.422   3.685 -2.3503 -1.3416 -1.3542
    5ZrCpx    H  488  10.475   3.570   3.757  0.1506 -2.5611  0.1273
    5ZrCpx    H  489  10.518   3.563   3.457  0.5701 -0.2696  0.2893
    5ZrCpx    H  490  10.635   3.612   3.587 -0.4598  0.5604  0.3162
    5ZrCpx    H  491  10.484   3.700   3.550  0.2705  0.0409 -1.3642
    5ZrCpx    H  492   9.880   3.781   3.734  0.9026  0.3174  0.6865
    5ZrCpx    H  493   9.844   3.854   3.573 -0.3841  2.4325  2.3174
    5ZrCpx    H  494  10.045   3.939   3.780 -0.2064  3.0997 -0.3145
    5ZrCpx    H  495  10.088   3.964   3.613  0.5672 -1.5185  0.8116
    5ZrCpx    H  496   9.831   4.045   3.764 -0.6664  1.6369  0.6150
    5ZrCpx    H  497   9.881   4.077   3.596  2.0251 -0.7806 -0.9673
    5ZrCpx    H  498  10.081   4.198   3.690  1.7663  1.7785  3.1214
    5ZrCpx    H  499  10.019   4.155   3.849  1.7395  0.4430 -0.2368
    5ZrCpx    H  500   9.926   4.268   3.746 -1.9969 -1.3949 -2.5997
    5ZrCpx    H  501   9.889   3.457   3.405 -0.1913 -0.6190 -0.6443
    5ZrCpx    H  502   9.959   3.299   3.434  1.7946  0.3601  1.1016
    5ZrCpx    H  503  10.068   3.529   3.262  1.5044 -0.5993  1.4158
    5ZrCpx    H  504  10.160   3.387   3.286 -0.4808 -0.4791  2.4117
    5ZrCpx    H  505  10.055   3.377   3.067 -1.2096 -0.4731 -1.8367
    5ZrCpx    H  506   9.895   3.413   3.133  1.4175  2.2965  1.2637
    5ZrCpx    H  507   9.855   3.207   3.219 -0.2769  1.6801  0.8467
    5ZrCpx    H  508  10.027   3.169   3.230  0.5361  0.7755  0.4350
    5ZrCpx    H  509   9.941   3.188   3.068 -0.0452  0.4924 -0.1576
    5ZrCpx    N  510   9.712   3.417   3.984 -0.6708  0.1302 -0.9693
    5ZrCpx    O  511   9.630   3.499   3.952  0.0344  0.5181  0.2604
    5ZrCpx    O  512   9.783   3.434   4.089  0.2974  0.8608  0.6289
    5ZrCpx    O  513   9.756   3.343   3.891  0.6817 -0.1254  0.0826
    5ZrCpx    N  514   9.664   3.257   3.520 -0.0541 -0.0946  0.4511
    5ZrCpx    O  515   9.702   3.164   3.433 -0.0675 -0.4078 -0.4987
    5ZrCpx    O  516   9.659   3.234   3.645  0.5038  0.2114 -0.3290
    5ZrCpx    O  517   9.645   3.377   3.483 -0.1714 -0.1797 -0.2077
    5ZrCpx    N  518   9.565   3.724   3.647 -0.2075  0.1450 -0.5288
    5ZrCpx    O  519   9.595   3.834   3.603 -0.7700 -0.3901 -0.6112
    5ZrCpx    O  520   9.612   3.686   3.756  0.2153  0.7067  0.1086
    5ZrCpx    O  521   9.549   3.630   3.569 -0.0786  0.0432  0.8275
    5ZrCpx    N  522   9.325   3.467   3.687  0.1547 -0.3103  0.0214
    5ZrCpx    O  523   9.388   3.539   3.777  0.5938  0.1489 -0.3802
    5ZrCpx    O  524   9.201   3.485   3.662  0.0728  0.2113  0.4247
    5ZrCpx    O  525   9.398   3.395   3.618 -0.6586 -0.7567  0.5572
    6ZrCpx   Zr  526  12.500   3.933   4.667  0.0630 -0.1242  0.0277
    6ZrCpx    P  527  12.888   3.966   4.684  0.0040  0.0657  0.2505
    6ZrCpx   OS  528  12.955   3.878   4.557 -0.3797  0.0453  0.3401
    6ZrCpx   OS  529  12.938   3.898   4.836  0.5786 -0.4533 -0.0559
    6ZrCpx   OS  530  12.970   4.114   4.659  0.6186  0.0907  0.0027
    6ZrCpx   O2  531  12.732   3.972   4.679 -0.1721 -0.3738  0.6121
    6ZrCpx    C  532  12.913   3.894   4.424 -0.5857  0.0712 -0.3363
    6ZrCpx    C  533  12.914   4.045   4.378  0.5160 -0.2277  0.2541
    6ZrCpx    C  534  12.870   4.067   4.232 -0.3924  0.3054  1.2240
    6ZrCpx    C  535  12.972   3.996   4.143  0.8026 -0.8981  0.2582
    6ZrCpx    C  536   0.069   3.874   4.863  0.0170 -0.3400 -0.3601
    6ZrCpx    C  537   0.126   3.747   4.804  0.5597  0.3117  0.2489
    6ZrCpx    C  538   0.265   3.717   4.877 -0.1684 -0.3324  0.1881
    6ZrCpx    C  539   0.315   3.587   4.826 -0.3137 -0.4566  0.0199
    6ZrCpx    C  540  12.945   4.232   4.733 -0.5676 -0.3073 -0.3203
    6ZrCpx    C  541  12.914   4.202   4.880 -1.1430  0.0621 -1.1274
    6ZrCpx    C  542  12.918   4.333   4.960  0.0653 -0.4236  0.5029
    6ZrCpx    C  543  12.859   4.304   5.096 -0.6031 -0.1034 -0.1092
    6ZrCpx    H  544  12.972   3.831   4.359 -1.4206  0.5951 -1.6177
    6ZrCpx    H  545  12.807   3.868   4.421 -0.1557 -1.9104  0.9728
    6ZrCpx    H  546  12.850   4.109   4.437 -0.6029 -0.6857 -0.4336
    6ZrCpx    H  547   0.001   4.093   4.399  0.9975 -2.4271  3.4263
    6ZrCpx    H  548  12.770   4.027   4.211 -0.4370  0.9310  0.2383
    6ZrCpx    H  549  12.861   4.172   4.206  0.9734  0.3517  0.8940
    6ZrCpx    H  550  12.961   3.887   4.140  2.4701 -1.0770  0.1495
    6ZrCpx    H  551   0.060   4.003   4.191 -0.2872  1.7680  2.1985
    6ZrCpx    H  552  12.983   4.033   4.041 -0.3181  1.1973  0.8640
    6ZrCpx    H  553   0.079   3.861   4.970  0.9950  0.4697 -0.3457
    6ZrCpx    H  554   0.127   3.962   4.837 -0.3646  0.0125 -0.0376
    6ZrCpx    H  555   0.144   3.758   4.697  1.3848 -0.9024  0.2469
    6ZrCpx    H  556   0.062   3.659   4.809  0.6735  0.2160  0.0565
    6ZrCpx    H  557   0.271   3.698   4.984  1.1664  0.1008  0.1959
    6ZrCpx    H  558   0.339   3.794   4.855 -0.0413 -0.1858  1.0881
    6ZrCpx    H  559   0.423   3.575   4.818 -0.1068  1.4304 -0.2179
    6ZrCpx    H  560   0.275   3.506   4.887  0.4908 -1.4210 -0.7174
    6ZrCpx    H  561   0.276   3.570   4.726  0.2649 -0.1491 -0.2643
    6ZrCpx    H  562  12.859   4.272   4.680 -0.3624  0.5632 -0.0061
    6ZrCpx    H  563   0.028   4.291   4.734 -1.5608  1.2893 -1.1531
    6ZrCpx    H  564  12.990   4.137   4.923  0.2780  1.4520 -1.4962
    6ZrCpx    H  565  12.821   4.146   4.891 -1.4346  0.8090  0.2314
    6ZrCpx    H  566  12.873   4.415   4.904 -2.3466 -1.8172  0.3211
    6ZrCpx    H  567   0.013   4.366   4.972  0.5760 -1.7069 -0.2402
    6ZrCpx    H  568  12.752   4.282   5.087 -0.3478 -1.4794  0.1824
    6ZrCpx    H  569  12.870   4.400   5.146 -0.1213 -0.7250  0.9907
    6ZrCpx    H  570  12.895   4.217   5.151 -0.3060 -0.5009 -0.9219
    6ZrCpx    P  571  12.220   3.882   4.375 -0.3185  0.2089 -0.2989
    6ZrCpx   OS  572  12.142   3.722   4.385 -0.0844 -0.1415 -0.3094
    6ZrCpx   OS  573  12.291   3.861   4.216  0.2261 -0.0637  0.0211
    6ZrCpx   OS  574  12.089   3.989   4.362  0.2344  0.5160  0.5418
    6ZrCpx   O2  575  12.318   3.905   4.500  0.1027  0.0233  0.4971
    6ZrCpx    C  576  12.218   3.601   4.392  0.3572 -0.1746  0.1808
    6ZrCpx    C  577  12.211   3.517   4.261  0.5483 -0.2317 -0.1668
    6ZrCpx    C  578  12.281   3.388   4.278  0.2075  0.4892 -0.8065
    6ZrCpx    C  579  12.214   3.290   4.381  0.8056  0.0342 -0.1027
    6ZrCpx    C  580  12.382   3.951   4.162  0.3200 -0.5402  0.8467
    6ZrCpx    C  581  12.335   4.018   4.032  0.2875  0.4333 -0.0632
    6ZrCpx    C  582  12.406   4.147   3.999  0.6349  0.0055 -0.7451
    6ZrCpx    C  583  12.333   4.205   3.876  0.1410 -0.2436  0.0173
    6ZrCpx    C  584  12.003   3.955   4.260  0.9330 -0.6569  0.1369
    6ZrCpx    C  585  11.876   4.048   4.272 -0.1824 -0.4333  0.2448
    6ZrCpx    C  586  11.771   4.021   4.167 -0.2800  0.5750 -0.5912
    6ZrCpx    C  587  11.633   4.067   4.218  0.7834  0.3336 -0.3647
    6ZrCpx    H  588  12.320   3.630   4.418 -0.5317  0.8203  2.7467
    6ZrCpx    H  589  12.184   3.546   4.480 -1.4755 -0.2789 -0.5800
    6ZrCpx    H  590  12.107   3.512   4.231  0.2404  0.8879  0.6602
    6ZrCpx    H  591  12.246   3.572   4.173  2.6671  0.5883  1.1343
    6ZrCpx    H  592  12.386   3.412   4.294  0.5548 -0.9873 -0.7519
    6ZrCpx    H  593  12.286   3.334   4.183 -0.5145  1.8433 -1.6251
    6ZrCpx    H  594  12.227   3.330   4.482  1.0523 -1.1396  0.3319
    6ZrCpx    H  595  12.265   3.194   4.374 -1.1256 -1.0566  0.4244
    6ZrCpx    H  596  12.109   3.290   4.353  0.2981 -0.7168  1.7051
    6ZrCpx    H  597  12.471   3.900   4.124  0.2287  1.3114 -1.9947
    6ZrCpx    H  598  12.402   4.020   4.243 -0.0135  0.4987  0.0604
    6ZrCpx    H  599  12.322   3.939   3.958 -0.1335 -0.9940  1.5003
    6ZrCpx    H  600  12.232   4.041   4.059  0.8766  1.7472  1.0803
    6ZrCpx    H  601  12.513   4.136   3.982  0.6081 -0.7138 -0.4434
    6ZrCpx    H  602  12.402   4.217   4.081  1.5280 -0.8495  0.0319
    6ZrCpx    H  603  12.382   4.295   3.839 -1.1875  0.5196  0.0826
    6ZrCpx    H  604  12.226   4.219   3.892  0.3788  0.9026  0.6858
    6ZrCpx    H  605  12.337   4.126   3.802 -0.4928  0.4607 -0.7839
    6ZrCpx    H  606  11.986   3.848   4.261  1.0281 -0.6666  0.5311
    6ZrCpx    H  607  12.055   3.975   4.166 -1.1767  1.2507 -0.6769
    6ZrCpx    H  608  11.824   4.033   4.367  0.7146 -0.6065  0.7169
    6ZrCpx    H  609  11.912   4.151   4.269  2.0908 -1.2084 -0.4628
    6ZrCpx    H  610  11.758   3.914   4.149  0.0258  0.6158 -1.0749
    6ZrCpx    H  611  11.777   4.059   4.065 -0.7153  1.5885 -0.2454
    6ZrCpx    H  612  11.554   4.046   4.145  1.9078  0.9373 -1.7923
    6ZrCpx    H  613  11.607   4.031   4.317  1.7763 -2.5621 -1.1005
    6ZrCpx    H  614  11.634   4.176   4.224 -2.0925  0.3369  0.8592
    6ZrCpx    N  615  12.574   4.146   4.482 -0.0627  0.3281  0.1253
    6ZrCpx    O  616  12.530   4.162   4.607  0.3229  0.7043 -0.8091
    6ZrCpx    O  617  12.644   4.237   4.428 -0.9520 -0.0200 -0.6295
    6ZrCpx    O  618  12.588   4.023   4.448  0.3177  0.3894 -0.6895
    6ZrCpx    N  619  12.538   3.664   4.596 -0.2825 -0.4457 -0.6350
    6ZrCpx    O  620  12.552   3.543   4.556  0.0432 -0.0783 -0.2801
    6ZrCpx    O  621  12.600   3.757   4.542 -0.3230  0.0240 -0.4710
    6ZrCpx    O  622  12.441   3.695   4.670  0.5658 -0.1402 -0.2298
    6ZrCpx    N  623  12.253   4.010   4.810  0.4085  0.7120 -0.2032
    6ZrCpx    O  624  12.178   4.058   4.897  0.6064  0.4975 -0.1353
    6ZrCpx    O  625  12.323   4.088   4.730  0.1774 -0.1472 -0.5245
    6ZrCpx    O  626  12.297   3.887   4.814  0.2146 -0.0445  0.5917
    6ZrCpx    N  627  12.588   3.935   4.935 -0.3098 -0.3429 -0.1759
    6ZrCpx    O  628  12.541   4.040   4.879 -0.0826 -0.2330  0.2433
    6ZrCpx    O  629  12.672   3.940   5.031 -0.4434  0.1693  0.1213
    6ZrCpx    O  630  12.580   3.830   4.866  0.2239  0.2378  0.4349
    7ZrCpx   Zr  631   4.968   8.034   3.645  0.1631  0.2548  0.2445
    7ZrCpx    P  632   4.778   8.340   3.775  0.1234  0.1285  0.0629
    7ZrCpx   OS  633   4.628   8.357   3.685 -0.8907 -0.0751  0.2960
    7ZrCpx   OS  634   4.866   8.483   3.766  0.0068 -0.7451  0.0693
    7ZrCpx   OS  635   4.727   8.336   3.937 -0.2746  0.8596 -0.6349
    7ZrCpx   O2  636   4.858   8.223   3.728  0.1856 -0.3837 -0.2380
    7ZrCpx    C  637   4.614   8.342   3.550 -0.1348 -0.3466 -0.0555
    7ZrCpx    C  638   4.682   8.446   3.457  0.1676  0.3242  0.3046
    7ZrCpx    C  639   4.644   8.432   3.308  0.4217  0.6525  0.7267
    7ZrCpx    C  640   4.548   8.319   3.275 -0.3059  0.6481  0.4718
    7ZrCpx    C  641   4.809   8.606   3.780  0.5552  0.3187  0.7455
    7ZrCpx    C  642   4.888   8.700   3.692  0.1106  0.2946  0.3211
    7ZrCpx    C  643   4.854   8.846   3.693 -0.4932  0.4608  0.1342
    7ZrCpx    C  644   4.719   8.872   3.633  1.2358 -0.0629 -0.0998
    7ZrCpx    C  645   4.642   8.229   3.990 -0.1381  0.4724 -0.2514
    7ZrCpx    C  646   4.527   8.191   3.896 -0.7544  0.8676  0.0072
    7ZrCpx    C  647   4.436   8.089   3.949  0.0675 -0.9580  0.0010
    7ZrCpx    C  648   4.338   8.052   3.847 -0.5155  0.5034  0.2598
    7ZrCpx    H  649   4.655   8.243   3.528 -1.7122 -1.6716  2.7189
    7ZrCpx    H  650   4.510   8.316   3.531 -0.4594  0.6539  0.3128
    7ZrCpx    H  651   4.651   8.547   3.483 -1.2842 -0.2707  0.9509
    7ZrCpx    H  652   4.788   8.432   3.475  0.1750 -0.8498 -0.5724
    7ZrCpx    H  653   4.599   8.526   3.278 -0.1431  0.3579  0.6481
    7ZrCpx    H  654   4.733   8.419   3.246 -0.1091  2.4917 -0.4569
    7ZrCpx    H  655   4.467   8.321   3.348 -1.3624  2.6567 -0.7153
    7ZrCpx    H  656   4.597   8.222   3.277 -0.8080  0.3947  3.2088
    7ZrCpx    H  657   4.513   8.330   3.173  2.3451 -0.4888 -0.5946
    7ZrCpx    H  658   4.704   8.598   3.750  0.3540  1.5339  1.1356
    7ZrCpx    H  659   4.811   8.648   3.880  0.9466 -0.4776  1.0804
    7ZrCpx    H  660   4.893   8.658   3.591  0.7956 -0.3449  0.6175
    7ZrCpx    H  661   4.990   8.704   3.729  0.1972  2.5408 -0.0689
    7ZrCpx    H  662   4.866   8.889   3.792 -2.7240 -2.2602  1.6714
    7ZrCpx    H  663   4.931   8.893   3.633 -1.3546 -0.1118 -1.4458
    7ZrCpx    H  664   4.647   8.849   3.711  2.6067 -0.9071  0.9397
    7ZrCpx    H  665   4.706   8.804   3.549 -0.8601 -1.2220  1.1108
    7ZrCpx    H  666   4.702   8.978   3.614 -0.7989 -0.1855  0.9046
    7ZrCpx    H  667   4.599   8.267   4.083  0.8845  2.9323 -0.7433
    7ZrCpx    H  668   4.701   8.138   4.004  0.3647  0.7915 -0.2783
    7ZrCpx    H  669   4.472   8.280   3.866 -0.6943  0.3041 -1.8463
    7ZrCpx    H  670   4.567   8.140   3.808 -0.0117  3.9314 -1.5083
    7ZrCpx    H  671   4.381   8.135   4.031 -1.0827  1.5137 -2.0796
    7ZrCpx    H  672   4.482   8.005   4.001  0.3570  0.3117  1.8426
    7ZrCpx    H  673   4.284   8.132   3.796 -1.3501 -0.5188 -0.4836
    7ZrCpx    H  674   4.259   7.991   3.891 -1.1297 -0.5462 -2.2207
    7ZrCpx    H  675   4.382   7.980   3.778 -3.3175 -0.7117 -0.3424
    7ZrCpx    P  676   4.972   7.632   3.665 -0.0177 -0.0687  0.0951
    7ZrCpx   OS  677   4.832   7.565   3.602 -0.1682  0.0368  1.0916
    7ZrCpx   OS  678   4.969   7.592   3.832  0.2077  0.1269 -0.7472
    7ZrCpx   OS  679   5.108   7.553   3.595  0.6228 -0.5558 -0.4872
    7ZrCpx   O2  680   4.970   7.791   3.659 -0.9730  0.4487 -0.0998
    7ZrCpx    C  681   4.712   7.631   3.621  0.0522 -0.2383 -0.1711
    7ZrCpx    C  682   4.673   7.639   3.766  0.6742 -0.3406 -0.7082
    7ZrCpx    C  683   4.520   7.655   3.787 -0.1241 -0.4800 -0.1048
    7ZrCpx    C  684   4.452   7.523   3.779 -0.1920  0.1572 -0.3271
    7ZrCpx    C  685   5.072   7.639   3.920  0.3497 -0.0750 -0.6480
    7ZrCpx    C  686   5.204   7.559   3.901  0.7013 -0.0955  0.1847
    7ZrCpx    C  687   5.304   7.618   3.990 -0.5496 -0.2622  0.5434
    7ZrCpx    C  688   5.436   7.538   3.976 -0.1669  0.5072 -0.2457
    7ZrCpx    C  689   5.110   7.413   3.601 -0.0561  0.4533 -0.4057
    7ZrCpx    C  690   5.252   7.362   3.575  0.2813 -0.0351  0.2502
    7ZrCpx    C  691   5.274   7.215   3.611 -0.3213  0.4836 -0.1286
    7ZrCpx    C  692   5.225   7.124   3.502  0.3966  0.6119  0.0666
    7ZrCpx    H  693   4.725   7.735   3.593 -3.0245  0.0045 -0.8329
    7ZrCpx    H  694   4.633   7.588   3.560  2.0776 -0.6216 -2.5884
    7ZrCpx    H  695   4.702   7.543   3.809  1.5612  0.4819  0.5823
    7ZrCpx    H  696   4.732   7.711   3.822 -2.1127  0.5346  1.2066
    7ZrCpx    H  697   4.480   7.729   3.718  0.3368  1.8887  2.1217
    7ZrCpx    H  698   4.502   7.704   3.883  2.9556  0.0580  0.2293
    7ZrCpx    H  699   4.345   7.531   3.793 -0.2231  1.0495 -1.0004
    7ZrCpx    H  700   4.501   7.458   3.851 -1.7711 -0.0169  0.5988
    7ZrCpx    H  701   4.487   7.476   3.686 -0.5918 -0.8033  0.0024
    7ZrCpx    H  702   5.038   7.621   4.022  0.3996 -0.0165 -0.6207
    7ZrCpx    H  703   5.084   7.747   3.912 -0.8468  0.2183  1.1746
    7ZrCpx    H  704   5.239   7.574   3.799  1.1924 -0.0328  0.3656
    7ZrCpx    H  705   5.202   7.452   3.919 -0.1392 -0.1974 -0.4604
    7ZrCpx    H  706   5.316   7.724   3.966 -2.0397 -0.4187 -0.9634
    7ZrCpx    H  707   5.275   7.610   4.095  0.3307  0.9511  0.8925
    7ZrCpx    H  708   5.515   7.595   4.024  0.5637 -0.2437 -0.5440
    7ZrCpx    H  709   5.452   7.503   3.874 -3.1052 -2.2014  0.1495
    7ZrCpx    H  710   5.423   7.449   4.038  1.3909  0.6391  0.2792
    7ZrCpx    H  711   5.035   7.373   3.532 -0.5352 -0.6640  0.7228
    7ZrCpx    H  712   5.080   7.386   3.703  1.2151  0.9451  0.0954
    7ZrCpx    H  713   5.277   7.373   3.470  2.0100  1.0605  0.7619
    7ZrCpx    H  714   5.325   7.435   3.611  0.5582  0.8473 -2.0286
    7ZrCpx    H  715   5.220   7.186   3.701 -3.0983  0.7099 -1.6759
    7ZrCpx    H  716   5.382   7.204   3.616 -0.4013 -0.0504  0.5485
    7ZrCpx    H  717   5.117   7.119   3.490  0.5799  0.4439 -1.7484
    7ZrCpx    H  718   5.253   7.020   3.521 -1.9222 -0.0108  0.1442
    7ZrCpx    H  719   5.273   7.153   3.408  0.2532 -0.5651 -0.3851
    7ZrCpx    N  720   4.912   8.012   3.928  1.1088  0.4139 -0.7222
    7ZrCpx    O  721   5.028   8.051   3.883  0.2214  0.0418 -1.1002
    7ZrCpx    O  722   4.897   7.973   4.051 -0.1392  0.5582 -0.5434
    7ZrCpx    O  723   4.833   7.965   3.842  0.2886  0.0800 -0.1332
    7ZrCpx    N  724   4.751   7.978   3.464 -0.3897 -0.4332  0.4421
    7ZrCpx    O  725   4.643   7.961   3.390  0.2790 -0.2709 -0.2996
    7ZrCpx    O  726   4.736   8.008   3.584  0.2520  0.3838  0.1069
    7ZrCpx    O  727   4.863   7.953   3.426  0.1977  0.0661  0.0217
    7ZrCpx    N  728   5.233   7.952   3.564  0.4656 -0.7166 -0.7337
    7ZrCpx    O  729   5.329   7.877   3.536  0.7943 -0.0302 -0.3255
    7ZrCpx    O  730   5.195   7.955   3.683  0.1592  0.1656 -0.4113
    7ZrCpx    O  731   5.148   7.970   3.478 -0.6061 -0.1858 -0.4091
    7ZrCpx    N  732   5.064   8.273   3.531 -0.3788  0.0503 -0.2494
    7ZrCpx    O  733   5.122   8.223   3.630 -0.6074  0.8204  0.2687
    7ZrCpx    O  734   5.090   8.393   3.484 -0.2175  0.0745  0.2542
    7ZrCpx    O  735   4.963   8.205   3.490  0.6009 -0.6516 -0.2348
    8ZrCpx   Zr  736   7.053   1.936   3.453 -0.4152  0.0369  0.0288
    8ZrCpx    P  737   7.193   1.642   3.663 -0.0573 -0.6778 -0.1144
    8ZrCpx   OS  738   7.060   1.549   3.722 -0.3437 -0.4045  0.1049
    8ZrCpx   OS  739   7.284   1.689   3.806  0.3924  0.2629  0.5008
    8ZrCpx   OS  740   7.280   1.525   3.586  0.8496 -0.2916 -0.1949
    8ZrCpx   O2  741   7.136   1.757   3.575  0.2009 -0.1419  0.3951
    8ZrCpx    C  742   6.967   1.527   3.627 -0.5169  0.1197  0.3976
    8ZrCpx    C  743   6.893   1.399   3.659 -0.3721  0.2085  0.0388
    8ZrCpx    C  744   6.768   1.388   3.578 -0.0599  0.3779 -1.1396
    8ZrCpx    C  745   6.792   1.380   3.433 -0.3047  0.0255  0.3914
    8ZrCpx    C  746   7.240   1.787   3.892 -0.4606 -0.2834 -1.3305
    8ZrCpx    C  747   7.303   1.761   4.023  0.2831 -0.3390 -1.4293
    8ZrCpx    C  748   7.435   1.827   4.037 -0.1581  0.0474  0.0062
    8ZrCpx    C  749   7.531   1.797   3.918  0.9366 -0.5527  0.1357
    8ZrCpx    C  750   7.371   1.440   3.653 -0.1019  0.0535 -0.0864
    8ZrCpx    C  751   7.302   1.345   3.753  0.4620  0.1883  0.4875
    8ZrCpx    C  752   7.412   1.247   3.793  0.5153  0.1726 -0.0808
    8ZrCpx    C  753   7.490   1.270   3.919 -0.4395  0.4964 -0.2973
    8ZrCpx    H  754   6.905   1.616   3.618 -3.3326 -1.8294 -0.1723
    8ZrCpx    H  755   7.025   1.512   3.536 -0.1421  0.6173  0.5605
    8ZrCpx    H  756   6.867   1.410   3.765 -0.2435  0.6142  0.0325
    8ZrCpx    H  757   6.951   1.307   3.661  1.2386  1.1828 -1.1419
    8ZrCpx    H  758   6.730   1.293   3.615 -0.2271  0.1758 -1.8213
    8ZrCpx    H  759   6.703   1.467   3.614  0.7340  1.1085 -1.2893
    8ZrCpx    H  760   6.754   1.469   3.385 -2.1057 -0.1854  1.3814
    8ZrCpx    H  761   6.737   1.297   3.388  1.5609 -0.6562 -0.6945
    8ZrCpx    H  762   6.898   1.372   3.409 -1.0669 -2.9624 -2.2689
    8ZrCpx    H  763   7.132   1.779   3.902 -0.3354 -0.6140 -0.1303
    8ZrCpx    H  764   7.260   1.885   3.848  0.6286  0.5102  0.8422
    8ZrCpx    H  765   7.311   1.653   4.038 -1.5532  0.0484  3.1014
    8ZrCpx    H  766   7.234   1.803   4.095  0.3323  2.4255 -2.9487
    8ZrCpx    H  767   7.495   1.806   4.126  1.1636 -1.7002 -1.2421
    8ZrCpx    H  768   7.418   1.935   4.034 -0.6182 -0.0545 -1.1405
    8ZrCpx    H  769   7.531   1.690   3.899  1.1508 -0.6874  0.9172
    8ZrCpx    H  770   7.634   1.830   3.925  0.7515  0.1423 -0.2668
    8ZrCpx    H  771   7.486   1.844   3.830 -0.3699 -0.7188  0.6936
    8ZrCpx    H  772   7.416   1.375   3.578 -1.4625 -1.1018  0.0775
    8ZrCpx    H  773   7.457   1.497   3.687 -0.8913  1.3585 -0.2560
    8ZrCpx    H  774   7.261   1.386   3.846 -0.0723 -0.6447  0.6225
    8ZrCpx    H  775   7.224   1.291   3.701  0.4219 -2.0624  2.7513
    8ZrCpx    H  776   7.480   1.230   3.710 -0.2699 -0.6956 -0.5499
    8ZrCpx    H  777   7.360   1.154   3.813 -3.5112  1.0789 -5.2827
    8ZrCpx    H  778   7.559   1.354   3.925  0.7576 -0.4854 -0.2084
    8ZrCpx    H  779   7.543   1.183   3.957 -0.3546  0.5759 -0.2357
    8ZrCpx    H  780   7.425   1.277   4.006 -0.9232 -1.6195 -0.4767
    8ZrCpx    P  781   6.777   2.028   3.192 -0.2511  0.4665 -0.1214
    8ZrCpx   OS  782   6.823   2.036   3.025 -0.1232 -0.1078 -0.4706
    8ZrCpx   OS  783   6.707   2.179   3.218 -0.3485 -0.0986  0.1504
    8ZrCpx   OS  784   6.636   1.930   3.210 -0.6952  0.3183  0.3559
    8ZrCpx   O2  785   6.880   1.993   3.303  0.0972  0.2920  0.4010
    8ZrCpx    C  786   6.730   2.069   2.919 -0.0145 -0.4632 -0.5302
    8ZrCpx    C  787   6.693   2.217   2.899  0.3894 -0.1697  0.0153
    8ZrCpx    C  788   6.607   2.223   2.770  0.1212  0.2274 -0.2691
    8ZrCpx    C  789   6.490   2.326   2.777 -0.1707  0.1052  0.0965
    8ZrCpx    C  790   6.790   2.289   3.214 -0.8195 -0.1731 -0.2093
    8ZrCpx    C  791   6.826   2.339   3.351  0.1019 -0.4110 -0.1483
    8ZrCpx    C  792   6.915   2.464   3.332  0.7070 -0.6769  0.1214
    8ZrCpx    C  793   6.933   2.550   3.454 -0.4259  0.3947 -0.3317
    8ZrCpx    C  794   6.578   1.917   3.338 -0.3911  0.3057 -0.8949
    8ZrCpx    C  795   6.432   1.875   3.334 -0.1097 -0.4624 -0.1040
    8ZrCpx    C  796   6.380   1.848   3.475  0.9724  0.0338  0.7156
    8ZrCpx    C  797   6.437   1.719   3.533 -0.3962 -0.9351  0.3238
    8ZrCpx    H  798   6.642   2.009   2.945  0.9046 -1.0562  1.3120
    8ZrCpx    H  799   6.764   2.035   2.821  1.1914  0.2372 -0.3527
    8ZrCpx    H  800   6.642   2.248   2.990 -0.1809 -0.0176 -0.3561
    8ZrCpx    H  801   6.787   2.265   2.875  0.6876 -0.0778  1.3131
    8ZrCpx    H  802   6.569   2.122   2.751  0.9798 -0.0122 -0.8084
    8ZrCpx    H  803   6.674   2.242   2.686  1.5565  0.9730  1.0171
    8ZrCpx    H  804   6.410   2.280   2.835  1.7069 -2.1485  1.0176
    8ZrCpx    H  805   6.450   2.348   2.678 -1.8916 -0.8284  0.5635
    8ZrCpx    H  806   6.516   2.420   2.826 -0.4826 -1.5630  3.5932
    8ZrCpx    H  807   6.731   2.350   3.146 -0.2333 -1.6106 -2.0319
    8ZrCpx    H  808   6.876   2.258   3.155 -0.9736  0.9410 -1.0274
    8ZrCpx    H  809   6.864   2.264   3.420 -1.0190  0.4362  1.4499
    8ZrCpx    H  810   6.735   2.374   3.400  0.9700  1.7135 -0.0100
    8ZrCpx    H  811   7.007   2.444   3.278  0.9563  1.3328 -0.2730
    8ZrCpx    H  812   6.864   2.527   3.258 -0.4773  0.6020  2.0009
    8ZrCpx    H  813   6.992   2.638   3.427 -0.0424 -0.1853 -1.4174
    8ZrCpx    H  814   6.980   2.483   3.526  1.6427 -1.8092 -3.5950
    8ZrCpx    H  815   6.847   2.600   3.500  0.9719  1.6908  0.9268
    8ZrCpx    H  816   6.584   2.013   3.389  5.2659  1.1398 -2.8876
    8ZrCpx    H  817   6.638   1.843   3.392 -0.7374 -0.0000 -0.9257
    8ZrCpx    H  818   6.366   1.943   3.281 -0.6422 -1.5436 -0.8587
    8ZrCpx    H  819   6.433   1.786   3.272 -3.5235 -2.2177  2.1713
    8ZrCpx    H  820   6.273   1.851   3.496  0.7981  3.3790 -0.3845
    8ZrCpx    H  821   6.423   1.927   3.537  0.4429 -0.7247  2.0737
    8ZrCpx    H  822   6.407   1.625   3.487 -0.4350 -1.2571  0.9933
    8ZrCpx    H  823   6.411   1.718   3.639 -1.3907  1.2366  0.1111
    8ZrCpx    H  824   6.546   1.707   3.531 -0.2422  0.6542 -2.0932
    8ZrCpx    N  825   7.046   1.697   3.308  0.6385  0.0668  0.1126
    8ZrCpx    O  826   7.140   1.789   3.300  0.2969 -0.3931 -0.3129
    8ZrCpx    O  827   7.067   1.587   3.260  0.0415 -0.3542  0.5032
    8ZrCpx    O  828   6.947   1.730   3.367 -0.4131 -0.1118  0.3653
    8ZrCpx    N  829   6.829   1.994   3.633  0.1968 -0.8294 -0.7572
    8ZrCpx    O  830   6.711   2.008   3.660 -0.2823  0.3925 -0.3994
    8ZrCpx    O  831   6.870   1.875   3.594  0.2159  1.2763 -0.6969
    8ZrCpx    O  832   6.900   2.084   3.590  0.6133  0.4342  0.2016
    8ZrCpx    N  833   7.139   2.161   3.305 -0.4485 -0.2445  0.4923
    8ZrCpx    O  834   7.168   2.258   3.227 -0.1356 -0.3283  0.6032
    8ZrCpx    O  835   7.150   2.042   3.260  0.1723  0.4580 -0.2695
    8ZrCpx    O  836   7.092   2.175   3.420  0.2329  0.0744 -0.7434
    8ZrCpx    N  837   7.269   2.028   3.603 -0.4843 -0.0973 -0.0492
    8ZrCpx    O  838   7.288   1.976   3.489  0.4346  0.4661  0.0222
    8ZrCpx    O  839   7.373   2.052   3.676  0.5672 -0.3316 -0.3636
    8ZrCpx    O  840   7.155   2.026   3.647  0.3658 -0.1638  0.1761
    9ZrCpx   Zr  841   7.100   6.362  12.925  0.1481  0.0240  0.2380
    9ZrCpx    P  842   7.460   6.267  12.818  0.0845  0.1208 -0.1597
    9ZrCpx   OS  843   7.578   6.333  12.930  0.5309 -0.0602  0.4996
    9ZrCpx   OS  844   7.517   6.312  12.665 -0.1316  0.0371 -0.6594
    9ZrCpx   OS  845   7.493   6.093  12.823  0.4309 -0.0088 -0.8166
    9ZrCpx   O2  846   7.316   6.306  12.853  0.1511 -0.0498 -0.0286
    9ZrCpx    C  847   7.565   6.317   0.062 -0.0381  0.1949 -0.4596
    9ZrCpx    C  848   7.586   6.180   0.122  0.1276 -0.2040 -0.2388
    9ZrCpx    C  849   7.607   6.199   0.273  0.1042 -0.0131 -0.0838
    9ZrCpx    C  850   7.499   6.276   0.352 -0.1156 -1.0253 -0.0304
    9ZrCpx    C  851   7.527   6.451  12.638  0.6636  0.3443  0.6366
    9ZrCpx    C  852   7.650   6.478  12.556 -0.3149 -0.2162  0.0017
    9ZrCpx    C  853   7.681   6.624  12.539 -0.1274 -0.0744  0.1674
    9ZrCpx    C  854   7.778   6.649  12.424  0.4696  0.6444  0.4571
    9ZrCpx    C  855   7.616   6.031  12.785  0.6664 -0.1136  0.2731
    9ZrCpx    C  856   7.645   6.030  12.635 -0.5867  0.7341  0.0121
    9ZrCpx    C  857   7.784   6.075  12.622 -0.2033 -0.0214  0.4143
    9ZrCpx    C  858   7.829   6.086  12.478 -0.2993 -0.4092  0.2121
    9ZrCpx    H  859   7.634   6.382   0.115 -1.9271  1.3361  0.6976
    9ZrCpx    H  860   7.474   6.364   0.101  0.8940  2.0117 -0.4559
    9ZrCpx    H  861   7.506   6.108   0.102  0.3167 -0.2362 -0.9064
    9ZrCpx    H  862   7.683   6.146   0.083 -0.2021 -0.8222 -0.5394
    9ZrCpx    H  863   7.605   6.099   0.317 -0.9750  0.0307 -0.0298
    9ZrCpx    H  864   7.707   6.235   0.297  0.5239 -1.3614  0.2090
    9ZrCpx    H  865   7.403   6.224   0.359  0.7070 -2.7218 -1.1406
    9ZrCpx    H  866   7.494   6.378   0.313  0.4586 -1.1267 -0.3818
    9ZrCpx    H  867   7.535   6.272   0.455 -2.6407  0.8403  0.9883
    9ZrCpx    H  868   7.532   6.508  12.731  1.1592 -0.9913  1.4502
    9ZrCpx    H  869   7.438   6.490  12.590 -0.3986 -0.7012  1.7297
    9ZrCpx    H  870   7.627   6.426  12.462 -1.2321  0.6984 -0.2912
    9ZrCpx    H  871   7.736   6.428  12.599  0.3115  1.0801  0.2647
    9ZrCpx    H  872   7.590   6.680  12.520 -0.9421 -0.8595  1.6339
    9ZrCpx    H  873   7.711   6.649  12.641 -0.9736  1.2885  0.0885
    9ZrCpx    H  874   7.729   6.650  12.326  0.8856 -0.1698  0.2364
    9ZrCpx    H  875   7.863   6.580  12.422 -0.5371 -0.5921 -0.7839
    9ZrCpx    H  876   7.831   6.741  12.449  0.5041  0.3637  1.4159
    9ZrCpx    H  877   7.597   5.928  12.817  1.5483 -0.6114 -0.7922
    9ZrCpx    H  878   7.699   6.071  12.842 -0.0274  0.7202  0.7177
    9ZrCpx    H  879   7.627   5.932  12.591  2.3496 -0.5501  1.5155
    9ZrCpx    H  880   7.574   6.095  12.584 -1.6093 -0.4567 -0.0818
    9ZrCpx    H  881   7.845   6.009  12.685  0.8332  0.4316 -0.0965
    9ZrCpx    H  882   7.786   6.172  12.672 -0.2999 -1.2866  2.9762
    9ZrCpx    H  883   7.791   6.168  12.417  1.5859  2.1352  2.3491
    9ZrCpx    H  884   7.822   5.987  12.433 -0.2454 -0.1110 -0.4610
    9ZrCpx    H  885   7.937   6.102  12.481 -0.2818 -0.3206 -0.7970
    9ZrCpx    P  886   6.802   6.243   0.151 -0.4561  0.3183 -0.0036
    9ZrCpx   OS  887   6.805   6.304   0.312  0.2503 -0.1420 -0.5425
    9ZrCpx   OS  888   6.775   6.074   0.177  0.1773  0.0658 -0.4009
    9ZrCpx   OS  889   6.649   6.315   0.106  0.0815  0.1709 -0.4565
    9ZrCpx   O2  890   6.921   6.288   0.062 -0.4513  0.0673  1.1800
    9ZrCpx    C  891   6.863   6.432   0.341  0.2669  0.6586 -0.0688
    9ZrCpx    C  892   6.792   6.547   0.268  0.4030 -0.5075 -0.3888
    9ZrCpx    C  893   6.853   6.674   0.309 -1.0105 -0.2970  0.6439
    9ZrCpx    C  894   6.779   6.797   0.255 -0.1324 -0.0477  0.5163
    9ZrCpx    C  895   6.874   5.981   0.207  0.7666  0.3020  0.2549
    9ZrCpx    C  896   7.005   6.033   0.281 -0.2457 -0.2550 -0.9587
    9ZrCpx    C  897   7.111   5.933   0.252  1.0955  0.5479  0.2352
    9ZrCpx    C  898   7.248   5.993   0.293  0.3332 -0.3820 -0.2205
    9ZrCpx    C  899   6.529   6.285   0.177  0.2631 -1.0168 -0.6803
    9ZrCpx    C  900   6.442   6.182   0.113 -0.1208 -0.1539 -0.2059
    9ZrCpx    C  901   6.360   6.221  12.998 -0.2885 -0.5011 -0.2173
    9ZrCpx    C  902   6.248   6.120  12.965  0.3495 -0.2710  0.2522
    9ZrCpx    H  903   6.969   6.429   0.317  1.1617 -0.8005  3.7585
    9ZrCpx    H  904   6.866   6.442   0.449 -0.8338  0.8740 -0.0525
    9ZrCpx    H  905   6.815   6.540   0.161  0.2620 -2.1848 -0.3302
    9ZrCpx    H  906   6.688   6.547   0.301  0.6492 -0.8477  0.4023
    9ZrCpx    H  907   6.955   6.672   0.272 -1.1324 -1.0113  0.3384
    9ZrCpx    H  908   6.853   6.677   0.418 -1.2454  0.1314  0.6337
    9ZrCpx    H  909   6.838   6.887   0.270  0.3891 -0.4283  0.7849
    9ZrCpx    H  910   6.686   6.816   0.309 -0.3147 -0.6675  0.4289
    9ZrCpx    H  911   6.750   6.784   0.151 -1.7851 -0.5068  1.0155
    9ZrCpx    H  912   6.838   5.896   0.265 -0.5363  1.7028  1.5124
    9ZrCpx    H  913   6.900   5.938   0.110 -2.2969 -0.8497 -0.0903
    9ZrCpx    H  914   6.991   6.043   0.388 -2.1802 -0.6248 -1.1500
    9ZrCpx    H  915   7.041   6.125   0.234 -0.4119  0.2601 -0.0969
    9ZrCpx    H  916   7.122   5.916   0.145  0.7140  1.8754 -0.0170
    9ZrCpx    H  917   7.088   5.839   0.302  2.2595  0.1960  0.1148
    9ZrCpx    H  918   7.330   5.929   0.260  2.1015  1.3729  0.6967
    9ZrCpx    H  919   7.272   6.002   0.399 -2.6332  1.4551  0.3626
    9ZrCpx    H  920   7.266   6.090   0.248 -1.4839  0.2229  0.2894
    9ZrCpx    H  921   6.557   6.245   0.274 -0.9472 -1.0088 -0.3197
    9ZrCpx    H  922   6.479   6.382   0.184  0.5260 -0.9851  0.7940
    9ZrCpx    H  923   6.493   6.088   0.094  1.0478 -0.1271  2.7169
    9ZrCpx    H  924   6.367   6.158   0.189 -1.5459 -1.5637 -1.9900
    9ZrCpx    H  925   6.320   6.320   0.010  3.2712  1.2572 -1.2239
    9ZrCpx    H  926   6.420   6.242  12.909  2.9193 -0.8386  1.7978
    9ZrCpx    H  927   6.287   6.028  12.922  0.3818  0.3814 -1.1638
    9ZrCpx    H  928   6.184   6.169  12.891  1.3701  0.5358 -0.1197
    9ZrCpx    H  929   6.181   6.092   0.036 -0.7770 -1.6237 -1.1386
    9ZrCpx    N  930   7.107   6.080  12.881 -0.2760  0.2644 -0.4336
    9ZrCpx    O  931   7.075   6.166  12.790  0.2303  0.3700  0.7205
    9ZrCpx    O  932   7.097   5.948  12.873  0.3913 -0.5121 -0.3791
    9ZrCpx    O  933   7.139   6.129  12.991  0.2492  0.0577  0.2591
    9ZrCpx    N  934   7.194   6.460   0.168  0.8790 -0.4916  0.2270
    9ZrCpx    O  935   7.247   6.493   0.281 -0.6965 -0.2279  0.2784
    9ZrCpx    O  936   7.232   6.354   0.107  0.0476  0.5436  0.0863
    9ZrCpx    O  937   7.102   6.526   0.111 -0.0480 -0.1214 -0.5200
    9ZrCpx    N  938   6.858   6.475  12.843  0.2055  0.6332 -0.0032
    9ZrCpx    O  939   6.729   6.509  12.838  0.2829 -0.3126 -0.1130
    9ZrCpx    O  940   6.897   6.363  12.803 -0.1320 -0.0991  0.6737
    9ZrCpx    O  941   6.932   6.546  12.910 -0.1046  0.4739  0.3475
    9ZrCpx    N  942   7.200   6.554  12.752 -0.3235  0.3877  0.2266
    9ZrCpx    O  943   7.128   6.459  12.713 -0.4368  0.1393 -0.5316
    9ZrCpx    O  944   7.236   6.649  12.667  0.6298  0.4349  0.4289
    9ZrCpx    O  945   7.224   6.561  12.873  0.1704  0.0593 -0.1136
   10ZrCpx   Zr  946   4.051  10.309   3.210 -0.1037 -0.0232  0.1732
   10ZrCpx    P  947   4.185   9.960   3.111  0.1564 -0.2912 -0.1742
   10ZrCpx   OS  948   4.053   9.863   3.060  0.0427  0.2184 -0.5434
   10ZrCpx   OS  949   4.252   9.858   3.235  0.4029  0.9474  0.0592
   10ZrCpx   OS  950   4.302   9.956   2.988  0.0478  0.4920  0.1804
   10ZrCpx   O2  951   4.134  10.099   3.156 -0.0437 -0.3594  0.6439
   10ZrCpx    C  952   3.955   9.918   2.973 -0.5645  0.4571  0.1456
   10ZrCpx    C  953   3.934   9.826   2.851  0.8597  0.7419  0.6145
   10ZrCpx    C  954   3.818   9.878   2.762  0.0598 -0.2012  0.3555
   10ZrCpx    C  955   3.680   9.855   2.822  0.1116  0.4059 -0.3960
   10ZrCpx    C  956   4.238   9.723   3.218  0.1680  0.1984 -0.1870
   10ZrCpx    C  957   4.362   9.647   3.227 -0.2631 -0.4361  0.3642
   10ZrCpx    C  958   4.440   9.672   3.098  0.5455 -0.0959  0.4327
   10ZrCpx    C  959   4.580   9.637   3.139  0.3477  0.4378 -0.2369
   10ZrCpx    C  960   4.423  10.030   2.996  0.0214  0.4853  0.0229
   10ZrCpx    C  961   4.469  10.079   3.134  0.0840  0.4244 -0.0741
   10ZrCpx    C  962   4.611  10.146   3.139 -0.2226 -0.3695 -0.2584
   10ZrCpx    C  963   4.728  10.052   3.112 -0.9264 -0.2699  0.0410
   10ZrCpx    H  964   3.870   9.931   3.039 -1.6689 -2.2019 -0.6915
   10ZrCpx    H  965   3.988  10.018   2.942  1.6222 -0.6463 -1.2730
   10ZrCpx    H  966   3.913   9.723   2.881  1.0341  0.6973  0.5868
   10ZrCpx    H  967   4.023   9.818   2.789 -1.3092 -3.6019 -2.1980
   10ZrCpx    H  968   3.818   9.830   2.664 -0.1269  0.0719  0.2204
   10ZrCpx    H  969   3.833   9.983   2.740 -1.0553  0.1775  1.3504
   10ZrCpx    H  970   3.663   9.750   2.847 -2.1131  0.7446 -0.3755
   10ZrCpx    H  971   3.607   9.872   2.743 -0.3013 -0.0694 -0.1200
   10ZrCpx    H  972   3.661   9.923   2.906 -1.7916 -0.4487 -0.0909
   10ZrCpx    H  973   4.206   9.702   3.116 -1.1744 -1.2691  0.5202
   10ZrCpx    H  974   4.164   9.686   3.288  1.4720 -1.4465  0.3580
   10ZrCpx    H  975   4.353   9.538   3.233  1.6360 -0.5711  0.8449
   10ZrCpx    H  976   4.429   9.683   3.304 -0.1961 -2.0827  1.0907
   10ZrCpx    H  977   4.431   9.774   3.061  0.2842  0.1474  1.1506
   10ZrCpx    H  978   4.408   9.610   3.014 -0.1717 -1.2927  1.5682
   10ZrCpx    H  979   4.570   9.557   3.213  0.0751  0.7873  0.1045
   10ZrCpx    H  980   4.633   9.726   3.172  0.5451 -0.0271  0.7167
   10ZrCpx    H  981   4.638   9.610   3.050 -1.7883  1.8936 -2.1460
   10ZrCpx    H  982   4.429  10.100   2.913 -0.8538  3.3144  2.2420
   10ZrCpx    H  983   4.497   9.957   2.963 -1.2698 -1.4761  1.3413
   10ZrCpx    H  984   4.393  10.140   3.184  0.5468  0.1228  1.0051
   10ZrCpx    H  985   4.466   9.986   3.191  0.6322 -1.0928 -2.4131
   10ZrCpx    H  986   4.622  10.204   3.230 -1.6328  0.4565 -0.5835
   10ZrCpx    H  987   4.606  10.228   3.068 -1.9526 -0.4903 -0.3044
   10ZrCpx    H  988   4.730   9.962   3.174 -0.5528  1.4862  2.6875
   10ZrCpx    H  989   4.820  10.108   3.134  0.3312 -1.1181 -2.8114
   10ZrCpx    H  990   4.727  10.016   3.009 -0.2224 -2.9460  0.9309
   10ZrCpx    P  991   3.893  10.631   3.028  0.1324  0.3480  0.3828
   10ZrCpx   OS  992   4.013  10.746   2.996  0.3452  0.2785  0.1323
   10ZrCpx   OS  993   3.790  10.728   3.123  0.5057  0.0817  0.0728
   10ZrCpx   OS  994   3.806  10.593   2.878  0.1657  0.1205 -0.1807
   10ZrCpx   O2  995   3.956  10.510   3.109 -0.0589  0.3752  0.3383
   10ZrCpx    C  996   4.142  10.708   2.963  0.5918 -0.5896  0.3473
   10ZrCpx    C  997   4.139  10.636   2.831 -0.0539 -0.3901 -1.1544
   10ZrCpx    C  998   4.275  10.648   2.767  0.8104  0.3700 -0.8097
   10ZrCpx    C  999   4.298  10.778   2.692  0.8423 -0.5070 -0.1949
   10ZrCpx    C 1000   3.815  10.744   3.258  0.4127 -0.2225 -1.0720
   10ZrCpx    C 1001   3.729  10.647   3.342 -0.0787  0.0816  0.3616
   10ZrCpx    C 1002   3.695  10.695   3.480  0.5775  0.3566  0.1384
   10ZrCpx    C 1003   3.806  10.743   3.568  0.0166 -0.1388  0.2558
   10ZrCpx    C 1004   3.709  10.491   2.885  0.2191 -0.8731  0.3125
   10ZrCpx    C 1005   3.618  10.510   2.764  0.2306  0.2806 -0.1762
   10ZrCpx    C 1006   3.497  10.402   2.757  0.3411  0.1913 -0.0178
   10ZrCpx    C 1007   3.544  10.273   2.681  0.4146 -0.2852  0.2154
   10ZrCpx    H 1008   4.169  10.632   3.036 -0.4884 -2.2426 -0.9393
   10ZrCpx    H 1009   4.203  10.798   2.976 -0.3437  0.3169 -1.4284
   10ZrCpx    H 1010   4.121  10.531   2.856 -1.3390 -0.1430 -0.9920
   10ZrCpx    H 1011   4.056  10.657   2.764 -0.9370  2.1114  0.6604
   10ZrCpx    H 1012   4.284  10.567   2.695 -0.5394  0.0208 -0.5939
   10ZrCpx    H 1013   4.343  10.628   2.850 -0.9941  0.8137  0.8268
   10ZrCpx    H 1014   4.201  10.809   2.653  0.5568  0.8755  1.5926
   10ZrCpx    H 1015   4.373  10.758   2.616  1.6980 -2.1694  1.0595
   10ZrCpx    H 1016   4.331  10.859   2.757 -1.9338 -0.4639  1.2331
   10ZrCpx    H 1017   3.786  10.844   3.288  0.3697 -0.4871 -0.2249
   10ZrCpx    H 1018   3.920  10.726   3.281  0.1182 -0.1665  0.3284
   10ZrCpx    H 1019   3.770  10.547   3.355  0.7815  0.7999  3.5108
   10ZrCpx    H 1020   3.642  10.636   3.277  1.3486  2.4199 -2.0493
   10ZrCpx    H 1021   3.646  10.614   3.533  0.4122  0.3750  0.0136
   10ZrCpx    H 1022   3.610  10.762   3.467  1.8044  2.2787  1.7993
   10ZrCpx    H 1023   3.775  10.786   3.663  0.0250 -2.7050  1.4597
   10ZrCpx    H 1024   3.868  10.807   3.504  1.7415 -0.8281  1.1891
   10ZrCpx    H 1025   3.864  10.658   3.603 -3.6206 -2.2214  1.4203
   10ZrCpx    H 1026   3.654  10.501   2.979  0.3008 -1.2601  0.3998
   10ZrCpx    H 1027   3.759  10.395   2.886  2.2090  0.1338  2.1823
   10ZrCpx    H 1028   3.585  10.613   2.781 -1.1880 -0.2112  0.1000
   10ZrCpx    H 1029   3.666  10.507   2.666 -0.8569 -0.5335 -0.7018
   10ZrCpx    H 1030   3.415  10.453   2.706  1.7755  1.3109 -1.2903
   10ZrCpx    H 1031   3.471  10.377   2.859  1.7057 -1.0425  0.0413
   10ZrCpx    H 1032   3.551  10.288   2.573 -2.1490 -0.1951  0.0349
   10ZrCpx    H 1033   3.476  10.195   2.716  0.3520 -0.0841  0.5460
   10ZrCpx    H 1034   3.640  10.241   2.721 -0.4937  1.0409  3.6356
   10ZrCpx    N 1035   4.242  10.314   3.000  0.0153 -0.1032 -0.5598
   10ZrCpx    O 1036   4.263  10.355   3.112  0.0462 -0.1108 -0.1892
   10ZrCpx    O 1037   4.333  10.318   2.914  0.0037  0.6423  0.8132
   10ZrCpx    O 1038   4.117  10.308   2.969 -0.8374  0.4629 -0.1339
   10ZrCpx    N 1039   3.783  10.221   3.168  1.2561  0.2150 -0.4053
   10ZrCpx    O 1040   3.666  10.209   3.108  0.1753  0.4771  0.3673
   10ZrCpx    O 1041   3.880  10.206   3.092 -0.8052  0.2502 -0.0582
   10ZrCpx    O 1042   3.800  10.303   3.259  0.0288 -0.2856 -0.1213
   10ZrCpx    N 1043   4.093  10.536   3.393  0.4682  0.4527 -0.1270
   10ZrCpx    O 1044   4.096  10.646   3.455  0.2463 -0.6891 -0.2674
   10ZrCpx    O 1045   4.168  10.496   3.298  0.0801 -0.3637  0.5825
   10ZrCpx    O 1046   3.998  10.452   3.409 -0.5771  0.5153 -0.1437
   10ZrCpx    N 1047   4.114  10.163   3.437 -0.6300  0.2940 -0.1482
   10ZrCpx    O 1048   4.196  10.241   3.383 -0.0078 -0.1001 -0.2985
   10ZrCpx    O 1049   4.145  10.111   3.548  0.3729 -0.4701 -0.2634
   10ZrCpx    O 1050   4.000  10.158   3.393  0.1281  0.0297 -0.4040
   11ZrCpx   Zr 1051   3.736   6.707   4.603 -0.0762 -0.0618 -0.2807
   11ZrCpx    P 1052   3.393   6.610   4.477 -0.1916 -0.2210 -0.1748
   11ZrCpx   OS 1053   3.407   6.480   4.361 -0.3215 -0.2626  0.0555
   11ZrCpx   OS 1054   3.304   6.727   4.408 -0.7549  1.0848  0.0596
   11ZrCpx   OS 1055   3.286   6.540   4.599 -0.2267  0.6940  0.1681
   11ZrCpx   O2 1056   3.529   6.642   4.531 -0.3354  0.2618  0.5895
   11ZrCpx    C 1057   3.463   6.362   4.417  0.2750 -0.9904 -0.0731
   11ZrCpx    C 1058   3.367   6.246   4.438 -0.0738 -0.5302 -0.3535
   11ZrCpx    C 1059   3.397   6.177   4.567  0.8468 -0.7639  0.0485
   11ZrCpx    C 1060   3.534   6.108   4.568 -0.1210  0.1506  0.1440
   11ZrCpx    C 1061   3.170   6.683   4.364  0.7131  0.2223 -0.1744
   11ZrCpx    C 1062   3.047   6.781   4.364  0.0494 -0.1993  0.1117
   11ZrCpx    C 1063   3.059   6.872   4.240 -0.0634 -0.0432  0.1113
   11ZrCpx    C 1064   2.973   6.997   4.236 -0.0999  0.4855  0.0655
   11ZrCpx    C 1065   3.285   6.596   4.731 -0.0112 -0.5664 -0.0564
   11ZrCpx    C 1066   3.263   6.752   4.752  1.0495  0.6930  0.5742
   11ZrCpx    C 1067   3.265   6.805   4.893 -0.1951 -0.2581  0.0888
   11ZrCpx    C 1068   3.389   6.779   4.984  0.0284 -0.4574  0.4468
   11ZrCpx    H 1069   3.551   6.348   4.354  1.0234 -1.1516  0.9930
   11ZrCpx    H 1070   3.500   6.394   4.514 -2.9297  1.4543  0.4594
   11ZrCpx    H 1071   3.266   6.288   4.443  0.1949  0.1330 -0.4596
   11ZrCpx    H 1072   3.370   6.173   4.357  2.4275 -1.1902  0.3004
   11ZrCpx    H 1073   3.397   6.248   4.650 -0.5355 -0.0528 -0.5521
   11ZrCpx    H 1074   3.319   6.103   4.587 -0.3606  0.4760  0.0174
   11ZrCpx    H 1075   3.616   6.180   4.555  0.4227 -0.8246 -2.1026
   11ZrCpx    H 1076   3.546   6.042   4.483  0.8697  0.9247 -0.3344
   11ZrCpx    H 1077   3.551   6.052   4.660  2.0280 -0.4343 -0.5605
   11ZrCpx    H 1078   3.148   6.588   4.414  0.2609  0.8195  0.7757
   11ZrCpx    H 1079   3.174   6.646   4.262 -0.1106  0.8298 -0.4289
   11ZrCpx    H 1080   3.063   6.855   4.442  0.1019 -0.0230 -0.0670
   11ZrCpx    H 1081   2.953   6.727   4.369 -1.7036  2.3003 -3.5275
   11ZrCpx    H 1082   3.047   6.829   4.141 -2.0657  2.0844 -0.6065
   11ZrCpx    H 1083   3.163   6.904   4.234 -0.9590  3.4069  1.7311
   11ZrCpx    H 1084   3.007   7.055   4.151  3.0860  0.6583  1.3900
   11ZrCpx    H 1085   2.983   7.064   4.322 -0.5456 -0.4456  0.8575
   11ZrCpx    H 1086   2.865   6.982   4.231  0.2050 -1.2950 -1.5773
   11ZrCpx    H 1087   3.382   6.577   4.778 -0.8250  0.8315  2.2468
   11ZrCpx    H 1088   3.223   6.536   4.798 -1.5287  1.2950  0.2506
   11ZrCpx    H 1089   3.165   6.781   4.713  1.1645  1.0557  0.5550
   11ZrCpx    H 1090   3.317   6.815   4.682 -0.0547  0.7300 -0.2621
   11ZrCpx    H 1091   3.243   6.912   4.895 -0.4852 -0.3213  0.3597
   11ZrCpx    H 1092   3.183   6.760   4.948 -1.1642  1.6768  0.2677
   11ZrCpx    H 1093   3.478   6.767   4.922 -0.4339  1.0806 -0.5428
   11ZrCpx    H 1094   3.382   6.690   5.046 -0.0537  0.2315  1.4306
   11ZrCpx    H 1095   3.395   6.857   5.060  1.2887  3.0216 -3.0482
   11ZrCpx    P 1096   4.089   6.543   4.661 -0.1800  0.0163  0.2963
   11ZrCpx   OS 1097   4.180   6.529   4.517 -0.1254 -0.3432 -0.4222
   11ZrCpx   OS 1098   4.084   6.375   4.708  0.2093 -0.0622  0.4919
   11ZrCpx   OS 1099   4.203   6.619   4.769  0.5514  0.7972 -0.3005
   11ZrCpx   O2 1100   3.954   6.615   4.630  1.1017  0.3512  0.2310
   11ZrCpx    C 1101   4.127   6.523   4.387 -0.1817 -0.4075  0.1367
   11ZrCpx    C 1102   4.065   6.391   4.362  0.2947  0.1060 -0.4574
   11ZrCpx    C 1103   4.010   6.373   4.218 -0.0542 -1.1057  0.1590
   11ZrCpx    C 1104   4.116   6.364   4.104  0.3836 -0.0975 -0.1267
   11ZrCpx    C 1105   4.211   6.324   4.759 -0.1227  0.0542  0.0742
   11ZrCpx    C 1106   4.313   6.296   4.652 -0.6828  0.2863  0.4225
   11ZrCpx    C 1107   4.442   6.235   4.712  0.7416 -0.0833  0.0897
   11ZrCpx    C 1108   4.551   6.204   4.603 -0.5577 -0.6256 -0.2424
   11ZrCpx    C 1109   4.196   6.759   4.810  0.3575  0.0955 -0.2384
   11ZrCpx    C 1110   4.339   6.813   4.818  0.3248 -0.2809 -0.3540
   11ZrCpx    C 1111   4.351   6.964   4.829  0.2827  1.0619  0.1660
   11ZrCpx    C 1112   4.487   7.014   4.869 -0.2413 -0.3003  0.2901
   11ZrCpx    H 1113   4.210   6.538   4.318  0.0114 -2.7368 -0.1988
   11ZrCpx    H 1114   4.050   6.599   4.380  0.1186  0.1489  2.2774
   11ZrCpx    H 1115   3.973   6.382   4.419  1.9143 -0.9557  2.0958
   11ZrCpx    H 1116   4.136   6.311   4.385 -0.0287 -0.0942 -0.1601
   11ZrCpx    H 1117   3.945   6.458   4.197  1.2654 -0.1543 -0.1573
   11ZrCpx    H 1118   3.942   6.289   4.222  0.6328 -1.6024  1.8429
   11ZrCpx    H 1119   4.072   6.322   4.014  0.4754  1.9720 -1.1651
   11ZrCpx    H 1120   4.190   6.292   4.138  1.2519  0.8481  0.0002
   11ZrCpx    H 1121   4.168   6.459   4.091  2.8014 -1.1790  1.3204
   11ZrCpx    H 1122   4.183   6.239   4.821  0.7628 -0.9707 -0.9272
   11ZrCpx    H 1123   4.254   6.396   4.828 -1.5344 -0.5073  1.5812
   11ZrCpx    H 1124   4.278   6.220   4.582  0.0238 -1.6164  2.0559
   11ZrCpx    H 1125   4.345   6.387   4.602  1.4998 -0.9357 -0.5059
   11ZrCpx    H 1126   4.481   6.302   4.789 -1.6548  0.9351  0.4930
   11ZrCpx    H 1127   4.403   6.143   4.755 -1.2114  0.0023 -1.4292
   11ZrCpx    H 1128   4.524   6.132   4.526 -0.5561 -2.9301  1.8354
   11ZrCpx    H 1129   4.642   6.170   4.652  0.4197  2.8896  0.5297
   11ZrCpx    H 1130   4.578   6.289   4.541 -0.6310 -1.3385 -1.2679
   11ZrCpx    H 1131   4.146   6.772   4.906 -0.9175 -1.2367 -0.6948
   11ZrCpx    H 1132   4.140   6.818   4.737  2.4079  0.2371 -1.7315
   11ZrCpx    H 1133   4.390   6.764   4.901 -1.4698 -1.1859  0.2483
   11ZrCpx    H 1134   4.393   6.788   4.727  1.6868 -1.4026  0.7304
   11ZrCpx    H 1135   4.271   6.990   4.899 -1.4686 -1.8646 -0.6865
   11ZrCpx    H 1136   4.332   7.015   4.735 -0.3572 -0.5208 -0.5698
   11ZrCpx    H 1137   4.483   7.120   4.847 -1.1084 -0.7088 -1.5707
   11ZrCpx    H 1138   4.568   6.969   4.811 -1.1768 -1.0228 -0.4746
   11ZrCpx    H 1139   4.499   7.017   4.977  0.0897  1.3274  0.2170
   11ZrCpx    N 1140   3.660   6.459   4.715  0.2088  0.1314  0.1183
   11ZrCpx    O 1141   3.647   6.569   4.779  0.7607 -0.4420  0.4380
   11ZrCpx    O 1142   3.632   6.348   4.766 -0.6576  0.1130 -0.3400
   11ZrCpx    O 1143   3.726   6.463   4.605 -0.1385 -0.0369  0.0545
   11ZrCpx    N 1144   3.840   6.716   4.338 -0.6523  0.2582 -0.6060
   11ZrCpx    O 1145   3.845   6.737   4.219  0.2167 -0.2015 -0.6798
   11ZrCpx    O 1146   3.762   6.628   4.385 -0.4694  0.1328 -0.4149
   11ZrCpx    O 1147   3.873   6.801   4.417  0.6890  0.2929 -0.2440
   11ZrCpx    N 1148   3.858   6.875   4.804  0.3115 -0.0284  0.9632
   11ZrCpx    O 1149   3.934   6.934   4.883  0.0865 -0.3979 -0.0677
   11ZrCpx    O 1150   3.808   6.762   4.823 -0.6075  0.4765 -0.5606
   11ZrCpx    O 1151   3.864   6.905   4.681  0.1405 -0.1360  0.0657
   11ZrCpx    N 1152   3.563   6.926   4.598 -0.3887  0.1529 -0.3268
   11ZrCpx    O 1153   3.585   6.848   4.699  0.1367 -0.3108  0.3868
   11ZrCpx    O 1154   3.488   7.019   4.607 -0.0170  0.1850 -0.3642
   11ZrCpx    O 1155   3.633   6.899   4.498  0.0856 -0.2954  0.4659
   12ZrCpx   Zr 1156   6.135  11.631   1.546 -0.0441  0.0146  0.0822
   12ZrCpx    P 1157   6.297  11.644   1.894 -0.2404  0.0005  0.3267
   12ZrCpx   OS 1158   6.172  11.637   2.013  0.6349 -0.2633 -0.3779
   12ZrCpx   OS 1159   6.362  11.795   1.952  0.5460  0.1353  0.6866
   12ZrCpx   OS 1160   6.411  11.512   1.930  0.3878  0.4077  0.4508
   12ZrCpx   O2 1161   6.237  11.649   1.755 -0.4109  0.6885 -0.1425
   12ZrCpx    C 1162   6.060  11.722   2.012 -0.7428 -0.3367  0.6784
   12ZrCpx    C 1163   5.938  11.639   2.033 -0.2763  0.1506 -0.0245
   12ZrCpx    C 1164   5.822  11.732   2.060 -0.0352 -0.3588  0.3724
   12ZrCpx    C 1165   5.692  11.668   2.032  0.6198 -0.5357 -0.0907
   12ZrCpx    C 1166   6.449  11.868   1.873 -0.3253 -0.9414  0.4816
   12ZrCpx    C 1167   6.391  12.011   1.846  1.0279 -0.2330 -0.3635
   12ZrCpx    C 1168   6.406  12.105   1.971 -0.2163 -0.1010 -0.2054
   12ZrCpx    C 1169   6.359  12.248   1.937  0.1972 -0.2853  0.5573
   12ZrCpx    C 1170   6.377  11.378   1.962 -0.2822  0.4640 -0.2098
   12ZrCpx    C 1171   6.355  11.394   2.121  0.6530 -0.7019  0.2398
   12ZrCpx    C 1172   6.221  11.344   2.172 -0.4029  0.6999  0.2723
   12ZrCpx    C 1173   6.215  11.346   2.327  0.3366  0.0419  0.5044
   12ZrCpx    H 1174   6.066  11.803   2.086 -3.9303  0.7055 -0.1071
   12ZrCpx    H 1175   6.056  11.778   1.919 -0.6961 -0.4348  0.6182
   12ZrCpx    H 1176   5.964  11.566   2.110  2.0215  0.2986 -0.6093
   12ZrCpx    H 1177   5.916  11.577   1.946  0.2531  0.3520 -0.3073
   12ZrCpx    H 1178   5.825  11.771   2.162  1.7780  1.1662 -0.2374
   12ZrCpx    H 1179   5.842  11.817   1.995 -0.0036 -0.1602  0.6409
   12ZrCpx    H 1180   5.610  11.734   2.004 -0.6877 -1.1858  2.1455
   12ZrCpx    H 1181   5.650  11.633   2.126  0.3701 -2.4112 -0.8723
   12ZrCpx    H 1182   5.685  11.601   1.946  1.6916  1.3002 -1.6541
   12ZrCpx    H 1183   6.451  11.820   1.775  0.6221  1.1165 -0.5270
   12ZrCpx    H 1184   6.544  11.857   1.925 -0.4191 -2.3645  0.3746
   12ZrCpx    H 1185   6.285  11.998   1.823  0.5674  0.4718  1.2324
   12ZrCpx    H 1186   6.416  12.061   1.753  2.2165  1.4348  0.8281
   12ZrCpx    H 1187   6.510  12.112   2.003 -0.6094  1.7666  0.7350
   12ZrCpx    H 1188   6.355  12.056   2.054  1.1574 -1.0730  0.0904
   12ZrCpx    H 1189   6.255  12.251   1.906 -0.4157 -1.5274  2.3966
   12ZrCpx    H 1190   6.414  12.288   1.852 -0.3811 -0.5966  0.0361
   12ZrCpx    H 1191   6.370  12.323   2.016 -1.8738 -0.6048  1.1760
   12ZrCpx    H 1192   6.286  11.355   1.907 -1.4045  0.6976  1.5266
   12ZrCpx    H 1193   6.460  11.312   1.936  0.6350  0.2483  3.0848
   12ZrCpx    H 1194   6.373  11.497   2.150  0.9633 -0.0517 -2.1218
   12ZrCpx    H 1195   6.433  11.350   2.182  0.1868  1.4171  2.4355
   12ZrCpx    H 1196   6.134  11.389   2.125 -0.4649 -0.7933 -1.0672
   12ZrCpx    H 1197   6.218  11.240   2.140  0.7849  0.5631  0.5719
   12ZrCpx    H 1198   6.226  11.448   2.365  1.5124 -0.3617  1.2820
   12ZrCpx    H 1199   6.305  11.288   2.349 -0.7006 -1.7005  0.2760
   12ZrCpx    H 1200   6.132  11.291   2.373 -0.3182  2.0035  1.7332
   12ZrCpx    P 1201   6.047  11.361   1.267 -0.0759  0.2423  0.0046
   12ZrCpx   OS 1202   6.119  11.208   1.292  0.0971 -0.1238 -0.3382
   12ZrCpx   OS 1203   6.107  11.388   1.108  0.1580 -0.2971 -0.2459
   12ZrCpx   OS 1204   5.880  11.316   1.269 -0.1026  0.2830 -0.0017
   12ZrCpx   O2 1205   6.095  11.460   1.378  0.2651 -0.2508  0.2768
   12ZrCpx    C 1206   6.103  11.157   1.419  0.0683 -0.1628 -0.6234
   12ZrCpx    C 1207   6.240  11.104   1.461  0.3359 -0.0922 -0.7253
   12ZrCpx    C 1208   6.250  11.066   1.606  0.3245 -0.1434 -0.9238
   12ZrCpx    C 1209   6.392  11.001   1.620 -0.4333  0.1666 -0.1474
   12ZrCpx    C 1210   6.246  11.384   1.071 -0.0497  0.4589  0.4057
   12ZrCpx    C 1211   6.321  11.488   1.158  0.6936 -0.2635  1.0897
   12ZrCpx    C 1212   6.474  11.522   1.124  1.0616 -0.5318 -0.3649
   12ZrCpx    C 1213   6.578  11.405   1.120  0.0641 -0.4289  0.0308
   12ZrCpx    C 1214   5.783  11.414   1.267 -0.0386 -0.2056 -0.3740
   12ZrCpx    C 1215   5.750  11.464   1.123 -0.9436 -0.1494  0.1210
   12ZrCpx    C 1216   5.660  11.589   1.128 -0.6569  0.2348  0.0143
   12ZrCpx    C 1217   5.540  11.576   1.220  0.2216  1.0672  0.7132
   12ZrCpx    H 1218   6.037  11.072   1.438  1.0758 -0.5710  1.1655
   12ZrCpx    H 1219   6.076  11.245   1.477 -0.4335  0.3785 -1.6570
   12ZrCpx    H 1220   6.266  11.024   1.391  3.3835  2.1267 -2.3128
   12ZrCpx    H 1221   6.324  11.172   1.444  0.8367 -0.8169 -1.1815
   12ZrCpx    H 1222   6.163  11.007   1.633  1.3954 -2.1397 -1.7164
   12ZrCpx    H 1223   6.253  11.163   1.657 -2.5597  0.0261 -0.9825
   12ZrCpx    H 1224   6.392  10.920   1.548 -1.2445 -0.3626  0.4371
   12ZrCpx    H 1225   6.416  10.957   1.717 -3.8897 -0.9212  0.2730
   12ZrCpx    H 1226   6.471  11.072   1.594  0.2973 -1.1821 -1.6997
   12ZrCpx    H 1227   6.244  11.396   0.962 -0.7309  0.3071  0.4030
   12ZrCpx    H 1228   6.287  11.284   1.087  0.6442  0.3756 -1.6821
   12ZrCpx    H 1229   6.323  11.464   1.265 -0.7891  0.5437  1.3244
   12ZrCpx    H 1230   6.272  11.586   1.149 -1.9849 -1.5388  1.1042
   12ZrCpx    H 1231   6.464  11.579   1.032 -0.1003 -3.7087 -2.2995
   12ZrCpx    H 1232   6.508  11.594   1.198 -0.4135  1.2257 -1.3511
   12ZrCpx    H 1233   6.677  11.443   1.144 -0.0846 -1.0888  1.7808
   12ZrCpx    H 1234   6.592  11.345   1.030  2.3600  2.3970 -1.5851
   12ZrCpx    H 1235   6.562  11.337   1.204 -2.1995  0.5551  0.4411
   12ZrCpx    H 1236   5.806  11.502   1.327 -1.4990 -0.0543 -0.0354
   12ZrCpx    H 1237   5.693  11.371   1.310  0.2748  0.1432  0.6417
   12ZrCpx    H 1238   5.848  11.489   1.081 -0.2408 -2.1578  0.5003
   12ZrCpx    H 1239   5.701  11.394   1.055 -2.0267 -0.4920  1.2408
   12ZrCpx    H 1240   5.636  11.619   1.026 -1.5637  0.8886  0.4202
   12ZrCpx    H 1241   5.726  11.666   1.169 -0.3416 -0.8310  1.5621
   12ZrCpx    H 1242   5.471  11.656   1.194 -0.9869  1.3494  4.5693
   12ZrCpx    H 1243   5.557  11.580   1.327  0.7006  2.3303  0.5999
   12ZrCpx    H 1244   5.486  11.487   1.191  2.0913  0.0267  0.3159
   12ZrCpx    N 1245   6.389  11.492   1.557  0.3161 -0.0603 -0.5768
   12ZrCpx    O 1246   6.373  11.608   1.505 -0.6988  0.1961 -0.3873
   12ZrCpx    O 1247   6.496  11.431   1.533 -0.0749 -0.1656 -0.0691
   12ZrCpx    O 1248   6.281  11.434   1.588  0.2522  0.0843  0.6338
   12ZrCpx    N 1249   5.912  11.487   1.637  0.0902 -0.6104 -0.1709
   12ZrCpx    O 1250   5.818  11.425   1.692  0.2623  0.1898  0.5107
   12ZrCpx    O 1251   6.026  11.481   1.690 -0.4955  0.3422 -0.2033
   12ZrCpx    O 1252   5.891  11.583   1.559 -0.0434  0.6659  0.1786
   12ZrCpx    N 1253   6.108  11.777   1.299 -0.4448 -0.5005  0.5113
   12ZrCpx    O 1254   6.098  11.806   1.178  0.2298 -0.6203 -0.0504
   12ZrCpx    O 1255   6.218  11.721   1.331  0.2560 -0.3313 -0.2326
   12ZrCpx    O 1256   6.001  11.753   1.370  0.4898 -0.7365 -0.5361
   12ZrCpx    N 1257   6.104  11.895   1.633 -0.2763 -0.2302  0.1758
   12ZrCpx    O 1258   6.212  11.857   1.575 -0.0431  0.2649  0.3407
   12ZrCpx    O 1259   6.090  12.012   1.687  0.0751  0.0134  0.3484
   12ZrCpx    O 1260   6.018  11.801   1.657  0.1511  0.1484 -0.2428
   13ZrCpx   Zr 1261   1.843   4.139  10.758  0.0704  0.0560  0.0817
   13ZrCpx    P 1262   1.973   3.772  10.769  0.2444  0.0646  0.2759
   13ZrCpx   OS 1263   2.015   3.735  10.612  0.3787  0.7190  0.2271
   13ZrCpx   OS 1264   1.855   3.655  10.818 -0.7886 -0.0525  0.4682
   13ZrCpx   OS 1265   2.111   3.728  10.864  0.0202  0.4939  0.0179
   13ZrCpx   O2 1266   1.917   3.920  10.777 -0.0564  0.4375  0.3850
   13ZrCpx    C 1267   2.112   3.814  10.536  0.1441  0.0523 -0.3240
   13ZrCpx    C 1268   2.257   3.779  10.571  0.0559 -0.9056  0.5373
   13ZrCpx    C 1269   2.348   3.861  10.480  0.2391  0.0591  0.4786
   13ZrCpx    C 1270   2.482   3.895  10.551  0.5141 -0.7023  0.2007
   13ZrCpx    C 1271   1.867   3.518  10.779 -0.3635 -0.1006 -0.3503
   13ZrCpx    C 1272   1.835   3.415  10.891 -0.3421  0.3299 -0.3482
   13ZrCpx    C 1273   1.698   3.429  10.958  0.3032  0.6469 -0.1400
   13ZrCpx    C 1274   1.682   3.560  11.042  0.4553 -0.0031 -0.5801
   13ZrCpx    C 1275   2.119   3.757  11.002  1.2661  0.3969 -0.0188
   13ZrCpx    C 1276   1.994   3.727  11.079 -0.0476  0.0647 -0.1560
   13ZrCpx    C 1277   2.013   3.749  11.230 -0.3577  0.2270  0.1064
   13ZrCpx    C 1278   1.915   3.667  11.302 -0.0597 -0.0252  0.1825
   13ZrCpx    H 1279   2.094   3.795  10.430  0.4378 -0.2497 -0.3183
   13ZrCpx    H 1280   2.086   3.917  10.559 -1.0617 -0.4668  0.7796
   13ZrCpx    H 1281   2.274   3.803  10.675  2.1415 -2.2239  0.5342
   13ZrCpx    H 1282   2.271   3.671  10.560 -0.8861 -0.9526 -0.2845
   13ZrCpx    H 1283   2.369   3.805  10.389 -0.8479 -1.0118  0.8863
   13ZrCpx    H 1284   2.291   3.951  10.458 -0.5698 -0.1360  1.7489
   13ZrCpx    H 1285   2.549   3.951  10.485  0.9528 -2.3873 -0.8118
   13ZrCpx    H 1286   2.531   3.805  10.586 -0.9354 -1.9961 -1.0300
   13ZrCpx    H 1287   2.448   3.954  10.636  0.4585 -0.9646  0.3603
   13ZrCpx    H 1288   1.814   3.490  10.688 -0.0621 -2.1520  0.0939
   13ZrCpx    H 1289   1.973   3.503  10.759 -0.5539 -1.1191 -0.6345
   13ZrCpx    H 1290   1.904   3.427  10.975 -1.2134 -1.8845  0.7497
   13ZrCpx    H 1291   1.864   3.318  10.850  0.3582  0.4507 -0.1466
   13ZrCpx    H 1292   1.621   3.418  10.881 -0.1480  1.1112  0.2357
   13ZrCpx    H 1293   1.678   3.343  11.021 -1.6771  0.9013 -0.3794
   13ZrCpx    H 1294   1.705   3.649  10.983 -0.4974 -0.8340 -2.2411
   13ZrCpx    H 1295   1.745   3.573  11.130  1.4394  0.0586 -1.2775
   13ZrCpx    H 1296   1.582   3.543  11.082  1.6689 -2.4230  1.5225
   13ZrCpx    H 1297   2.161   3.856  11.014 -0.6871  1.1976  0.4435
   13ZrCpx    H 1298   2.193   3.686  11.038  0.4805  0.1135  1.0707
   13ZrCpx    H 1299   1.915   3.794  11.044  0.0891 -0.2969 -1.1516
   13ZrCpx    H 1300   1.955   3.627  11.062  1.1032 -0.9176  2.7738
   13ZrCpx    H 1301   2.005   3.852  11.264 -1.5016 -0.1889  1.1227
   13ZrCpx    H 1302   2.107   3.710  11.268  1.3333  1.5068 -2.5755
   13ZrCpx    H 1303   1.817   3.710  11.283 -0.4839 -1.4089 -0.8742
   13ZrCpx    H 1304   1.936   3.667  11.409  1.4473 -0.3620 -0.1132
   13ZrCpx    H 1305   1.925   3.562  11.275  2.7915  0.4527 -0.6761
   13ZrCpx    P 1306   1.512   4.353  10.787 -0.0692 -0.3393 -0.1047
   13ZrCpx   OS 1307   1.385   4.302  10.681  0.2503  0.1822 -0.0581
   13ZrCpx   OS 1308   1.511   4.518  10.733 -0.3541  0.3180 -0.5130
   13ZrCpx   OS 1309   1.444   4.361  10.947 -0.4752 -0.1642 -0.1326
   13ZrCpx   O2 1310   1.642   4.271  10.777 -0.3021 -0.0611  0.5994
   13ZrCpx    C 1311   1.269   4.375  10.659 -0.6053 -0.2604  0.3515
   13ZrCpx    C 1312   1.177   4.370  10.784 -0.4897 -1.0930  0.1906
   13ZrCpx    C 1313   1.136   4.226  10.819  0.2472  0.1779 -0.3853
   13ZrCpx    C 1314   1.015   4.246  10.915 -0.0066 -0.7601 -0.0548
   13ZrCpx    C 1315   1.561   4.558  10.613 -0.4904 -0.4479 -0.2393
   13ZrCpx    C 1316   1.672   4.670  10.631 -0.0157 -0.2222 -1.1979
   13ZrCpx    C 1317   1.702   4.736  10.494  0.8215  0.5722 -0.3362
   13ZrCpx    C 1318   1.831   4.815  10.482  0.2994  0.8087  0.3568
   13ZrCpx    C 1319   1.522   4.393  11.060  0.3557  0.2043  0.1988
   13ZrCpx    C 1320   1.504   4.543  11.091 -0.7107  0.1313 -0.6578
   13ZrCpx    C 1321   1.607   4.579  11.196  0.5731 -0.0375 -0.3055
   13ZrCpx    C 1322   1.615   4.482  11.310  0.6792  0.3722  0.3555
   13ZrCpx    H 1323   1.227   4.331  10.569 -0.7611 -0.3372  0.4610
   13ZrCpx    H 1324   1.295   4.480  10.643  0.6719 -0.6624 -0.3277
   13ZrCpx    H 1325   1.085   4.419  10.754 -1.1675 -3.0663 -1.0205
   13ZrCpx    H 1326   1.225   4.415  10.871 -1.4143  0.5928 -0.1523
   13ZrCpx    H 1327   1.219   4.161  10.851  0.6508 -1.2511 -4.0809
   13ZrCpx    H 1328   1.103   4.188  10.722  1.6466 -1.0426 -0.4198
   13ZrCpx    H 1329   0.990   4.152  10.964 -2.9217  0.0175  0.0582
   13ZrCpx    H 1330   0.938   4.257  10.839 -1.5034 -0.1509  1.5212
   13ZrCpx    H 1331   1.036   4.331  10.980  2.5184  1.3445 -3.4650
   13ZrCpx    H 1332   1.473   4.603  10.566 -0.4161  0.3237  0.3358
   13ZrCpx    H 1333   1.596   4.472  10.556  1.5269 -0.5717  1.1260
   13ZrCpx    H 1334   1.631   4.746  10.697 -2.0478 -0.8596 -1.6808
   13ZrCpx    H 1335   1.756   4.633  10.689 -0.5272  3.3626  2.0099
   13ZrCpx    H 1336   1.707   4.667  10.409  2.8961  0.8688 -0.4933
   13ZrCpx    H 1337   1.618   4.800  10.467  0.7880  0.7369  0.1620
   13ZrCpx    H 1338   1.911   4.742  10.497 -0.4995 -0.8468 -2.8498
   13ZrCpx    H 1339   1.833   4.884  10.567 -0.1109  0.0299  1.0048
   13ZrCpx    H 1340   1.842   4.873  10.391 -1.3763  0.2754 -0.2087
   13ZrCpx    H 1341   1.626   4.371  11.036  1.2520  4.0760  0.2436
   13ZrCpx    H 1342   1.510   4.324  11.144 -0.9763  2.2718  1.7611
   13ZrCpx    H 1343   1.517   4.609  11.006  1.3617  0.2781 -0.2490
   13ZrCpx    H 1344   1.412   4.569  11.144  0.1390  1.5967  0.1213
   13ZrCpx    H 1345   1.576   4.674  11.240  1.0795 -0.2253  0.4580
   13ZrCpx    H 1346   1.704   4.591  11.147 -0.4692 -2.7172 -3.2680
   13ZrCpx    H 1347   1.514   4.462  11.345  0.4756 -0.0053 -0.4458
   13ZrCpx    H 1348   1.664   4.524  11.398  0.6799  3.7135 -1.1441
   13ZrCpx    H 1349   1.669   4.391  11.284 -0.5194 -0.7166  1.5828
   13ZrCpx    N 1350   1.681   3.967  10.611  1.0367 -0.2862 -0.0928
   13ZrCpx    O 1351   1.778   4.031  10.563  0.5120  0.0488 -0.7220
   13ZrCpx    O 1352   1.614   3.883  10.538 -0.8302 -0.5173  0.1412
   13ZrCpx    O 1353   1.653   3.988  10.729  0.0712  0.5811  0.1798
   13ZrCpx    N 1354   1.805   4.160  11.041  0.3254  0.5330 -0.0417
   13ZrCpx    O 1355   1.786   4.159  11.165  0.2310  0.0251  0.4174
   13ZrCpx    O 1356   1.778   4.060  10.967  0.3065  0.1809 -0.0199
   13ZrCpx    O 1357   1.856   4.257  10.986  0.2094  0.1366 -0.0553
   13ZrCpx    N 1358   1.912   4.380  10.609  0.1488  0.0554 -1.0392
   13ZrCpx    O 1359   1.912   4.494  10.553  0.0184  0.2678 -0.4304
   13ZrCpx    O 1360   1.833   4.292  10.570 -0.5786  0.1760 -0.0878
   13ZrCpx    O 1361   1.936   4.366  10.735  0.0432 -0.6428 -0.9800
   13ZrCpx    N 1362   2.121   4.129  10.737 -0.5256 -0.6661  1.3110
   13ZrCpx    O 1363   2.041   4.125  10.635  0.5561  0.0861 -0.4273
   13ZrCpx    O 1364   2.236   4.079  10.724 -0.0202  0.3586  0.0721
   13ZrCpx    O 1365   2.062   4.142  10.847 -0.8525  0.3539  0.0516
   14ZrCpx   Zr 1366   0.686   1.901   1.859  0.0399 -0.2840  0.0222
   14ZrCpx    P 1367   0.842   1.685   1.584 -0.2505 -0.3442 -0.2889
   14ZrCpx   OS 1368   0.920   1.791   1.462  0.0051 -0.0271  0.6080
   14ZrCpx   OS 1369   0.727   1.580   1.503 -0.0449 -0.4047  0.1870
   14ZrCpx   OS 1370   0.966   1.579   1.642 -0.0903 -0.4879 -0.0491
   14ZrCpx   O2 1371   0.789   1.777   1.693 -0.1443  0.3742 -0.8221
   14ZrCpx    C 1372   0.853   1.918   1.418 -0.9485 -0.2392 -0.3721
   14ZrCpx    C 1373   0.942   2.038   1.447 -0.3556  0.0156 -0.6310
   14ZrCpx    C 1374   0.918   2.152   1.352 -0.4697 -0.3640  0.1982
   14ZrCpx    C 1375   0.780   2.209   1.358  0.4818  0.0783 -0.0853
   14ZrCpx    C 1376   0.627   1.515   1.579  0.7538 -0.9066 -0.1162
   14ZrCpx    C 1377   0.491   1.545   1.510  0.1520  0.2329 -0.0007
   14ZrCpx    C 1378   0.494   1.509   1.361 -0.1866 -0.0105  0.1841
   14ZrCpx    C 1379   0.371   1.561   1.285 -0.0172 -0.2876  0.4284
   14ZrCpx    C 1380   1.046   1.502   1.560  0.0189 -0.0542  0.3379
   14ZrCpx    C 1381   1.147   1.592   1.484  0.4864  0.1771  0.0335
   14ZrCpx    C 1382   1.235   1.685   1.574  0.2848 -0.0539  0.1691
   14ZrCpx    C 1383   1.333   1.787   1.521 -1.2494  0.2400  0.9763
   14ZrCpx    H 1384   0.835   1.902   1.312  0.6380 -0.3188 -0.6374
   14ZrCpx    H 1385   0.765   1.915   1.482 -1.2485 -3.7494 -0.8655
   14ZrCpx    H 1386   0.953   2.069   1.550  1.7133 -3.5120  0.3196
   14ZrCpx    H 1387   1.044   2.016   1.416 -0.5235  1.2063 -2.0882
   14ZrCpx    H 1388   0.989   2.234   1.358  0.7696 -1.3261 -0.8338
   14ZrCpx    H 1389   0.927   2.112   1.250  2.4970 -0.1620  0.3315
   14ZrCpx    H 1390   0.749   2.250   1.454  1.2519 -1.3339  0.7936
   14ZrCpx    H 1391   0.706   2.130   1.345  0.2606  0.5775 -1.9204
   14ZrCpx    H 1392   0.763   2.279   1.276 -1.1500  0.8501  0.9006
   14ZrCpx    H 1393   0.627   1.552   1.681 -0.6122  1.4877 -0.9223
   14ZrCpx    H 1394   0.642   1.408   1.579 -1.6837 -1.3167 -2.7752
   14ZrCpx    H 1395   0.449   1.641   1.539  1.8981  1.5585 -1.6846
   14ZrCpx    H 1396   0.425   1.478   1.565 -2.7641  2.0237 -1.1935
   14ZrCpx    H 1397   0.517   1.404   1.343  0.7797  0.1577  0.3645
   14ZrCpx    H 1398   0.576   1.562   1.312 -1.2449  1.5632  0.0722
   14ZrCpx    H 1399   0.362   1.523   1.184 -0.5641  0.1338  0.3181
   14ZrCpx    H 1400   0.382   1.668   1.272 -0.9081 -0.0239  1.7019
   14ZrCpx    H 1401   0.279   1.543   1.340 -0.9915  0.2460 -1.0182
   14ZrCpx    H 1402   0.994   1.433   1.494  1.6072  1.0350 -2.1212
   14ZrCpx    H 1403   1.110   1.443   1.624  1.7845 -0.3507 -1.6454
   14ZrCpx    H 1404   1.096   1.657   1.413  0.6366  0.9826  0.6555
   14ZrCpx    H 1405   1.207   1.530   1.418 -0.7627 -2.7905  1.6121
   14ZrCpx    H 1406   1.290   1.616   1.639  1.2286 -0.0749 -0.6468
   14ZrCpx    H 1407   1.161   1.730   1.640 -1.8351  1.4476 -3.1313
   14ZrCpx    H 1408   1.405   1.747   1.450  0.5953  1.7026  1.9813
   14ZrCpx    H 1409   1.396   1.830   1.598 -1.0316 -0.0943  0.9883
   14ZrCpx    H 1410   1.277   1.868   1.476  0.9843  1.0738 -0.4071
   14ZrCpx    P 1411   0.352   1.902   2.070 -0.1164  0.1812 -0.2541
   14ZrCpx   OS 1412   0.353   2.000   2.217  0.4424  0.3888 -0.2676
   14ZrCpx   OS 1413   0.293   1.750   2.123 -0.4653 -0.3077 -1.0610
   14ZrCpx   OS 1414   0.228   1.981   1.987 -0.0379 -0.4992 -0.0392
   14ZrCpx   O2 1415   0.482   1.910   1.987  0.0245  0.2633  0.3666
   14ZrCpx    C 1416   0.230   2.025   2.279 -0.0429  0.6454 -0.0294
   14ZrCpx    C 1417   0.221   1.957   2.418 -0.1937 -0.2746  0.7988
   14ZrCpx    C 1418   0.319   2.027   2.518  0.3209  0.2048  0.4091
   14ZrCpx    C 1419   0.293   1.986   2.665  0.9623 -0.2390  0.0352
   14ZrCpx    C 1420   0.277   1.656   2.025 -0.2618  0.7389 -0.0955
   14ZrCpx    C 1421   0.174   1.684   1.915 -0.1503  0.1926  0.4283
   14ZrCpx    C 1422   0.143   1.569   1.822 -0.2520  0.2610  0.8674
   14ZrCpx    C 1423   0.058   1.604   1.708  0.5021  0.4018 -0.0007
   14ZrCpx    C 1424   0.259   2.110   1.938  0.2128 -0.3386  0.2419
   14ZrCpx    C 1425   0.153   2.209   1.904  0.1935 -0.0620 -0.1789
   14ZrCpx    C 1426   0.220   2.334   1.847  0.8373 -0.3905  0.0548
   14ZrCpx    C 1427   0.298   2.410   1.945  0.6895 -0.0054 -0.6096
   14ZrCpx    H 1428   0.151   1.985   2.216 -1.5258  1.2399  1.4272
   14ZrCpx    H 1429   0.225   2.134   2.288 -4.7593  0.3314  2.4172
   14ZrCpx    H 1430   0.264   1.858   2.413 -0.4182 -0.3373  0.1577
   14ZrCpx    H 1431   0.117   1.951   2.451  0.5772  0.0546  3.4095
   14ZrCpx    H 1432   0.306   2.135   2.512 -0.7256  0.2163  2.5106
   14ZrCpx    H 1433   0.422   2.004   2.493  0.3419  0.5042  0.2220
   14ZrCpx    H 1434   0.286   1.878   2.678 -0.7254 -0.4089 -1.9353
   14ZrCpx    H 1435   0.196   2.012   2.708  1.0954 -3.3151  2.3038
   14ZrCpx    H 1436   0.369   2.026   2.731  0.0184  1.8026 -0.0631
   14ZrCpx    H 1437   0.248   1.561   2.070  0.8781  1.8563  3.1322
   14ZrCpx    H 1438   0.373   1.655   1.974 -2.0049 -0.0292 -3.4718
   14ZrCpx    H 1439   0.202   1.767   1.850  0.5030 -1.1128 -0.9730
   14ZrCpx    H 1440   0.082   1.719   1.962 -1.5065 -1.9569 -0.5559
   14ZrCpx    H 1441   0.228   1.508   1.790 -1.7862 -0.6703 -1.5654
   14ZrCpx    H 1442   0.088   1.498   1.884 -1.1543  1.1469  1.0810
   14ZrCpx    H 1443   0.113   1.677   1.649  0.2148  0.4789 -0.1716
   14ZrCpx    H 1444  12.973   1.651   1.737 -0.2069 -1.2703  0.4387
   14ZrCpx    H 1445   0.035   1.516   1.648 -0.9737  1.8837 -1.6894
   14ZrCpx    H 1446   0.325   2.083   1.855  0.2340 -3.0574  1.0793
   14ZrCpx    H 1447   0.322   2.157   2.013 -1.4375  2.3103  0.0215
   14ZrCpx    H 1448   0.080   2.176   1.830 -0.1196  0.7444 -0.2364
   14ZrCpx    H 1449   0.087   2.235   1.986 -0.2623 -0.5322 -0.3900
   14ZrCpx    H 1450   0.142   2.402   1.812  1.9023  1.6699  1.5620
   14ZrCpx    H 1451   0.269   2.317   1.751 -1.4785  0.3876 -1.3082
   14ZrCpx    H 1452   0.237   2.460   2.021  1.2724 -0.1785 -0.0329
   14ZrCpx    H 1453   0.341   2.494   1.890 -0.2697 -0.6609 -2.4320
   14ZrCpx    H 1454   0.384   2.354   1.981  2.7270  2.2901 -1.7998
   14ZrCpx    N 1455   0.496   1.862   1.659  0.6837 -0.3449 -0.4538
   14ZrCpx    O 1456   0.581   1.961   1.660  0.3219  0.6897 -0.0089
   14ZrCpx    O 1457   0.403   1.852   1.568 -0.2003  0.4164  0.5084
   14ZrCpx    O 1458   0.519   1.774   1.737 -0.2537  0.4946  0.3858
   14ZrCpx    N 1459   0.722   1.697   2.056 -0.3426  0.5314  0.0016
   14ZrCpx    O 1460   0.715   1.601   2.141 -0.0074 -0.3936 -0.0430
   14ZrCpx    O 1461   0.692   1.676   1.933  0.5661 -0.6513  0.2770
   14ZrCpx    O 1462   0.729   1.815   2.094  0.2000 -0.1689 -0.0732
   14ZrCpx    N 1463   0.660   2.165   1.963  0.5125  0.6508  0.3750
   14ZrCpx    O 1464   0.629   2.274   2.019 -0.6970 -0.6455  0.2004
   14ZrCpx    O 1465   0.601   2.120   1.854 -0.1805  0.0971 -0.5288
   14ZrCpx    O 1466   0.734   2.082   2.025  0.7287 -0.1199 -0.5093
   14ZrCpx    N 1467   0.948   1.995   1.820  0.1937  0.5797 -0.6069
   14ZrCpx    O 1468   0.851   2.049   1.760  0.2050  0.1181 -0.0752
   14ZrCpx    O 1469   1.070   2.010   1.784  0.0661  0.0927  0.4981
   14ZrCpx    O 1470   0.918   1.902   1.899 -0.4406  0.1325 -0.5276
   15ZrCpx   Zr 1471   4.840   2.408   5.712  0.0166  0.0229 -0.0672
   15ZrCpx    P 1472   5.210   2.359   5.804  0.0623 -0.9333 -0.0688
   15ZrCpx   OS 1473   5.249   2.466   5.929  0.3571 -0.0363  0.3825
   15ZrCpx   OS 1474   5.329   2.415   5.691  0.4975  0.3328  0.0699
   15ZrCpx   OS 1475   5.267   2.206   5.860 -0.4879  0.2296 -0.3499
   15ZrCpx   O2 1476   5.064   2.371   5.753 -0.0662 -0.2004 -0.2145
   15ZrCpx    C 1477   5.203   2.601   5.915 -0.1853  0.1068 -0.0843
   15ZrCpx    C 1478   5.304   2.679   5.826 -0.0684 -0.3672  0.2031
   15ZrCpx    C 1479   5.288   2.833   5.831 -0.1556 -0.0342  0.3142
   15ZrCpx    C 1480   5.157   2.886   5.780  0.1180  0.7182 -0.5994
   15ZrCpx    C 1481   5.466   2.389   5.712 -0.0700 -0.3644 -0.1464
   15ZrCpx    C 1482   5.534   2.364   5.575  0.1616  0.3113 -0.6404
   15ZrCpx    C 1483   5.649   2.271   5.592  0.6502  0.0042 -0.1014
   15ZrCpx    C 1484   5.706   2.228   5.460 -1.5607  0.5971  0.3828
   15ZrCpx    C 1485   5.225   2.163   5.990 -0.4111 -0.2157 -0.4715
   15ZrCpx    C 1486   5.125   2.046   5.984  0.2179  0.1775  0.0734
   15ZrCpx    C 1487   5.058   2.023   6.116 -0.0975  0.7152 -0.4182
   15ZrCpx    C 1488   5.018   1.873   6.131  0.4535 -0.0159  0.5305
   15ZrCpx    H 1489   5.100   2.603   5.878 -0.8970  1.6168  1.8538
   15ZrCpx    H 1490   5.199   2.638   6.018 -2.0027  0.4012 -0.2453
   15ZrCpx    H 1491   5.405   2.668   5.864  0.8490  1.4922 -1.6113
   15ZrCpx    H 1492   5.296   2.636   5.726 -1.3851 -2.1223  1.0246
   15ZrCpx    H 1493   5.285   2.851   5.938  1.6758 -1.0228  0.5472
   15ZrCpx    H 1494   5.376   2.890   5.798  0.9674 -0.8106  1.9111
   15ZrCpx    H 1495   5.073   2.840   5.832  0.6306 -1.1183 -1.3606
   15ZrCpx    H 1496   5.138   2.844   5.682 -1.5962 -0.6148  0.2738
   15ZrCpx    H 1497   5.147   2.994   5.779 -1.2015  0.5989 -0.8394
   15ZrCpx    H 1498   5.465   2.301   5.776 -0.8991 -0.9233 -0.9134
   15ZrCpx    H 1499   5.507   2.475   5.765 -2.6278 -1.2498  3.3960
   15ZrCpx    H 1500   5.551   2.445   5.505 -0.0921  0.5047 -0.4790
   15ZrCpx    H 1501   5.455   2.309   5.524  1.2184 -0.9952 -0.8979
   15ZrCpx    H 1502   5.628   2.195   5.667 -1.0595 -0.2464 -0.8057
   15ZrCpx    H 1503   5.725   2.334   5.639  3.1136 -2.9923  0.0924
   15ZrCpx    H 1504   5.812   2.204   5.471 -2.2728 -2.1798  1.6127
   15ZrCpx    H 1505   5.699   2.304   5.383  1.4876 -1.7832 -2.3695
   15ZrCpx    H 1506   5.662   2.137   5.419 -0.1107  0.8542 -1.8245
   15ZrCpx    H 1507   5.182   2.243   6.050 -0.2541  0.1768 -0.8871
   15ZrCpx    H 1508   5.318   2.129   6.038 -0.1339 -0.4798 -1.1978
   15ZrCpx    H 1509   5.061   2.056   5.896 -1.7187 -2.3594  1.1169
   15ZrCpx    H 1510   5.180   1.957   5.953 -1.0101 -0.4016 -0.4670
   15ZrCpx    H 1511   4.974   2.089   6.137 -0.4761  0.1769 -0.2345
   15ZrCpx    H 1512   5.129   2.039   6.197 -0.3980  2.9841 -0.5546
   15ZrCpx    H 1513   4.961   1.820   6.055  0.9593  0.8640 -0.4714
   15ZrCpx    H 1514   4.970   1.853   6.227  1.0656  1.1627  1.1030
   15ZrCpx    H 1515   5.116   1.825   6.129  1.3810  1.5376  3.7413
   15ZrCpx    P 1516   4.492   2.264   5.832  0.1469  0.3205 -0.1163
   15ZrCpx   OS 1517   4.481   2.101   5.788 -0.4725 -0.4750  0.0487
   15ZrCpx   OS 1518   4.340   2.337   5.790  0.5331 -0.1800  0.0943
   15ZrCpx   OS 1519   4.470   2.265   6.008  0.0672 -0.2231 -0.4790
   15ZrCpx   O2 1520   4.624   2.331   5.783 -0.0665 -0.1337 -0.0984
   15ZrCpx    C 1521   4.579   2.008   5.819 -0.5246  0.2968 -0.7042
   15ZrCpx    C 1522   4.605   2.000   5.969  0.3235 -0.3216  0.3143
   15ZrCpx    C 1523   4.693   1.885   6.009 -0.4021  0.2575  0.9331
   15ZrCpx    C 1524   4.621   1.756   6.005 -0.1601 -0.0315  0.1090
   15ZrCpx    C 1525   4.326   2.404   5.664 -0.7189  0.3167 -0.2519
   15ZrCpx    C 1526   4.337   2.310   5.544  0.0327  0.0486 -0.2304
   15ZrCpx    C 1527   4.247   2.353   5.427 -0.0691 -0.1829  0.7503
   15ZrCpx    C 1528   4.224   2.243   5.322 -0.1877 -0.4642 -0.0705
   15ZrCpx    C 1529   4.483   2.397   6.073  0.5104 -0.8829 -0.5005
   15ZrCpx    C 1530   4.352   2.423   6.137 -0.5049  0.4306  0.6124
   15ZrCpx    C 1531   4.343   2.566   6.179  0.6334 -0.3193  0.0630
   15ZrCpx    C 1532   4.447   2.604   6.291 -0.2657  0.1055  0.2554
   15ZrCpx    H 1533   4.672   2.032   5.768 -0.0204 -0.0824  0.0225
   15ZrCpx    H 1534   4.549   1.911   5.779 -1.7615 -0.3326  1.6459
   15ZrCpx    H 1535   4.512   2.006   6.024 -0.9867 -1.3348 -1.7264
   15ZrCpx    H 1536   4.652   2.090   6.010 -1.2638 -0.3636  2.2847
   15ZrCpx    H 1537   4.744   1.906   6.103  1.8465  0.2068 -0.2410
   15ZrCpx    H 1538   4.779   1.874   5.944 -0.8427  0.6116  0.2848
   15ZrCpx    H 1539   4.527   1.756   6.061 -0.2192 -2.7629  0.0791
   15ZrCpx    H 1540   4.685   1.683   6.054  0.0061  0.1637  0.1823
   15ZrCpx    H 1541   4.607   1.734   5.899  2.5838 -0.6432 -0.1615
   15ZrCpx    H 1542   4.408   2.475   5.651 -0.6353  0.1402 -0.6957
   15ZrCpx    H 1543   4.233   2.461   5.663 -0.0632  1.3940 -1.3389
   15ZrCpx    H 1544   4.297   2.215   5.580  2.0591 -1.1008 -0.9330
   15ZrCpx    H 1545   4.439   2.288   5.512  0.2528 -0.1491  0.5815
   15ZrCpx    H 1546   4.148   2.372   5.469  0.2336  1.4223  0.7880
   15ZrCpx    H 1547   4.292   2.437   5.373  0.1183 -1.5047 -1.2423
   15ZrCpx    H 1548   4.140   2.266   5.257 -1.7303 -0.2353  1.9629
   15ZrCpx    H 1549   4.220   2.141   5.359 -2.0776 -0.0485  0.9205
   15ZrCpx    H 1550   4.312   2.249   5.257 -1.8155  1.9098 -2.1734
   15ZrCpx    H 1551   4.510   2.468   5.994  1.1888  0.4480  0.9007
   15ZrCpx    H 1552   4.570   2.382   6.137 -0.4012 -0.8830  0.7425
   15ZrCpx    H 1553   4.279   2.396   6.061 -0.5085  0.2395  0.6839
   15ZrCpx    H 1554   4.344   2.356   6.223 -1.2427  0.0261  0.2374
   15ZrCpx    H 1555   4.240   2.582   6.214  1.2535  2.7399  0.6348
   15ZrCpx    H 1556   4.355   2.634   6.095 -2.2709  0.5755  0.2864
   15ZrCpx    H 1557   4.406   2.683   6.354  0.9873  0.1068  1.0964
   15ZrCpx    H 1558   4.535   2.647   6.243 -0.5688 -0.2699 -0.6493
   15ZrCpx    H 1559   4.482   2.515   6.343 -0.3104  0.2221  0.4854
   15ZrCpx    N 1560   4.906   2.131   5.705  0.7908  0.3058 -0.0623
   15ZrCpx    O 1561   4.892   2.203   5.604 -0.0952 -0.2046 -0.4245
   15ZrCpx    O 1562   4.928   2.003   5.699 -0.2144 -0.9661 -0.3004
   15ZrCpx    O 1563   4.863   2.185   5.813  0.9284  0.2008  0.5568
   15ZrCpx    N 1564   4.787   2.523   5.966 -0.4058  0.3988  0.5468
   15ZrCpx    O 1565   4.778   2.581   6.086  0.4004 -1.0076  0.2929
   15ZrCpx    O 1566   4.871   2.430   5.946  0.0837 -0.1032  1.1479
   15ZrCpx    O 1567   4.750   2.583   5.864  0.4807 -0.0294 -0.1171
   15ZrCpx    N 1568   4.681   2.487   5.502 -0.0621 -0.5920  0.2747
   15ZrCpx    O 1569   4.589   2.509   5.414 -0.0631 -0.2483  0.4176
   15ZrCpx    O 1570   4.713   2.367   5.519  0.1349 -0.4526  0.1103
   15ZrCpx    O 1571   4.689   2.566   5.593 -0.6154 -0.6515 -0.4140
   15ZrCpx    N 1572   4.991   2.594   5.578 -0.4626  0.3529  0.0641
   15ZrCpx    O 1573   4.957   2.484   5.524  0.0199 -0.9073 -0.0490
   15ZrCpx    O 1574   5.026   2.693   5.505 -0.1799 -0.1097  0.8779
   15ZrCpx    O 1575   4.954   2.615   5.693  0.0425 -0.4203  0.0547
   16ZrCpx   Zr 1576   9.746   8.460  10.239 -0.2565 -0.1472  0.0269
   16ZrCpx    P 1577   9.952   8.693  10.014 -0.3588  0.4293 -0.3255
   16ZrCpx   OS 1578  10.020   8.818  10.114 -0.1513  0.4161 -0.5817
   16ZrCpx   OS 1579   9.850   8.759   9.892 -0.2805 -0.2222 -0.0072
   16ZrCpx   OS 1580  10.086   8.635   9.927  0.3955  0.2864  0.1380
   16ZrCpx   O2 1581   9.880   8.584  10.096 -0.3416 -0.4968 -0.3080
   16ZrCpx    C 1582  10.098   8.785  10.224 -0.1599  0.2519 -0.1053
   16ZrCpx    C 1583  10.230   8.734  10.157 -0.3254  0.2274 -0.3272
   16ZrCpx    C 1584  10.358   8.747  10.241 -0.7412 -0.4731 -0.0206
   16ZrCpx    C 1585  10.354   8.645  10.353  0.3727  0.3358  0.1780
   16ZrCpx    C 1586   9.734   8.822   9.939 -0.0996  0.4971 -0.6580
   16ZrCpx    C 1587   9.696   8.958   9.893 -0.2666  0.3487  0.7854
   16ZrCpx    C 1588   9.670   8.962   9.742  0.0670 -0.6880 -0.2038
   16ZrCpx    C 1589   9.632   9.101   9.695  0.6000 -0.8798 -0.2324
   16ZrCpx    C 1590  10.075   8.501   9.875  0.6848  0.1744 -0.2918
   16ZrCpx    C 1591   9.948   8.486   9.792  0.2005  0.4288 -0.2689
   16ZrCpx    C 1592   9.949   8.350   9.710  0.3712 -0.5387 -0.0605
   16ZrCpx    C 1593   9.852   8.246   9.774 -0.0840 -0.2103 -0.3755
   16ZrCpx    H 1594  10.113   8.880  10.275 -1.4403 -0.5124  1.7456
   16ZrCpx    H 1595  10.054   8.709  10.288  0.2113  1.9711  2.2529
   16ZrCpx    H 1596  10.218   8.626  10.142  0.0603 -0.1807  2.1724
   16ZrCpx    H 1597  10.239   8.787  10.062  0.8644  1.9431  0.7372
   16ZrCpx    H 1598  10.444   8.734  10.175 -0.5316  0.5924  0.0458
   16ZrCpx    H 1599  10.358   8.847  10.283  0.8082 -1.3349  2.1062
   16ZrCpx    H 1600  10.441   8.653  10.419  1.9360  0.5534 -1.8648
   16ZrCpx    H 1601  10.356   8.544  10.313 -0.0185  0.7719 -0.9734
   16ZrCpx    H 1602  10.264   8.680  10.405 -1.0449 -0.6977 -1.5169
   16ZrCpx    H 1603   9.756   8.832  10.046 -3.3169 -0.8503  0.1791
   16ZrCpx    H 1604   9.650   8.752   9.938  1.5531 -1.5488 -1.5920
   16ZrCpx    H 1605   9.767   9.035   9.924  0.8917 -0.8514  1.1989
   16ZrCpx    H 1606   9.602   8.982   9.943  0.9811  0.7612  3.0100
   16ZrCpx    H 1607   9.586   8.894   9.735  1.6173 -2.7869  0.9884
   16ZrCpx    H 1608   9.756   8.927   9.684  0.4852  0.6913 -0.4307
   16ZrCpx    H 1609   9.701   9.179   9.728 -1.0695 -0.0859  1.4279
   16ZrCpx    H 1610   9.533   9.124   9.733  1.4525  2.1065  0.3211
   16ZrCpx    H 1611   9.614   9.097   9.587 -0.2785 -2.1522 -0.0547
   16ZrCpx    H 1612  10.069   8.428   9.956 -2.9892 -0.7067 -1.2483
   16ZrCpx    H 1613  10.163   8.478   9.815 -0.1257  0.0044 -1.4393
   16ZrCpx    H 1614   9.858   8.499   9.853  1.0005 -1.1691  1.3149
   16ZrCpx    H 1615   9.949   8.566   9.718 -1.3824  0.2698 -0.4776
   16ZrCpx    H 1616  10.049   8.306   9.702  1.3250  0.8029  3.6828
   16ZrCpx    H 1617   9.913   8.373   9.610  0.0820  0.9626  0.3857
   16ZrCpx    H 1618   9.817   8.163   9.713 -0.7427 -1.3921  1.5894
   16ZrCpx    H 1619   9.761   8.300   9.802 -0.9494 -2.2085  0.7370
   16ZrCpx    H 1620   9.884   8.205   9.869 -1.1681  1.9000  0.9542
   16ZrCpx    P 1621   9.372   8.414  10.349 -0.0013  0.0508  0.1462
   16ZrCpx   OS 1622   9.315   8.249  10.349 -0.0378 -0.3173 -0.4484
   16ZrCpx   OS 1623   9.253   8.504  10.272 -0.5469 -0.3876  0.2655
   16ZrCpx   OS 1624   9.348   8.444  10.510 -0.3277  0.1663  0.8198
   16ZrCpx   O2 1625   9.520   8.439  10.307 -0.8869  0.3786  0.7476
   16ZrCpx    C 1626   9.397   8.138  10.381  0.4592  0.1786  0.3728
   16ZrCpx    C 1627   9.323   8.005  10.358 -0.9016  0.0024  0.0550
   16ZrCpx    C 1628   9.412   7.880  10.333  0.1392  0.3286 -1.0785
   16ZrCpx    C 1629   9.519   7.870  10.440 -0.0569  0.3571  0.2674
   16ZrCpx    C 1630   9.231   8.492  10.135  0.8224 -0.4546  0.4600
   16ZrCpx    C 1631   9.199   8.346  10.080  0.3157 -0.0354 -0.4294
   16ZrCpx    C 1632   9.136   8.338   9.941 -0.0914 -0.2970  0.2382
   16ZrCpx    C 1633   9.078   8.203   9.900 -0.1222 -0.3282  0.1833
   16ZrCpx    C 1634   9.225   8.427  10.568 -0.7719  0.2813 -0.0017
   16ZrCpx    C 1635   9.240   8.438  10.718  0.1528 -0.0074  1.0376
   16ZrCpx    C 1636   9.096   8.442  10.770  0.1252 -0.1637  0.3610
   16ZrCpx    C 1637   9.094   8.408  10.917 -0.3857  1.0880  0.6239
   16ZrCpx    H 1638   9.436   8.140  10.483  1.4120  1.2050  0.0004
   16ZrCpx    H 1639   9.477   8.136  10.307 -0.1693 -2.2650 -0.2857
   16ZrCpx    H 1640   9.263   7.988  10.446 -0.5209 -1.2586  0.0786
   16ZrCpx    H 1641   9.256   8.019  10.273 -0.1498 -0.4861 -0.6314
   16ZrCpx    H 1642   9.467   7.884  10.239 -0.5026  0.3117 -1.4590
   16ZrCpx    H 1643   9.358   7.788  10.312  1.3864 -0.0329 -2.8289
   16ZrCpx    H 1644   9.596   7.800  10.409 -0.2047 -0.1517  1.0284
   16ZrCpx    H 1645   9.487   7.831  10.537  1.0111 -1.2795 -0.0158
   16ZrCpx    H 1646   9.583   7.957  10.446  0.0912  0.5051 -2.6704
   16ZrCpx    H 1647   9.314   8.542  10.085  0.3125  0.7733  0.8142
   16ZrCpx    H 1648   9.142   8.554  10.125  0.8566 -0.5587 -0.5477
   16ZrCpx    H 1649   9.125   8.310  10.151 -0.0716  1.6646  0.0571
   16ZrCpx    H 1650   9.291   8.290  10.089  0.0133 -0.5010 -0.2390
   16ZrCpx    H 1651   9.055   8.410   9.940  0.1104 -0.0139  1.9011
   16ZrCpx    H 1652   9.210   8.368   9.867 -0.0960  0.6850  0.6336
   16ZrCpx    H 1653   9.150   8.125   9.923  0.4935  0.2989  0.4164
   16ZrCpx    H 1654   9.054   8.193   9.794 -1.9940 -0.3369  0.5776
   16ZrCpx    H 1655   8.992   8.176   9.962 -0.6495  0.7821 -0.0323
   16ZrCpx    H 1656   9.172   8.336  10.541 -3.1269  1.1816  1.4719
   16ZrCpx    H 1657   9.157   8.503  10.531 -0.3228  2.5087  3.5207
   16ZrCpx    H 1658   9.283   8.532  10.754 -0.5936  0.3619  0.9859
   16ZrCpx    H 1659   9.298   8.355  10.758  1.2319  0.2213 -0.0202
   16ZrCpx    H 1660   9.031   8.368  10.722 -3.2938  3.4778 -0.8967
   16ZrCpx    H 1661   9.042   8.533  10.744 -2.3749 -1.5354  0.5615
   16ZrCpx    H 1662   9.146   8.490  10.966  2.0390 -0.3278  0.5370
   16ZrCpx    H 1663   9.147   8.315  10.940 -0.3022  1.6961  3.0130
   16ZrCpx    H 1664   8.995   8.387  10.958 -0.7712  0.2560 -0.6762
   16ZrCpx    N 1665   9.662   8.729  10.275  0.2998 -1.0186  0.3755
   16ZrCpx    O 1666   9.759   8.677  10.338 -0.1330  0.0693  0.1894
   16ZrCpx    O 1667   9.645   8.858  10.275  0.4275 -0.8985 -1.0652
   16ZrCpx    O 1668   9.620   8.661  10.179  0.0346  0.2393 -0.3407
   16ZrCpx    N 1669   9.622   8.315  10.030  0.1743  0.0375 -0.2241
   16ZrCpx    O 1670   9.551   8.258   9.937 -0.0989  0.0263  0.2760
   16ZrCpx    O 1671   9.659   8.438  10.026  0.2621  0.4437  0.3883
   16ZrCpx    O 1672   9.658   8.247  10.129  0.3785 -0.5638 -0.8912
   16ZrCpx    N 1673   9.746   8.327  10.485  0.3321 -0.3198  0.4679
   16ZrCpx    O 1674   9.683   8.281  10.581  0.4367  0.1976  0.4253
   16ZrCpx    O 1675   9.738   8.455  10.472 -0.4125  0.3446  0.2248
   16ZrCpx    O 1676   9.765   8.263  10.382  0.0610  0.1246 -0.2954
   16ZrCpx    N 1677  10.018   8.396  10.225 -0.4434 -0.3433 -0.0182
   16ZrCpx    O 1678   9.970   8.451  10.326  0.5385  0.4255  0.0111
   16ZrCpx    O 1679  10.145   8.386  10.202 -0.3600  0.4425  0.5356
   16ZrCpx    O 1680   9.930   8.334  10.160  0.3815  0.4959 -0.2281
   17ZrCpx   Zr 1681   2.001   2.530  10.018 -0.1747  0.1407 -0.0930
   17ZrCpx    P 1682   1.667   2.489   9.825  0.2788 -0.4628 -0.2685
   17ZrCpx   OS 1683   1.576   2.352   9.883 -0.1762 -0.3855 -0.9157
   17ZrCpx   OS 1684   1.687   2.458   9.655 -0.2888 -0.3357 -0.3343
   17ZrCpx   OS 1685   1.539   2.604   9.820 -0.1610 -0.1782  0.6537
   17ZrCpx   O2 1686   1.791   2.511   9.911 -0.0832 -0.0192  0.7296
   17ZrCpx    C 1687   1.543   2.342  10.022 -0.2045  0.2437  0.2124
   17ZrCpx    C 1688   1.467   2.472  10.074  0.1173 -0.0814 -0.2453
   17ZrCpx    C 1689   1.427   2.432  10.206 -0.6761  0.6379 -0.0740
   17ZrCpx    C 1690   1.540   2.390  10.289  0.2512  0.2552 -0.2187
   17ZrCpx    C 1691   1.592   2.384   9.576  0.3518 -0.4451  0.3606
   17ZrCpx    C 1692   1.630   2.346   9.429 -0.5115 -0.0903  0.1210
   17ZrCpx    C 1693   1.662   2.477   9.347  0.9016  0.4579 -0.0418
   17ZrCpx    C 1694   1.681   2.446   9.194  0.9300  0.9933  0.6647
   17ZrCpx    C 1695   1.562   2.735   9.773 -0.0602  0.2967  0.4105
   17ZrCpx    C 1696   1.660   2.744   9.652  0.8487 -0.1528  0.0374
   17ZrCpx    C 1697   1.689   2.881   9.608 -1.1250 -0.2636 -0.7675
   17ZrCpx    C 1698   1.822   2.886   9.540  0.0224 -0.2299 -0.3414
   17ZrCpx    H 1699   1.496   2.246  10.040  1.2061 -0.6545 -0.7696
   17ZrCpx    H 1700   1.644   2.343  10.064  0.5750 -0.2267 -1.5742
   17ZrCpx    H 1701   1.539   2.550  10.099  0.9447 -1.1870  0.9200
   17ZrCpx    H 1702   1.394   2.493   9.997  0.9639  1.9505 -0.5123
   17ZrCpx    H 1703   1.365   2.343  10.210 -0.1837  0.2186 -1.6570
   17ZrCpx    H 1704   1.374   2.507  10.266  1.1790  0.9626  1.2275
   17ZrCpx    H 1705   1.625   2.450  10.255 -0.4048  0.1579 -2.1028
   17ZrCpx    H 1706   1.576   2.288  10.277  0.9954  0.3568  1.0231
   17ZrCpx    H 1707   1.514   2.415  10.392 -0.3739 -0.7005 -0.1442
   17ZrCpx    H 1708   1.496   2.433   9.593 -0.4196 -1.3471 -1.2362
   17ZrCpx    H 1709   1.592   2.290   9.632 -0.9404 -1.2195 -0.9078
   17ZrCpx    H 1710   1.542   2.292   9.394 -1.2640  0.3149  1.3484
   17ZrCpx    H 1711   1.713   2.278   9.409  1.6869  2.7402 -0.7604
   17ZrCpx    H 1712   1.756   2.513   9.388  1.8249 -2.2356  0.3090
   17ZrCpx    H 1713   1.586   2.553   9.364 -0.8030 -1.2886  0.2941
   17ZrCpx    H 1714   1.756   2.509   9.145  3.5623  0.3846  3.7468
   17ZrCpx    H 1715   1.585   2.443   9.143  1.1186 -0.1040  0.3609
   17ZrCpx    H 1716   1.719   2.344   9.184  0.1654  0.9049 -1.7418
   17ZrCpx    H 1717   1.612   2.793   9.852  0.0336  0.3727  0.2955
   17ZrCpx    H 1718   1.463   2.780   9.766 -0.2729  0.0693  1.7788
   17ZrCpx    H 1719   1.608   2.688   9.575 -0.0578 -1.6346  1.6659
   17ZrCpx    H 1720   1.753   2.692   9.673  0.7684  0.1710  1.2525
   17ZrCpx    H 1721   1.697   2.947   9.695  0.4612  0.0094 -1.1086
   17ZrCpx    H 1722   1.615   2.918   9.536 -0.5795  1.2727 -0.5513
   17ZrCpx    H 1723   1.839   2.994   9.542 -2.1079  0.1077  0.0596
   17ZrCpx    H 1724   1.821   2.855   9.436  0.9277 -0.4122 -0.3043
   17ZrCpx    H 1725   1.906   2.841   9.593 -0.9775  1.0681  2.4110
   17ZrCpx    P 1726   2.353   2.354  10.045  0.0095 -0.1725  0.0657
   17ZrCpx   OS 1727   2.378   2.242   9.917 -0.5016  0.7176  0.2246
   17ZrCpx   OS 1728   2.395   2.288  10.205  0.1326  0.3550  0.4510
   17ZrCpx   OS 1729   2.483   2.460  10.015  0.1353  0.2427 -0.2056
   17ZrCpx   O2 1730   2.217   2.426  10.034 -0.3006 -0.1356 -0.1671
   17ZrCpx    C 1731   2.371   2.290   9.784 -1.3503 -0.2356  0.5174
   17ZrCpx    C 1732   2.503   2.277   9.704  0.0923  0.2834 -0.6104
   17ZrCpx    C 1733   2.481   2.350   9.575  0.3146 -0.4086 -0.7912
   17ZrCpx    C 1734   2.608   2.373   9.496  0.0440 -0.4012  0.3797
   17ZrCpx    C 1735   2.528   2.257  10.243  0.5990  0.8333  0.1368
   17ZrCpx    C 1736   2.591   2.151  10.155 -0.8838  0.2630 -0.3632
   17ZrCpx    C 1737   2.738   2.126  10.186 -0.2743 -0.2847 -0.1509
   17ZrCpx    C 1738   2.749   2.039  10.310  0.1105 -0.6598  0.8481
   17ZrCpx    C 1739   2.485   2.599  10.044 -0.1021 -0.0661 -0.4169
   17ZrCpx    C 1740   2.620   2.631  10.122  0.0248 -0.3863  0.2803
   17ZrCpx    C 1741   2.632   2.775  10.184  0.4816  0.2052  0.0186
   17ZrCpx    C 1742   2.768   2.806  10.247 -0.2348  0.2385 -0.8905
   17ZrCpx    H 1743   2.365   2.399   9.791  0.4457  0.0864 -2.3046
   17ZrCpx    H 1744   2.287   2.251   9.728 -0.8046  0.1060 -0.5524
   17ZrCpx    H 1745   2.551   2.181   9.688  0.8823  0.6246 -0.2966
   17ZrCpx    H 1746   2.577   2.337   9.756  0.9959 -0.2114 -1.3087
   17ZrCpx    H 1747   2.428   2.442   9.599 -1.3308 -1.7789  0.9001
   17ZrCpx    H 1748   2.398   2.303   9.523  0.2048 -0.4991 -0.5319
   17ZrCpx    H 1749   2.686   2.412   9.560  0.5516  0.1125 -0.5343
   17ZrCpx    H 1750   2.605   2.441   9.411  1.2996  2.4747  2.5635
   17ZrCpx    H 1751   2.643   2.279   9.454  0.7920  1.1267 -2.5699
   17ZrCpx    H 1752   2.526   2.238  10.351 -0.9828  1.6677  0.2851
   17ZrCpx    H 1753   2.585   2.350  10.236  0.7765  0.6923 -0.2711
   17ZrCpx    H 1754   2.586   2.163  10.047  0.4293 -0.4862 -0.5241
   17ZrCpx    H 1755   2.545   2.052  10.166 -1.7134  0.7522  0.6609
   17ZrCpx    H 1756   2.790   2.090  10.098 -2.5215 -1.8349 -0.8875
   17ZrCpx    H 1757   2.794   2.212  10.222  0.5190  0.1786 -2.4268
   17ZrCpx    H 1758   2.736   1.931  10.305 -1.1645 -0.4163 -1.8382
   17ZrCpx    H 1759   2.669   2.065  10.380 -1.2096  0.5677 -1.0612
   17ZrCpx    H 1760   2.843   2.061  10.360 -0.0214  0.2885  0.6880
   17ZrCpx    H 1761   2.395   2.625  10.100 -0.3808  0.3057 -1.0445
   17ZrCpx    H 1762   2.478   2.649   9.948  0.7965  0.7495 -0.0649
   17ZrCpx    H 1763   2.630   2.561  10.205 -0.8243  2.0302  2.4835
   17ZrCpx    H 1764   2.704   2.610  10.056  1.8961  2.5351  1.6280
   17ZrCpx    H 1765   2.557   2.789  10.262  1.2015  0.2599  0.7176
   17ZrCpx    H 1766   2.621   2.849  10.105 -0.7448  0.0900  0.0753
   17ZrCpx    H 1767   2.845   2.826  10.173 -1.4529  0.9383 -1.9888
   17ZrCpx    H 1768   2.757   2.895  10.309  1.0585  0.3225 -0.7692
   17ZrCpx    H 1769   2.795   2.713  10.297 -0.4998 -0.2276 -1.5967
   17ZrCpx    N 1770   1.926   2.257  10.018  0.7311  0.1842  0.0863
   17ZrCpx    O 1771   1.892   2.334  10.105 -0.4915 -0.8006 -0.0354
   17ZrCpx    O 1772   1.888   2.131  10.016  0.0806  0.3467 -0.1820
   17ZrCpx    O 1773   1.981   2.305   9.920 -0.6122 -0.7391 -0.3687
   17ZrCpx    N 1774   2.127   2.652   9.789  0.5549  0.8315 -0.3664
   17ZrCpx    O 1775   2.212   2.677   9.695 -1.0647 -0.0630 -0.0506
   17ZrCpx    O 1776   2.057   2.549   9.787  0.0468 -0.1986  0.4438
   17ZrCpx    O 1777   2.158   2.692   9.904 -0.3272 -0.5738  0.3676
   17ZrCpx    N 1778   2.118   2.588  10.273 -0.6459 -0.9170 -0.3400
   17ZrCpx    O 1779   2.178   2.609  10.387  0.4748  0.2442 -0.0981
   17ZrCpx    O 1780   2.050   2.483  10.246 -0.3075  0.4595  0.2401
   17ZrCpx    O 1781   2.119   2.676  10.184  0.4666 -0.3225  0.8525
   17ZrCpx    N 1782   1.810   2.715  10.077  0.5445 -0.2472  0.3549
   17ZrCpx    O 1783   1.838   2.621  10.155 -0.4916  0.0004 -0.4955
   17ZrCpx    O 1784   1.742   2.805  10.116  0.2948  0.0448 -0.2960
   17ZrCpx    O 1785   1.901   2.741   9.993 -0.3176  0.3433 -0.3097
   18ZrCpx   Zr 1786   3.924   9.778   3.668 -0.3270 -0.1716 -0.0583
   18ZrCpx    P 1787   3.902   9.433   3.848 -0.2318 -0.1722  0.5192
   18ZrCpx   OS 1788   4.047   9.401   3.940 -0.0725  0.2109 -0.3716
   18ZrCpx   OS 1789   3.891   9.292   3.754 -0.8517 -0.1552  0.9191
   18ZrCpx   OS 1790   3.783   9.422   3.976 -0.4855  0.1654 -0.8091
   18ZrCpx   O2 1791   3.905   9.568   3.771 -0.5615  0.5781 -0.0655
   18ZrCpx    C 1792   4.168   9.461   3.894 -0.2873 -0.2668 -0.3937
   18ZrCpx    C 1793   4.215   9.377   3.774  0.0354 -0.0291  0.3450
   18ZrCpx    C 1794   4.343   9.437   3.733  0.7215  0.7419 -1.0104
   18ZrCpx    C 1795   4.385   9.376   3.602 -0.6620  0.0288 -0.3932
   18ZrCpx    C 1796   3.798   9.288   3.650 -0.5486 -0.1584 -0.7804
   18ZrCpx    C 1797   3.791   9.146   3.592  0.5075  0.1307  0.2730
   18ZrCpx    C 1798   3.723   9.043   3.681  0.2642 -0.0913 -0.1328
   18ZrCpx    C 1799   3.573   9.038   3.662  0.5592 -0.6819  0.2505
   18ZrCpx    C 1800   3.748   9.521   4.071  0.0710 -0.4529 -0.4537
   18ZrCpx    C 1801   3.865   9.586   4.145  0.4200 -0.0936  0.1931
   18ZrCpx    C 1802   3.824   9.713   4.223  0.1299  0.3781 -0.1545
   18ZrCpx    C 1803   3.690   9.698   4.300 -0.2076  0.3581  0.3464
   18ZrCpx    H 1804   4.152   9.564   3.863 -1.1964  0.1819  1.4986
   18ZrCpx    H 1805   4.241   9.445   3.973 -0.3618  1.1294 -0.0418
   18ZrCpx    H 1806   4.228   9.275   3.810 -0.6784 -0.9270 -1.8845
   18ZrCpx    H 1807   4.146   9.375   3.690 -1.3198 -0.5748  1.4556
   18ZrCpx    H 1808   4.419   9.412   3.806  1.4346 -1.4858 -2.4360
   18ZrCpx    H 1809   4.327   9.542   3.710 -0.8700  0.2779 -2.1690
   18ZrCpx    H 1810   4.331   9.431   3.525 -0.6776  2.6185  1.4091
   18ZrCpx    H 1811   4.361   9.270   3.592  0.4935 -0.2639 -0.1166
   18ZrCpx    H 1812   4.486   9.405   3.573  0.3750 -0.4843  2.4900
   18ZrCpx    H 1813   3.824   9.359   3.571  0.5782 -0.1987 -0.4444
   18ZrCpx    H 1814   3.703   9.310   3.699 -0.0037  0.4776  0.0066
   18ZrCpx    H 1815   3.894   9.131   3.559  0.5692 -1.0404  0.9734
   18ZrCpx    H 1816   3.724   9.158   3.506  0.2078  1.3500  0.6588
   18ZrCpx    H 1817   3.779   8.951   3.663 -1.7592 -1.2605 -0.6003
   18ZrCpx    H 1818   3.741   9.051   3.788  1.0655  2.4700 -0.4271
   18ZrCpx    H 1819   3.523   9.126   3.702  2.2779 -0.4043  1.8604
   18ZrCpx    H 1820   3.501   8.963   3.696 -2.1041  2.0387  0.7931
   18ZrCpx    H 1821   3.565   9.042   3.554 -3.1688 -2.2056  0.3885
   18ZrCpx    H 1822   3.695   9.464   4.147 -3.9314 -0.0129 -2.7409
   18ZrCpx    H 1823   3.673   9.591   4.034  2.1292  1.6968 -0.7124
   18ZrCpx    H 1824   3.907   9.505   4.204  1.5299 -1.2121 -2.0645
   18ZrCpx    H 1825   3.942   9.608   4.071  2.0848 -2.0453  1.2993
   18ZrCpx    H 1826   3.802   9.796   4.156  2.1594  0.0921 -1.2245
   18ZrCpx    H 1827   3.901   9.736   4.296  0.9976 -1.3022 -0.5057
   18ZrCpx    H 1828   3.690   9.612   4.366  1.1105 -0.7693 -1.0753
   18ZrCpx    H 1829   3.606   9.681   4.231  1.2903  0.9767 -1.6993
   18ZrCpx    H 1830   3.659   9.791   4.348 -0.1344  0.5843 -0.0377
   18ZrCpx    P 1831   3.890  10.164   3.753 -0.3085 -0.6012 -0.1486
   18ZrCpx   OS 1832   3.833  10.255   3.623 -0.2788  0.0681  0.5462
   18ZrCpx   OS 1833   4.036  10.241   3.808 -0.1637  0.3935  0.3716
   18ZrCpx   OS 1834   3.781  10.202   3.887  0.8583  0.6461  0.2670
   18ZrCpx   O2 1835   3.895  10.016   3.709 -0.6148 -0.3503  0.0901
   18ZrCpx    C 1836   3.719  10.213   3.553  0.4672  0.7355  0.7104
   18ZrCpx    C 1837   3.602  10.156   3.648 -0.0038  0.0518 -0.0864
   18ZrCpx    C 1838   3.496  10.090   3.563  0.6106  0.5919  0.1806
   18ZrCpx    C 1839   3.396  10.001   3.635  0.1181  0.0581 -0.1523
   18ZrCpx    C 1840   4.022  10.379   3.853  0.0580 -0.8971 -0.3732
   18ZrCpx    C 1841   4.129  10.481   3.803 -0.7066  0.8635 -0.4086
   18ZrCpx    C 1842   4.115  10.624   3.856  0.4040  0.0225 -0.4040
   18ZrCpx    C 1843   4.250  10.683   3.892  0.1572  1.0668 -0.8090
   18ZrCpx    C 1844   3.765  10.129   4.008 -0.3574  0.0356 -0.1565
   18ZrCpx    C 1845   3.610  10.108   4.035  0.2713 -0.5287  0.1182
   18ZrCpx    C 1846   3.567  10.046   4.163 -0.0805  0.0504  0.3696
   18ZrCpx    C 1847   3.635  10.098   4.283 -0.2451 -0.0791 -0.2730
   18ZrCpx    H 1848   3.683  10.293   3.488  2.6560  0.4628 -0.8680
   18ZrCpx    H 1849   3.747  10.137   3.480  0.3117 -0.3817  1.7887
   18ZrCpx    H 1850   3.561  10.243   3.701  1.5062  1.3401 -1.0117
   18ZrCpx    H 1851   3.636  10.091   3.729 -0.5157 -0.5276 -0.3298
   18ZrCpx    H 1852   3.550  10.031   3.490  0.5896 -0.7901  1.2510
   18ZrCpx    H 1853   3.451  10.174   3.510  0.0657  0.4829  0.4667
   18ZrCpx    H 1854   3.348   9.937   3.562  0.8616 -0.4461 -0.2066
   18ZrCpx    H 1855   3.310  10.044   3.687  1.5693  1.5519  1.1087
   18ZrCpx    H 1856   3.453   9.932   3.697 -1.2275 -0.1676  0.8523
   18ZrCpx    H 1857   4.020  10.383   3.962  0.2306  1.9033 -0.4475
   18ZrCpx    H 1858   3.927  10.414   3.812  1.3356  0.6958 -2.0295
   18ZrCpx    H 1859   4.118  10.482   3.695  0.1173 -1.1743 -0.5202
   18ZrCpx    H 1860   4.232  10.459   3.829 -0.0656  1.4599 -2.3443
   18ZrCpx    H 1861   4.042  10.613   3.936 -0.7128  0.1887 -1.3829
   18ZrCpx    H 1862   4.073  10.683   3.774 -0.1330  0.3714  0.1170
   18ZrCpx    H 1863   4.240  10.776   3.948 -2.0880  0.8614 -0.8400
   18ZrCpx    H 1864   4.318  10.701   3.808  0.4103  0.2196 -0.7936
   18ZrCpx    H 1865   4.302  10.613   3.958  1.5064  0.7335 -2.1817
   18ZrCpx    H 1866   3.821  10.179   4.088 -1.1516 -2.8197  2.2604
   18ZrCpx    H 1867   3.823  10.037   4.003  0.9233  0.7479  1.0701
   18ZrCpx    H 1868   3.559  10.203   4.025  2.6667  0.7127 -0.5463
   18ZrCpx    H 1869   3.564  10.051   3.954 -3.9129  2.2055  0.4049
   18ZrCpx    H 1870   3.595   9.941   4.169 -2.0520 -0.6248 -1.4177
   18ZrCpx    H 1871   3.458  10.042   4.171 -0.1635 -0.7564 -0.9786
   18ZrCpx    H 1872   3.647  10.205   4.264  1.4224 -0.2909 -0.5274
   18ZrCpx    H 1873   3.734  10.054   4.295 -0.4481 -0.4465  0.0613
   18ZrCpx    H 1874   3.583  10.085   4.378  1.2836 -1.5159  0.3823
   18ZrCpx    N 1875   3.687   9.769   3.817  0.2096  0.6499  0.5388
   18ZrCpx    O 1876   3.694   9.736   3.698 -0.1360  0.1548 -0.4088
   18ZrCpx    O 1877   3.574   9.763   3.876  0.3677  0.1896 -0.0760
   18ZrCpx    O 1878   3.791   9.814   3.872  0.3446  0.4040 -0.1837
   18ZrCpx    N 1879   4.164   9.837   3.804 -0.8931  0.6242  0.0709
   18ZrCpx    O 1880   4.270   9.849   3.873  0.2800  0.2604 -0.3982
   18ZrCpx    O 1881   4.062   9.792   3.854  1.0090 -0.1710  0.5050
   18ZrCpx    O 1882   4.158   9.863   3.684  0.2116 -0.1191 -0.1136
   18ZrCpx    N 1883   3.882   9.903   3.410 -0.1672  0.2235 -0.5491
   18ZrCpx    O 1884   3.856   9.923   3.287 -0.2631  0.2398 -0.5060
   18ZrCpx    O 1885   3.793   9.866   3.494 -0.4401 -0.1718 -0.5955
   18ZrCpx    O 1886   4.001   9.871   3.449 -0.1184 -0.7367  0.4319
   18ZrCpx    N 1887   4.002   9.577   3.499 -0.0095  0.2194  0.4448
   18ZrCpx    O 1888   3.883   9.616   3.505  0.7008  0.4339  0.9115
   18ZrCpx    O 1889   4.037   9.474   3.424  0.2598  0.3321 -0.4326
   18ZrCpx    O 1890   4.081   9.629   3.569 -0.2304 -0.6862  0.0445
   19ZrCpx   Zr 1891  11.077   6.714   3.354 -0.3507 -0.1748  0.0670
   19ZrCpx    P 1892  11.414   6.748   3.540 -0.0582 -0.3449 -0.2761
   19ZrCpx   OS 1893  11.392   6.893   3.624  0.0433  0.3335  0.5448
   19ZrCpx   OS 1894  11.545   6.768   3.435 -0.0497  0.1367 -0.4172
   19ZrCpx   OS 1895  11.426   6.625   3.662 -0.5282  0.2457  0.7730
   19ZrCpx   O2 1896  11.277   6.732   3.470  0.0830  0.2981 -0.5965
   19ZrCpx    C 1897  11.269   6.905   3.702 -0.4454 -0.3660  0.1998
   19ZrCpx    C 1898  11.290   6.807   3.823  0.3960  0.1965  0.2298
   19ZrCpx    C 1899  11.189   6.828   3.935 -0.4478 -0.2096  0.2588
   19ZrCpx    C 1900  11.232   6.791   4.077  0.9900  0.2073 -0.8071
   19ZrCpx    C 1901  11.667   6.825   3.475 -0.4907  0.0307 -0.1103
   19ZrCpx    C 1902  11.784   6.816   3.373  0.4726 -0.8177  0.3570
   19ZrCpx    C 1903  11.850   6.673   3.368  0.0439 -0.1394  0.1113
   19ZrCpx    C 1904  11.957   6.639   3.470 -0.3749 -0.1643 -0.8427
   19ZrCpx    C 1905  11.549   6.593   3.724 -0.0511 -0.3391 -0.0879
   19ZrCpx    C 1906  11.626   6.519   3.621 -0.0644 -0.3298  0.0242
   19ZrCpx    C 1907  11.631   6.369   3.649 -0.5849 -0.2548  0.3600
   19ZrCpx    C 1908  11.704   6.303   3.523 -0.2106 -0.0612  0.4187
   19ZrCpx    H 1909  11.264   7.010   3.731  3.1986  0.2070 -0.9344
   19ZrCpx    H 1910  11.184   6.875   3.641 -0.6815  0.7783 -0.0474
   19ZrCpx    H 1911  11.265   6.706   3.792  1.1369 -0.4223  1.6192
   19ZrCpx    H 1912  11.393   6.822   3.854  1.0246 -0.4917 -1.4786
   19ZrCpx    H 1913  11.096   6.774   3.913 -0.3922  0.2993 -1.3029
   19ZrCpx    H 1914  11.166   6.934   3.938 -0.8453 -0.2548 -0.7737
   19ZrCpx    H 1915  11.148   6.775   4.145  1.7818 -0.9328 -0.0726
   19ZrCpx    H 1916  11.306   6.851   4.129  1.9799 -2.0088  0.4380
   19ZrCpx    H 1917  11.277   6.693   4.059  0.4760  0.0940 -1.4886
   19ZrCpx    H 1918  11.707   6.783   3.567  0.6639 -2.0947 -1.5290
   19ZrCpx    H 1919  11.638   6.925   3.508  2.8313  1.1804 -0.5013
   19ZrCpx    H 1920  11.871   6.874   3.405  0.3278 -1.5015  2.0453
   19ZrCpx    H 1921  11.755   6.838   3.270  0.4628 -0.6989  0.3852
   19ZrCpx    H 1922  11.895   6.652   3.271 -3.2628 -1.2957 -1.2428
   19ZrCpx    H 1923  11.771   6.600   3.384 -1.0528  0.7499 -1.1325
   19ZrCpx    H 1924  11.916   6.610   3.566  0.6147  1.2961  0.0396
   19ZrCpx    H 1925  12.032   6.716   3.489  0.3119 -0.5051 -2.0783
   19ZrCpx    H 1926  12.017   6.554   3.439  1.9953  1.3131 -0.4055
   19ZrCpx    H 1927  11.540   6.534   3.815 -1.8635  0.3621  0.2177
   19ZrCpx    H 1928  11.601   6.686   3.748  0.1723 -0.6828  0.7753
   19ZrCpx    H 1929  11.579   6.537   3.524  2.8170 -0.4039 -1.4321
   19ZrCpx    H 1930  11.730   6.544   3.638 -0.1367  0.1583 -0.2389
   19ZrCpx    H 1931  11.528   6.335   3.660 -1.0559  1.1204  0.2398
   19ZrCpx    H 1932  11.679   6.344   3.743 -1.1858  0.9125  0.9883
   19ZrCpx    H 1933  11.801   6.352   3.510 -0.5011  0.5098  0.3650
   19ZrCpx    H 1934  11.650   6.326   3.431 -0.1276  1.3899  0.7093
   19ZrCpx    H 1935  11.725   6.197   3.531 -0.0058  0.1259  2.8059
   19ZrCpx    P 1936  10.899   6.840   3.019 -0.1246  0.2486 -0.1158
   19ZrCpx   OS 1937  10.744   6.779   2.999 -0.0258 -0.2958  0.5245
   19ZrCpx   OS 1938  10.970   6.780   2.873  0.3720  0.0456  0.6437
   19ZrCpx   OS 1939  10.887   7.011   3.000  0.0965  0.5108 -0.8548
   19ZrCpx   O2 1940  10.969   6.784   3.149 -0.4632  0.0997 -0.1264
   19ZrCpx    C 1941  10.661   6.813   2.885  0.3641  0.3289 -0.3438
   19ZrCpx    C 1942  10.610   6.951   2.869  0.0162 -0.1631  0.2886
   19ZrCpx    C 1943  10.500   6.945   2.763 -0.3545  0.4749 -0.2280
   19ZrCpx    C 1944  10.435   7.074   2.733 -0.0483 -0.1330 -0.3279
   19ZrCpx    C 1945  11.029   6.650   2.868  0.5680 -0.1906  0.8144
   19ZrCpx    C 1946  10.924   6.546   2.890 -0.3748 -0.4146 -0.0848
   19ZrCpx    C 1947  10.984   6.408   2.861 -0.4258  0.1332  0.6159
   19ZrCpx    C 1948  10.879   6.292   2.842 -0.4978 -1.0225 -0.1109
   19ZrCpx    C 1949  10.857   7.093   3.115  0.2062  0.3949  0.0596
   19ZrCpx    C 1950  10.982   7.182   3.141 -0.3464  1.2855  0.1305
   19ZrCpx    C 1951  10.979   7.256   3.273  0.5494 -0.1423 -0.0411
   19ZrCpx    C 1952  10.854   7.349   3.291 -0.8096  0.0707  0.1723
   19ZrCpx    H 1953  10.731   6.799   2.802  2.6604  1.4647  1.3631
   19ZrCpx    H 1954  10.581   6.741   2.871 -1.1580  1.0869  3.8815
   19ZrCpx    H 1955  10.679   7.029   2.839 -0.4216 -0.2333 -0.9011
   19ZrCpx    H 1956  10.569   6.977   2.967 -2.0731 -2.1792 -0.0000
   19ZrCpx    H 1957  10.541   6.904   2.671  0.6610 -1.1100  0.9261
   19ZrCpx    H 1958  10.424   6.874   2.797 -0.8646 -0.4767 -3.2567
   19ZrCpx    H 1959  10.354   7.062   2.660 -0.2889  0.5986 -0.1877
   19ZrCpx    H 1960  10.511   7.144   2.697  0.5099 -0.2557  0.5999
   19ZrCpx    H 1961  10.387   7.107   2.824  2.3173 -0.4169  1.0698
   19ZrCpx    H 1962  11.112   6.651   2.938 -0.8654 -1.6763  2.6060
   19ZrCpx    H 1963  11.079   6.634   2.773 -0.5505  0.7964  0.0438
   19ZrCpx    H 1964  10.842   6.571   2.822 -0.6109  2.2328  1.1086
   19ZrCpx    H 1965  10.886   6.553   2.992 -1.8890  0.8755 -0.7141
   19ZrCpx    H 1966  11.040   6.421   2.769 -0.8085  0.3203  0.4111
   19ZrCpx    H 1967  11.056   6.386   2.940  0.4711  1.4038  0.1641
   19ZrCpx    H 1968  10.935   6.202   2.866  1.5762  0.8626  2.5159
   19ZrCpx    H 1969  10.847   6.274   2.739 -0.0037  1.9053 -0.8311
   19ZrCpx    H 1970  10.795   6.300   2.911 -0.1885  0.2856  0.1259
   19ZrCpx    H 1971  10.835   7.026   3.199 -0.4113  0.7083  0.1454
   19ZrCpx    H 1972  10.776   7.159   3.085  0.5160 -1.0023 -4.2403
   19ZrCpx    H 1973  10.994   7.248   3.055  0.1425  1.1246  0.0700
   19ZrCpx    H 1974  11.074   7.124   3.136 -1.1704  0.0410 -0.9432
   19ZrCpx    H 1975  11.063   7.325   3.273 -0.2011  0.7911  0.2847
   19ZrCpx    H 1976  10.990   7.186   3.356 -1.4445  0.2855  0.6063
   19ZrCpx    H 1977  10.761   7.301   3.257 -1.0130 -1.0213  2.1889
   19ZrCpx    H 1978  10.872   7.446   3.245  1.0183 -0.0187  0.6905
   19ZrCpx    H 1979  10.835   7.367   3.397  0.3553  0.6127  0.2878
   19ZrCpx    N 1980  11.187   6.969   3.340  0.0109 -0.0852 -0.2531
   19ZrCpx    O 1981  11.094   6.937   3.430 -0.4196  0.2045 -0.5007
   19ZrCpx    O 1982  11.239   7.094   3.337 -0.0659 -0.2700 -0.0451
   19ZrCpx    O 1983  11.219   6.889   3.254 -0.2548  0.3527 -0.3476
   19ZrCpx    N 1984  11.187   6.520   3.178 -0.0985  0.3379 -0.3510
   19ZrCpx    O 1985  11.235   6.450   3.085  0.0849 -0.4942 -0.0297
   19ZrCpx    O 1986  11.243   6.620   3.212 -0.5116 -0.4661 -0.0809
   19ZrCpx    O 1987  11.063   6.512   3.206  0.3847 -0.7773  0.5800
   19ZrCpx    N 1988  10.791   6.701   3.400  0.5585  0.6224  0.1011
   19ZrCpx    O 1989  10.670   6.707   3.389 -0.6576  0.0653  0.4458
   19ZrCpx    O 1990  10.860   6.810   3.409  0.0220 -0.8019 -0.2688
   19ZrCpx    O 1991  10.855   6.601   3.363  0.3338  0.1253 -0.5784
   19ZrCpx    N 1992  11.050   6.564   3.586 -0.1688 -1.1161 -0.0394
   19ZrCpx    O 1993  11.025   6.690   3.580 -0.0582  0.0268  0.0333
   19ZrCpx    O 1994  11.010   6.501   3.690  0.0957  0.3121 -0.2964
   19ZrCpx    O 1995  11.097   6.512   3.477 -0.0728  0.2127  0.0294
   20ZrCpx   Zr 1996   6.940  11.643   0.868 -0.0904 -0.1047  0.1796
   20ZrCpx    P 1997   6.593  11.825   0.856  0.1242 -0.2542  0.1884
   20ZrCpx   OS 1998   6.587  11.919   0.711  0.0546 -0.2432  0.1159
   20ZrCpx   OS 1999   6.573  11.946   0.976  0.0781  0.2160  0.6516
   20ZrCpx   OS 2000   6.449  11.731   0.857  0.1713  0.2432  0.2658
   20ZrCpx   O2 2001   6.727  11.744   0.863 -0.6261 -0.1420 -0.7028
   20ZrCpx    C 2002   6.615  11.859   0.582  0.9085 -0.2376  0.3105
   20ZrCpx    C 2003   6.518  11.743   0.551 -0.4247  0.1502  0.1300
   20ZrCpx    C 2004   6.543  11.675   0.414 -0.1483  0.6574  0.4653
   20ZrCpx    C 2005   6.512  11.759   0.287 -0.1018 -0.5089  0.1213
   20ZrCpx    C 2006   6.594  11.909   1.104  1.0793 -0.0593 -0.0421
   20ZrCpx    C 2007   6.497  11.961   1.212  0.2873 -0.8078 -0.3734
   20ZrCpx    C 2008   6.583  12.000   1.335 -0.5715 -0.2293 -0.8379
   20ZrCpx    C 2009   6.508  12.014   1.464  0.0745 -0.6689 -0.3178
   20ZrCpx    C 2010   6.320  11.789   0.845  0.0041 -0.8967 -0.2555
   20ZrCpx    C 2011   6.215  11.712   0.770 -0.0247  0.0392 -0.4432
   20ZrCpx    C 2012   6.099  11.806   0.756 -0.5315 -0.2294 -0.1969
   20ZrCpx    C 2013   5.964  11.743   0.729  0.1925 -0.0838 -0.5018
   20ZrCpx    H 2014   6.600  11.941   0.511  1.4251 -0.6155 -0.2429
   20ZrCpx    H 2015   6.718  11.824   0.581  1.0967  0.3082 -0.5846
   20ZrCpx    H 2016   6.535  11.662   0.622 -1.6628 -0.6940 -0.5155
   20ZrCpx    H 2017   6.413  11.770   0.564 -1.1960 -2.9074  0.7118
   20ZrCpx    H 2018   6.469  11.595   0.414  1.3015 -0.7393 -2.2836
   20ZrCpx    H 2019   6.645  11.636   0.413 -0.5391 -0.3896  0.0140
   20ZrCpx    H 2020   6.581  11.842   0.275  2.7264 -2.6068  1.2687
   20ZrCpx    H 2021   6.408  11.790   0.294 -0.0841  0.0686 -2.1146
   20ZrCpx    H 2022   6.526  11.693   0.201 -1.4859 -2.8600  1.6277
   20ZrCpx    H 2023   6.700  11.929   1.120  1.0602  2.6743 -3.0068
   20ZrCpx    H 2024   6.579  11.801   1.107 -0.8240  0.1804 -0.4001
   20ZrCpx    H 2025   6.423  11.885   1.234  1.2881 -1.8422 -0.5354
   20ZrCpx    H 2026   6.448  12.050   1.171 -0.0267 -1.6292 -1.8371
   20ZrCpx    H 2027   6.645  12.086   1.307 -3.1243  2.2197  0.8284
   20ZrCpx    H 2028   6.665  11.930   1.354  0.3648  1.1785  0.5231
   20ZrCpx    H 2029   6.471  11.918   1.499  1.2041 -0.7162  0.7665
   20ZrCpx    H 2030   6.413  12.064   1.448  0.2878 -0.0279  0.3780
   20ZrCpx    H 2031   6.560  12.057   1.550 -1.7621 -0.4338  0.6810
   20ZrCpx    H 2032   6.324  11.888   0.800 -0.8900 -0.0247  1.5488
   20ZrCpx    H 2033   6.282  11.806   0.946  0.6607  2.4728 -0.5492
   20ZrCpx    H 2034   6.184  11.632   0.837  0.6907 -0.6619 -0.9387
   20ZrCpx    H 2035   6.260  11.664   0.683  1.0122 -0.3480  0.2913
   20ZrCpx    H 2036   6.121  11.887   0.686  0.0158 -0.4156 -0.2376
   20ZrCpx    H 2037   6.088  11.858   0.852 -1.8196  0.8250 -0.8997
   20ZrCpx    H 2038   5.885  11.817   0.739  0.4735  0.4605 -2.1814
   20ZrCpx    H 2039   5.937  11.658   0.792 -2.5659  1.3092  0.2441
   20ZrCpx    H 2040   5.959  11.718   0.623  1.2771  1.7368 -1.0020
   20ZrCpx    P 2041   7.218  11.503   0.614  0.0795  0.6097  0.0223
   20ZrCpx   OS 2042   7.145  11.475   0.459  0.1077 -0.2704  0.1860
   20ZrCpx   OS 2043   7.288  11.348   0.650 -0.3421  0.0094  0.3859
   20ZrCpx   OS 2044   7.360  11.592   0.588  0.2053  0.3411  0.0594
   20ZrCpx   O2 2045   7.118  11.561   0.715 -0.3088  0.6686  0.2577
   20ZrCpx    C 2046   7.221  11.416   0.357  0.1678  0.2119 -0.0812
   20ZrCpx    C 2047   7.187  11.268   0.350  0.8793  0.3443  0.0538
   20ZrCpx    C 2048   7.248  11.211   0.221  0.5388  0.8470 -1.0128
   20ZrCpx    C 2049   7.316  11.077   0.252 -0.9638 -0.2020 -0.1026
   20ZrCpx    C 2050   7.362  11.327   0.770  0.1528  0.7810  0.3892
   20ZrCpx    C 2051   7.474  11.238   0.717 -0.2873 -0.4398 -0.0048
   20ZrCpx    C 2052   7.566  11.176   0.822 -0.0352  0.4142 -0.4375
   20ZrCpx    C 2053   7.666  11.077   0.761  0.2473  1.0116 -0.2680
   20ZrCpx    C 2054   7.354  11.726   0.577 -0.3422  0.2594 -0.3099
   20ZrCpx    C 2055   7.455  11.799   0.666 -1.1100 -0.8787  0.1448
   20ZrCpx    C 2056   7.434  11.947   0.659 -0.0769  0.0010 -0.7432
   20ZrCpx    C 2057   7.517  12.017   0.773  0.3301 -0.4469 -0.0436
   20ZrCpx    H 2058   7.325  11.427   0.389 -0.8871  0.4129  3.4857
   20ZrCpx    H 2059   7.205  11.459   0.259 -0.8497 -0.0680 -0.0426
   20ZrCpx    H 2060   7.079  11.254   0.347  1.1112 -1.2651 -2.1389
   20ZrCpx    H 2061   7.225  11.218   0.439  1.2100  0.5175  0.0123
   20ZrCpx    H 2062   7.335  11.270   0.192  1.9738 -1.4644 -1.5390
   20ZrCpx    H 2063   7.185  11.216   0.132 -0.3175  1.0865 -0.3969
   20ZrCpx    H 2064   7.381  11.052   0.169 -1.8632  0.4242 -1.0138
   20ZrCpx    H 2065   7.247  10.995   0.274 -4.2668  2.2008 -1.0042
   20ZrCpx    H 2066   7.387  11.091   0.334 -0.3270  0.2719 -0.7275
   20ZrCpx    H 2067   7.306  11.275   0.848 -0.7042 -0.6063 -1.1284
   20ZrCpx    H 2068   7.379  11.422   0.822 -0.8970  1.2440 -0.0932
   20ZrCpx    H 2069   7.529  11.303   0.649  0.6584 -0.7402  0.4668
   20ZrCpx    H 2070   7.423  11.161   0.658  1.5508 -1.7131  0.0008
   20ZrCpx    H 2071   7.612  11.252   0.885  1.2652  0.5576 -1.5401
   20ZrCpx    H 2072   7.493  11.112   0.871 -0.4251  0.0912 -1.4205
   20ZrCpx    H 2073   7.728  11.029   0.837 -1.4051 -0.1859  0.3537
   20ZrCpx    H 2074   7.743  11.128   0.702 -1.0299  1.5677 -1.5022
   20ZrCpx    H 2075   7.612  10.999   0.708 -1.1304  2.9614 -1.8070
   20ZrCpx    H 2076   7.251  11.752   0.601 -0.2526  1.1614 -0.8797
   20ZrCpx    H 2077   7.371  11.759   0.475  0.3124  0.3727 -0.1611
   20ZrCpx    H 2078   7.448  11.770   0.770  2.9890 -0.8823  0.5202
   20ZrCpx    H 2079   7.556  11.783   0.627 -0.1076  2.1453  1.3241
   20ZrCpx    H 2080   7.328  11.966   0.671  0.0711  1.3812 -1.5442
   20ZrCpx    H 2081   7.456  11.991   0.561  0.3115 -1.5808 -1.3922
   20ZrCpx    H 2082   7.594  11.957   0.822 -1.1033 -0.5086  2.1893
   20ZrCpx    H 2083   7.464  12.065   0.855  1.1803  2.4987 -1.1391
   20ZrCpx    H 2084   7.584  12.092   0.728 -0.7124  1.4199  1.4408
   20ZrCpx    N 2085   6.765  11.496   0.692  0.1269  0.3805  0.0314
   20ZrCpx    O 2086   6.787  11.465   0.814  0.0254 -0.3699  0.0626
   20ZrCpx    O 2087   6.675  11.440   0.627  0.6366 -0.1036 -0.3085
   20ZrCpx    O 2088   6.834  11.595   0.640 -0.6640 -0.3056 -0.2233
   20ZrCpx    N 2089   7.041  11.890   0.794 -0.0475  0.3046 -0.4025
   20ZrCpx    O 2090   7.084  12.005   0.764 -0.3808  0.4301  0.3479
   20ZrCpx    O 2091   6.949  11.835   0.731 -0.1889 -0.3033  0.3037
   20ZrCpx    O 2092   7.123  11.816   0.867 -0.5344 -0.1739  0.4646
   20ZrCpx    N 2093   7.092  11.470   1.029 -0.2370  0.4775 -0.3250
   20ZrCpx    O 2094   7.164  11.386   1.096  0.3810 -0.0877  0.4474
   20ZrCpx    O 2095   7.009  11.425   0.942 -0.2042 -0.1144  0.4295
   20ZrCpx    O 2096   7.118  11.588   1.030  0.0098 -0.4119 -0.7315
   20ZrCpx    N 2097   6.863  11.716   1.132  0.3748  0.7265 -0.1746
   20ZrCpx    O 2098   6.835  11.599   1.075 -0.5962 -0.2556 -0.0248
   20ZrCpx    O 2099   6.811  11.755   1.244  0.5937 -0.1731 -0.4938
   20ZrCpx    O 2100   6.924  11.799   1.055 -0.0002  0.4149  0.1904
   21ZrCpx   Zr 2101  11.833  10.577   0.323 -0.0814 -0.2216  0.0947
   21ZrCpx    P 2102  11.919  10.228   0.203  0.6871  0.1341  0.2905
   21ZrCpx   OS 2103  11.819  10.171   0.082 -0.2699 -0.6212 -0.2756
   21ZrCpx   OS 2104  11.905  10.121   0.336  0.0370 -0.0897 -0.3351
   21ZrCpx   OS 2105  12.081  10.226   0.145 -0.1485 -0.3997 -0.0676
   21ZrCpx   O2 2106  11.878  10.365   0.247 -0.0069  0.1274  0.4133
   21ZrCpx    C 2107  11.793  10.271  12.992 -0.6904  0.0879  0.4298
   21ZrCpx    C 2108  11.914  10.308  12.911  0.5384 -0.6004 -0.1419
   21ZrCpx    C 2109  11.886  10.431  12.823  0.0172 -0.1972 -0.1398
   21ZrCpx    C 2110  11.805  10.381  12.703  0.2924  0.5777 -0.0608
   21ZrCpx    C 2111  11.783  10.090   0.392  0.0333  0.3898  0.2583
   21ZrCpx    C 2112  11.705   9.980   0.326  0.1058 -0.4437  0.1734
   21ZrCpx    C 2113  11.790   9.850   0.346  0.2882 -0.3666  0.9431
   21ZrCpx    C 2114  11.778   9.730   0.242 -0.2216  0.0561 -0.3305
   21ZrCpx    C 2115  12.147  10.114   0.085  0.3923  0.0840  0.7839
   21ZrCpx    C 2116  12.100   9.977   0.130 -0.4187  0.0940  0.1946
   21ZrCpx    C 2117  12.175   9.862   0.057  0.2367 -0.2151  0.3815
   21ZrCpx    C 2118  12.123   9.720   0.092  0.2392 -0.2119 -0.0023
   21ZrCpx    H 2119  11.713  10.237  12.928  0.2043  0.2037 -0.7633
   21ZrCpx    H 2120  11.763  10.364   0.031  1.1630  0.7232  0.4250
   21ZrCpx    H 2121  12.005  10.336  12.965  0.3205  0.8524 -0.5358
   21ZrCpx    H 2122  11.941  10.222  12.849 -0.9503 -2.1560  1.3030
   21ZrCpx    H 2123  11.840  10.507  12.886 -0.1611 -0.5618  0.1776
   21ZrCpx    H 2124  11.973  10.483  12.785 -0.6961  1.9122  0.9869
   21ZrCpx    H 2125  11.784  10.454  12.626  1.3637  1.4547  0.4690
   21ZrCpx    H 2126  11.704  10.352  12.735 -0.9822  2.1272 -2.5709
   21ZrCpx    H 2127  11.848  10.293  12.655 -1.4597  1.2669 -2.9861
   21ZrCpx    H 2128  11.737  10.188   0.401  0.6928  0.8008 -0.7240
   21ZrCpx    H 2129  11.806  10.069   0.496 -0.4725 -2.0843 -0.1121
   21ZrCpx    H 2130  11.685  10.001   0.221 -0.3640 -2.7700 -0.2360
   21ZrCpx    H 2131  11.605   9.968   0.369 -0.4182  1.4259 -0.4878
   21ZrCpx    H 2132  11.765   9.802   0.440 -0.8587  1.1144  1.4034
   21ZrCpx    H 2133  11.889   9.896   0.345 -0.0568  0.3923 -1.0166
   21ZrCpx    H 2134  11.856   9.656   0.261 -1.7423 -1.6065 -0.5041
   21ZrCpx    H 2135  11.798   9.760   0.139  2.1014 -0.3604 -0.0390
   21ZrCpx    H 2136  11.686   9.672   0.252  0.6803 -1.2534  0.5639
   21ZrCpx    H 2137  12.253  10.122   0.109  0.9801  2.5407 -2.3352
   21ZrCpx    H 2138  12.135  10.119  12.986  0.6828  0.0433  0.7480
   21ZrCpx    H 2139  12.116   9.970   0.238  2.0954  0.4880 -0.1210
   21ZrCpx    H 2140  11.995   9.973   0.099  0.1547 -2.1205 -1.5971
   21ZrCpx    H 2141  12.281   9.866   0.082  0.4131  0.1083 -0.4145
   21ZrCpx    H 2142  12.166   9.881  12.959  1.7409 -3.5019 -0.3999
   21ZrCpx    H 2143  12.019   9.691   0.078  0.8787 -1.4225 -2.6118
   21ZrCpx    H 2144  12.155   9.704   0.194  1.8111  0.0565 -0.4458
   21ZrCpx    H 2145  12.176   9.653   0.025 -1.5301  0.0199 -1.6916
   21ZrCpx    P 2146  11.728  10.929   0.157  0.0213 -0.0790  0.2027
   21ZrCpx   OS 2147  11.650  10.892   0.005 -0.4142  0.2188  0.2791
   21ZrCpx   OS 2148  11.851  11.040   0.122 -0.1939  0.3406 -0.1085
   21ZrCpx   OS 2149  11.606  11.022   0.236 -0.1944 -0.4027 -0.0310
   21ZrCpx   O2 2150  11.771  10.802   0.237  0.2507 -0.6970  0.5863
   21ZrCpx    C 2151  11.628  10.995  12.915 -0.2076  0.4329  0.3461
   21ZrCpx    C 2152  11.749  10.988  12.822 -0.0345 -0.3330 -0.0115
   21ZrCpx    C 2153  11.726  11.084  12.710 -0.4199 -0.2910  0.9343
   21ZrCpx    C 2154  11.835  11.088  12.600  0.0531 -0.9058  0.6039
   21ZrCpx    C 2155  11.964  11.051   0.205 -0.6910  0.3916 -0.5984
   21ZrCpx    C 2156  11.951  11.098   0.350  0.0942 -0.3107 -0.0831
   21ZrCpx    C 2157  12.080  11.086   0.425  0.0654 -0.1367 -0.4357
   21ZrCpx    C 2158  12.078  11.156   0.559  0.2751 -0.1305 -0.3873
   21ZrCpx    C 2159  11.493  10.955   0.296  0.0967  0.1270  0.1142
   21ZrCpx    C 2160  11.496  10.948   0.452 -0.0560 -0.7347 -0.2446
   21ZrCpx    C 2161  11.464  11.089   0.513 -0.0620  0.5408 -0.6330
   21ZrCpx    C 2162  11.585  11.176   0.529  0.7350 -0.4860  0.0866
   21ZrCpx    H 2163  11.630  11.093  12.963 -0.1934  0.8072 -0.4020
   21ZrCpx    H 2164  11.530  10.992  12.868  0.3763 -0.7031 -0.8356
   21ZrCpx    H 2165  11.781  10.889  12.791  3.0223  0.6552 -0.2288
   21ZrCpx    H 2166  11.838  11.024  12.876 -0.2805 -0.1955  0.3054
   21ZrCpx    H 2167  11.706  11.184  12.749 -1.8511  0.3499 -1.3002
   21ZrCpx    H 2168  11.639  11.040  12.661 -0.9380 -0.2641  1.8186
   21ZrCpx    H 2169  11.928  11.095  12.657  0.9424 -0.0508 -0.9275
   21ZrCpx    H 2170  11.819  11.171  12.531 -2.2298 -1.1210  0.8438
   21ZrCpx    H 2171  11.853  10.994  12.547  1.7254 -0.9215  1.1460
   21ZrCpx    H 2172  12.029  11.126   0.160  1.2069 -0.8027  0.1086
   21ZrCpx    H 2173  12.018  10.957   0.201 -1.4386 -0.0236 -0.8255
   21ZrCpx    H 2174  11.937  11.206   0.342  2.1625 -0.0371 -0.0995
   21ZrCpx    H 2175  11.869  11.066   0.415  0.3720  1.5997  1.2596
   21ZrCpx    H 2176  12.098  10.979   0.434 -2.1973 -0.4882  0.0320
   21ZrCpx    H 2177  12.164  11.115   0.361 -0.7316  3.0521 -0.1210
   21ZrCpx    H 2178  12.040  11.258   0.567  0.8405 -0.0334  1.1068
   21ZrCpx    H 2179  12.178  11.152   0.601  0.3591 -1.2038 -0.6847
   21ZrCpx    H 2180  12.015  11.095   0.624  2.1462 -0.2148  1.3881
   21ZrCpx    H 2181  11.509  10.859   0.248  0.4414  0.9696 -1.4854
   21ZrCpx    H 2182  11.404  11.000   0.252 -0.8749 -2.0236 -0.2138
   21ZrCpx    H 2183  11.416  10.881   0.483  0.0871 -0.1805  1.3511
   21ZrCpx    H 2184  11.589  10.901   0.483  1.1091  0.8313 -1.2770
   21ZrCpx    H 2185  11.420  11.067   0.610  2.5489 -0.1151  0.4266
   21ZrCpx    H 2186  11.393  11.135   0.444  0.2093  0.7137 -0.7971
   21ZrCpx    H 2187  11.554  11.273   0.567 -2.0032  0.2822 -3.6880
   21ZrCpx    H 2188  11.616  11.194   0.426 -0.5955 -1.1220 -0.4435
   21ZrCpx    H 2189  11.661  11.130   0.591  0.3129 -0.0082  0.9744
   21ZrCpx    N 2190  12.009  10.600   0.103  0.1813  0.4952  0.3170
   21ZrCpx    O 2191  12.049  10.588   0.222 -0.1508 -0.0138  0.2030
   21ZrCpx    O 2192  12.091  10.599   0.007 -0.1666  0.4595 -0.8276
   21ZrCpx    O 2193  11.879  10.587   0.084 -0.2259  0.1566 -0.1783
   21ZrCpx    N 2194  11.549  10.541   0.290  0.2542 -0.0089 -0.8894
   21ZrCpx    O 2195  11.426  10.498   0.280  0.1081 -0.0025 -0.1782
   21ZrCpx    O 2196  11.638  10.502   0.208  0.0641 -0.0976 -0.0131
   21ZrCpx    O 2197  11.587  10.609   0.389  0.2921  0.4079 -0.1796
   21ZrCpx    N 2198  11.915  10.762   0.523 -0.2921  0.7999  0.0930
   21ZrCpx    O 2199  11.963  10.835   0.611 -0.2573  0.1401  0.4417
   21ZrCpx    O 2200  11.977  10.741   0.413  0.7088 -0.3177 -0.0629
   21ZrCpx    O 2201  11.804  10.701   0.541  0.4077  0.2301  0.0917
   21ZrCpx    N 2202  11.881  10.419   0.538 -0.4693  0.0906 -0.0862
   21ZrCpx    O 2203  11.975  10.480   0.485  0.3385 -0.0519  0.3726
   21ZrCpx    O 2204  11.908  10.340   0.628  0.3647  0.0155 -0.1698
   21ZrCpx    O 2205  11.771  10.417   0.482  0.4285 -0.1514 -0.0983
   22ZrCpx   Zr 2206   0.955   2.735  10.226  0.0408  0.2858 -0.1820
   22ZrCpx    P 2207   0.602   2.760  10.074  0.0004  0.3987  0.4423
   22ZrCpx   OS 2208   0.591   2.876   9.957 -0.4133  0.1962  0.0380
   22ZrCpx   OS 2209   0.480   2.822  10.180  0.1559 -0.5447 -0.1213
   22ZrCpx   OS 2210   0.543   2.610  10.008  0.0983  0.2191  0.4035
   22ZrCpx   O2 2211   0.743   2.752  10.138  0.0695 -0.1268  0.3699
   22ZrCpx    C 2212   0.613   3.003   9.992  0.7216  0.0292  0.8607
   22ZrCpx    C 2213   0.745   3.049   9.947  0.1865 -0.1673  0.8355
   22ZrCpx    C 2214   0.790   3.193   9.981 -0.2378 -0.5769  0.3172
   22ZrCpx    C 2215   0.730   3.280   9.868  1.0426 -0.0858  0.6821
   22ZrCpx    C 2216   0.466   2.760  10.301  0.4349 -0.7928 -0.6152
   22ZrCpx    C 2217   0.446   2.869  10.405 -0.5421  0.5805  0.3477
   22ZrCpx    C 2218   0.417   2.824  10.552  0.1637 -0.2409 -0.1474
   22ZrCpx    C 2219   0.388   2.948  10.640  0.5745  0.1888 -0.1995
   22ZrCpx    C 2220   0.450   2.601   9.897 -0.1250 -0.1066  0.0074
   22ZrCpx    C 2221   0.519   2.640   9.763  0.8120 -0.4717 -0.5749
   22ZrCpx    C 2222   0.630   2.538   9.725  0.1610 -0.3440 -0.2369
   22ZrCpx    C 2223   0.719   2.592   9.614  0.3141  0.0443 -0.1281
   22ZrCpx    H 2224   0.529   3.057   9.949 -1.2270 -2.1760  1.7614
   22ZrCpx    H 2225   0.608   3.021  10.100  1.2350  2.2822  0.5258
   22ZrCpx    H 2226   0.814   2.981   9.998 -0.0354 -0.2177  1.0705
   22ZrCpx    H 2227   0.744   3.025   9.841 -2.4538 -3.7635  1.5881
   22ZrCpx    H 2228   0.758   3.211  10.084 -3.8591 -3.0617 -0.2994
   22ZrCpx    H 2229   0.899   3.198   9.981 -0.0004 -3.2118  4.4763
   22ZrCpx    H 2230   0.762   3.238   9.773 -2.0034 -0.7912 -0.0958
   22ZrCpx    H 2231   0.761   3.383   9.884  1.7065 -0.2979  0.7899
   22ZrCpx    H 2232   0.621   3.287   9.870  0.8613 -0.9947 -2.9424
   22ZrCpx    H 2233   0.564   2.715  10.316  0.2245 -0.9630  0.3000
   22ZrCpx    H 2234   0.390   2.683  10.290  1.0807 -1.2927 -1.6396
   22ZrCpx    H 2235   0.366   2.936  10.372  1.1639  1.8299 -1.3196
   22ZrCpx    H 2236   0.531   2.936  10.402  1.1011 -1.4822 -0.5671
   22ZrCpx    H 2237   0.319   2.776  10.558  0.5237 -0.8915  0.6684
   22ZrCpx    H 2238   0.495   2.765  10.601 -1.3724 -1.4095  0.9208
   22ZrCpx    H 2239   0.370   2.916  10.743 -1.2850  1.7492 -0.0190
   22ZrCpx    H 2240   0.301   3.002  10.602 -0.8714 -2.2413 -0.4515
   22ZrCpx    H 2241   0.470   3.018  10.630  1.1301 -0.3311  0.6544
   22ZrCpx    H 2242   0.372   2.677   9.908 -0.4476 -0.6757  1.8698
   22ZrCpx    H 2243   0.398   2.505   9.897  1.0389 -0.7471 -0.0782
   22ZrCpx    H 2244   0.440   2.652   9.689  0.1140 -2.1678 -0.1417
   22ZrCpx    H 2245   0.566   2.736   9.779  0.4890 -0.5365  0.8753
   22ZrCpx    H 2246   0.573   2.451   9.691  1.2812 -1.3127  0.3406
   22ZrCpx    H 2247   0.688   2.521   9.816  0.3727 -0.6474 -0.4262
   22ZrCpx    H 2248   0.773   2.682   9.641  1.8798 -0.5342 -1.2699
   22ZrCpx    H 2249   0.675   2.615   9.517 -0.0950  1.8906  0.4747
   22ZrCpx    H 2250   0.790   2.512   9.592  0.3576  0.2795 -0.8548
   22ZrCpx    P 2251   1.151   2.755  10.583 -0.4025 -0.7709 -0.3473
   22ZrCpx   OS 2252   1.057   2.843  10.696  0.0066  0.5183  0.7318
   22ZrCpx   OS 2253   1.299   2.842  10.578  0.1172 -0.6759 -0.0213
   22ZrCpx   OS 2254   1.177   2.603  10.651 -0.4884  0.7075  0.5988
   22ZrCpx   O2 2255   1.074   2.744  10.442 -0.1257  0.4518  0.0362
   22ZrCpx    C 2256   1.092   2.841  10.833  0.6828  0.4673  0.1989
   22ZrCpx    C 2257   1.037   2.965  10.902 -0.0042  0.1523  0.4164
   22ZrCpx    C 2258   0.890   2.966  10.953  1.0770 -0.2106  0.4559
   22ZrCpx    C 2259   0.786   2.993  10.838 -0.2720  0.6951  0.0457
   22ZrCpx    C 2260   1.404   2.804  10.491 -0.0577  0.1837  0.5909
   22ZrCpx    C 2261   1.505   2.724  10.568 -0.0403 -0.4907  0.6651
   22ZrCpx    C 2262   1.636   2.740  10.495 -0.0985  0.3154 -0.8364
   22ZrCpx    C 2263   1.732   2.630  10.537 -0.9465 -0.6227 -0.2674
   22ZrCpx    C 2264   1.130   2.483  10.591  1.0509 -0.2351  0.2351
   22ZrCpx    C 2265   1.240   2.398  10.528 -0.4809  0.1529  0.3419
   22ZrCpx    C 2266   1.172   2.284  10.444  0.6397  0.4541  0.1002
   22ZrCpx    C 2267   1.241   2.148  10.451  0.0610 -0.4842  0.1634
   22ZrCpx    H 2268   1.201   2.835  10.838  0.7052  0.4822 -0.2259
   22ZrCpx    H 2269   1.044   2.751  10.873 -0.5309  0.9076 -0.2394
   22ZrCpx    H 2270   1.061   3.054  10.844  3.2518 -0.9018  0.0381
   22ZrCpx    H 2271   1.097   2.990  10.990 -1.7750  0.0275  1.6833
   22ZrCpx    H 2272   0.878   3.040  11.032  1.5132  1.1686 -0.7405
   22ZrCpx    H 2273   0.871   2.863  10.982  0.5885 -0.1774  0.2691
   22ZrCpx    H 2274   0.803   2.920  10.759 -0.1583  0.3534  0.3844
   22ZrCpx    H 2275   0.785   3.093  10.794 -1.4160  0.9157  0.5472
   22ZrCpx    H 2276   0.682   2.987  10.871  0.1882  2.0689  1.7764
   22ZrCpx    H 2277   1.446   2.886  10.433  0.7990 -0.5344  0.1929
   22ZrCpx    H 2278   1.362   2.748  10.407  1.2398  0.9023 -0.5571
   22ZrCpx    H 2279   1.477   2.619  10.563 -0.6682 -0.3386  0.9071
   22ZrCpx    H 2280   1.509   2.758  10.672  0.0689 -0.2406  0.5804
   22ZrCpx    H 2281   1.637   2.743  10.386 -0.3299 -1.6125 -0.9065
   22ZrCpx    H 2282   1.667   2.843  10.511  1.0630 -0.1788  0.1926
   22ZrCpx    H 2283   1.814   2.613  10.467  1.0182 -0.7271  1.9812
   22ZrCpx    H 2284   1.687   2.531  10.548 -2.1770 -0.2592 -1.8900
   22ZrCpx    H 2285   1.775   2.647  10.636  0.7157 -1.0647 -0.8948
   22ZrCpx    H 2286   1.046   2.512  10.528 -0.6023  0.6197  2.7743
   22ZrCpx    H 2287   1.081   2.425  10.670  0.1290  0.9158  0.5107
   22ZrCpx    H 2288   1.297   2.354  10.609 -2.6000  0.5069  2.0599
   22ZrCpx    H 2289   1.302   2.455  10.459 -2.2791  3.1758  1.1456
   22ZrCpx    H 2290   1.158   2.310  10.339 -0.2827 -0.3072  0.0305
   22ZrCpx    H 2291   1.067   2.273  10.470  0.8555 -0.1917  0.7041
   22ZrCpx    H 2292   1.246   2.123  10.556 -0.2063 -1.7953 -0.1253
   22ZrCpx    H 2293   1.343   2.140  10.415  0.2808  3.3798 -0.2847
   22ZrCpx    H 2294   1.176   2.074  10.404  1.1637 -1.2975 -0.1030
   22ZrCpx    N 2295   0.827   2.963  10.338 -0.3302  0.3517  0.2814
   22ZrCpx    O 2296   0.902   2.963  10.235  0.6349  1.2285 -0.1165
   22ZrCpx    O 2297   0.731   3.045  10.343  0.2941 -0.6338 -0.4666
   22ZrCpx    O 2298   0.811   2.850  10.391  0.8115  0.4532  0.7000
   22ZrCpx    N 2299   0.901   2.465  10.326  0.0100 -0.3892 -0.0519
   22ZrCpx    O 2300   0.874   2.364  10.395  0.2406  0.1297 -0.1697
   22ZrCpx    O 2301   0.822   2.565  10.335 -0.6171  0.6470 -0.1019
   22ZrCpx    O 2302   1.020   2.498  10.288 -0.5120  0.2003 -0.6702
   22ZrCpx    N 2303   1.220   2.804  10.148 -0.5547  0.9009  0.3925
   22ZrCpx    O 2304   1.346   2.829  10.144  0.2881  0.8449  0.0472
   22ZrCpx    O 2305   1.138   2.888  10.199  0.0194 -0.3683 -0.2644
   22ZrCpx    O 2306   1.185   2.682  10.162 -0.0609 -0.0290  0.2027
   22ZrCpx    N 2307   0.951   2.688   9.945  0.7330  0.4456  0.0585
   22ZrCpx    O 2308   0.979   2.799   9.997 -0.2715 -0.0904  0.2119
   22ZrCpx    O 2309   0.972   2.674   9.821  0.2396  0.1389 -0.1167
   22ZrCpx    O 2310   0.937   2.588  10.032 -0.0143  0.0644 -0.0483
   23ZrCpx   Zr 2311   1.224   6.731  10.455 -0.1991  0.0338  0.0516
   23ZrCpx    P 2312   1.369   6.860  10.130  0.0106 -0.2400 -0.3772
   23ZrCpx   OS 2313   1.258   6.836  10.009  0.5144  0.0990  0.0521
   23ZrCpx   OS 2314   1.501   6.773  10.061  0.1614  0.5144  0.5454
   23ZrCpx   OS 2315   1.407   7.026  10.135 -0.1503  0.0024  0.3393
   23ZrCpx   O2 2316   1.323   6.800  10.262 -0.3918  0.1346  0.1940
   23ZrCpx    C 2317   1.200   6.712   9.980  0.0855 -0.1141 -0.5985
   23ZrCpx    C 2318   1.308   6.595   9.972 -0.0088  0.1854  0.9197
   23ZrCpx    C 2319   1.256   6.465   9.900 -0.3396  0.4988 -0.3971
   23ZrCpx    C 2320   1.336   6.340   9.929  0.3112 -0.4698 -0.0740
   23ZrCpx    C 2321   1.630   6.787  10.110  0.2840  0.4274  0.0222
   23ZrCpx    C 2322   1.670   6.649  10.168 -0.3322 -0.7147 -0.3476
   23ZrCpx    C 2323   1.707   6.548  10.056  0.1189 -0.0655 -0.1552
   23ZrCpx    C 2324   1.701   6.396  10.107 -0.2611 -0.3182 -0.0462
   23ZrCpx    C 2325   1.311   7.118  10.185 -0.5235 -0.0382 -0.4418
   23ZrCpx    C 2326   1.179   7.141  10.109  0.3798  0.2807 -1.0447
   23ZrCpx    C 2327   1.086   7.244  10.169  0.5286 -0.0794  0.0018
   23ZrCpx    C 2328   0.960   7.267  10.084  0.1921 -0.0644 -0.4807
   23ZrCpx    H 2329   1.131   6.692  10.062 -0.6091 -2.5036 -1.7128
   23ZrCpx    H 2330   1.138   6.721   9.891  0.5809 -3.0141 -1.3057
   23ZrCpx    H 2331   1.385   6.634   9.905  0.5290 -0.8968  0.8920
   23ZrCpx    H 2332   1.364   6.571  10.063  1.2723 -1.3606 -0.2494
   23ZrCpx    H 2333   1.263   6.472   9.791  1.1506  0.8038 -0.2829
   23ZrCpx    H 2334   1.148   6.453   9.914 -0.2813 -0.4525 -0.7087
   23ZrCpx    H 2335   1.374   6.343  10.031 -1.4330  0.0015  0.5912
   23ZrCpx    H 2336   1.417   6.334   9.857 -0.1102  0.6031 -0.6634
   23ZrCpx    H 2337   1.263   6.262   9.908 -0.3943  0.2854 -0.4841
   23ZrCpx    H 2338   1.612   6.867  10.182  0.0190 -0.8511  1.3886
   23ZrCpx    H 2339   1.682   6.824  10.022  2.0678  0.0157  0.8868
   23ZrCpx    H 2340   1.592   6.612  10.234  0.2381 -1.6880 -0.2184
   23ZrCpx    H 2341   1.756   6.661  10.233  1.0169 -2.9406 -1.6381
   23ZrCpx    H 2342   1.810   6.571  10.028 -0.3499  1.2153 -0.8769
   23ZrCpx    H 2343   1.641   6.560   9.971 -0.1550  1.4147  0.2624
   23ZrCpx    H 2344   1.756   6.374  10.199  0.2395 -1.4546 -0.5981
   23ZrCpx    H 2345   1.728   6.320  10.034 -0.5349 -0.1130 -0.3597
   23ZrCpx    H 2346   1.596   6.373  10.123 -0.2877  0.6755  1.3355
   23ZrCpx    H 2347   1.360   7.214  10.197 -0.6276  0.1359 -1.4393
   23ZrCpx    H 2348   1.303   7.080  10.287 -0.0796  2.0428  0.3871
   23ZrCpx    H 2349   1.119   7.050  10.105  0.3488  0.2605 -0.0550
   23ZrCpx    H 2350   1.210   7.164  10.007  1.1106 -0.8303 -1.0834
   23ZrCpx    H 2351   1.074   7.204  10.270 -1.0639 -1.5568 -0.7489
   23ZrCpx    H 2352   1.138   7.337  10.192  2.3643 -0.9829 -0.4164
   23ZrCpx    H 2353   0.887   7.330  10.133 -2.2582 -2.2169 -1.2494
   23ZrCpx    H 2354   0.907   7.176  10.056 -0.4492 -0.6040  2.3955
   23ZrCpx    H 2355   0.972   7.322   9.990 -1.2422  0.2438 -0.4890
   23ZrCpx    P 2356   1.108   6.880  10.803  0.0714 -0.3035  0.1944
   23ZrCpx   OS 2357   1.037   7.037  10.802 -0.1267  0.1955  0.1388
   23ZrCpx   OS 2358   1.234   6.896  10.922  0.3943 -0.1970  0.0258
   23ZrCpx   OS 2359   0.988   6.778  10.871  0.1857  0.4123 -0.1139
   23ZrCpx   O2 2360   1.151   6.826  10.665 -0.0240  0.1487  0.5225
   23ZrCpx    C 2361   0.917   7.068  10.737 -0.0902  0.2921 -0.2922
   23ZrCpx    C 2362   0.795   7.061  10.834  0.6223  0.4877 -0.3270
   23ZrCpx    C 2363   0.673   7.154  10.803  0.7167 -0.3020  0.7102
   23ZrCpx    C 2364   0.573   7.142  10.922  0.5037  0.2627 -0.0955
   23ZrCpx    C 2365   1.198   6.925  11.055 -0.3709  0.3156 -0.7529
   23ZrCpx    C 2366   1.138   6.808  11.137  0.0883  0.0561 -0.1692
   23ZrCpx    C 2367   1.143   6.838  11.288  0.2455  0.3564  0.6365
   23ZrCpx    C 2368   1.074   6.733  11.363  0.3348 -0.2445  0.8894
   23ZrCpx    C 2369   1.022   6.635  10.875 -0.2564 -0.2454  0.1334
   23ZrCpx    C 2370   0.942   6.560  10.979 -0.1222 -0.2346 -0.1965
   23ZrCpx    C 2371   0.908   6.413  10.946 -0.1512 -0.6177 -0.3673
   23ZrCpx    C 2372   0.788   6.348  11.022 -0.5164 -0.1225  0.8292
   23ZrCpx    H 2373   0.901   7.006  10.649 -0.5664 -0.0348  0.0222
   23ZrCpx    H 2374   0.939   7.169  10.700 -0.4604  0.8500  1.0019
   23ZrCpx    H 2375   0.827   7.087  10.935 -0.6884  0.6698  0.0574
   23ZrCpx    H 2376   0.761   6.959  10.850  0.5026  0.7114  0.9240
   23ZrCpx    H 2377   0.623   7.116  10.714 -1.2745  1.8746  0.8436
   23ZrCpx    H 2378   0.708   7.255  10.782  1.2985 -0.2132  2.0464
   23ZrCpx    H 2379   0.564   7.044  10.970 -0.7964 -0.2741 -1.3941
   23ZrCpx    H 2380   0.476   7.190  10.912 -0.1724 -1.2003 -0.7389
   23ZrCpx    H 2381   0.620   7.195  11.005 -1.3043 -0.5957  1.5096
   23ZrCpx    H 2382   1.292   6.955  11.100 -2.2788  1.5822  2.5552
   23ZrCpx    H 2383   1.143   7.019  11.054 -0.4452  0.3270  1.3107
   23ZrCpx    H 2384   1.034   6.795  11.110 -0.3077  3.1743 -0.3133
   23ZrCpx    H 2385   1.187   6.713  11.115 -1.2886 -1.2875  2.3676
   23ZrCpx    H 2386   1.244   6.855  11.323 -0.1288  0.0843  1.8804
   23ZrCpx    H 2387   1.083   6.929  11.298 -0.2224 -0.1237  2.3120
   23ZrCpx    H 2388   1.117   6.640  11.325  2.1168  0.6711  0.6306
   23ZrCpx    H 2389   0.970   6.730  11.331  0.9447 -1.3036 -1.1035
   23ZrCpx    H 2390   1.071   6.745  11.471 -3.1182 -1.2895  0.9677
   23ZrCpx    H 2391   1.129   6.620  10.887 -0.1612 -1.8534 -2.2654
   23ZrCpx    H 2392   0.993   6.585  10.782  0.2632  1.0902 -0.7578
   23ZrCpx    H 2393   0.977   6.576  11.081  0.4520 -1.3583 -0.2049
   23ZrCpx    H 2394   0.845   6.608  10.971  0.4386  1.0046  0.3870
   23ZrCpx    H 2395   0.999   6.353  10.955  0.1120 -0.0806  0.6927
   23ZrCpx    H 2396   0.877   6.395  10.843 -1.5824  1.2419 -0.2753
   23ZrCpx    H 2397   0.698   6.407  11.005 -0.0554 -0.0754 -1.5971
   23ZrCpx    H 2398   0.778   6.247  10.982  1.9814 -1.3029  2.9847
   23ZrCpx    H 2399   0.820   6.342  11.126 -0.0146 -0.9429  0.6321
   23ZrCpx    N 2400   1.456   6.877  10.527 -0.7963  0.1515  0.1743
   23ZrCpx    O 2401   1.452   6.751  10.513 -0.8102 -0.0521  0.0345
   23ZrCpx    O 2402   1.563   6.936  10.533  0.1768 -0.3724  0.1915
   23ZrCpx    O 2403   1.348   6.940  10.490 -0.1526  0.3185  0.4179
   23ZrCpx    N 2404   0.981   6.862  10.374 -0.1399 -0.7509 -0.3812
   23ZrCpx    O 2405   0.883   6.942  10.363 -0.6378  0.0059 -0.1874
   23ZrCpx    O 2406   1.097   6.907  10.373 -0.0835 -0.0031  0.2787
   23ZrCpx    O 2407   0.973   6.757  10.452 -0.1916  0.3645 -0.0111
   23ZrCpx    N 2408   1.197   6.499  10.623 -0.1978  1.1321  0.4981
   23ZrCpx    O 2409   1.185   6.412  10.715  0.1087  0.2654 -0.6003
   23ZrCpx    O 2410   1.299   6.577  10.627 -0.5160 -0.7651  0.0987
   23ZrCpx    O 2411   1.101   6.536  10.557  0.3815 -0.0309  0.0347
   23ZrCpx    N 2412   1.225   6.521  10.269 -0.4325 -0.1024 -0.0074
   23ZrCpx    O 2413   1.308   6.541  10.362 -0.2290  0.2697  0.3862
   23ZrCpx    O 2414   1.213   6.406  10.208 -0.4713  0.2848  0.2054
   23ZrCpx    O 2415   1.132   6.600  10.278 -0.0190  0.0551  1.0341
   24ZrCpx   Zr 2416   2.951   5.624   6.424 -0.1222 -0.2080  0.1008
   24ZrCpx    P 2417   2.901   5.949   6.617 -0.1647  0.1567 -0.4259
   24ZrCpx   OS 2418   2.859   5.888   6.770 -0.1918 -0.7419 -0.2744
   24ZrCpx   OS 2419   2.778   6.052   6.555  0.2314 -0.9154 -0.0468
   24ZrCpx   OS 2420   3.045   6.044   6.635 -0.3162  0.3948  0.3877
   24ZrCpx   O2 2421   2.925   5.832   6.523  0.2446 -0.4297 -0.2921
   24ZrCpx    C 2422   2.743   5.820   6.781 -0.0981 -0.6126 -0.0591
   24ZrCpx    C 2423   2.627   5.918   6.800 -0.5677 -0.1087  0.6726
   24ZrCpx    C 2424   2.489   5.864   6.824 -0.2448 -0.4646 -0.6586
   24ZrCpx    C 2425   2.445   5.791   6.699 -0.0760  0.5111 -0.3953
   24ZrCpx    C 2426   2.775   6.083   6.417 -0.1357 -0.1493  0.3598
   24ZrCpx    C 2427   2.730   6.227   6.380  0.3613  0.4724  0.8862
   24ZrCpx    C 2428   2.580   6.253   6.392 -0.2687  0.0515 -0.0683
   24ZrCpx    C 2429   2.498   6.195   6.278  0.3599 -0.0444 -0.5336
   24ZrCpx    C 2430   3.052   6.132   6.740  0.0508 -0.0108 -0.2673
   24ZrCpx    C 2431   3.141   6.056   6.842  0.1613 -0.0105  0.0431
   24ZrCpx    C 2432   3.181   6.144   6.962 -0.3545 -0.1346 -0.9352
   24ZrCpx    C 2433   3.304   6.085   7.045  0.4548  0.1577  0.9223
   24ZrCpx    H 2434   2.722   5.765   6.689  1.0021  1.3921 -1.5406
   24ZrCpx    H 2435   2.749   5.752   6.867  1.0014  1.7853  1.8272
   24ZrCpx    H 2436   2.640   5.992   6.878 -0.5798 -0.3670  0.9202
   24ZrCpx    H 2437   2.615   5.984   6.714  0.5964  1.1549  1.4655
   24ZrCpx    H 2438   2.491   5.802   6.914  1.4638  1.6998  0.8573
   24ZrCpx    H 2439   2.423   5.949   6.845  3.1569  1.8769  1.0743
   24ZrCpx    H 2440   2.439   5.858   6.614 -0.1535 -1.2877 -1.8382
   24ZrCpx    H 2441   2.344   5.753   6.715 -0.9215  1.4509 -3.2743
   24ZrCpx    H 2442   2.517   5.716   6.668  0.0160  0.2615  0.3956
   24ZrCpx    H 2443   2.718   6.010   6.360 -0.7876 -1.3774  2.5644
   24ZrCpx    H 2444   2.879   6.065   6.388  1.0502  1.6056  3.3107
   24ZrCpx    H 2445   2.763   6.250   6.279 -0.7265 -1.1906  0.1280
   24ZrCpx    H 2446   2.778   6.301   6.443  2.3461 -0.1706  0.1788
   24ZrCpx    H 2447   2.548   6.197   6.480  1.4284 -0.2476  0.3736
   24ZrCpx    H 2448   2.559   6.358   6.412  0.5220 -0.0638  1.4530
   24ZrCpx    H 2449   2.513   6.259   6.190 -0.3225  1.0445  0.1288
   24ZrCpx    H 2450   2.397   6.176   6.316  1.4987 -1.4644  1.8923
   24ZrCpx    H 2451   2.557   6.108   6.249 -0.4003 -0.8846  0.4213
   24ZrCpx    H 2452   3.082   6.229   6.699 -3.1199  0.8100 -0.8127
   24ZrCpx    H 2453   2.954   6.146   6.786  0.0682  2.8081 -0.9873
   24ZrCpx    H 2454   3.240   6.028   6.807  0.0291 -1.3016  0.6669
   24ZrCpx    H 2455   3.082   5.968   6.870  2.6064 -3.0743 -3.7809
   24ZrCpx    H 2456   3.096   6.147   7.030  0.4790 -3.0439  0.3283
   24ZrCpx    H 2457   3.209   6.240   6.919 -0.4613  0.1286 -0.4234
   24ZrCpx    H 2458   3.403   6.100   7.003  0.8957  0.3151  1.9895
   24ZrCpx    H 2459   3.274   5.980   7.053 -0.0096  0.2768  0.7623
   24ZrCpx    H 2460   3.305   6.125   7.147 -1.8145  0.9149  0.6806
   24ZrCpx    P 2461   2.862   5.428   6.097  0.1849 -0.5357 -0.3158
   24ZrCpx   OS 2462   2.717   5.338   6.104 -0.5872 -0.3517  0.1454
   24ZrCpx   OS 2463   2.970   5.299   6.057 -0.2053  0.0293 -0.3053
   24ZrCpx   OS 2464   2.847   5.514   5.948  0.2071  0.5062  0.2326
   24ZrCpx   O2 2465   2.899   5.507   6.225  0.2968  0.3149 -0.1670
   24ZrCpx    C 2466   2.700   5.246   6.217 -0.2094 -0.1391 -0.0203
   24ZrCpx    C 2467   2.770   5.112   6.193 -0.2429  0.1935  0.0130
   24ZrCpx    C 2468   2.728   5.048   6.061  0.1908  0.5540 -0.6880
   24ZrCpx    C 2469   2.814   4.922   6.041 -0.2469 -0.4011 -0.7220
   24ZrCpx    C 2470   3.104   5.328   6.043 -0.0556  0.1088  0.1982
   24ZrCpx    C 2471   3.141   5.388   5.914  0.2479 -0.3283  0.2788
   24ZrCpx    C 2472   3.285   5.355   5.877  0.9882 -0.0359 -0.5252
   24ZrCpx    C 2473   3.355   5.431   5.771 -0.3769  0.3572  0.5939
   24ZrCpx    C 2474   2.793   5.641   5.960 -0.2342 -0.5192 -0.0830
   24ZrCpx    C 2475   2.856   5.742   5.867  0.0498 -0.3735  0.0236
   24ZrCpx    C 2476   2.853   5.882   5.925 -0.1320  0.3330  0.2688
   24ZrCpx    C 2477   2.708   5.937   5.922 -0.4909  0.8822 -0.0037
   24ZrCpx    H 2478   2.591   5.239   6.216 -0.1522 -1.1409  0.6369
   24ZrCpx    H 2479   2.735   5.303   6.303  2.1221 -1.4000 -0.0984
   24ZrCpx    H 2480   2.877   5.131   6.184  0.1755 -1.1570  1.7409
   24ZrCpx    H 2481   2.750   5.040   6.273  0.7902 -0.7425 -0.5562
   24ZrCpx    H 2482   2.734   5.120   5.979  1.5137  2.1020  0.7372
   24ZrCpx    H 2483   2.624   5.016   6.064  0.5768 -0.6793 -0.4093
   24ZrCpx    H 2484   2.869   4.952   5.952  0.9183  0.4776  0.2849
   24ZrCpx    H 2485   2.764   4.832   6.005 -1.2277  0.5328 -1.6947
   24ZrCpx    H 2486   2.889   4.903   6.118 -0.7817 -3.5860 -0.8918
   24ZrCpx    H 2487   3.163   5.238   6.062 -3.0407 -1.9731 -0.0592
   24ZrCpx    H 2488   3.122   5.383   6.135  1.4102 -0.0062 -0.0087
   24ZrCpx    H 2489   3.123   5.495   5.917 -2.5879 -0.7687  0.8463
   24ZrCpx    H 2490   3.075   5.350   5.836  1.2695  0.4599 -0.9819
   24ZrCpx    H 2491   3.347   5.366   5.966 -0.3800  2.1549  0.2019
   24ZrCpx    H 2492   3.297   5.253   5.840 -0.3027  0.4497 -2.3604
   24ZrCpx    H 2493   3.355   5.537   5.792 -0.5403  0.4933 -0.0859
   24ZrCpx    H 2494   3.314   5.423   5.670 -0.0383  0.0953  0.4737
   24ZrCpx    H 2495   3.458   5.395   5.759 -1.1908 -1.4663 -1.4522
   24ZrCpx    H 2496   2.826   5.659   6.063  1.4947  1.6755 -0.9510
   24ZrCpx    H 2497   2.686   5.631   5.944 -0.0318  0.5182 -2.3112
   24ZrCpx    H 2498   2.807   5.740   5.770  1.3695  0.3842 -0.6873
   24ZrCpx    H 2499   2.957   5.705   5.845 -0.2627 -1.2429  0.0461
   24ZrCpx    H 2500   2.917   5.958   5.880  1.3997 -0.7704  0.5227
   24ZrCpx    H 2501   2.877   5.882   6.031 -2.4607 -0.3937  0.8242
   24ZrCpx    H 2502   2.671   5.962   5.823 -1.4812  0.0034  0.1360
   24ZrCpx    H 2503   2.701   6.027   5.984 -2.6608  1.0640 -0.4817
   24ZrCpx    H 2504   2.633   5.871   5.966  1.2306 -0.3829  1.1045
   24ZrCpx    N 2505   2.681   5.716   6.401  0.0304 -0.0044  0.0239
   24ZrCpx    O 2506   2.724   5.634   6.489  0.0075 -0.5102 -0.8095
   24ZrCpx    O 2507   2.560   5.764   6.403  0.0352  0.8570  0.3634
   24ZrCpx    O 2508   2.764   5.747   6.310  0.3011  0.1596  0.2568
   24ZrCpx    N 2509   3.144   5.719   6.243  0.1259 -0.1949 -0.0140
   24ZrCpx    O 2510   3.230   5.762   6.160 -0.4738 -0.3415  0.5217
   24ZrCpx    O 2511   3.037   5.779   6.272  0.3478  0.1096 -0.3701
   24ZrCpx    O 2512   3.163   5.605   6.289  0.4566  0.4137  0.0073
   24ZrCpx    N 2513   2.963   5.349   6.472 -0.4006  0.1698  0.1274
   24ZrCpx    O 2514   2.960   5.226   6.483  0.0905  0.1980  0.3980
   24ZrCpx    O 2515   2.858   5.420   6.486  0.2527  0.3057 -0.1509
   24ZrCpx    O 2516   3.070   5.411   6.455  0.2161 -0.0666 -0.0244
   24ZrCpx    N 2517   3.082   5.645   6.669  0.4045 -0.5116 -0.0279
   24ZrCpx    O 2518   2.965   5.587   6.663  0.0586 -0.0821 -0.0126
   24ZrCpx    O 2519   3.134   5.690   6.774  0.1635 -0.2125  0.2143
   24ZrCpx    O 2520   3.137   5.671   6.555 -0.1522  0.0821 -0.3715
   25ZrCpx   Zr 2521  10.253   9.149  12.633 -0.0606  0.0413  0.1939
   25ZrCpx    P 2522  10.380   8.919  12.914 -0.2616 -0.0251  0.2529
   25ZrCpx   OS 2523  10.409   9.005   0.050 -0.1785  0.0448 -0.5884
   25ZrCpx   OS 2524  10.524   8.839  12.890 -0.3149  0.0823 -0.0550
   25ZrCpx   OS 2525  10.270   8.793  12.950  0.5435 -0.2349  0.4210
   25ZrCpx   O2 2526  10.339   9.009  12.798  0.6500  0.1687 -0.3530
   25ZrCpx    C 2527  10.479   9.121   0.062 -0.6418 -0.4648 -0.4478
   25ZrCpx    C 2528  10.628   9.101   0.060  0.6701 -0.0834  0.5827
   25ZrCpx    C 2529  10.695   9.237   0.048 -0.2413  0.0455  0.2412
   25ZrCpx    C 2530  10.669   9.331   0.160 -0.6562 -0.0557  0.4165
   25ZrCpx    C 2531  10.589   8.763  12.986 -0.1360 -0.1172  0.5774
   25ZrCpx    C 2532  10.591   8.615  12.957 -0.1670  0.1310 -0.0523
   25ZrCpx    C 2533  10.497   8.527   0.023 -0.7166 -0.0393  0.3403
   25ZrCpx    C 2534  10.573   8.478   0.145  0.1868 -0.7426  0.5603
   25ZrCpx    C 2535  10.204   8.708  12.854 -0.4503  0.3862  0.0388
   25ZrCpx    C 2536  10.291   8.650  12.744 -0.3363  0.1768  0.1423
   25ZrCpx    C 2537  10.205   8.559  12.658  0.5129  0.3578  0.8446
   25ZrCpx    C 2538  10.274   8.454  12.570  0.3068  0.4078 -0.1865
   25ZrCpx    H 2539  10.436   9.174  12.986 -1.5601 -0.7262 -0.1583
   25ZrCpx    H 2540  10.446   9.174   0.152  0.4958 -1.3718  0.5180
   25ZrCpx    H 2541  10.661   9.048   0.149  0.7510  2.0162  1.8384
   25ZrCpx    H 2542  10.653   9.036  12.985 -0.3035 -0.7016  0.7557
   25ZrCpx    H 2543  10.800   9.209   0.044 -0.2098  0.1787  0.1359
   25ZrCpx    H 2544  10.671   9.283  12.962  0.5691 -0.4820 -0.2261
   25ZrCpx    H 2545  10.734   9.418   0.152  0.7862 -1.0960  0.5129
   25ZrCpx    H 2546  10.687   9.295   0.261  0.5696 -1.1333 -0.1733
   25ZrCpx    H 2547  10.567   9.367   0.153 -0.9988 -0.8354  1.3214
   25ZrCpx    H 2548  10.529   8.780   0.067 -0.6639  2.8767 -0.2682
   25ZrCpx    H 2549  10.689   8.794   0.006  0.4586  0.2625 -1.7881
   25ZrCpx    H 2550  10.692   8.573  12.962 -1.7911 -4.0131  0.5308
   25ZrCpx    H 2551  10.566   8.593  12.853  1.7163 -0.7132 -0.3501
   25ZrCpx    H 2552  10.439   8.457  12.971 -0.8341 -0.3872  0.8461
   25ZrCpx    H 2553  10.412   8.586   0.053  0.2407  1.2493  0.5592
   25ZrCpx    H 2554  10.500   8.480   0.226 -2.5655 -1.4329 -1.8166
   25ZrCpx    H 2555  10.649   8.544   0.187  0.1869 -0.2120 -0.2659
   25ZrCpx    H 2556  10.609   8.375   0.137  3.0710  0.3312 -0.8969
   25ZrCpx    H 2557  10.132   8.772  12.804 -2.6050 -2.0686 -0.1043
   25ZrCpx    H 2558  10.152   8.624  12.901  0.7286  0.3645  1.3514
   25ZrCpx    H 2559  10.329   8.722  12.672  1.2983 -1.6485 -0.8784
   25ZrCpx    H 2560  10.371   8.590  12.786 -0.3064  0.5801  0.6545
   25ZrCpx    H 2561  10.156   8.628  12.589 -1.1138 -0.3827  1.2297
   25ZrCpx    H 2562  10.125   8.510  12.715 -0.8319  2.0834  0.4795
   25ZrCpx    H 2563  10.342   8.404  12.638  1.4432  3.5027  1.0348
   25ZrCpx    H 2564  10.330   8.500  12.489 -0.2403 -0.3301 -0.9965
   25ZrCpx    H 2565  10.208   8.377  12.530 -1.5684  0.4856  2.6438
   25ZrCpx    P 2566   9.942   9.381  12.567  0.2500  0.0064  0.2436
   25ZrCpx   OS 2567   9.915   9.495  12.695  0.1701  0.3285 -0.5351
   25ZrCpx   OS 2568   9.781   9.311  12.543  0.1351 -0.6615 -0.1782
   25ZrCpx   OS 2569   9.969   9.496  12.430  0.0906  0.3023 -0.7045
   25ZrCpx   O2 2570  10.064   9.288  12.594 -0.5220  0.2360 -0.2698
   25ZrCpx    C 2571   9.866   9.439  12.815 -0.1586  0.0958 -0.5008
   25ZrCpx    C 2572   9.978   9.400  12.909  0.0791 -0.8176 -0.1791
   25ZrCpx    C 2573   9.926   9.345   0.028 -0.3382  0.5760  0.1305
   25ZrCpx    C 2574  10.033   9.274   0.110  0.3191 -1.1470 -1.1027
   25ZrCpx    C 2575   9.753   9.231  12.428 -0.0604  0.0390 -0.1866
   25ZrCpx    C 2576   9.861   9.213  12.316 -0.0307 -0.3166  0.3758
   25ZrCpx    C 2577   9.837   9.311  12.204  0.0764  0.2181  0.2718
   25ZrCpx    C 2578   9.914   9.291  12.073  0.5895 -0.1408  0.7209
   25ZrCpx    C 2579  10.086   9.567  12.411  0.1594  0.3385  0.5051
   25ZrCpx    C 2580  10.120   9.615  12.265  0.1056  0.3279 -0.3438
   25ZrCpx    C 2581  10.252   9.691  12.252  0.0919  0.1986 -0.4493
   25ZrCpx    C 2582  10.374   9.606  12.305  0.1932  0.4205 -0.6409
   25ZrCpx    H 2583   9.812   9.352  12.778  3.1632 -1.8765 -0.9957
   25ZrCpx    H 2584   9.798   9.513  12.856  0.3525  0.4656 -0.3148
   25ZrCpx    H 2585  10.040   9.327  12.858 -1.3818 -2.4997  0.4397
   25ZrCpx    H 2586  10.041   9.488  12.923 -1.3391  0.3217 -0.8491
   25ZrCpx    H 2587   9.859   9.265  13.005 -0.1585  0.7195 -0.6166
   25ZrCpx    H 2588   9.860   9.414   0.080  0.5643  1.4490  0.1365
   25ZrCpx    H 2589   9.983   9.236   0.199  0.5467 -1.8952 -1.2869
   25ZrCpx    H 2590  10.106   9.341   0.155 -1.4963 -0.5884  1.0639
   25ZrCpx    H 2591  10.073   9.186   0.059 -0.5541 -0.4218 -3.0915
   25ZrCpx    H 2592   9.655   9.255  12.384 -0.2286  0.7146  0.5449
   25ZrCpx    H 2593   9.726   9.139  12.479 -1.5073  1.0253  0.8779
   25ZrCpx    H 2594   9.844   9.118  12.266  0.0925 -0.5175  0.7180
   25ZrCpx    H 2595   9.963   9.209  12.354  0.4662  0.3666 -0.8402
   25ZrCpx    H 2596   9.847   9.413  12.242  2.7049 -0.2767  0.9862
   25ZrCpx    H 2597   9.731   9.300  12.178  0.0378 -1.2523  1.0094
   25ZrCpx    H 2598  10.016   9.295  12.112  0.6019  0.5958  0.6207
   25ZrCpx    H 2599   9.906   9.380  12.011 -0.4262  0.1508  1.2534
   25ZrCpx    H 2600   9.891   9.197  12.024 -2.2015  1.4079 -1.0866
   25ZrCpx    H 2601  10.163   9.500  12.448 -1.7315 -1.0052  2.0605
   25ZrCpx    H 2602  10.079   9.648  12.483 -0.7514 -0.9877  1.9369
   25ZrCpx    H 2603  10.129   9.526  12.203  1.4253 -1.2227  1.9675
   25ZrCpx    H 2604  10.040   9.677  12.226  0.8218  1.4426 -0.0878
   25ZrCpx    H 2605  10.253   9.791  12.296  0.8002  0.9380 -2.1365
   25ZrCpx    H 2606  10.270   9.706  12.146  1.8588 -1.3045 -0.3707
   25ZrCpx    H 2607  10.380   9.504  12.266  1.5168 -0.1921  1.0737
   25ZrCpx    H 2608  10.375   9.616  12.413 -0.0212  2.1118 -0.7845
   25ZrCpx    H 2609  10.468   9.653  12.277 -0.0733  0.7274 -1.0225
   25ZrCpx    N 2610  10.043   8.977  12.714  0.0295  0.1306  0.5976
   25ZrCpx    O 2611  10.116   8.951  12.617 -0.0402 -0.3643 -0.3821
   25ZrCpx    O 2612   9.931   8.916  12.739  0.1734 -0.0877  0.0338
   25ZrCpx    O 2613  10.076   9.083  12.780 -0.2245 -0.5808 -0.4318
   25ZrCpx    N 2614  10.329   9.362  12.785  0.3138  0.2824  0.3863
   25ZrCpx    O 2615  10.403   9.428  12.859 -0.1058  0.2292  0.8667
   25ZrCpx    O 2616  10.268   9.266  12.828  0.0217  0.2889 -0.1274
   25ZrCpx    O 2617  10.326   9.385  12.661  0.0226 -0.5792  0.1405
   25ZrCpx    N 2618  10.248   9.188  12.348 -0.1958 -0.3237  0.4302
   25ZrCpx    O 2619  10.231   9.221  12.228 -0.1757 -1.2746 -0.1719
   25ZrCpx    O 2620  10.178   9.103  12.410  0.0925 -0.1447  0.3503
   25ZrCpx    O 2621  10.325   9.255  12.422  0.3334  0.0534 -0.1641
   25ZrCpx    N 2622  10.507   9.061  12.552 -0.0310 -0.3907 -0.0856
   25ZrCpx    O 2623  10.398   8.995  12.526  0.4287  0.1037  0.3009
   25ZrCpx    O 2624  10.617   9.007  12.540 -0.3060 -0.6710  0.7079
   25ZrCpx    O 2625  10.493   9.160  12.627  0.2699 -0.6910  0.4841
   26ZrCpx   Zr 2626  12.755   0.926   6.867  0.0036  0.2228  0.0624
   26ZrCpx    P 2627  12.901   1.262   6.994  0.5252  0.4516  0.4372
   26ZrCpx   OS 2628  12.973   1.237   7.146  0.2228  0.5581  0.0051
   26ZrCpx   OS 2629  12.773   1.370   7.011 -0.7386  0.7205 -0.0351
   26ZrCpx   OS 2630   0.024   1.356   6.918 -0.3192  0.1843  0.1654
   26ZrCpx   O2 2631  12.848   1.127   6.943 -0.0335 -0.0366  0.4901
   26ZrCpx    C 2632   0.039   1.120   7.182 -1.0082 -0.7991 -0.4759
   26ZrCpx    C 2633   0.165   1.116   7.093  0.1536  0.1360  0.3089
   26ZrCpx    C 2634   0.262   1.008   7.151  0.2502 -0.1949  0.8727
   26ZrCpx    C 2635   0.363   0.963   7.039  0.2858  0.2111 -0.1346
   26ZrCpx    C 2636  12.803   1.495   7.062  0.5109  0.4108 -0.1569
   26ZrCpx    C 2637  12.712   1.541   7.175  0.0077  0.2046  0.3938
   26ZrCpx    C 2638  12.569   1.574   7.141 -0.4881  0.0653 -0.2203
   26ZrCpx    C 2639  12.485   1.449   7.114  0.3219  0.7427  0.1607
   26ZrCpx    C 2640   0.030   1.380   6.781 -0.2595 -0.3751  0.1339
   26ZrCpx    C 2641  12.925   1.469   6.745 -0.3699  0.2992  0.5428
   26ZrCpx    C 2642  12.923   1.516   6.602  0.0220  0.0480 -0.1408
   26ZrCpx    C 2643  12.829   1.635   6.582 -0.3319  0.1593  0.1388
   26ZrCpx    H 2644   0.073   1.136   7.285 -0.4979  0.2007 -0.7969
   26ZrCpx    H 2645  12.985   1.031   7.182  0.0298 -1.5572 -0.4943
   26ZrCpx    H 2646   0.146   1.103   6.987  0.7790  0.6933  0.1255
   26ZrCpx    H 2647   0.215   1.213   7.104  1.4962 -0.5014 -0.0778
   26ZrCpx    H 2648   0.322   1.035   7.238 -1.3039  0.4226  1.7658
   26ZrCpx    H 2649   0.204   0.927   7.195 -0.3958 -0.6814 -0.8420
   26ZrCpx    H 2650   0.418   0.876   7.076  0.1218 -0.2726 -1.0286
   26ZrCpx    H 2651   0.433   1.035   6.998  0.3903 -0.8642 -1.8725
   26ZrCpx    H 2652   0.303   0.926   6.956 -0.5894  1.0314  0.1184
   26ZrCpx    H 2653  12.802   1.557   6.972 -0.9141  0.6649  0.0237
   26ZrCpx    H 2654  12.907   1.493   7.094  1.5547 -2.3684 -3.4085
   26ZrCpx    H 2655  12.756   1.633   7.213 -0.9399  1.3642 -1.2634
   26ZrCpx    H 2656  12.712   1.462   7.250  0.8865  1.0990  1.3413
   26ZrCpx    H 2657  12.523   1.632   7.221  0.8422  2.4746 -1.1431
   26ZrCpx    H 2658  12.568   1.636   7.052 -2.1730  0.8336  0.3172
   26ZrCpx    H 2659  12.517   1.423   7.014  0.3781 -0.3822  0.4678
   26ZrCpx    H 2660  12.380   1.478   7.119 -0.5348 -2.1129 -0.6528
   26ZrCpx    H 2661  12.502   1.360   7.174  0.7340  0.3342 -0.5589
   26ZrCpx    H 2662   0.019   1.287   6.724 -0.6739 -1.4854  1.9719
   26ZrCpx    H 2663   0.125   1.431   6.763 -0.2066 -0.6194 -0.2841
   26ZrCpx    H 2664  12.829   1.420   6.762  0.3102 -1.9748 -1.7901
   26ZrCpx    H 2665  12.935   1.561   6.802 -0.0321 -0.2420  1.3781
   26ZrCpx    H 2666  12.908   1.431   6.535  1.5328  0.3846 -0.9076
   26ZrCpx    H 2667   0.015   1.546   6.575  0.3589 -1.4041 -0.5675
   26ZrCpx    H 2668  12.849   1.707   6.661  1.0565  0.1313 -0.1759
   26ZrCpx    H 2669  12.722   1.616   6.589 -0.1571 -0.5368  0.8652
   26ZrCpx    H 2670  12.849   1.685   6.487  1.5036  1.7826  1.3376
   26ZrCpx    P 2671  12.826   0.635   6.615  0.2192  0.4278 -0.4678
   26ZrCpx   OS 2672  12.812   0.680   6.445 -0.4715 -0.2460  0.3147
   26ZrCpx   OS 2673  12.722   0.499   6.637  0.0007  0.0640 -0.1226
   26ZrCpx   OS 2674  12.996   0.575   6.619  0.4538  0.4500  0.1908
   26ZrCpx   O2 2675  12.798   0.753   6.709  0.1271  0.2200 -1.0546
   26ZrCpx    C 2676  12.685   0.704   6.391 -0.5930  0.2164 -0.1209
   26ZrCpx    C 2677  12.665   0.853   6.393 -0.0525  0.2301 -0.2850
   26ZrCpx    C 2678  12.522   0.880   6.341  0.1151  0.1289  0.0326
   26ZrCpx    C 2679  12.463   1.016   6.383 -0.0696  0.4865 -0.3361
   26ZrCpx    C 2680  12.695   0.461   6.765 -0.2220  0.0378 -0.6687
   26ZrCpx    C 2681  12.815   0.412   6.848 -0.3065 -0.0764 -0.3172
   26ZrCpx    C 2682  12.781   0.352   6.986 -0.0827 -0.2457 -0.1972
   26ZrCpx    C 2683  12.889   0.256   7.040 -0.0809  0.6356  0.0500
   26ZrCpx    C 2684   0.091   0.675   6.624  0.3708  0.1736 -0.8343
   26ZrCpx    C 2685   0.222   0.610   6.586 -0.4328 -0.9986  0.2060
   26ZrCpx    C 2686   0.351   0.689   6.603 -0.4291 -0.9459  0.0980
   26ZrCpx    C 2687   0.366   0.821   6.523  0.1046 -0.1470 -0.1295
   26ZrCpx    H 2688  12.613   0.657   6.459 -1.3444  1.3284 -0.1315
   26ZrCpx    H 2689  12.674   0.659   6.293 -1.2545 -0.8890  0.4548
   26ZrCpx    H 2690  12.677   0.887   6.496 -0.2672  1.5278 -0.6830
   26ZrCpx    H 2691  12.733   0.908   6.328  0.2648  0.0331 -0.1203
   26ZrCpx    H 2692  12.448   0.806   6.372  1.0192 -0.2888  1.2209
   26ZrCpx    H 2693  12.517   0.870   6.232  0.5358 -2.5378  0.2218
   26ZrCpx    H 2694  12.363   1.036   6.344 -0.3164  1.5793  0.8166
   26ZrCpx    H 2695  12.531   1.095   6.349  1.6662 -0.1753  1.5196
   26ZrCpx    H 2696  12.461   1.028   6.491  2.6695  0.0713 -0.2040
   26ZrCpx    H 2697  12.625   0.378   6.757  0.5452 -0.5761 -1.0988
   26ZrCpx    H 2698  12.649   0.545   6.818  0.4891  0.7940 -1.2312
   26ZrCpx    H 2699  12.892   0.487   6.865  1.5497 -2.1396  0.6531
   26ZrCpx    H 2700  12.864   0.337   6.786 -0.6077 -0.8297  0.3544
   26ZrCpx    H 2701  12.762   0.431   7.059  2.7765  0.8738 -0.5921
   26ZrCpx    H 2702  12.688   0.296   6.980 -0.0762 -0.4717  1.5313
   26ZrCpx    H 2703  12.982   0.310   7.059  0.8921 -1.0125 -0.0105
   26ZrCpx    H 2704  12.904   0.173   6.972 -2.9153  1.0961 -1.2410
   26ZrCpx    H 2705  12.859   0.222   7.139  0.5052  2.4417  0.8728
   26ZrCpx    H 2706   0.079   0.718   6.723 -0.8187 -0.0657 -0.8683
   26ZrCpx    H 2707   0.056   0.744   6.548 -0.8595  0.5242  0.0388
   26ZrCpx    H 2708   0.226   0.515   6.639 -0.2776 -1.4221 -0.5579
   26ZrCpx    H 2709   0.208   0.575   6.483 -0.8426  2.8158 -1.1175
   26ZrCpx    H 2710   0.445   0.634   6.599 -1.6319 -3.1987  1.9299
   26ZrCpx    H 2711   0.341   0.729   6.704  2.8131 -0.2227  0.1892
   26ZrCpx    H 2712   0.455   0.877   6.552 -0.2844  0.3366  0.1277
   26ZrCpx    H 2713   0.273   0.878   6.517 -1.2140 -2.2820 -0.7905
   26ZrCpx    H 2714   0.374   0.795   6.417  0.3341  0.1808 -0.1913
   26ZrCpx    N 2715  12.848   1.088   6.652  0.0185  0.6568  0.6226
   26ZrCpx    O 2716  12.727   1.086   6.690  0.2707 -0.2458  0.6011
   26ZrCpx    O 2717  12.888   1.182   6.576 -0.3683 -0.1796  0.3413
   26ZrCpx    O 2718  12.926   1.006   6.709 -0.2142  0.4549 -0.5280
   26ZrCpx    N 2719  12.946   0.764   7.018 -0.2781  0.0714  0.9869
   26ZrCpx    O 2720   0.036   0.680   7.055 -0.6041  0.2702 -0.2522
   26ZrCpx    O 2721  12.972   0.863   6.947  0.0476 -0.6819  0.1689
   26ZrCpx    O 2722  12.826   0.725   7.005  0.3159 -0.8267 -0.0225
   26ZrCpx    N 2723  12.514   0.800   6.801  0.5429 -0.2480  0.2740
   26ZrCpx    O 2724  12.423   0.728   6.754 -0.0322 -0.1530 -0.3588
   26ZrCpx    O 2725  12.562   0.896   6.732 -0.4042  0.6928  0.2558
   26ZrCpx    O 2726  12.571   0.767   6.907 -0.1553  0.1531  0.0824
   26ZrCpx    N 2727  12.599   1.030   7.071 -0.4165  0.4846  0.0401
   26ZrCpx    O 2728  12.583   1.059   6.952 -0.1324  0.3151 -0.0184
   26ZrCpx    O 2729  12.529   1.089   7.163  0.0699  0.9451 -0.0509
   26ZrCpx    O 2730  12.691   0.954   7.099  0.8606 -0.0665  0.3067
   27ZrCpx   Zr 2731  11.124   2.286   0.084 -0.0399  0.1724  0.0282
   27ZrCpx    P 2732  11.154   2.281  12.708 -0.2367  0.1082  0.0014
   27ZrCpx   OS 2733  11.000   2.316  12.653 -0.3553  0.0611  0.0983
   27ZrCpx   OS 2734  11.199   2.132  12.650 -0.1788  0.4293  0.6016
   27ZrCpx   OS 2735  11.255   2.397  12.636 -1.2270  0.0401 -0.1135
   27ZrCpx   O2 2736  11.150   2.288  12.864 -0.7929  0.0702  0.1500
   27ZrCpx    C 2737  10.931   2.416  12.724 -0.0141  0.0811  0.4223
   27ZrCpx    C 2738  11.009   2.550  12.694  0.4802  0.2417  0.0673
   27ZrCpx    C 2739  10.920   2.671  12.720 -0.7288 -0.0409  0.4237
   27ZrCpx    C 2740  10.990   2.803  12.693  0.7773 -0.3685 -0.1932
   27ZrCpx    C 2741  11.142   2.009  12.699 -1.1581  0.1971 -0.3589
   27ZrCpx    C 2742  11.062   1.937  12.585 -0.0708  0.3376  0.1033
   27ZrCpx    C 2743  11.140   1.922  12.460  0.5304 -0.6999  0.0948
   27ZrCpx    C 2744  11.045   1.882  12.346 -0.1780 -1.0303  0.5001
   27ZrCpx    C 2745  11.384   2.431  12.681 -0.1284  0.2354  0.7468
   27ZrCpx    C 2746  11.496   2.343  12.622  0.9585 -0.4770 -0.9543
   27ZrCpx    C 2747  11.627   2.361  12.696 -0.4293 -0.4322  0.1888
   27ZrCpx    C 2748  11.666   2.256  12.800 -0.5196  0.4759  0.7258
   27ZrCpx    H 2749  10.834   2.420  12.675  0.0260 -1.0874  0.2187
   27ZrCpx    H 2750  10.911   2.386  12.827  1.5854  1.3317  1.1253
   27ZrCpx    H 2751  11.102   2.566  12.749  0.3611  0.8055  0.1098
   27ZrCpx    H 2752  11.035   2.549  12.589 -2.3106  1.3471 -0.6817
   27ZrCpx    H 2753  10.866   2.661  12.813 -0.7144  1.4318  0.6000
   27ZrCpx    H 2754  10.847   2.661  12.640  0.6462 -1.3537 -0.7077
   27ZrCpx    H 2755  11.066   2.815  12.769  1.7038 -2.1651 -0.8309
   27ZrCpx    H 2756  10.927   2.892  12.704 -0.5767 -1.4056  0.6161
   27ZrCpx    H 2757  11.048   2.803  12.601 -0.7678 -3.9605 -1.2420
   27ZrCpx    H 2758  11.225   1.947  12.734 -1.0758  0.3821 -0.2251
   27ZrCpx    H 2759  11.085   2.029  12.789  1.3071  2.6535  0.7335
   27ZrCpx    H 2760  10.981   2.005  12.560 -0.0078  1.1733  2.1138
   27ZrCpx    H 2761  11.028   1.842  12.626 -0.2677  1.6289  3.0460
   27ZrCpx    H 2762  11.208   1.839  12.480  0.7340 -0.5425  0.0547
   27ZrCpx    H 2763  11.197   2.010  12.429 -2.3773 -0.0372 -3.7634
   27ZrCpx    H 2764  11.006   1.780  12.340 -1.3557 -0.5702  0.2403
   27ZrCpx    H 2765  11.092   1.885  12.248  1.0029 -0.7446  1.0649
   27ZrCpx    H 2766  10.964   1.953  12.333  0.1052  0.0303  4.1175
   27ZrCpx    H 2767  11.391   2.431  12.790  2.9925 -2.1705  0.6228
   27ZrCpx    H 2768  11.411   2.532  12.650  3.6599 -1.0774 -0.5495
   27ZrCpx    H 2769  11.465   2.239  12.631  0.8662 -0.5635 -2.2006
   27ZrCpx    H 2770  11.515   2.368  12.518  2.2514 -0.9944 -0.8573
   27ZrCpx    H 2771  11.626   2.453  12.755  0.2735 -0.3234  0.0338
   27ZrCpx    H 2772  11.717   2.370  12.635 -1.4628  1.7808 -1.0785
   27ZrCpx    H 2773  11.681   2.159  12.752 -0.9337 -1.2286  3.9385
   27ZrCpx    H 2774  11.597   2.248  12.884 -0.2256  1.4517  1.0631
   27ZrCpx    H 2775  11.765   2.276  12.842 -0.0959  1.6071 -0.7501
   27ZrCpx    P 2776  10.897   2.482   0.346 -0.0930  0.3132  0.3162
   27ZrCpx   OS 2777  10.979   2.585   0.452 -0.3544  0.4509 -0.0206
   27ZrCpx   OS 2778  10.783   2.390   0.449  0.3890  0.1264  0.2201
   27ZrCpx   OS 2779  10.799   2.597   0.259  0.7989  0.0549 -0.5851
   27ZrCpx   O2 2780  10.990   2.391   0.255  0.0540  0.1435 -0.3207
   27ZrCpx    C 2781  11.075   2.542   0.546  0.0614  0.2493  0.7741
   27ZrCpx    C 2782  11.028   2.411   0.615 -0.7509 -0.3187  0.2811
   27ZrCpx    C 2783  11.120   2.362   0.729  0.1551  0.2177  0.7154
   27ZrCpx    C 2784  11.053   2.254   0.808  0.2860  0.1593 -0.0045
   27ZrCpx    C 2785  10.701   2.295   0.384  0.1817  0.1153  0.0577
   27ZrCpx    C 2786  10.569   2.359   0.354  0.2590  0.1241 -0.1296
   27ZrCpx    C 2787  10.456   2.262   0.310 -0.7179 -0.1088 -0.0930
   27ZrCpx    C 2788  10.342   2.342   0.252  0.3710 -0.3528 -0.2790
   27ZrCpx    C 2789  10.849   2.711   0.192  0.5199  0.7383  0.2685
   27ZrCpx    C 2790  10.758   2.757   0.082 -0.2471 -0.2949 -0.7266
   27ZrCpx    C 2791  10.803   2.895   0.027 -0.5957  0.2721  0.4929
   27ZrCpx    C 2792  10.684   2.957  12.952 -0.2014 -0.1276  0.7067
   27ZrCpx    H 2793  11.112   2.618   0.615  1.7976  1.3804 -1.3396
   27ZrCpx    H 2794  11.164   2.511   0.491 -1.0269 -0.7880 -0.4264
   27ZrCpx    H 2795  11.016   2.328   0.545 -0.7330 -0.3871  0.3587
   27ZrCpx    H 2796  10.929   2.427   0.659  0.1239  0.0938  2.1273
   27ZrCpx    H 2797  11.140   2.450   0.792 -0.7035  0.7457  0.2487
   27ZrCpx    H 2798  11.217   2.324   0.697 -0.7978 -0.2097 -1.7028
   27ZrCpx    H 2799  11.113   2.236   0.897  0.8359 -0.6174 -0.5263
   27ZrCpx    H 2800  10.957   2.293   0.839  0.1261 -1.2128  1.2855
   27ZrCpx    H 2801  11.045   2.160   0.754 -1.5778 -0.8127  1.9255
   27ZrCpx    H 2802  10.690   2.212   0.453 -0.4034  1.3642  1.4890
   27ZrCpx    H 2803  10.755   2.265   0.294 -0.3558  2.5042 -1.1104
   27ZrCpx    H 2804  10.590   2.433   0.277  0.0456  0.8543  0.5075
   27ZrCpx    H 2805  10.555   2.419   0.444  0.2400  2.5836 -1.7508
   27ZrCpx    H 2806  10.493   2.199   0.230 -1.2044  2.0764 -2.1036
   27ZrCpx    H 2807  10.411   2.206   0.392  0.3673 -0.3006  0.3755
   27ZrCpx    H 2808  10.370   2.408   0.170 -0.7681 -0.1853 -0.5354
   27ZrCpx    H 2809  10.286   2.408   0.318 -0.7988 -0.4987 -1.1098
   27ZrCpx    H 2810  10.267   2.274   0.212  0.4446 -0.1944 -0.6847
   27ZrCpx    H 2811  10.946   2.686   0.151  0.1317  2.6698 -1.9472
   27ZrCpx    H 2812  10.857   2.792   0.266  0.9564  2.0957 -1.2339
   27ZrCpx    H 2813  10.656   2.765   0.120  0.2929  2.7543  0.2310
   27ZrCpx    H 2814  10.760   2.673   0.013 -0.7606 -0.2921 -0.7477
   27ZrCpx    H 2815  10.886   2.894  12.965 -1.6747  0.4686 -0.7874
   27ZrCpx    H 2816  10.839   2.962   0.105  0.9261 -3.2204  2.9101
   27ZrCpx    H 2817  10.649   2.885  12.877 -0.3245 -0.1936  0.8273
   27ZrCpx    H 2818  10.713   3.050  12.904  0.8382 -0.4882  0.6200
   27ZrCpx    H 2819  10.602   2.983   0.010  0.4646  2.0326  0.7195
   27ZrCpx    N 2820  11.127   2.557   0.004  0.4808 -0.2179 -0.3917
   27ZrCpx    O 2821  11.231   2.496   0.037  0.3785 -0.3428 -0.3155
   27ZrCpx    O 2822  11.125   2.675  12.977 -0.4172  0.0454  0.4213
   27ZrCpx    O 2823  11.020   2.488  13.001  0.0272  0.2609 -0.6900
   27ZrCpx    N 2824  10.879   2.139   0.074  0.2560  0.0391 -0.2221
   27ZrCpx    O 2825  10.768   2.074   0.055  0.2884 -1.1260  0.5270
   27ZrCpx    O 2826  10.923   2.214  12.994 -0.1873 -0.2716  0.5814
   27ZrCpx    O 2827  10.967   2.097   0.154  0.1579  0.7928 -0.5956
   27ZrCpx    N 2828  11.257   2.257   0.333 -0.2775 -0.2922  0.4656
   27ZrCpx    O 2829  11.322   2.256   0.440 -0.2131  0.2406  0.3516
   27ZrCpx    O 2830  11.264   2.360   0.263  0.1572  0.8816 -0.3470
   27ZrCpx    O 2831  11.200   2.162   0.286 -0.3023  0.1331  0.4470
   27ZrCpx    N 2832  11.333   2.105   0.008 -0.2762 -0.4970 -0.0162
   27ZrCpx    O 2833  11.354   2.220   0.045 -0.8313 -0.4973  0.7570
   27ZrCpx    O 2834  11.424   2.022  12.984 -0.2479 -0.6516 -0.3626
   27ZrCpx    O 2835  11.209   2.070   0.021 -0.4749 -0.4012  0.1407
   28ZrCpx   Zr 2836   1.486   0.965  12.505 -0.0455 -0.0794 -0.0840
   28ZrCpx    P 2837   1.846   1.101  12.534  0.3142 -0.3404 -0.2386
   28ZrCpx   OS 2838   1.890   1.141  12.693 -0.4587 -0.4234 -0.0205
   28ZrCpx   OS 2839   1.888   1.239  12.445  0.2719  0.5176 -0.2259
   28ZrCpx   OS 2840   1.965   0.980  12.505  0.2598  0.1912  0.1557
   28ZrCpx   O2 2841   1.702   1.045  12.523 -0.4240 -0.4166 -0.1907
   28ZrCpx    C 2842   1.854   1.065  12.804 -0.0250 -0.1144 -0.2305
   28ZrCpx    C 2843   1.885   0.913  12.772 -0.2525  0.1682  0.9034
   28ZrCpx    C 2844   1.879   0.824  12.897 -0.3377 -0.0037 -0.0295
   28ZrCpx    C 2845   1.976   0.861   0.003 -0.3848  0.1071  0.2756
   28ZrCpx    C 2846   1.994   1.328  12.482 -0.2372  0.1698  0.4976
   28ZrCpx    C 2847   1.949   1.428  12.591  0.2630  0.2513  0.2391
   28ZrCpx    C 2848   2.067   1.523  12.629  0.0425  0.3062  0.1551
   28ZrCpx    C 2849   2.036   1.597  12.761 -0.3765  0.0357 -0.0328
   28ZrCpx    C 2850   2.016   0.940  12.375 -0.1398  0.3911  0.6888
   28ZrCpx    C 2851   1.906   0.956  12.256 -0.5256  0.0720  0.1486
   28ZrCpx    C 2852   1.967   0.933  12.117  0.2559 -0.0424  1.1881
   28ZrCpx    C 2853   1.899   1.025  12.012  0.5968  0.2105 -0.3574
   28ZrCpx    H 2854   1.919   1.097  12.886 -1.1590 -1.4334  1.2091
   28ZrCpx    H 2855   1.748   1.081  12.825  0.4863  1.7497  0.9941
   28ZrCpx    H 2856   1.990   0.900  12.746 -0.0539 -1.7350  2.5791
   28ZrCpx    H 2857   1.818   0.878  12.693  1.9889  1.3513 -1.6320
   28ZrCpx    H 2858   1.779   0.830  12.940 -0.4931 -0.8498 -0.2570
   28ZrCpx    H 2859   1.903   0.723  12.863  0.2476 -0.2710  1.1696
   28ZrCpx    H 2860   1.962   0.787   0.082 -0.2831 -0.1073  0.0919
   28ZrCpx    H 2861   1.944   0.956   0.045 -1.8120 -0.0345 -0.4801
   28ZrCpx    H 2862   2.084   0.860  12.996 -0.3168 -1.4018  0.7347
   28ZrCpx    H 2863   2.029   1.388  12.398 -1.8160  0.3393 -0.0571
   28ZrCpx    H 2864   2.078   1.263  12.509 -0.1237  0.5479  1.0674
   28ZrCpx    H 2865   1.910   1.372  12.677 -0.4162 -0.6787 -0.6672
   28ZrCpx    H 2866   1.863   1.488  12.560  1.5273  1.2533 -1.3781
   28ZrCpx    H 2867   2.078   1.588  12.542  0.0225 -0.8977 -0.7677
   28ZrCpx    H 2868   2.161   1.468  12.633 -0.4894 -0.5000  2.1298
   28ZrCpx    H 2869   1.945   1.656  12.755 -0.5038 -0.2604 -1.1340
   28ZrCpx    H 2870   2.118   1.649  12.810  0.0130  0.1534 -0.7859
   28ZrCpx    H 2871   2.017   1.518  12.833  1.2383 -1.5381 -1.2527
   28ZrCpx    H 2872   2.043   0.834  12.378  1.7179  0.8412  0.4295
   28ZrCpx    H 2873   2.104   1.000  12.354  1.3926 -1.9712  0.1117
   28ZrCpx    H 2874   1.863   1.055  12.269  1.0001  0.8151 -0.3198
   28ZrCpx    H 2875   1.830   0.884  12.286  0.4596 -1.1474 -0.2275
   28ZrCpx    H 2876   1.960   0.828  12.088 -0.5179  0.2377  0.3396
   28ZrCpx    H 2877   2.073   0.956  12.126  0.6144 -0.8603 -0.7557
   28ZrCpx    H 2878   1.942   1.016  11.912 -2.2775  0.3434 -1.6562
   28ZrCpx    H 2879   1.896   1.126  12.054 -1.2160 -0.8055  2.1231
   28ZrCpx    H 2880   1.799   0.981  12.002  0.1958  1.1947 -0.8139
   28ZrCpx    P 2881   1.279   0.715  12.274 -0.2863 -0.0211 -0.2843
   28ZrCpx   OS 2882   1.361   0.574  12.257  0.2609  0.3965 -0.3032
   28ZrCpx   OS 2883   1.243   0.762  12.112  0.3591 -0.1460 -0.4343
   28ZrCpx   OS 2884   1.130   0.655  12.345 -0.0823  0.3009  0.2291
   28ZrCpx   O2 2885   1.361   0.818  12.362  0.2733  0.1342  0.3689
   28ZrCpx    C 2886   1.493   0.558  12.232 -0.4964  0.2288 -0.0714
   28ZrCpx    C 2887   1.531   0.616  12.087 -0.9115 -0.9586 -0.0706
   28ZrCpx    C 2888   1.680   0.627  12.069 -0.1310 -0.1613 -0.1894
   28ZrCpx    C 2889   1.735   0.676  11.936 -0.0793 -0.5360  0.4480
   28ZrCpx    C 2890   1.150   0.870  12.077  0.6383  0.6054  0.5558
   28ZrCpx    C 2891   1.016   0.860  12.151  0.2872  0.2862 -0.6222
   28ZrCpx    C 2892   0.914   0.976  12.119  0.5551 -0.3043 -0.5490
   28ZrCpx    C 2893   0.943   1.107  12.195 -0.4159 -0.0558  0.5376
   28ZrCpx    C 2894   1.119   0.624  12.486 -0.0137 -0.4760 -0.1787
   28ZrCpx    C 2895   0.980   0.648  12.552 -0.5095  0.1980 -0.6468
   28ZrCpx    C 2896   0.864   0.564  12.496 -0.3141  0.9995 -0.8945
   28ZrCpx    C 2897   0.730   0.635  12.491  0.5144  0.3130 -0.1386
   28ZrCpx    H 2898   1.506   0.451  12.245 -1.1677  0.4841  2.9850
   28ZrCpx    H 2899   1.552   0.603  12.311 -0.3002 -0.1131 -0.0219
   28ZrCpx    H 2900   1.492   0.547  12.012 -0.1423 -0.7083 -0.7071
   28ZrCpx    H 2901   1.500   0.721  12.078  1.5081 -0.0876  1.2448
   28ZrCpx    H 2902   1.721   0.527  12.086  2.1269  0.8323  0.4949
   28ZrCpx    H 2903   1.724   0.674  12.157 -0.2353 -1.3333  0.4916
   28ZrCpx    H 2904   1.843   0.661  11.926  0.1010  0.7935  0.1821
   28ZrCpx    H 2905   1.721   0.784  11.928  0.3489 -0.5834 -1.1975
   28ZrCpx    H 2906   1.698   0.626  11.847  1.6850  2.6163 -2.2054
   28ZrCpx    H 2907   1.142   0.868  11.969  2.7242  0.8005  0.3782
   28ZrCpx    H 2908   1.198   0.965  12.102 -0.1668  0.9718  0.7368
   28ZrCpx    H 2909   1.030   0.859  12.259 -0.1131  1.1955 -0.5540
   28ZrCpx    H 2910   0.969   0.764  12.130 -0.6408  0.4343  0.7222
   28ZrCpx    H 2911   0.907   0.982  12.010  0.6109  0.6679 -0.5009
   28ZrCpx    H 2912   0.821   0.937  12.160  0.7032  0.9255  0.9963
   28ZrCpx    H 2913   1.039   1.158  12.185  0.4871 -1.7562  0.1617
   28ZrCpx    H 2914   0.913   1.097  12.299 -1.1942  1.2855  0.4472
   28ZrCpx    H 2915   0.869   1.179  12.161 -2.6150 -1.8540  1.3626
   28ZrCpx    H 2916   1.195   0.682  12.538  0.0976 -1.8109  1.1727
   28ZrCpx    H 2917   1.155   0.523  12.504 -0.7301 -0.7192 -0.1119
   28ZrCpx    H 2918   0.987   0.616  12.656  2.7501  3.5741  0.2719
   28ZrCpx    H 2919   0.964   0.755  12.560 -1.7135 -0.0758  0.7806
   28ZrCpx    H 2920   0.856   0.472  12.554 -1.3182  1.6306 -0.0012
   28ZrCpx    H 2921   0.893   0.528  12.397 -0.5635  0.2770 -0.7056
   28ZrCpx    H 2922   0.643   0.578  12.457  0.0567  0.8931  0.0444
   28ZrCpx    H 2923   0.742   0.710  12.413 -0.7823 -0.8955 -1.5342
   28ZrCpx    H 2924   0.695   0.677  12.585 -0.7899  0.3147 -0.6154
   28ZrCpx    N 2925   1.556   1.051  12.251 -0.6179 -0.0970 -0.4076
   28ZrCpx    O 2926   1.510   1.131  12.340 -0.4771  0.6953 -0.1622
   28ZrCpx    O 2927   1.543   1.083  12.127 -0.0254  0.2117 -0.4889
   28ZrCpx    O 2928   1.596   0.938  12.291 -0.5174  0.3028  0.1051
   28ZrCpx    N 2929   1.576   0.708  12.606  0.3610  0.4028  0.2274
   28ZrCpx    O 2930   1.622   0.593  12.643  0.3104 -0.1100  0.2050
   28ZrCpx    O 2931   1.634   0.775  12.512 -0.4865 -0.2889 -0.6157
   28ZrCpx    O 2932   1.457   0.742  12.629  0.3256 -0.7360  0.1389
   28ZrCpx    N 2933   1.210   1.032  12.547 -0.3018 -0.4464 -0.3651
   28ZrCpx    O 2934   1.087   1.062  12.556  0.1285 -0.0315  0.2032
   28ZrCpx    O 2935   1.283   1.076  12.451  0.1987 -0.4082 -0.4183
   28ZrCpx    O 2936   1.270   0.958  12.631  0.0009 -0.3192 -0.3290
   28ZrCpx    N 2937   1.504   1.109  12.742 -0.7619  0.2128 -0.0519
   28ZrCpx    O 2938   1.474   1.160  12.633  0.6302  0.0421  0.5185
   28ZrCpx    O 2939   1.518   1.178  12.851 -0.0710  0.7322  0.1692
   28ZrCpx    O 2940   1.533   0.984  12.737  0.1231 -0.2661  0.1148
   29ZrCpx   Zr 2941   8.634  11.910   3.300 -0.2010  0.1144 -0.2236
   29ZrCpx    P 2942   8.924  12.152   3.226 -0.1307 -0.5615 -0.0990
   29ZrCpx   OS 2943   9.068  12.103   3.297 -0.0846  0.0343  0.6270
   29ZrCpx   OS 2944   8.894  12.301   3.305  0.1927  0.4494 -0.2741
   29ZrCpx   OS 2945   8.976  12.178   3.059 -0.3721 -0.4798  0.0703
   29ZrCpx   O2 2946   8.818  12.039   3.253  0.3174 -0.1114  0.4680
   29ZrCpx    C 2947   9.080  12.072   3.437 -0.1674 -0.3845 -0.2524
   29ZrCpx    C 2948   9.085  12.194   3.528 -0.2918 -0.4733 -0.1603
   29ZrCpx    C 2949   9.095  12.147   3.673 -0.2861 -1.2072 -0.2442
   29ZrCpx    C 2950   8.957  12.119   3.734 -0.3289 -0.5400  0.6471
   29ZrCpx    C 2951   8.765  12.364   3.274 -1.0270 -0.0074 -0.7274
   29ZrCpx    C 2952   8.774  12.511   3.296 -0.4339 -0.0325 -0.3578
   29ZrCpx    C 2953   8.895  12.548   3.380 -0.3712  0.1833  0.5982
   29ZrCpx    C 2954   8.907  12.697   3.408 -0.4926  0.3307  0.1622
   29ZrCpx    C 2955   9.093  12.235   3.020  0.2815 -0.3500 -0.0840
   29ZrCpx    C 2956   9.108  12.375   3.075 -0.7758  0.6419  0.1937
   29ZrCpx    C 2957   9.212  12.455   2.997  0.1318 -0.4353  0.0628
   29ZrCpx    C 2958   9.231  12.600   3.035 -0.0658 -1.0575 -0.4627
   29ZrCpx    H 2959   8.998  12.002   3.455 -0.6870  0.0879 -0.7571
   29ZrCpx    H 2960   9.174  12.017   3.443  1.6536  2.4583 -1.6823
   29ZrCpx    H 2961   9.166  12.264   3.508 -0.6907  0.2965  0.8403
   29ZrCpx    H 2962   8.990  12.247   3.525 -1.1596 -2.0875 -2.3591
   29ZrCpx    H 2963   9.142  12.233   3.720 -1.3817 -1.2525  0.9446
   29ZrCpx    H 2964   9.165  12.064   3.679  0.6901 -0.2904  1.6246
   29ZrCpx    H 2965   8.967  12.115   3.842 -0.0862 -1.0268  0.6100
   29ZrCpx    H 2966   8.913  12.028   3.693 -0.4547 -0.8782  1.5146
   29ZrCpx    H 2967   8.887  12.200   3.713  1.2737  0.0021 -2.9171
   29ZrCpx    H 2968   8.695  12.329   3.350 -0.0816  1.1489  0.6969
   29ZrCpx    H 2969   8.734  12.345   3.171  2.4485  1.8417 -2.2092
   29ZrCpx    H 2970   8.684  12.558   3.336 -0.5424  2.3025 -3.2116
   29ZrCpx    H 2971   8.803  12.560   3.203 -0.7501 -0.6442 -0.7779
   29ZrCpx    H 2972   8.983  12.519   3.323 -0.7452  0.6520 -0.2370
   29ZrCpx    H 2973   8.893  12.486   3.470 -3.3474  0.1988  0.6169
   29ZrCpx    H 2974   9.004  12.716   3.456 -1.2039  0.7500  1.4526
   29ZrCpx    H 2975   8.817  12.721   3.463  0.2430 -1.0557  2.0509
   29ZrCpx    H 2976   8.912  12.740   3.308  1.0918  1.5028  0.7167
   29ZrCpx    H 2977   9.092  12.240   2.911  2.8263 -0.2775 -0.1262
   29ZrCpx    H 2978   9.172  12.166   3.047 -1.2208 -2.1280 -0.0909
   29ZrCpx    H 2979   9.020  12.440   3.072 -1.0734  0.2017 -1.3659
   29ZrCpx    H 2980   9.148  12.371   3.176 -0.5924 -1.4052  0.0580
   29ZrCpx    H 2981   9.178  12.453   2.894 -0.3972 -1.1620  0.2487
   29ZrCpx    H 2982   9.306  12.399   3.004 -0.2253 -0.9996  0.3362
   29ZrCpx    H 2983   9.278  12.662   2.960  0.6136  0.8353  1.4647
   29ZrCpx    H 2984   9.289  12.610   3.127 -0.6868 -1.2050 -0.0473
   29ZrCpx    H 2985   9.134  12.634   3.072 -0.3809 -0.2468 -2.0045
   29ZrCpx    P 2986   8.548  11.599   3.526  0.0708  0.1144 -0.3291
   29ZrCpx   OS 2987   8.685  11.496   3.562 -0.2400  0.8055  0.0073
   29ZrCpx   OS 2988   8.431  11.486   3.474  0.2885 -0.4092  0.5128
   29ZrCpx   OS 2989   8.501  11.629   3.690 -0.5103  0.4822 -0.6421
   29ZrCpx   O2 2990   8.566  11.721   3.436  0.4728  0.6781 -0.4334
   29ZrCpx    C 2991   8.717  11.393   3.472  0.7293  0.0124 -0.5763
   29ZrCpx    C 2992   8.653  11.260   3.530  0.3450 -1.0434 -0.5925
   29ZrCpx    C 2993   8.697  11.153   3.434 -0.3455 -0.6091  0.0060
   29ZrCpx    C 2994   8.662  11.021   3.506  0.5231 -0.0119  0.2356
   29ZrCpx    C 2995   8.323  11.528   3.395 -0.5616 -0.5364  0.0026
   29ZrCpx    C 2996   8.239  11.630   3.479  0.8377  0.2689  0.0204
   29ZrCpx    C 2997   8.097  11.654   3.423  0.4248  0.0064  0.1598
   29ZrCpx    C 2998   8.006  11.728   3.528  0.1792  0.7057 -0.6134
   29ZrCpx    C 2999   8.568  11.723   3.776 -0.5630 -0.0098 -0.4534
   29ZrCpx    C 3000   8.702  11.664   3.820  0.2752 -0.4005 -0.1593
   29ZrCpx    C 3001   8.773  11.745   3.931 -0.1890 -0.1532  0.2611
   29ZrCpx    C 3002   8.768  11.892   3.923  0.8576  0.6292 -0.9301
   29ZrCpx    H 3003   8.668  11.418   3.378  0.7759  1.2965 -0.2695
   29ZrCpx    H 3004   8.825  11.388   3.460  0.6679 -0.8976 -0.7729
   29ZrCpx    H 3005   8.699  11.253   3.628  0.8477  1.4251 -0.6118
   29ZrCpx    H 3006   8.545  11.265   3.543  0.6396  0.5624  1.4114
   29ZrCpx    H 3007   8.806  11.155   3.425 -0.1769  0.3661  1.9159
   29ZrCpx    H 3008   8.643  11.163   3.340  0.7780 -0.0481 -0.5872
   29ZrCpx    H 3009   8.555  11.012   3.526  0.0320 -1.5385 -2.7062
   29ZrCpx    H 3010   8.717  11.008   3.599  2.3272 -0.1099 -0.8261
   29ZrCpx    H 3011   8.678  10.936   3.440 -0.7850 -3.2131  3.8544
   29ZrCpx    H 3012   8.255  11.445   3.379 -0.2222 -0.5454 -1.5185
   29ZrCpx    H 3013   8.357  11.586   3.309 -1.7031  0.5569  0.2656
   29ZrCpx    H 3014   8.293  11.721   3.505  1.2225 -0.2482  1.0734
   29ZrCpx    H 3015   8.219  11.586   3.577 -1.2036 -0.9545 -0.9101
   29ZrCpx    H 3016   8.041  11.565   3.399  1.1675 -0.9102  1.7255
   29ZrCpx    H 3017   8.107  11.702   3.325  0.0188  1.1089  0.6460
   29ZrCpx    H 3018   7.914  11.766   3.482  0.7643 -0.8242 -3.1764
   29ZrCpx    H 3019   8.059  11.809   3.577  2.0599 -0.9971  0.2285
   29ZrCpx    H 3020   7.971  11.659   3.604  0.6124  2.0697  0.8378
   29ZrCpx    H 3021   8.498  11.737   3.858 -0.0316 -2.5927  0.5147
   29ZrCpx    H 3022   8.584  11.817   3.723 -0.0278 -0.8212 -1.7625
   29ZrCpx    H 3023   8.689  11.561   3.853  0.5330  0.4559  2.7517
   29ZrCpx    H 3024   8.765  11.670   3.731  1.1552 -2.9997  0.2626
   29ZrCpx    H 3025   8.870  11.699   3.946  0.3198  0.9930  0.4451
   29ZrCpx    H 3026   8.707  11.723   4.015 -2.5898  1.4374 -1.1292
   29ZrCpx    H 3027   8.790  11.926   3.822  0.0431  1.1573 -0.9364
   29ZrCpx    H 3028   8.847  11.930   3.989 -1.0886 -1.6867  2.9232
   29ZrCpx    H 3029   8.678  11.937   3.965  1.1554 -1.8458  2.5445
   29ZrCpx    N 3030   8.866  11.757   3.271  0.5330 -0.3169 -0.0973
   29ZrCpx    O 3031   8.775  11.776   3.176 -0.7948  0.0416  0.0435
   29ZrCpx    O 3032   8.950  11.662   3.264  0.0056  0.5729 -0.1775
   29ZrCpx    O 3033   8.836  11.796   3.380  0.1469  0.0646 -0.4365
   29ZrCpx    N 3034   8.587  12.033   3.559 -0.6125 -0.0746  0.1417
   29ZrCpx    O 3035   8.566  12.066   3.680  0.7264 -0.8091 -0.1891
   29ZrCpx    O 3036   8.699  12.004   3.505  0.7243  0.3010 -0.2799
   29ZrCpx    O 3037   8.484  12.009   3.483 -0.1385 -0.3036  0.8220
   29ZrCpx    N 3038   8.401  11.806   3.159  0.3248 -0.4087 -0.1417
   29ZrCpx    O 3039   8.301  11.734   3.108  0.2309 -0.4765  0.2641
   29ZrCpx    O 3040   8.522  11.756   3.157  0.6113 -0.4459  0.1010
   29ZrCpx    O 3041   8.387  11.887   3.253  0.4173  0.0602 -0.7267
   29ZrCpx    N 3042   8.557  12.112   3.119 -0.8410 -0.3180 -0.3466
   29ZrCpx    O 3043   8.594  11.997   3.089 -0.1260 -0.2397 -0.2744
   29ZrCpx    O 3044   8.553  12.211   3.032 -0.3545  0.3094  0.3033
   29ZrCpx    O 3045   8.562  12.138   3.243  0.6647  0.2993  0.2259
   30ZrCpx   Zr 3046   0.900   8.609   6.515 -0.1634 -0.0656 -0.1423
   30ZrCpx    P 3047   1.226   8.399   6.534  0.4522  0.2597 -0.4462
   30ZrCpx   OS 3048   1.371   8.487   6.511  0.6380  0.3921 -0.1612
   30ZrCpx   OS 3049   1.227   8.269   6.421 -0.0866 -0.1778 -0.3077
   30ZrCpx   OS 3050   1.245   8.320   6.685 -0.2862  0.1589 -0.3068
   30ZrCpx   O2 3051   1.098   8.485   6.522  0.1368 -0.3254  0.1549
   30ZrCpx    C 3052   1.394   8.588   6.600  0.3276 -0.1684  0.2262
   30ZrCpx    C 3053   1.430   8.554   6.746 -0.3310  0.0125  0.2613
   30ZrCpx    C 3054   1.533   8.660   6.791 -0.0901  0.1438 -0.2824
   30ZrCpx    C 3055   1.473   8.802   6.802  0.4838  0.6408  0.3890
   30ZrCpx    C 3056   1.225   8.305   6.291  0.3174 -0.3327  0.1337
   30ZrCpx    C 3057   1.102   8.248   6.215  0.1656 -0.2259 -0.3295
   30ZrCpx    C 3058   1.124   8.093   6.191 -0.5542  0.5278 -0.3204
   30ZrCpx    C 3059   1.020   8.037   6.105 -0.0969 -0.3136  0.1135
   30ZrCpx    C 3060   1.135   8.282   6.770  0.1738  0.4139 -0.1729
   30ZrCpx    C 3061   1.140   8.138   6.820  0.1318 -0.1868  0.7223
   30ZrCpx    C 3062   1.254   8.104   6.912 -0.1727 -0.7966 -0.1246
   30ZrCpx    C 3063   1.206   8.041   7.034  0.5539 -0.3760  0.4520
   30ZrCpx    H 3064   1.471   8.658   6.564 -1.2935  1.3450 -0.3722
   30ZrCpx    H 3065   1.304   8.650   6.596 -0.8791 -1.8206  1.2714
   30ZrCpx    H 3066   1.344   8.538   6.811 -1.4098  0.1476 -1.1096
   30ZrCpx    H 3067   1.485   8.460   6.747  1.7307  1.1962  2.1838
   30ZrCpx    H 3068   1.562   8.635   6.894  1.3178  0.4604 -0.5910
   30ZrCpx    H 3069   1.621   8.662   6.726  2.3468  0.4758  2.8770
   30ZrCpx    H 3070   1.375   8.814   6.847  0.2129  0.2156 -0.0804
   30ZrCpx    H 3071   1.468   8.845   6.702  0.6006  2.6898  1.2359
   30ZrCpx    H 3072   1.541   8.876   6.845 -1.7933  4.0011 -1.5556
   30ZrCpx    H 3073   1.318   8.275   6.241  0.2836  1.7754 -1.2415
   30ZrCpx    H 3074   1.210   8.413   6.286 -0.7991 -0.5493 -1.8402
   30ZrCpx    H 3075   1.106   8.300   6.119  0.5242 -0.9444 -0.7082
   30ZrCpx    H 3076   1.009   8.269   6.268 -0.7431  0.1163 -2.0439
   30ZrCpx    H 3077   1.126   8.043   6.288 -1.4454 -2.6990 -1.8757
   30ZrCpx    H 3078   1.222   8.071   6.148  0.0753 -0.4354  1.5073
   30ZrCpx    H 3079   1.015   8.095   6.012  1.9396  1.4524  1.0548
   30ZrCpx    H 3080   0.924   8.027   6.154 -1.3009 -0.8687 -2.2696
   30ZrCpx    H 3081   1.059   7.940   6.075 -1.0994 -1.0206  1.0767
   30ZrCpx    H 3082   1.038   8.307   6.729  0.3773 -2.8382 -2.8742
   30ZrCpx    H 3083   1.160   8.347   6.854 -0.9888  3.1242 -1.8523
   30ZrCpx    H 3084   1.054   8.112   6.882 -0.6059 -0.9219 -0.5818
   30ZrCpx    H 3085   1.146   8.077   6.730 -0.2042  2.4523 -1.1442
   30ZrCpx    H 3086   1.323   8.038   6.860 -0.9016 -1.0906 -0.7326
   30ZrCpx    H 3087   1.318   8.187   6.941  0.8818 -1.8844  0.7138
   30ZrCpx    H 3088   1.154   7.947   7.020 -0.3884 -0.0126  1.4232
   30ZrCpx    H 3089   1.139   8.119   7.072 -1.9179 -1.6298 -1.1800
   30ZrCpx    H 3090   1.290   8.025   7.102  0.3410  1.1673  1.1038
   30ZrCpx    P 3091   0.774   8.980   6.568  0.2844  0.3563 -0.0930
   30ZrCpx   OS 3092   0.902   9.076   6.599  0.1445  0.1184 -1.0832
   30ZrCpx   OS 3093   0.669   9.019   6.695  0.1855 -0.5579  0.3653
   30ZrCpx   OS 3094   0.696   9.057   6.441 -0.4757  0.0473  0.5463
   30ZrCpx   O2 3095   0.817   8.831   6.544 -0.4481 -0.5048 -0.4923
   30ZrCpx    C 3096   0.905   9.213   6.558 -0.0149  0.2835 -0.2630
   30ZrCpx    C 3097   0.813   9.302   6.649  0.3947 -0.1741  0.0462
   30ZrCpx    C 3098   0.848   9.453   6.649  0.9955  0.0508  0.7164
   30ZrCpx    C 3099   0.778   9.540   6.753  0.4563  0.4275 -0.1761
   30ZrCpx    C 3100   0.526   8.987   6.695  0.3632 -0.4150 -0.4901
   30ZrCpx    C 3101   0.445   9.096   6.617  0.3939 -0.4176 -0.2404
   30ZrCpx    C 3102   0.295   9.079   6.632 -0.2972 -0.2615 -0.1142
   30ZrCpx    C 3103   0.216   9.183   6.554 -0.0357  0.1750 -0.5820
   30ZrCpx    C 3104   0.745   9.043   6.314 -0.2113  0.1999 -0.2957
   30ZrCpx    C 3105   0.657   9.096   6.201  0.1237 -0.1746  0.0454
   30ZrCpx    C 3106   0.667   9.249   6.193 -0.5322  0.3414 -0.0776
   30ZrCpx    C 3107   0.597   9.331   6.305 -0.4521  0.0392  0.1244
   30ZrCpx    H 3108   0.879   9.221   6.453 -4.6317 -2.1166  0.5808
   30ZrCpx    H 3109   1.010   9.240   6.573 -0.1845  1.1932 -0.6717
   30ZrCpx    H 3110   0.841   9.277   6.752  0.6987  0.6842  0.1798
   30ZrCpx    H 3111   0.705   9.299   6.636  0.5349 -1.6629 -0.8593
   30ZrCpx    H 3112   0.950   9.454   6.686  1.2797  0.0516 -0.0693
   30ZrCpx    H 3113   0.838   9.497   6.550  3.4908 -2.4842 -0.7552
   30ZrCpx    H 3114   0.819   9.640   6.762  1.1565  0.3422 -2.1304
   30ZrCpx    H 3115   0.780   9.490   6.850  1.4956  2.1669  0.7181
   30ZrCpx    H 3116   0.674   9.556   6.725  0.0095 -1.1866  0.4688
   30ZrCpx    H 3117   0.493   8.975   6.798  0.1317 -0.6222 -0.5868
   30ZrCpx    H 3118   0.520   8.892   6.641  2.3959 -1.2285  0.6449
   30ZrCpx    H 3119   0.484   9.100   6.515 -1.4854  0.9865 -0.9317
   30ZrCpx    H 3120   0.482   9.190   6.657 -1.7161  0.2660  0.1088
   30ZrCpx    H 3121   0.258   8.981   6.601 -0.3876 -0.0083 -0.8296
   30ZrCpx    H 3122   0.277   9.081   6.739  2.6175  1.6687  0.4019
   30ZrCpx    H 3123   0.140   9.134   6.494 -0.4398 -0.3808  0.3632
   30ZrCpx    H 3124   0.278   9.247   6.492  1.9964 -0.5348  0.6662
   30ZrCpx    H 3125   0.156   9.239   6.626 -1.6797 -0.5000 -1.4157
   30ZrCpx    H 3126   0.746   8.937   6.291  2.6501  0.5534 -2.0753
   30ZrCpx    H 3127   0.849   9.077   6.313 -0.1640  0.1554  1.4181
   30ZrCpx    H 3128   0.684   9.044   6.110 -1.0873 -1.5713  0.4776
   30ZrCpx    H 3129   0.558   9.068   6.235 -0.6846  1.2255 -1.1238
   30ZrCpx    H 3130   0.623   9.293   6.103 -2.4033  0.5276  0.8925
   30ZrCpx    H 3131   0.774   9.268   6.194 -0.4043 -0.4567  1.3322
   30ZrCpx    H 3132   0.608   9.439   6.295 -0.2634  0.0117  0.0240
   30ZrCpx    H 3133   0.644   9.302   6.399 -1.5707 -0.1303  0.6402
   30ZrCpx    H 3134   0.491   9.306   6.312 -0.6182  0.1438 -1.7253
   30ZrCpx    N 3135   1.036   8.674   6.752 -0.2643  0.3966 -0.3180
   30ZrCpx    O 3136   0.952   8.579   6.742  0.2413 -0.2368  0.0924
   30ZrCpx    O 3137   1.098   8.698   6.855 -0.3394 -0.2596 -0.4408
   30ZrCpx    O 3138   1.066   8.735   6.645  0.4806  0.0338 -0.0808
   30ZrCpx    N 3139   0.967   8.740   6.276 -0.3001 -0.0098 -0.0392
   30ZrCpx    O 3140   0.985   8.845   6.210 -0.0742 -0.7515 -0.1898
   30ZrCpx    O 3141   1.049   8.707   6.367 -0.3382 -0.0749 -0.1967
   30ZrCpx    O 3142   0.849   8.708   6.292  0.3742  0.7387  0.0044
   30ZrCpx    N 3143   0.619   8.579   6.567 -0.8037 -0.0429 -0.1810
   30ZrCpx    O 3144   0.504   8.567   6.596  0.0591 -0.1299  0.5120
   30ZrCpx    O 3145   0.712   8.600   6.658 -0.4602  0.1322  0.0976
   30ZrCpx    O 3146   0.657   8.584   6.451 -0.0825 -0.8104  0.1753
   30ZrCpx    N 3147   0.847   8.349   6.436 -0.9820  0.0966  0.1858
   30ZrCpx    O 3148   0.841   8.385   6.555  0.4794  0.6750  0.2284
   30ZrCpx    O 3149   0.803   8.235   6.396 -0.4405  0.7058 -0.9073
   30ZrCpx    O 3150   0.885   8.439   6.354  0.2425 -0.9447  0.1130
   31ZrCpx   Zr 3151   9.366   3.345   4.530  0.1462  0.1686  0.0496
   31ZrCpx    P 3152   9.741   3.435   4.508  0.4856 -0.1758 -0.0836
   31ZrCpx   OS 3153   9.813   3.448   4.662 -0.1830  0.3082 -0.1954
   31ZrCpx   OS 3154   9.767   3.592   4.459  0.2515 -0.4840  0.0677
   31ZrCpx   OS 3155   9.839   3.336   4.397 -0.4007 -0.0269  0.2953
   31ZrCpx   O2 3156   9.594   3.402   4.515  0.7336 -0.7489  0.5724
   31ZrCpx    C 3157   9.741   3.507   4.768 -0.2263 -0.7446 -0.5677
   31ZrCpx    C 3158   9.784   3.650   4.790 -0.5644  0.2260 -0.1394
   31ZrCpx    C 3159   9.686   3.721   4.887  0.1370 -0.1259 -0.0197
   31ZrCpx    C 3160   9.550   3.735   4.817 -0.3947 -0.4644  0.1402
   31ZrCpx    C 3161   9.744   3.620   4.329  0.3201 -0.5111 -0.7323
   31ZrCpx    C 3162   9.633   3.715   4.307  0.3092  0.7491  1.3574
   31ZrCpx    C 3163   9.649   3.772   4.160 -0.1236  0.0721 -0.2216
   31ZrCpx    C 3164   9.597   3.912   4.162 -0.1631  0.6523 -0.0459
   31ZrCpx    C 3165   9.977   3.357   4.396 -0.1293 -0.0943 -0.5596
   31ZrCpx    C 3166  10.056   3.290   4.509 -0.0940  0.1884  0.1956
   31ZrCpx    C 3167  10.207   3.314   4.498 -0.1755  0.8322  0.3526
   31ZrCpx    C 3168  10.281   3.276   4.618 -0.2276  0.0674 -0.2230
   31ZrCpx    H 3169   9.644   3.518   4.718  0.6286  2.4942 -1.6320
   31ZrCpx    H 3170   9.722   3.447   4.856  0.2523  0.7483  0.5665
   31ZrCpx    H 3171   9.880   3.651   4.841  0.7696 -0.6981 -2.5523
   31ZrCpx    H 3172   9.795   3.699   4.693 -0.2352 -3.1634 -1.8752
   31ZrCpx    H 3173   9.678   3.659   4.977 -0.9049  0.3111  0.1922
   31ZrCpx    H 3174   9.723   3.819   4.919  0.0193  0.1879 -0.8312
   31ZrCpx    H 3175   9.555   3.704   4.713 -1.7945 -0.7746  0.1603
   31ZrCpx    H 3176   9.504   3.832   4.833 -0.1353 -0.0224 -1.6376
   31ZrCpx    H 3177   9.490   3.660   4.867 -1.0778  0.4001  0.6308
   31ZrCpx    H 3178   9.722   3.522   4.286 -0.9561 -1.2905  1.5983
   31ZrCpx    H 3179   9.839   3.658   4.292  1.4611 -0.4854  2.1181
   31ZrCpx    H 3180   9.537   3.664   4.309  1.3681 -1.3062  1.0705
   31ZrCpx    H 3181   9.631   3.787   4.388 -1.5903 -0.3644  2.3107
   31ZrCpx    H 3182   9.595   3.710   4.088 -1.3605 -0.2833  0.9742
   31ZrCpx    H 3183   9.753   3.775   4.131 -0.0393 -0.8861 -0.0639
   31ZrCpx    H 3184   9.518   3.924   4.236 -1.0247  2.1239 -1.1699
   31ZrCpx    H 3185   9.544   3.946   4.073  1.8842  0.7162 -1.2774
   31ZrCpx    H 3186   9.676   3.986   4.177  0.3492  0.3782 -1.3882
   31ZrCpx    H 3187   9.997   3.464   4.394  0.7488 -0.2611 -1.2128
   31ZrCpx    H 3188  10.014   3.309   4.305  1.4836  1.3249 -0.6921
   31ZrCpx    H 3189  10.014   3.342   4.595 -1.0180 -0.5218  0.1816
   31ZrCpx    H 3190  10.021   3.187   4.506 -2.3490  0.9601 -2.2962
   31ZrCpx    H 3191  10.236   3.419   4.493  0.6527  0.6331  0.9243
   31ZrCpx    H 3192  10.252   3.264   4.413 -0.3122 -0.3690  0.9713
   31ZrCpx    H 3193  10.267   3.349   4.698  2.4745  2.0016 -1.4157
   31ZrCpx    H 3194  10.387   3.260   4.598  0.0881 -0.1924  1.5652
   31ZrCpx    H 3195  10.240   3.181   4.652 -1.4505 -0.1153 -2.1344
   31ZrCpx    P 3196   9.079   3.347   4.799  0.4920  0.6282 -0.1962
   31ZrCpx   OS 3197   8.942   3.240   4.750  0.4916  0.1730  0.0886
   31ZrCpx   OS 3198   8.988   3.499   4.815 -0.8023 -0.4342  0.2594
   31ZrCpx   OS 3199   9.120   3.295   4.957 -0.6477  0.9394  0.4976
   31ZrCpx   O2 3200   9.188   3.337   4.691 -0.5303  0.2898 -0.3866
   31ZrCpx    C 3201   8.956   3.110   4.692 -0.2891 -0.2255  0.0964
   31ZrCpx    C 3202   9.006   3.024   4.808 -0.1342  0.3804  0.1283
   31ZrCpx    C 3203   9.001   2.874   4.768  1.1182  0.3650 -1.1529
   31ZrCpx    C 3204   9.063   2.839   4.635 -0.4568 -0.0244 -0.1780
   31ZrCpx    C 3205   8.878   3.511   4.897  0.3689  0.5136  0.4056
   31ZrCpx    C 3206   8.814   3.653   4.878  0.0070  0.7194 -0.5998
   31ZrCpx    C 3207   8.714   3.679   4.986 -0.1454  0.2396 -0.8569
   31ZrCpx    C 3208   8.646   3.819   4.987  0.4317  0.2265  0.3208
   31ZrCpx    C 3209   9.220   3.362   5.031 -0.5219 -0.2230  0.3146
   31ZrCpx    C 3210   9.189   3.366   5.180 -0.3401  0.1983  0.1547
   31ZrCpx    C 3211   9.309   3.386   5.272 -0.0929  0.0609 -0.2140
   31ZrCpx    C 3212   9.375   3.266   5.336  0.3113  0.9816 -0.0697
   31ZrCpx    H 3213   9.013   3.112   4.599 -0.2726 -1.4400  0.0751
   31ZrCpx    H 3214   8.850   3.088   4.678 -0.3837 -0.2648  0.8232
   31ZrCpx    H 3215   8.952   3.043   4.901  1.6328 -1.3242  1.5327
   31ZrCpx    H 3216   9.111   3.051   4.815 -0.1258  0.5369 -0.5818
   31ZrCpx    H 3217   9.050   2.807   4.839  0.2531 -0.7673 -1.5909
   31ZrCpx    H 3218   8.899   2.837   4.777  1.9977 -2.3220 -1.8126
   31ZrCpx    H 3219   9.165   2.876   4.631 -1.8962  4.2037 -0.0093
   31ZrCpx    H 3220   8.998   2.867   4.552 -2.7238  0.0327  1.5635
   31ZrCpx    H 3221   9.074   2.730   4.641  0.2520  0.1608  2.6349
   31ZrCpx    H 3222   8.912   3.514   5.001  1.1097  0.9988  0.1507
   31ZrCpx    H 3223   8.808   3.427   4.887 -0.0458  0.7683  1.0892
   31ZrCpx    H 3224   8.773   3.674   4.779 -0.5365  0.6796 -0.3898
   31ZrCpx    H 3225   8.894   3.725   4.887  1.2314 -0.5893 -0.8889
   31ZrCpx    H 3226   8.763   3.675   5.084 -0.6842  0.9205 -0.5530
   31ZrCpx    H 3227   8.629   3.612   4.980  0.5499 -0.7262 -0.1064
   31ZrCpx    H 3228   8.587   3.833   4.896  0.4225 -1.3452  0.0806
   31ZrCpx    H 3229   8.703   3.912   4.980  0.4485  0.3254  1.7767
   31ZrCpx    H 3230   8.571   3.822   5.065  0.8539 -1.7576  0.8234
   31ZrCpx    H 3231   9.216   3.468   5.005  0.5469  0.0013  1.0072
   31ZrCpx    H 3232   9.319   3.325   5.005 -0.2199  0.6189  0.2182
   31ZrCpx    H 3233   9.144   3.270   5.206  1.7973 -0.8493  0.1425
   31ZrCpx    H 3234   9.108   3.439   5.180 -2.1367 -1.7261 -0.9105
   31ZrCpx    H 3235   9.290   3.481   5.323 -0.3361  0.6590 -1.3953
   31ZrCpx    H 3236   9.382   3.429   5.203  0.7776  0.2031  0.7773
   31ZrCpx    H 3237   9.476   3.261   5.376  0.0940 -0.5880  0.3471
   31ZrCpx    H 3238   9.371   3.175   5.275 -0.9571  0.6091  0.5468
   31ZrCpx    H 3239   9.307   3.231   5.414 -0.7063 -1.0137 -1.7965
   31ZrCpx    N 3240   9.516   3.230   4.737  0.6068  0.1569  0.4628
   31ZrCpx    O 3241   9.490   3.170   4.632 -0.4166  0.3544 -0.3788
   31ZrCpx    O 3242   9.589   3.173   4.829  0.0955 -0.2027 -0.2826
   31ZrCpx    O 3243   9.457   3.347   4.763  0.0262  1.3128 -0.3556
   31ZrCpx    N 3244   9.273   3.617   4.553  0.9800  0.2976  0.3473
   31ZrCpx    O 3245   9.256   3.745   4.541 -0.1996 -0.1045  0.0447
   31ZrCpx    O 3246   9.382   3.574   4.597 -0.5191 -0.1912 -0.0881
   31ZrCpx    O 3247   9.202   3.539   4.478 -0.5193  0.0150  0.0999
   31ZrCpx    N 3248   9.201   3.158   4.407  0.0554 -0.0560 -0.3762
   31ZrCpx    O 3249   9.125   3.076   4.351  0.2785 -0.3505  0.1269
   31ZrCpx    O 3250   9.261   3.126   4.512  0.2368 -0.2569 -0.4009
   31ZrCpx    O 3251   9.184   3.277   4.382 -0.5879 -0.2429  0.5828
   31ZrCpx    N 3252   9.441   3.334   4.270 -0.3685  0.5300  0.1112
   31ZrCpx    O 3253   9.459   3.230   4.347 -0.8157  0.6311 -0.3119
   31ZrCpx    O 3254   9.487   3.326   4.146 -0.1300  1.1906 -0.1928
   31ZrCpx    O 3255   9.404   3.439   4.316  0.2332  0.2246 -0.4202
   32ZrCpx   Zr 3256   1.749  11.959   0.497 -0.0472  0.0571  0.0466
   32ZrCpx    P 3257   2.066  11.836   0.667  0.1164 -0.1579  0.3586
   32ZrCpx   OS 3258   2.045  11.876   0.832 -0.2028 -0.1524  0.8276
   32ZrCpx   OS 3259   2.209  11.912   0.611 -0.1537  0.4339 -0.3584
   32ZrCpx   OS 3260   2.093  11.670   0.660  0.6843  1.1932 -0.2269
   32ZrCpx   O2 3261   1.939  11.878   0.594  0.0343 -0.2753 -0.1848
   32ZrCpx    C 3262   1.928  11.846   0.898  0.3953 -0.1171 -0.1252
   32ZrCpx    C 3263   1.941  11.848   1.052  0.1885  0.4415  0.3384
   32ZrCpx    C 3264   1.830  11.757   1.106  0.4017 -0.5035  0.6594
   32ZrCpx    C 3265   1.816  11.752   1.254 -0.5783 -0.2288 -0.1138
   32ZrCpx    C 3266   2.235  12.046   0.630 -0.3635  0.6647 -0.1498
   32ZrCpx    C 3267   2.376  12.088   0.686  0.6890 -0.5316 -0.6194
   32ZrCpx    C 3268   2.493  12.058   0.593  0.9967  0.1133 -1.4866
   32ZrCpx    C 3269   2.493  12.102   0.450  0.1527  0.8458  0.6455
   32ZrCpx    C 3270   2.200  11.608   0.731  0.1825  0.2110 -0.0979
   32ZrCpx    C 3271   2.288  11.699   0.820 -0.4921 -0.0241 -0.2486
   32ZrCpx    C 3272   2.411  11.619   0.862 -0.0318 -0.5223  0.6826
   32ZrCpx    C 3273   2.519  11.691   0.945  0.7112  0.4514  0.7263
   32ZrCpx    H 3274   1.856  11.922   0.869  2.3958  1.4967 -0.8803
   32ZrCpx    H 3275   1.904  11.746   0.860  0.1042  0.5235 -1.6444
   32ZrCpx    H 3276   2.038  11.808   1.080  0.2903  0.8853  0.6172
   32ZrCpx    H 3277   1.939  11.947   1.097  2.4789 -1.0444  3.8870
   32ZrCpx    H 3278   1.856  11.656   1.075  0.0184 -0.9463  1.7566
   32ZrCpx    H 3279   1.733  11.775   1.062  0.5033 -2.4470 -0.3966
   32ZrCpx    H 3280   1.779  11.850   1.284  1.9668  0.2045  1.7856
   32ZrCpx    H 3281   1.909  11.741   1.310 -1.1644  1.7576  1.3172
   32ZrCpx    H 3282   1.750  11.667   1.272 -0.6499 -0.7958 -2.8597
   32ZrCpx    H 3283   2.158  12.089   0.695 -1.3450 -0.2276 -0.7114
   32ZrCpx    H 3284   2.223  12.086   0.529  1.8818  0.1003 -0.6682
   32ZrCpx    H 3285   2.401  12.044   0.783  1.9580 -3.0345 -2.0210
   32ZrCpx    H 3286   2.375  12.194   0.710 -0.5203 -0.2300 -1.9530
   32ZrCpx    H 3287   2.518  11.952   0.595 -0.8387 -0.3238 -0.2498
   32ZrCpx    H 3288   2.584  12.110   0.625  0.9924 -0.8961  0.2416
   32ZrCpx    H 3289   2.416  12.058   0.387  0.3232 -0.4724  1.3344
   32ZrCpx    H 3290   2.593  12.087   0.410 -0.2937 -3.4862  0.8945
   32ZrCpx    H 3291   2.481  12.210   0.445  3.0238  1.2315  1.0923
   32ZrCpx    H 3292   2.258  11.553   0.657 -0.4909  0.2197 -0.6436
   32ZrCpx    H 3293   2.164  11.524   0.790  0.3484 -2.1381 -3.2260
   32ZrCpx    H 3294   2.331  11.782   0.764 -0.8049  1.1014  1.1724
   32ZrCpx    H 3295   2.227  11.716   0.908 -1.0357  1.4033 -0.8935
   32ZrCpx    H 3296   2.460  11.588   0.770  0.7273 -0.6216  1.1180
   32ZrCpx    H 3297   2.385  11.525   0.912  0.4453 -0.5865  0.8062
   32ZrCpx    H 3298   2.497  11.695   1.052  1.6708  0.2685  0.9402
   32ZrCpx    H 3299   2.525  11.789   0.898 -1.3232  1.4253  2.4250
   32ZrCpx    H 3300   2.620  11.651   0.935  0.5380  0.3467 -0.5999
   32ZrCpx    P 3301   1.358  12.012   0.584  0.1808  0.0102  0.3822
   32ZrCpx   OS 3302   1.332  12.083   0.745 -0.2757  0.4178  0.9140
   32ZrCpx   OS 3303   1.255  11.870   0.570  0.5858 -0.1242 -0.4750
   32ZrCpx   OS 3304   1.277  12.125   0.486 -0.4453 -0.8269 -0.1677
   32ZrCpx   O2 3305   1.514  11.992   0.545  0.2694  0.2539 -0.0806
   32ZrCpx    C 3306   1.426  12.169   0.790 -0.3585 -0.3133  0.7987
   32ZrCpx    C 3307   1.525  12.098   0.892  0.3541 -0.1074 -0.3785
   32ZrCpx    C 3308   1.455  12.042   1.016 -0.1749 -0.6120 -0.0793
   32ZrCpx    C 3309   1.545  12.035   1.137  0.2421 -0.3167 -0.3324
   32ZrCpx    C 3310   1.113  11.887   0.583  0.2472 -0.1530  0.3304
   32ZrCpx    C 3311   1.079  11.959   0.707  1.0282 -0.0892 -0.4381
   32ZrCpx    C 3312   0.929  11.963   0.754  0.0932  0.4644  0.6789
   32ZrCpx    C 3313   0.819  11.988   0.657  0.1906 -0.5251 -0.1786
   32ZrCpx    C 3314   1.300  12.126   0.345 -0.0302 -0.4291  0.4968
   32ZrCpx    C 3315   1.204  12.229   0.274  0.0482 -0.5264  0.6435
   32ZrCpx    C 3316   1.265  12.268   0.128 -0.9179 -0.3154 -0.0131
   32ZrCpx    C 3317   1.199  12.388   0.073 -0.3987 -0.4002 -0.7719
   32ZrCpx    H 3318   1.363  12.245   0.836 -0.9057  0.1434 -0.6750
   32ZrCpx    H 3319   1.465  12.201   0.694 -0.4116 -0.7932  0.6180
   32ZrCpx    H 3320   1.591  12.181   0.917  0.4756 -0.2286 -0.2990
   32ZrCpx    H 3321   1.579  12.016   0.844  3.1856  0.6443  1.4220
   32ZrCpx    H 3322   1.423  11.939   1.002  0.5221 -0.9137  0.4604
   32ZrCpx    H 3323   1.368  12.097   1.052 -0.2002 -0.9548  0.3841
   32ZrCpx    H 3324   1.589  12.134   1.152 -0.6450 -0.1222  1.0824
   32ZrCpx    H 3325   1.632  11.972   1.117 -0.0798 -0.9993  0.4057
   32ZrCpx    H 3326   1.490  12.002   1.224  0.0762  5.2490  1.8610
   32ZrCpx    H 3327   1.076  11.785   0.594  2.4791 -1.3302 -2.4691
   32ZrCpx    H 3328   1.081  11.938   0.492  0.5888 -1.5890 -0.6222
   32ZrCpx    H 3329   1.107  12.064   0.695 -0.8343  0.6807  1.7313
   32ZrCpx    H 3330   1.132  11.919   0.794  2.0210  2.5425  0.2029
   32ZrCpx    H 3331   0.904  11.871   0.807  1.5770 -0.2414  0.1906
   32ZrCpx    H 3332   0.921  12.036   0.834  1.8367  1.5544 -0.1277
   32ZrCpx    H 3333   0.826  12.093   0.628  0.8103 -0.8389 -1.1860
   32ZrCpx    H 3334   0.722  11.979   0.706 -0.0515  0.5603 -0.4481
   32ZrCpx    H 3335   0.823  11.924   0.570 -0.6393  1.4142 -1.6851
   32ZrCpx    H 3336   1.289  12.026   0.304 -1.0872 -0.7510  1.5081
   32ZrCpx    H 3337   1.402  12.163   0.335 -0.4503  0.9727  1.2023
   32ZrCpx    H 3338   1.197  12.322   0.330 -0.3145 -0.6588  0.8172
   32ZrCpx    H 3339   1.104  12.187   0.268  0.3566 -1.3413  1.0665
   32ZrCpx    H 3340   1.247  12.188   0.057 -2.1103  1.5288 -1.8438
   32ZrCpx    H 3341   1.373  12.284   0.126 -0.9126 -0.4050 -0.4912
   32ZrCpx    H 3342   1.276  12.445   0.020  1.2277 -1.4987  0.3921
   32ZrCpx    H 3343   1.171  12.449   0.159 -1.6809  0.5295 -1.8214
   32ZrCpx    H 3344   1.106  12.359   0.023  0.4026 -0.4697 -2.2679
   32ZrCpx    N 3345   1.697  11.717   0.622 -0.2427 -0.5916 -0.3203
   32ZrCpx    O 3346   1.731  11.730   0.505  0.0265 -0.2111  0.0760
   32ZrCpx    O 3347   1.635  11.611   0.650  0.0491 -0.1991  0.1576
   32ZrCpx    O 3348   1.685  11.824   0.691 -0.2532 -0.5244  0.8964
   32ZrCpx    N 3349   1.766  12.201   0.646 -0.6794 -0.3980 -0.4518
   32ZrCpx    O 3350   1.773  12.307   0.717  0.3790 -0.3820 -0.0051
   32ZrCpx    O 3351   1.781  12.083   0.700 -0.1142 -0.1110  0.3473
   32ZrCpx    O 3352   1.723  12.208   0.525  0.7359 -0.3404 -0.1429
   32ZrCpx    N 3353   1.614  11.967   0.241 -0.6381  0.5405 -0.7713
   32ZrCpx    O 3354   1.517  11.982   0.163  0.3003  0.5679 -0.1915
   32ZrCpx    O 3355   1.626  11.867   0.317  0.0108  0.7387  0.1298
   32ZrCpx    O 3356   1.667  12.071   0.283 -0.2287 -0.4702 -0.0186
   32ZrCpx    N 3357   1.961  11.999   0.324  0.4368 -0.0758  0.1511
   32ZrCpx    O 3358   1.893  11.891   0.319 -0.1233  0.2714 -0.0919
   32ZrCpx    O 3359   2.065  12.019   0.234  0.3483  0.2804 -0.2363
   32ZrCpx    O 3360   1.936  12.083   0.410 -0.0757 -0.0553  1.1640
   33ZrCpx   Zr 3361  12.908   6.039   2.067 -0.1545 -0.1174 -0.0359
   33ZrCpx    P 3362   0.061   5.700   1.961  0.0501  0.0604  0.0991
   33ZrCpx   OS 3363   0.078   5.575   2.088 -0.5250  0.1551  0.0402
   33ZrCpx   OS 3364   0.219   5.722   1.900  0.2141 -0.0035  0.3301
   33ZrCpx   OS 3365  12.986   5.624   1.831 -0.3194 -0.5096 -0.8179
   33ZrCpx   O2 3366  13.005   5.836   2.008  0.6494  0.0740  0.2479
   33ZrCpx    C 3367   0.132   5.605   2.220 -0.0567 -0.6808 -0.8058
   33ZrCpx    C 3368   0.263   5.671   2.243  1.0597  0.1876 -0.0929
   33ZrCpx    C 3369   0.279   5.715   2.391 -0.3300 -0.1060  0.1432
   33ZrCpx    C 3370   0.404   5.799   2.407 -0.5649  0.0125  0.2591
   33ZrCpx    C 3371   0.293   5.630   1.826 -0.5218  0.6901  0.7135
   33ZrCpx    C 3372   0.334   5.508   1.904  0.0109 -0.9156 -0.0290
   33ZrCpx    C 3373   0.419   5.408   1.822  0.5906 -0.3310 -0.2999
   33ZrCpx    C 3374   0.494   5.321   1.911 -0.6979  0.0811 -0.7635
   33ZrCpx    C 3375  12.849   5.577   1.849 -0.1918 -0.0584  0.5983
   33ZrCpx    C 3376  12.852   5.428   1.812  0.1587  0.3684 -0.1005
   33ZrCpx    C 3377  12.926   5.353   1.921  0.0942 -0.2780  0.6108
   33ZrCpx    C 3378  12.956   5.205   1.880  0.1780 -0.3248  0.4381
   33ZrCpx    H 3379   0.057   5.652   2.285  1.8314  0.1970  0.7769
   33ZrCpx    H 3380   0.147   5.511   2.273  1.1174  0.3209  0.6786
   33ZrCpx    H 3381   0.351   5.610   2.221  0.6330 -0.1169 -0.9850
   33ZrCpx    H 3382   0.254   5.764   2.188 -0.8871  0.4113  0.5859
   33ZrCpx    H 3383   0.199   5.784   2.416  0.2200  1.1456 -1.4331
   33ZrCpx    H 3384   0.260   5.631   2.458  2.2104 -0.4621  0.4745
   33ZrCpx    H 3385   0.467   5.791   2.318 -0.2482  0.3342  0.4518
   33ZrCpx    H 3386   0.474   5.753   2.477  0.3084 -0.0144 -0.6194
   33ZrCpx    H 3387   0.381   5.899   2.443 -0.0049 -0.2545  1.3753
   33ZrCpx    H 3388   0.383   5.677   1.786 -0.3166 -1.2250 -1.1612
   33ZrCpx    H 3389   0.235   5.611   1.736  0.9506 -1.8201  0.2450
   33ZrCpx    H 3390   0.371   5.545   2.000  1.0946  3.1466 -1.8759
   33ZrCpx    H 3391   0.243   5.458   1.935 -1.0704  0.8579 -0.2798
   33ZrCpx    H 3392   0.489   5.452   1.751 -0.9143 -0.6054 -1.9867
   33ZrCpx    H 3393   0.351   5.345   1.765 -0.4866 -3.3960  4.1500
   33ZrCpx    H 3394   0.590   5.365   1.941 -0.9397 -0.2760  0.5656
   33ZrCpx    H 3395   0.526   5.235   1.854  0.0243  0.6357 -1.2098
   33ZrCpx    H 3396   0.447   5.308   2.009  2.8555 -1.2052  0.8672
   33ZrCpx    H 3397  12.783   5.615   1.770  0.3139  2.2757  1.2663
   33ZrCpx    H 3398  12.808   5.594   1.948  2.2083  0.3503  1.5349
   33ZrCpx    H 3399  12.749   5.393   1.798  0.5497 -1.3577  1.0843
   33ZrCpx    H 3400  12.903   5.395   1.722  1.0349 -0.4672  0.6927
   33ZrCpx    H 3401  12.869   5.363   2.013 -3.1035 -0.7858 -1.2443
   33ZrCpx    H 3402   0.019   5.391   1.922  0.8411 -2.1453 -0.5455
   33ZrCpx    H 3403  12.998   5.219   1.780 -0.2522 -0.9685  0.1635
   33ZrCpx    H 3404  12.866   5.143   1.881  0.4021 -0.7558 -2.1851
   33ZrCpx    H 3405   0.015   5.154   1.948 -0.3474 -0.0464  1.1806
   33ZrCpx    P 3406  12.701   6.174   2.373 -0.1871  0.2164  0.2283
   33ZrCpx   OS 3407  12.731   6.116   2.531  0.4209  0.1583  0.0123
   33ZrCpx   OS 3408  12.534   6.135   2.367  0.0534 -0.4556  0.5986
   33ZrCpx   OS 3409  12.703   6.340   2.409 -0.4372 -0.8582 -0.1240
   33ZrCpx   O2 3410  12.783   6.124   2.252 -0.2798  0.4376 -0.5556
   33ZrCpx    C 3411  12.660   6.163   2.644  0.5739  0.3254 -0.1725
   33ZrCpx    C 3412  12.744   6.235   2.741 -0.4009  0.0820  0.0373
   33ZrCpx    C 3413  12.679   6.282   2.862  0.3411  0.4011 -0.3110
   33ZrCpx    C 3414  12.690   6.173   2.967 -0.1517  0.1758  0.0255
   33ZrCpx    C 3415  12.459   6.156   2.245  0.1958  0.4876  0.8532
   33ZrCpx    C 3416  12.455   6.306   2.211  0.5448  0.2644  0.5420
   33ZrCpx    C 3417  12.377   6.337   2.092  0.1483 -0.6131  1.0356
   33ZrCpx    C 3418  12.311   6.473   2.123 -0.1353  0.0367 -0.3152
   33ZrCpx    C 3419  12.831   6.403   2.414  0.1994  0.5601  0.5043
   33ZrCpx    C 3420  12.830   6.543   2.348  0.1138  0.5917  0.1645
   33ZrCpx    C 3421  12.957   6.622   2.345 -1.0023  0.0103 -0.3373
   33ZrCpx    C 3422  12.996   6.689   2.478  0.1822  0.4456  0.5644
   33ZrCpx    H 3423  12.586   6.238   2.614 -1.6181 -2.0449 -0.9356
   33ZrCpx    H 3424  12.613   6.083   2.701  0.6933  0.8940  0.7314
   33ZrCpx    H 3425  12.791   6.323   2.698  1.7395 -0.8535  0.3949
   33ZrCpx    H 3426  12.835   6.178   2.761  0.3898  1.1705 -0.4160
   33ZrCpx    H 3427  12.744   6.361   2.899  1.9825 -0.4719 -1.2469
   33ZrCpx    H 3428  12.578   6.321   2.857  0.1385 -0.2309 -1.1425
   33ZrCpx    H 3429  12.678   6.223   3.064 -3.4883 -0.3579 -0.0375
   33ZrCpx    H 3430  12.779   6.110   2.970 -0.6410 -0.5059  0.7812
   33ZrCpx    H 3431  12.599   6.114   2.955  0.1572 -0.2599 -0.1874
   33ZrCpx    H 3432  12.355   6.126   2.261  0.6020 -1.9098 -0.7385
   33ZrCpx    H 3433  12.510   6.095   2.171  2.5035  1.6132  1.4866
   33ZrCpx    H 3434  12.402   6.348   2.297 -0.8012 -0.1764 -0.0572
   33ZrCpx    H 3435  12.554   6.347   2.192 -0.2531  1.7968 -0.4113
   33ZrCpx    H 3436  12.295   6.267   2.074 -0.2903 -0.3301  1.9020
   33ZrCpx    H 3437  12.454   6.346   2.016  0.3117  1.6723  1.4561
   33ZrCpx    H 3438  12.256   6.512   2.037  1.3022  0.7875 -0.9037
   33ZrCpx    H 3439  12.383   6.545   2.160 -1.9119  0.7572  1.8862
   33ZrCpx    H 3440  12.228   6.476   2.194  1.3174  1.2575  1.3661
   33ZrCpx    H 3441  12.908   6.344   2.365 -0.8799 -1.1245  0.7899
   33ZrCpx    H 3442  12.848   6.419   2.520 -1.0234  1.5195  0.5606
   33ZrCpx    H 3443  12.792   6.540   2.245 -2.0517  1.9142  0.8857
   33ZrCpx    H 3444  12.766   6.599   2.416  1.5691  1.7938  0.5647
   33ZrCpx    H 3445  12.943   6.699   2.269  0.2271 -0.7733 -1.3873
   33ZrCpx    H 3446   0.023   6.554   2.304 -1.9189  0.6024 -3.1501
   33ZrCpx    H 3447   0.074   6.754   2.484 -0.2534  1.1918 -0.8226
   33ZrCpx    H 3448  12.992   6.612   2.554 -3.8641  1.5138  1.5965
   33ZrCpx    H 3449  12.904   6.746   2.494  0.6652  1.5514 -0.4791
   33ZrCpx    N 3450  12.713   5.833   2.104 -0.1455 -0.2408 -0.0073
   33ZrCpx    O 3451  12.721   5.906   1.997  0.5075 -0.0272 -0.1629
   33ZrCpx    O 3452  12.636   5.729   2.099 -0.3089  0.0322  0.1857
   33ZrCpx    O 3453  12.804   5.848   2.194 -0.2689  0.1368  0.3878
   33ZrCpx    N 3454   0.108   6.079   2.247  0.5928  0.1150  0.6924
   33ZrCpx    O 3455   0.219   6.088   2.309  0.6070  0.2764 -0.0494
   33ZrCpx    O 3456   0.048   5.966   2.233 -0.1192  0.0944 -0.1473
   33ZrCpx    O 3457   0.057   6.181   2.203  0.4498 -0.0801  0.1793
   33ZrCpx    N 3458  12.785   6.275   1.968  0.0256 -0.3912 -0.3388
   33ZrCpx    O 3459  12.718   6.386   1.954 -0.0022 -0.0513  0.4016
   33ZrCpx    O 3460  12.718   6.159   1.979 -0.0864  0.1477 -0.1650
   33ZrCpx    O 3461  12.901   6.282   2.013  0.4179 -0.5029 -0.0067
   33ZrCpx    N 3462   0.041   6.072   1.833 -0.0657 -0.1890 -0.8095
   33ZrCpx    O 3463  12.924   6.043   1.833 -0.2839 -0.6223 -0.4790
   33ZrCpx    O 3464   0.096   6.100   1.724 -0.4436 -0.5208  0.0541
   33ZrCpx    O 3465   0.091   6.094   1.942 -0.6357 -0.3242 -0.1365
   34ZrCpx   Zr 3466  12.177   1.058  12.231  0.0249 -0.2773  0.0940
   34ZrCpx    P 3467  11.952   1.233  12.497 -0.1168  0.5398  0.2527
   34ZrCpx   OS 3468  11.786   1.218  12.472 -0.1372 -0.2455  0.3187
   34ZrCpx   OS 3469  11.948   1.402  12.470  0.4639  0.1385  0.5099
   34ZrCpx   OS 3470  11.997   1.224  12.666  0.7682  0.5121  0.9259
   34ZrCpx   O2 3471  12.037   1.160  12.392 -0.3615  0.2811 -0.6235
   34ZrCpx    C 3472  11.738   1.243  12.340 -0.3764  0.7797  0.7724
   34ZrCpx    C 3473  11.636   1.144  12.283  1.0949 -0.4117  0.6463
   34ZrCpx    C 3474  11.623   1.163  12.130 -0.8514  0.6187 -0.9170
   34ZrCpx    C 3475  11.575   1.305  12.099 -0.0768  0.6976  0.2265
   34ZrCpx    C 3476  12.063   1.476  12.469 -0.4773  0.2103  0.0512
   34ZrCpx    C 3477  12.063   1.618  12.406  0.1015 -0.1764 -0.3992
   34ZrCpx    C 3478  12.077   1.621  12.253 -0.4126  0.6378  0.3858
   34ZrCpx    C 3479  12.094   1.766  12.192 -0.5657 -0.0502 -0.2371
   34ZrCpx    C 3480  11.971   1.118  12.757 -0.3372 -0.2948  0.4831
   34ZrCpx    C 3481  12.027   0.987  12.709  0.5515 -0.2902  0.6461
   34ZrCpx    C 3482  11.978   0.869  12.790  0.1198 -0.2580 -0.1139
   34ZrCpx    C 3483  11.861   0.801  12.720  0.1292 -0.3646 -0.6737
   34ZrCpx    H 3484  11.693   1.342  12.329  0.9121  1.5582  2.2604
   34ZrCpx    H 3485  11.827   1.260  12.279 -0.2068 -0.5680  0.6290
   34ZrCpx    H 3486  11.665   1.041  12.300  0.4475 -0.9465 -1.3991
   34ZrCpx    H 3487  11.548   1.161  12.345 -0.2940 -1.2975 -1.0735
   34ZrCpx    H 3488  11.561   1.086  12.082 -0.8256 -0.2643  0.4447
   34ZrCpx    H 3489  11.721   1.140  12.088  0.0688  0.2430  1.4143
   34ZrCpx    H 3490  11.482   1.327  12.152 -0.3163 -2.0660  1.0420
   34ZrCpx    H 3491  11.552   1.306  11.992  1.5192  1.4940 -0.1277
   34ZrCpx    H 3492  11.653   1.378  12.116  0.0373  0.2324  1.7761
   34ZrCpx    H 3493  12.156   1.422  12.452  0.1618  1.3323 -0.1012
   34ZrCpx    H 3494  12.083   1.476  12.576  0.8061  2.0768 -0.1655
   34ZrCpx    H 3495  12.139   1.690  12.436  0.4536 -0.1965 -1.2193
   34ZrCpx    H 3496  11.967   1.665  12.428 -0.5183 -2.3356  1.6339
   34ZrCpx    H 3497  11.984   1.576  12.219 -0.1815  0.7541 -0.4028
   34ZrCpx    H 3498  12.159   1.555  12.224 -0.0492  2.0274 -1.8195
   34ZrCpx    H 3499  12.082   1.777  12.085 -0.3751  0.1105 -0.2423
   34ZrCpx    H 3500  12.185   1.821  12.219  0.7302 -2.1746 -0.0992
   34ZrCpx    H 3501  12.015   1.823  12.239 -1.0661 -1.7212  0.9922
   34ZrCpx    H 3502  11.862   1.111  12.763 -0.4599  1.0058 -0.0536
   34ZrCpx    H 3503  12.008   1.137  12.858  1.4112  2.2241 -0.5857
   34ZrCpx    H 3504  12.015   0.965  12.603  0.3823  2.0144  0.1510
   34ZrCpx    H 3505  12.134   1.005  12.721  0.6157 -0.5561  0.4718
   34ZrCpx    H 3506  11.943   0.894  12.890  0.1574  0.0728 -0.1835
   34ZrCpx    H 3507  12.061   0.800  12.801  0.6827  0.4176 -0.0715
   34ZrCpx    H 3508  11.869   0.770  12.616  0.7377  1.5484 -1.2155
   34ZrCpx    H 3509  11.774   0.866  12.722  0.6021  0.2433  1.4647
   34ZrCpx    H 3510  11.853   0.706  12.774  1.3452 -2.0158 -3.2758
   34ZrCpx    P 3511  12.388   0.721  12.185  0.0159  0.2064 -0.2106
   34ZrCpx   OS 3512  12.334   0.617  12.312  0.3498 -0.2201  0.0786
   34ZrCpx   OS 3513  12.559   0.708  12.196  0.4266 -0.6350  0.2102
   34ZrCpx   OS 3514  12.341   0.634  12.047 -0.2461  0.1277  0.3975
   34ZrCpx   O2 3515  12.315   0.860  12.196  0.2916  0.2037  0.1813
   34ZrCpx    C 3516  12.213   0.550  12.293 -0.3786  1.0952 -0.0462
   34ZrCpx    C 3517  12.165   0.499  12.435  0.0838  0.3214 -0.4784
   34ZrCpx    C 3518  12.017   0.456  12.421  0.1284  0.1755 -0.7983
   34ZrCpx    C 3519  11.944   0.408  12.549  0.2593  0.3122  0.2105
   34ZrCpx    C 3520  12.620   0.583  12.220 -0.3820  0.2734  0.7164
   34ZrCpx    C 3521  12.645   0.559  12.372  0.0074 -1.0571 -0.1107
   34ZrCpx    C 3522  12.624   0.412  12.411 -0.2568 -0.0854  0.6786
   34ZrCpx    C 3523  12.694   0.388  12.533  0.2626  0.1275  0.2416
   34ZrCpx    C 3524  12.342   0.707  11.926  0.6273  0.4605  0.4027
   34ZrCpx    C 3525  12.238   0.677  11.823 -0.1615 -0.2171  0.0607
   34ZrCpx    C 3526  12.249   0.794  11.723 -0.3600 -0.4554  0.5686
   34ZrCpx    C 3527  12.174   0.756  11.596 -0.2040  0.3386 -0.2008
   34ZrCpx    H 3528  12.225   0.469  12.222 -0.0699  0.9280  0.1970
   34ZrCpx    H 3529  12.146   0.623  12.247 -1.1039 -0.5307 -1.6294
   34ZrCpx    H 3530  12.184   0.570  12.516 -1.1258 -1.3913  1.3583
   34ZrCpx    H 3531  12.225   0.410  12.458  0.9497  1.2693  1.0585
   34ZrCpx    H 3532  12.000   0.378  12.347 -4.6567 -0.5916  0.9445
   34ZrCpx    H 3533  11.959   0.545  12.395  0.0982 -0.4046 -2.7880
   34ZrCpx    H 3534  11.850   0.360  12.521  1.1952 -0.9075 -0.9282
   34ZrCpx    H 3535  11.911   0.493  12.607 -1.2127  0.8302 -1.3474
   34ZrCpx    H 3536  12.005   0.337  12.606  1.0159  1.3677  0.7218
   34ZrCpx    H 3537  12.705   0.567  12.154 -1.1206 -1.1910  0.0778
   34ZrCpx    H 3538  12.540   0.521  12.177 -0.7037  1.7011 -0.8170
   34ZrCpx    H 3539  12.569   0.619  12.422 -0.1968 -1.0041 -0.4868
   34ZrCpx    H 3540  12.746   0.595  12.392 -0.6914 -0.0468  1.7306
   34ZrCpx    H 3541  12.519   0.384  12.415 -0.6816  1.7682  3.5321
   34ZrCpx    H 3542  12.666   0.332  12.350  0.9140  0.6570  0.4890
   34ZrCpx    H 3543  12.666   0.289  12.568  1.2800 -0.7583 -1.3482
   34ZrCpx    H 3544  12.654   0.458  12.605  0.5315  2.0021 -1.4037
   34ZrCpx    H 3545  12.803   0.399  12.526  0.1850  0.2034 -1.0128
   34ZrCpx    H 3546  12.442   0.681  11.891  0.9303  2.4873 -0.2894
   34ZrCpx    H 3547  12.342   0.813  11.951  1.2387  0.9100 -1.4550
   34ZrCpx    H 3548  12.255   0.574  11.793 -0.5149 -0.4686  0.7112
   34ZrCpx    H 3549  12.141   0.668  11.873 -0.1948  0.6928  0.1724
   34ZrCpx    H 3550  12.355   0.802  11.701 -0.8956  0.5358 -1.8248
   34ZrCpx    H 3551  12.209   0.882  11.775 -2.0080 -0.9625  0.1675
   34ZrCpx    H 3552  12.087   0.821  11.593  0.4426  1.3433  2.1180
   34ZrCpx    H 3553  12.139   0.655  11.574 -0.1183 -0.3273  2.5157
   34ZrCpx    H 3554  12.235   0.784  11.510 -0.7890 -0.3792 -0.8633
   34ZrCpx    N 3555  12.298   1.079  12.489 -0.1839 -0.0927 -1.0247
   34ZrCpx    O 3556  12.328   1.155  12.393 -0.3520 -0.3106 -0.5961
   34ZrCpx    O 3557  12.366   1.073  12.599  0.0895 -0.2481  0.1487
   34ZrCpx    O 3558  12.237   0.979  12.453  0.0153 -0.0810 -0.6751
   34ZrCpx    N 3559  11.995   0.845  12.182  0.4012  0.3602  0.1991
   34ZrCpx    O 3560  11.947   0.730  12.169 -0.0289 -0.1359 -0.4395
   34ZrCpx    O 3561  12.019   0.898  12.291  0.2699 -0.3241 -1.1036
   34ZrCpx    O 3562  12.051   0.890  12.087 -0.2803  0.2151 -0.0695
   34ZrCpx    N 3563  12.351   1.111  12.011 -0.2248  0.1447 -0.0593
   34ZrCpx    O 3564  12.442   1.116  11.921 -0.3161  0.4457 -0.5625
   34ZrCpx    O 3565  12.382   1.128  12.131 -0.0526  0.2534 -0.8559
   34ZrCpx    O 3566  12.233   1.075  11.983 -0.6776  0.3480 -0.6381
   34ZrCpx    N 3567  12.053   1.283  12.113 -0.0659  0.0866  0.3378
   34ZrCpx    O 3568  12.164   1.287  12.169 -0.0568  0.1477 -0.4250
   34ZrCpx    O 3569  11.995   1.384  12.056 -0.3999 -0.8358 -0.7312
   34ZrCpx    O 3570  11.988   1.173  12.121 -0.5285 -0.2750 -0.9935
   35ZrCpx   Zr 3571   7.743   2.554  10.649  0.1088  0.1218  0.1441
   35ZrCpx    P 3572   7.524   2.502  10.961 -0.0955 -0.3165  0.0199
   35ZrCpx   OS 3573   7.577   2.390  11.067  0.1395  0.5686  0.5428
   35ZrCpx   OS 3574   7.365   2.454  10.926 -0.5527  0.8939 -0.1227
   35ZrCpx   OS 3575   7.513   2.645  11.055 -0.4549  0.4629 -0.2182
   35ZrCpx   O2 3576   7.612   2.516  10.836 -0.4575  0.2482  0.0224
   35ZrCpx    C 3577   7.711   2.406  11.117  0.6893 -0.1347  1.0808
   35ZrCpx    C 3578   7.721   2.316  11.237  0.3685  0.4598 -0.3435
   35ZrCpx    C 3579   7.839   2.216  11.224 -0.0024  0.0676  0.0268
   35ZrCpx    C 3580   7.817   2.135  11.099 -0.2175  0.2632  1.0348
   35ZrCpx    C 3581   7.323   2.399  10.796 -0.3883 -0.0362 -0.4206
   35ZrCpx    C 3582   7.212   2.297  10.817  0.2791  0.7997 -0.6664
   35ZrCpx    C 3583   7.248   2.189  10.925  0.0342 -0.3724 -0.3384
   35ZrCpx    C 3584   7.381   2.115  10.914  0.2493 -0.1217  0.9158
   35ZrCpx    C 3585   7.425   2.658  11.164 -0.7385  0.1225  0.8204
   35ZrCpx    C 3586   7.478   2.586  11.289  0.2007  0.1522 -0.8360
   35ZrCpx    C 3587   7.402   2.592  11.427  0.0464  0.8999 -0.8824
   35ZrCpx    C 3588   7.266   2.516  11.416 -0.3901 -0.3202  0.0633
   35ZrCpx    H 3589   7.772   2.378  11.031  1.6614  0.3687  1.5905
   35ZrCpx    H 3590   7.724   2.512  11.141 -1.9518  0.8352 -1.5449
   35ZrCpx    H 3591   7.726   2.370  11.331  1.2366  2.0035 -1.2483
   35ZrCpx    H 3592   7.630   2.257  11.252 -0.4668  2.2881  1.9873
   35ZrCpx    H 3593   7.935   2.263  11.205  1.1546 -3.2590 -2.8848
   35ZrCpx    H 3594   7.850   2.151  11.310 -2.6127  0.3783  0.6281
   35ZrCpx    H 3595   7.709   2.120  11.091  0.0102 -1.8503  1.5449
   35ZrCpx    H 3596   7.868   2.038  11.098 -1.1859 -0.2535 -0.1168
   35ZrCpx    H 3597   7.835   2.187  11.006 -0.8595 -5.1191 -2.3531
   35ZrCpx    H 3598   7.293   2.488  10.741  2.4875  2.6306  2.1142
   35ZrCpx    H 3599   7.419   2.357  10.767 -0.0798  1.3095 -1.3772
   35ZrCpx    H 3600   7.184   2.236  10.732 -1.2543 -0.9607  1.0337
   35ZrCpx    H 3601   7.123   2.347  10.856  0.4164  1.3821 -1.0908
   35ZrCpx    H 3602   7.238   2.238  11.022 -0.9862 -0.5880 -0.3210
   35ZrCpx    H 3603   7.161   2.123  10.932  0.6250 -1.1880 -0.6530
   35ZrCpx    H 3604   7.460   2.176  10.870  0.5502 -0.2369  1.2870
   35ZrCpx    H 3605   7.380   2.027  10.851 -1.5810 -1.2833  2.5059
   35ZrCpx    H 3606   7.423   2.085  11.010  0.3307  0.4689  1.0721
   35ZrCpx    H 3607   7.336   2.603  11.132  1.3060 -2.9674  0.2200
   35ZrCpx    H 3608   7.401   2.760  11.196 -0.5540  0.4962 -0.2241
   35ZrCpx    H 3609   7.483   2.479  11.274  0.4886 -0.3794  2.5963
   35ZrCpx    H 3610   7.580   2.613  11.315 -0.1449  0.7303 -0.0332
   35ZrCpx    H 3611   7.381   2.691  11.467  4.9412  1.7174  0.0445
   35ZrCpx    H 3612   7.467   2.543  11.499  0.4619  2.1600 -0.3833
   35ZrCpx    H 3613   7.209   2.522  11.508 -1.7258  0.2191 -0.7844
   35ZrCpx    H 3614   7.279   2.416  11.375  1.2002 -1.1480  2.5069
   35ZrCpx    H 3615   7.212   2.583  11.349  0.3210 -0.0257 -0.2200
   35ZrCpx    P 3616   7.849   2.383  10.309 -0.3164 -0.2099  0.0679
   35ZrCpx   OS 3617   7.844   2.497  10.180  0.1099 -0.0946  0.4587
   35ZrCpx   OS 3618   7.743   2.264  10.250  0.4930  0.1407  0.0043
   35ZrCpx   OS 3619   7.999   2.303  10.308 -0.0684  0.0918  0.0532
   35ZrCpx   O2 3620   7.812   2.450  10.439  0.1125  0.0169  0.1228
   35ZrCpx    C 3621   7.904   2.623  10.192 -0.1155  0.6099 -0.2090
   35ZrCpx    C 3622   8.055   2.626  10.229  0.7010 -0.0479 -0.6722
   35ZrCpx    C 3623   8.151   2.585  10.121  0.4478  0.2771 -0.2017
   35ZrCpx    C 3624   8.091   2.576   9.977  0.1739  0.3025  0.2807
   35ZrCpx    C 3625   7.604   2.263  10.262 -0.1009  0.2440 -0.0068
   35ZrCpx    C 3626   7.571   2.190  10.393 -0.4262 -0.0784 -0.0430
   35ZrCpx    C 3627   7.420   2.184  10.426  0.3226 -0.2839  0.0251
   35ZrCpx    C 3628   7.394   2.096  10.548  0.1607  0.6613  0.7880
   35ZrCpx    C 3629   8.001   2.188  10.386 -0.4525 -0.6080  0.2114
   35ZrCpx    C 3630   8.030   2.069  10.289  0.6057  0.1529  0.3723
   35ZrCpx    C 3631   8.027   1.945  10.368 -0.1906 -0.1383 -0.2081
   35ZrCpx    C 3632   7.891   1.926  10.436 -0.0005 -0.2403 -0.7655
   35ZrCpx    H 3633   7.847   2.664  10.276  1.0271 -0.0025  0.8848
   35ZrCpx    H 3634   7.881   2.678  10.101  1.0311  1.1959 -0.1456
   35ZrCpx    H 3635   8.079   2.731  10.245 -1.0079  0.1094  0.9978
   35ZrCpx    H 3636   8.067   2.575  10.324 -1.0253  0.8698  0.0670
   35ZrCpx    H 3637   8.185   2.487  10.153 -1.0565 -0.3319 -0.4169
   35ZrCpx    H 3638   8.244   2.642  10.117  0.5864  0.2057  1.7598
   35ZrCpx    H 3639   8.008   2.506   9.976 -0.0710  0.5318  2.2263
   35ZrCpx    H 3640   8.165   2.568   9.898 -0.6661  1.5603 -0.6752
   35ZrCpx    H 3641   8.052   2.674   9.948  0.5058 -0.1650 -1.8108
   35ZrCpx    H 3642   7.554   2.212  10.180 -2.7528  2.8459 -0.1054
   35ZrCpx    H 3643   7.575   2.368  10.271 -1.9793 -0.3179  0.8044
   35ZrCpx    H 3644   7.624   2.243  10.471 -1.1514 -0.9914  1.0856
   35ZrCpx    H 3645   7.612   2.089  10.389  0.5329  0.2772  0.7175
   35ZrCpx    H 3646   7.372   2.281  10.431 -1.1522 -1.0309  0.6548
   35ZrCpx    H 3647   7.370   2.128  10.347 -1.3074  0.0031  0.8447
   35ZrCpx    H 3648   7.436   2.130  10.643 -2.2065  2.8581  1.1146
   35ZrCpx    H 3649   7.421   1.991  10.542  0.2345  0.7424 -0.4408
   35ZrCpx    H 3650   7.289   2.078  10.573 -0.2761 -2.7134 -3.0767
   35ZrCpx    H 3651   7.902   2.190  10.431  0.6661  2.0655  2.6954
   35ZrCpx    H 3652   8.081   2.190  10.460 -1.0709  0.0565  0.8685
   35ZrCpx    H 3653   7.943   2.069  10.222  0.6330 -0.6304  0.3239
   35ZrCpx    H 3654   8.120   2.077  10.228  0.2651 -0.6128 -0.2467
   35ZrCpx    H 3655   8.108   1.953  10.440 -0.4214 -3.0569  0.4131
   35ZrCpx    H 3656   8.048   1.857  10.308  0.0840 -1.0366  1.1966
   35ZrCpx    H 3657   7.872   1.990  10.522 -1.0288 -2.6470  0.8611
   35ZrCpx    H 3658   7.896   1.825  10.477 -1.7155 -0.3955 -0.9181
   35ZrCpx    H 3659   7.806   1.927  10.368 -0.1081 -0.1657 -0.6319
   35ZrCpx    N 3660   7.796   2.288  10.755 -0.6545  0.1954  0.1556
   35ZrCpx    O 3661   7.867   2.392  10.772 -0.3231 -0.0134 -0.3877
   35ZrCpx    O 3662   7.838   2.161  10.772  0.1729  0.0645 -0.5757
   35ZrCpx    O 3663   7.699   2.311  10.678 -0.0973 -0.1190 -0.1159
   35ZrCpx    N 3664   7.510   2.595  10.485  0.3035  0.2203 -0.2388
   35ZrCpx    O 3665   7.431   2.578  10.397 -0.2177  0.3342 -0.3949
   35ZrCpx    O 3666   7.525   2.502  10.572 -0.6314  0.5606 -0.3349
   35ZrCpx    O 3667   7.615   2.665  10.462 -0.0836 -0.0728 -0.1635
   35ZrCpx    N 3668   7.981   2.684  10.572 -0.2370 -0.0649 -0.3115
   35ZrCpx    O 3669   8.093   2.731  10.531  0.0660  0.2887 -0.4096
   35ZrCpx    O 3670   7.976   2.566  10.624  0.3517 -0.0572 -0.8330
   35ZrCpx    O 3671   7.869   2.732  10.536  0.1720 -0.1660 -0.9339
   35ZrCpx    N 3672   7.752   2.788  10.799 -0.3823 -0.7646  0.3204
   35ZrCpx    O 3673   7.832   2.694  10.815 -0.1874 -0.9022 -0.1444
   35ZrCpx    O 3674   7.731   2.876  10.892  0.3150 -0.1701  0.0303
   35ZrCpx    O 3675   7.658   2.764  10.718  0.5106  0.1254 -0.2560
   36ZrCpx   Zr 3676   5.801   3.350   3.712  0.2057  0.0087  0.2776
   36ZrCpx    P 3677   6.163   3.312   3.851 -0.1574  0.4202  0.1655
   36ZrCpx   OS 3678   6.171   3.298   4.027  0.8232  0.7855 -1.0920
   36ZrCpx   OS 3679   6.262   3.448   3.800  0.2683 -0.3790 -0.0433
   36ZrCpx   OS 3680   6.254   3.181   3.788 -0.9286 -0.3822  0.1971
   36ZrCpx   O2 3681   6.016   3.324   3.802 -0.2423 -0.3639 -0.3569
   36ZrCpx    C 3682   6.113   3.398   4.107 -0.1350 -0.4398  0.1788
   36ZrCpx    C 3683   6.170   3.542   4.079 -0.2856 -0.1304  0.2095
   36ZrCpx    C 3684   6.154   3.628   4.206 -0.6619 -0.5196 -0.0653
   36ZrCpx    C 3685   6.022   3.700   4.239 -0.6325 -0.6279  0.5065
   36ZrCpx    C 3686   6.264   3.489   3.667  0.0221 -0.1865  0.3561
   36ZrCpx    C 3687   6.248   3.647   3.666  0.6981  0.6193  0.2733
   36ZrCpx    C 3688   6.370   3.723   3.712 -0.0083  0.9012  0.0004
   36ZrCpx    C 3689   6.360   3.754   3.856  0.3794  0.0706 -0.2121
   36ZrCpx    C 3690   6.199   3.045   3.788 -0.2232  0.5606 -0.0374
   36ZrCpx    C 3691   6.128   2.991   3.912 -0.5379  0.6383 -0.1598
   36ZrCpx    C 3692   6.212   2.970   4.039 -0.3566  0.2723  0.5602
   36ZrCpx    C 3693   6.120   2.931   4.163 -0.1230  0.1252 -0.3251
   36ZrCpx    H 3694   6.005   3.384   4.110  0.0326 -1.4639  2.8005
   36ZrCpx    H 3695   6.146   3.367   4.206 -1.8658 -2.2936  0.2074
   36ZrCpx    H 3696   6.277   3.531   4.059 -0.1993 -0.5889  0.9135
   36ZrCpx    H 3697   6.121   3.602   4.002 -0.9417 -1.2448 -0.2475
   36ZrCpx    H 3698   6.189   3.583   4.299 -0.1742  0.4803  0.2362
   36ZrCpx    H 3699   6.224   3.706   4.176  0.9968 -1.8473  0.2864
   36ZrCpx    H 3700   5.937   3.633   4.254 -0.3580 -0.7564  1.5454
   36ZrCpx    H 3701   5.999   3.761   4.152 -1.1559 -2.9377 -1.0082
   36ZrCpx    H 3702   6.038   3.766   4.324  1.4500  1.0282 -1.1468
   36ZrCpx    H 3703   6.355   3.463   3.611  0.6660  1.5530  0.5589
   36ZrCpx    H 3704   6.179   3.445   3.616 -0.9829  0.5659  1.3737
   36ZrCpx    H 3705   6.161   3.683   3.721  0.9180  0.0132  1.0190
   36ZrCpx    H 3706   6.229   3.669   3.561 -1.0973 -0.7610  0.2912
   36ZrCpx    H 3707   6.382   3.822   3.667 -1.3484  0.9489 -0.2532
   36ZrCpx    H 3708   6.465   3.669   3.703  0.9322  2.1873  1.7746
   36ZrCpx    H 3709   6.262   3.800   3.866 -0.8378 -1.7737 -2.9931
   36ZrCpx    H 3710   6.434   3.823   3.897 -2.7784  2.4623  1.6452
   36ZrCpx    H 3711   6.352   3.661   3.913  3.0497 -0.4573 -0.6212
   36ZrCpx    H 3712   6.288   2.985   3.771  0.4897  1.4452  0.5380
   36ZrCpx    H 3713   6.133   3.035   3.702  0.4231  1.4518 -0.6472
   36ZrCpx    H 3714   6.083   2.896   3.883  1.2340  0.3237 -1.9693
   36ZrCpx    H 3715   6.046   3.059   3.934 -0.1338  1.4946 -1.2832
   36ZrCpx    H 3716   6.279   3.054   4.059 -0.6847  0.6821 -0.0523
   36ZrCpx    H 3717   6.287   2.892   4.029 -1.6896 -0.9276 -0.2477
   36ZrCpx    H 3718   6.135   2.829   4.199  0.2796 -1.3899 -4.5712
   36ZrCpx    H 3719   6.017   2.927   4.129 -0.0609 -0.5376 -0.4449
   36ZrCpx    H 3720   6.130   2.993   4.252  0.0351  1.4848 -1.2832
   36ZrCpx    P 3721   5.442   3.521   3.778  0.1280  0.3556  0.3562
   36ZrCpx   OS 3722   5.410   3.684   3.711 -0.0963 -0.5688 -0.5446
   36ZrCpx   OS 3723   5.404   3.537   3.945  0.0312  0.6251 -0.2615
   36ZrCpx   OS 3724   5.327   3.426   3.700 -0.1486 -0.0560 -0.1918
   36ZrCpx   O2 3725   5.588   3.468   3.747  0.3107  0.3187 -0.2129
   36ZrCpx    C 3726   5.288   3.746   3.719 -0.0332 -0.4347 -0.2246
   36ZrCpx    C 3727   5.279   3.841   3.838 -0.1252 -0.1676  0.5392
   36ZrCpx    C 3728   5.136   3.828   3.893 -0.4787 -0.3120 -0.2034
   36ZrCpx    C 3729   5.111   3.899   4.030  0.3722 -0.1343 -0.1689
   36ZrCpx    C 3730   5.493   3.592   4.035 -0.1080 -0.5347 -0.4649
   36ZrCpx    C 3731   5.446   3.568   4.174 -0.0943  0.5322 -0.0146
   36ZrCpx    C 3732   5.549   3.570   4.282  0.1147  0.7471  0.0455
   36ZrCpx    C 3733   5.499   3.489   4.406  0.1176 -0.2137 -0.2884
   36ZrCpx    C 3734   5.313   3.416   3.564 -0.3530 -0.4805 -0.4398
   36ZrCpx    C 3735   5.186   3.341   3.522 -0.8937  0.3505 -0.3563
   36ZrCpx    C 3736   5.174   3.324   3.371  0.2900 -0.3238 -0.7960
   36ZrCpx    C 3737   5.087   3.204   3.341  0.3418 -0.1001  0.1323
   36ZrCpx    H 3738   5.202   3.680   3.731  0.1283 -0.6127 -0.0370
   36ZrCpx    H 3739   5.270   3.795   3.623 -2.8400  1.2811  1.1030
   36ZrCpx    H 3740   5.296   3.944   3.807 -1.1401  0.4908  2.0600
   36ZrCpx    H 3741   5.344   3.805   3.917  2.9646 -0.5918 -2.1128
   36ZrCpx    H 3742   5.116   3.723   3.917  0.1840 -0.0508  1.5505
   36ZrCpx    H 3743   5.065   3.858   3.816  1.0531 -0.0179 -1.5237
   36ZrCpx    H 3744   5.196   3.882   4.095 -0.3978 -1.3582  0.5214
   36ZrCpx    H 3745   5.018   3.866   4.075 -0.6539  1.6084 -0.9659
   36ZrCpx    H 3746   5.103   4.006   4.008 -1.6940 -0.0532  0.9018
   36ZrCpx    H 3747   5.515   3.697   4.016 -0.2890 -0.5354 -0.6742
   36ZrCpx    H 3748   5.586   3.540   4.011 -0.4425 -1.6153  0.5217
   36ZrCpx    H 3749   5.402   3.468   4.178 -0.2247  0.6177  0.6737
   36ZrCpx    H 3750   5.363   3.635   4.198  0.0542  0.6329  0.2215
   36ZrCpx    H 3751   5.576   3.670   4.316  1.7811  0.2790  0.1496
   36ZrCpx    H 3752   5.642   3.516   4.261 -1.6214 -2.0848 -0.6815
   36ZrCpx    H 3753   5.460   3.392   4.376  0.0035 -0.0445 -0.6949
   36ZrCpx    H 3754   5.423   3.547   4.460  1.3895  1.8859 -0.6984
   36ZrCpx    H 3755   5.592   3.473   4.460  0.9643  1.7304 -1.1348
   36ZrCpx    H 3756   5.392   3.362   3.512  0.5946 -1.1887  1.6990
   36ZrCpx    H 3757   5.312   3.516   3.520  1.1949 -0.5943 -0.7543
   36ZrCpx    H 3758   5.099   3.388   3.568 -1.9471  0.1691 -2.1209
   36ZrCpx    H 3759   5.183   3.239   3.560 -0.6038 -0.7310 -3.0789
   36ZrCpx    H 3760   5.270   3.302   3.326  0.0175 -0.6802 -1.2053
   36ZrCpx    H 3761   5.125   3.410   3.325  1.4906  0.3977 -0.7459
   36ZrCpx    H 3762   5.080   3.180   3.235 -2.7247 -1.5631  0.6054
   36ZrCpx    H 3763   4.984   3.225   3.371  0.1116 -0.2540 -0.5452
   36ZrCpx    H 3764   5.116   3.112   3.392 -0.4112  0.3529  1.3957
   36ZrCpx    N 3765   5.779   3.316   3.992 -0.3348  0.0205 -0.4402
   36ZrCpx    O 3766   5.768   3.226   3.908  0.2592 -0.0189 -0.0117
   36ZrCpx    O 3767   5.767   3.302   4.126  0.5674 -0.3328  0.2325
   36ZrCpx    O 3768   5.800   3.430   3.944 -0.4270 -1.0467 -0.7837
   36ZrCpx    N 3769   5.867   3.600   3.611  0.0087  0.7972 -0.2479
   36ZrCpx    O 3770   5.899   3.715   3.578  0.0989 -0.8379 -0.1442
   36ZrCpx    O 3771   5.896   3.553   3.730 -0.7024 -0.8753  0.2037
   36ZrCpx    O 3772   5.802   3.528   3.533 -0.0496  0.0500 -0.1349
   36ZrCpx    N 3773   5.607   3.197   3.570  0.2245 -0.3350 -0.6249
   36ZrCpx    O 3774   5.499   3.138   3.524  0.1286  0.4590 -0.1053
   36ZrCpx    O 3775   5.623   3.193   3.687  0.7041 -0.4103 -0.7335
   36ZrCpx    O 3776   5.666   3.293   3.512  0.9844  0.2120 -0.6695
   36ZrCpx    N 3777   5.968   3.190   3.560  0.2691 -0.1709 -0.4519
   36ZrCpx    O 3778   5.882   3.138   3.639 -0.1035  0.5590 -1.1759
   36ZrCpx    O 3779   6.019   3.112   3.478 -0.2309  0.4485 -0.3197
   36ZrCpx    O 3780   5.952   3.311   3.536 -0.0368 -0.2304  0.2264
   37ZrCpx   Zr 3781  11.954   4.260   8.430 -0.1208 -0.3272 -0.0310
   37ZrCpx    P 3782  11.694   4.542   8.451 -0.4773 -0.1870 -0.0468
   37ZrCpx   OS 3783  11.565   4.509   8.344 -0.0413  0.1420  0.1414
   37ZrCpx   OS 3784  11.766   4.685   8.389 -0.2457  0.6739  0.0886
   37ZrCpx   OS 3785  11.620   4.585   8.596  0.2831  0.0134 -0.8494
   37ZrCpx   O2 3786  11.795   4.427   8.454  0.2642 -0.4944 -0.1560
   37ZrCpx    C 3787  11.581   4.443   8.218  0.3854 -0.0922  0.2502
   37ZrCpx    C 3788  11.670   4.516   8.114 -0.7281 -0.0018  0.1804
   37ZrCpx    C 3789  11.585   4.612   8.026 -0.2889 -0.1458 -0.2430
   37ZrCpx    C 3790  11.596   4.752   8.072 -0.1817  0.2844  0.4833
   37ZrCpx    C 3791  11.893   4.734   8.432  0.1033  0.6730 -0.4888
   37ZrCpx    C 3792  11.978   4.806   8.330  0.2240 -0.3687 -0.1446
   37ZrCpx    C 3793  12.102   4.869   8.388 -0.7330 -0.3349 -0.4624
   37ZrCpx    C 3794  12.214   4.779   8.432 -0.3496  0.0165 -0.1706
   37ZrCpx    C 3795  11.567   4.489   8.686  0.2250 -0.8300 -0.2449
   37ZrCpx    C 3796  11.679   4.446   8.786  0.2916 -0.7070 -0.2412
   37ZrCpx    C 3797  11.647   4.320   8.863 -0.0662  0.4304 -0.3362
   37ZrCpx    C 3798  11.755   4.282   8.957 -0.2739  0.7055 -0.3111
   37ZrCpx    H 3799  11.614   4.339   8.225  0.5994 -0.1418 -1.2029
   37ZrCpx    H 3800  11.486   4.445   8.165  0.0904  3.5445  0.8299
   37ZrCpx    H 3801  11.707   4.442   8.043  1.2933  0.2139  0.9868
   37ZrCpx    H 3802  11.756   4.571   8.151  0.9794 -1.1119 -2.0167
   37ZrCpx    H 3803  11.628   4.623   7.926 -1.3593 -1.5160 -0.8605
   37ZrCpx    H 3804  11.485   4.572   8.011 -0.0681 -1.2597  1.2210
   37ZrCpx    H 3805  11.547   4.774   8.167 -1.2734  0.1276 -0.0367
   37ZrCpx    H 3806  11.553   4.812   7.992  2.6799  0.4129 -1.0269
   37ZrCpx    H 3807  11.702   4.777   8.077  0.1833 -1.1115  0.0346
   37ZrCpx    H 3808  11.952   4.666   8.492  2.0859  0.7395 -2.2797
   37ZrCpx    H 3809  11.859   4.815   8.497  1.3768  1.4229 -0.7282
   37ZrCpx    H 3810  11.918   4.883   8.282  1.2206  1.2234  1.1492
   37ZrCpx    H 3811  12.008   4.737   8.251  1.5427 -0.9813  0.8743
   37ZrCpx    H 3812  12.084   4.934   8.473 -0.3758  0.0838 -0.7042
   37ZrCpx    H 3813  12.142   4.929   8.306 -2.6729  1.0323 -0.4223
   37ZrCpx    H 3814  12.310   4.831   8.424  0.0330 -0.3526  1.7865
   37ZrCpx    H 3815  12.212   4.685   8.376  1.5341  0.7943 -1.6015
   37ZrCpx    H 3816  12.207   4.745   8.535  0.7326 -0.9485 -0.3958
   37ZrCpx    H 3817  11.532   4.407   8.622  0.1689 -2.7159  2.1409
   37ZrCpx    H 3818  11.482   4.528   8.742 -0.2392 -1.0555 -0.7744
   37ZrCpx    H 3819  11.774   4.445   8.732  1.2081  1.1772  1.2480
   37ZrCpx    H 3820  11.682   4.530   8.856 -0.0765  0.1243 -1.1957
   37ZrCpx    H 3821  11.617   4.236   8.799 -0.4798  0.0617  0.3372
   37ZrCpx    H 3822  11.559   4.335   8.925 -0.5282  1.5506 -1.2424
   37ZrCpx    H 3823  11.720   4.213   9.034  0.0518  1.3034  0.3825
   37ZrCpx    H 3824  11.787   4.377   9.002  0.5386 -0.2871  1.2488
   37ZrCpx    H 3825  11.843   4.241   8.909  1.2865  1.5008  1.7593
   37ZrCpx    P 3826  12.342   4.219   8.371  0.1269 -0.3609  0.5376
   37ZrCpx   OS 3827  12.388   4.117   8.244 -0.4505  0.6287  0.4973
   37ZrCpx   OS 3828  12.445   4.170   8.499  0.3713 -0.2128  0.3785
   37ZrCpx   OS 3829  12.416   4.361   8.316  0.3956 -0.3831 -0.1220
   37ZrCpx   O2 3830  12.190   4.231   8.393  0.0643 -0.4766  0.3584
   37ZrCpx    C 3831  12.352   3.977   8.229 -0.2264  0.1569 -0.1646
   37ZrCpx    C 3832  12.388   3.893   8.357  0.2473  0.2998  0.1992
   37ZrCpx    C 3833  12.336   3.748   8.344 -0.3560 -0.4587  0.4611
   37ZrCpx    C 3834  12.398   3.682   8.220 -0.3807 -0.1802 -0.5085
   37ZrCpx    C 3835  12.431   4.230   8.625 -0.5546 -0.5801 -0.0302
   37ZrCpx    C 3836  12.414   4.382   8.631 -0.0314 -0.0280 -0.3991
   37ZrCpx    C 3837  12.447   4.426   8.770 -0.0790  0.4980 -0.0829
   37ZrCpx    C 3838  12.423   4.575   8.782  0.6002  0.6493  0.2888
   37ZrCpx    C 3839  12.548   4.375   8.297 -0.0316  0.0986 -0.5147
   37ZrCpx    C 3840  12.579   4.463   8.183 -0.3259  0.2602  0.2280
   37ZrCpx    C 3841  12.708   4.408   8.116  0.2893 -0.4121 -0.0372
   37ZrCpx    C 3842  12.757   4.511   8.014 -0.0391  0.9407  0.5005
   37ZrCpx    H 3843  12.397   3.937   8.138 -0.6444 -0.2885 -0.1785
   37ZrCpx    H 3844  12.247   3.961   8.209 -0.2153 -0.5908  0.3734
   37ZrCpx    H 3845  12.341   3.944   8.441  1.1699 -0.2810  1.0790
   37ZrCpx    H 3846  12.491   3.885   8.389  0.1158  0.4476  0.6623
   37ZrCpx    H 3847  12.227   3.739   8.341 -0.3676 -0.2719  0.3058
   37ZrCpx    H 3848  12.373   3.681   8.422  1.7005 -1.1081 -1.0344
   37ZrCpx    H 3849  12.375   3.575   8.211 -0.0468 -0.1592 -1.7727
   37ZrCpx    H 3850  12.507   3.689   8.212 -0.1807 -1.8643  0.4380
   37ZrCpx    H 3851  12.355   3.716   8.126  1.4267  0.8466 -0.9852
   37ZrCpx    H 3852  12.524   4.200   8.673 -1.3616 -2.4356  0.4125
   37ZrCpx    H 3853  12.352   4.173   8.675  0.7171 -2.5520 -0.2280
   37ZrCpx    H 3854  12.310   4.413   8.618 -0.0510  1.2879  2.5839
   37ZrCpx    H 3855  12.475   4.430   8.554 -0.2068  0.8665  0.0097
   37ZrCpx    H 3856  12.388   4.372   8.844  0.9923  0.6474  0.8936
   37ZrCpx    H 3857  12.550   4.407   8.800 -0.2290  0.3767  0.3642
   37ZrCpx    H 3858  12.433   4.634   8.691 -0.9948  1.0476  0.3472
   37ZrCpx    H 3859  12.477   4.607   8.871  2.0687 -0.7859 -0.0763
   37ZrCpx    H 3860  12.318   4.592   8.808  0.8513  1.6772  0.6810
   37ZrCpx    H 3861  12.576   4.271   8.284 -0.6047 -0.2456  0.8611
   37ZrCpx    H 3862  12.583   4.427   8.387 -1.1873  0.4969 -0.2846
   37ZrCpx    H 3863  12.501   4.443   8.110 -1.1208  0.6333  0.9596
   37ZrCpx    H 3864  12.584   4.566   8.219 -0.3833  0.1601  0.5285
   37ZrCpx    H 3865  12.672   4.314   8.072 -2.3285  0.0025  1.1061
   37ZrCpx    H 3866  12.792   4.388   8.183  0.4185 -0.5675 -0.2453
   37ZrCpx    H 3867  12.785   4.605   8.061  0.8712  1.8857 -1.8497
   37ZrCpx    H 3868  12.684   4.515   7.933 -0.5494 -2.0876  0.7436
   37ZrCpx    H 3869  12.847   4.460   7.978 -0.6757 -0.8642  1.4334
   37ZrCpx    N 3870  11.983   4.456   8.230 -0.4105  0.7003 -0.5086
   37ZrCpx    O 3871  11.926   4.344   8.216 -0.0214 -0.0737  0.5789
   37ZrCpx    O 3872  11.991   4.541   8.131 -0.5334 -0.0680 -0.3827
   37ZrCpx    O 3873  12.047   4.470   8.337  0.1629 -0.3051 -0.6894
   37ZrCpx    N 3874  12.045   4.300   8.698 -0.5489  0.9674  0.7731
   37ZrCpx    O 3875  12.114   4.327   8.802 -0.4159 -0.0222 -0.1402
   37ZrCpx    O 3876  12.021   4.390   8.610 -1.2101 -0.4233  0.0696
   37ZrCpx    O 3877  12.047   4.175   8.656  0.1360  0.5975 -0.0060
   37ZrCpx    N 3878  11.961   3.999   8.319  0.3133  0.0343 -0.2202
   37ZrCpx    O 3879  11.968   3.880   8.273  0.4794  0.4200 -0.1263
   37ZrCpx    O 3880  11.979   4.104   8.254  0.2482 -0.1356  0.4566
   37ZrCpx    O 3881  11.959   4.011   8.451  0.2943  0.1260 -0.5147
   37ZrCpx    N 3882  11.698   4.162   8.481  0.4055 -0.4212  0.3521
   37ZrCpx    O 3883  11.745   4.171   8.369  0.4690  0.0750 -0.2436
   37ZrCpx    O 3884  11.569   4.171   8.497 -0.3696  0.2830 -0.3299
   37ZrCpx    O 3885  11.778   4.182   8.577  0.1901 -0.1245 -0.4360
   38ZrCpx   Zr 3886   1.253  10.227   9.445 -0.0801  0.0114 -0.1438
   38ZrCpx    P 3887   1.092  10.192   9.798 -0.5058 -0.0077 -0.3450
   38ZrCpx   OS 3888   1.043  10.033   9.832 -0.3878 -0.0685 -0.2201
   38ZrCpx   OS 3889   0.960  10.299   9.818  0.1120 -0.3852 -0.1153
   38ZrCpx   OS 3890   1.206  10.225   9.915 -0.1104  0.4451  0.5739
   38ZrCpx   O2 3891   1.158  10.212   9.660  0.2432  0.0832  0.3532
   38ZrCpx    C 3892   1.098   9.922   9.759  0.5006  0.6215 -0.2844
   38ZrCpx    C 3893   1.221   9.885   9.837 -0.0312  0.5017 -0.4660
   38ZrCpx    C 3894   1.298   9.765   9.777 -0.1240 -0.3298 -0.0484
   38ZrCpx    C 3895   1.405   9.713   9.876  0.1974  0.3426 -0.0587
   38ZrCpx    C 3896   0.853  10.300   9.734  0.7170  0.1700 -0.4108
   38ZrCpx    C 3897   0.862  10.430   9.646  0.0781 -0.0361 -0.2221
   38ZrCpx    C 3898   0.760  10.467   9.545  0.0882  0.3587 -0.5258
   38ZrCpx    C 3899   0.638  10.526   9.598  0.6983  0.2682  0.3422
   38ZrCpx    C 3900   1.160  10.207  10.047 -0.0410 -0.3593  0.5300
   38ZrCpx    C 3901   1.260  10.146  10.143 -0.4152 -0.3226 -0.2833
   38ZrCpx    C 3902   1.218  10.161  10.288 -0.7765  0.4764  0.8872
   38ZrCpx    C 3903   1.328  10.111  10.381  0.0793  1.0342  0.1927
   38ZrCpx    H 3904   1.018   9.849   9.766  0.1559  1.1314  1.6180
   38ZrCpx    H 3905   1.116   9.959   9.658 -0.2788  0.1913 -0.5870
   38ZrCpx    H 3906   1.288   9.971   9.837  0.0327  0.4747  1.1812
   38ZrCpx    H 3907   1.198   9.855   9.939  0.7454 -1.9430 -0.9816
   38ZrCpx    H 3908   1.210   9.702   9.764 -0.5590 -0.2379  2.3336
   38ZrCpx    H 3909   1.339   9.776   9.676 -1.5469  0.7558 -0.5266
   38ZrCpx    H 3910   1.446   9.616   9.847 -0.8190  0.3336 -1.4841
   38ZrCpx    H 3911   1.360   9.693   9.973  0.4818 -1.2799 -0.2494
   38ZrCpx    H 3912   1.479   9.790   9.898  2.0572 -0.3021 -3.5842
   38ZrCpx    H 3913   0.761  10.294   9.793  2.7410  0.6033  2.9341
   38ZrCpx    H 3914   0.852  10.213   9.669  1.0617  0.1889 -0.4412
   38ZrCpx    H 3915   0.886  10.509   9.716  0.4069 -1.1614  0.9514
   38ZrCpx    H 3916   0.955  10.416   9.590  0.4826 -1.9193  0.8917
   38ZrCpx    H 3917   0.729  10.384   9.481 -0.1745  0.9973 -1.2384
   38ZrCpx    H 3918   0.800  10.540   9.474  3.5293  0.8879  1.8240
   38ZrCpx    H 3919   0.566  10.532   9.517 -1.5302 -1.4301  2.1122
   38ZrCpx    H 3920   0.660  10.627   9.632  1.5218 -0.3965  1.8639
   38ZrCpx    H 3921   0.591  10.474   9.682  0.3809  1.0690  0.6703
   38ZrCpx    H 3922   1.149  10.311  10.078  0.5164 -0.4949  1.2130
   38ZrCpx    H 3923   1.057  10.173  10.058  0.0536 -0.5438  0.8788
   38ZrCpx    H 3924   1.262  10.038  10.127  2.0879 -0.4833  0.7541
   38ZrCpx    H 3925   1.357  10.191  10.121 -0.4179 -0.1355  0.0916
   38ZrCpx    H 3926   1.118  10.122  10.307 -0.7473 -0.3977 -0.6900
   38ZrCpx    H 3927   1.207  10.265  10.318 -1.4024  0.6397  0.1149
   38ZrCpx    H 3928   1.410  10.182  10.370 -0.9762  1.8750 -2.7160
   38ZrCpx    H 3929   1.353  10.007  10.363 -0.7311  0.4618  2.2236
   38ZrCpx    H 3930   1.298  10.106  10.486 -1.3868  2.4655 -0.1211
   38ZrCpx    P 3931   1.175  10.349   9.071 -0.0946 -0.0561 -0.0885
   38ZrCpx   OS 3932   1.305  10.428   8.994 -0.2123  0.2282  0.1413
   38ZrCpx   OS 3933   1.043  10.452   9.042 -0.1637 -0.0661 -0.1600
   38ZrCpx   OS 3934   1.141  10.211   8.970 -0.6437  0.0198 -0.1006
   38ZrCpx   O2 3935   1.201  10.303   9.221 -0.3536 -0.0013  0.1219
   38ZrCpx    C 3936   1.435  10.394   9.037 -0.2173 -0.6097 -0.2175
   38ZrCpx    C 3937   1.519  10.406   8.907  0.2465 -0.0930 -0.6092
   38ZrCpx    C 3938   1.657  10.339   8.907  0.3658 -0.7305 -0.2802
   38ZrCpx    C 3939   1.704  10.350   8.766 -0.2315 -0.3897 -0.7836
   38ZrCpx    C 3940   1.051  10.591   9.072 -0.1490  0.0836  0.5205
   38ZrCpx    C 3941   1.009  10.617   9.221 -0.7691  0.2886  0.1558
   38ZrCpx    C 3942   1.047  10.760   9.266 -0.6512  0.5819  0.1483
   38ZrCpx    C 3943   1.018  10.791   9.410 -0.5894 -0.0213  0.1910
   38ZrCpx    C 3944   1.109  10.229   8.833 -0.2755 -0.3644  0.1327
   38ZrCpx    C 3945   1.188  10.120   8.754 -0.0724 -0.3978 -0.0688
   38ZrCpx    C 3946   1.135  10.102   8.611  0.5803  0.5788  0.0923
   38ZrCpx    C 3947   1.160  10.222   8.524  0.4975 -0.2602  0.4493
   38ZrCpx    H 3948   1.451  10.456   9.125 -1.3328 -2.2917  1.2010
   38ZrCpx    H 3949   1.428  10.290   9.070 -0.3640  0.1207  2.1764
   38ZrCpx    H 3950   1.517  10.510   8.874  0.2927 -0.3155 -1.3124
   38ZrCpx    H 3951   1.450  10.355   8.840  0.2584  0.9655 -1.4243
   38ZrCpx    H 3952   1.643  10.237   8.945  3.3217 -1.9383 -2.2700
   38ZrCpx    H 3953   1.730  10.396   8.964  0.8242  0.5096 -2.0706
   38ZrCpx    H 3954   1.647  10.282   8.702 -3.9770 -0.8180  2.8352
   38ZrCpx    H 3955   1.809  10.319   8.760  0.4133  1.1883  1.5639
   38ZrCpx    H 3956   1.703  10.451   8.725 -3.0811 -0.7049 -1.5403
   38ZrCpx    H 3957   0.994  10.658   9.008  1.8767  1.3345 -0.0406
   38ZrCpx    H 3958   1.157  10.616   9.073  0.0009 -0.4236 -1.3736
   38ZrCpx    H 3959   1.053  10.539   9.284  1.2472  0.1750 -1.3548
   38ZrCpx    H 3960   0.904  10.591   9.235 -1.5051  1.7738 -2.2969
   38ZrCpx    H 3961   1.155  10.773   9.259 -0.3361 -0.6106  2.3562
   38ZrCpx    H 3962   1.009  10.829   9.190 -0.0742  1.0473  0.2828
   38ZrCpx    H 3963   1.058  10.714   9.476  1.6188  0.6311 -0.3443
   38ZrCpx    H 3964   0.913  10.799   9.435 -0.8434  0.3014 -0.9421
   38ZrCpx    H 3965   1.067  10.883   9.441  1.3836 -1.0025  0.1067
   38ZrCpx    H 3966   1.132  10.333   8.810 -0.4782 -0.7683 -1.9996
   38ZrCpx    H 3967   1.001  10.218   8.821 -0.2324  0.4864 -1.0902
   38ZrCpx    H 3968   1.285  10.164   8.728  0.4007 -0.4339  1.5645
   38ZrCpx    H 3969   1.191  10.026   8.809 -0.5253 -0.9648 -1.0036
   38ZrCpx    H 3970   1.027  10.086   8.616  1.0003 -2.9184 -0.7241
   38ZrCpx    H 3971   1.175  10.013   8.563 -1.4368 -1.4668  2.1175
   38ZrCpx    H 3972   1.255  10.271   8.545  0.0967  0.8921 -0.3603
   38ZrCpx    H 3973   1.079  10.295   8.524  1.3794  0.7439  1.6532
   38ZrCpx    H 3974   1.169  10.184   8.422  0.9254  0.3999  0.2361
   38ZrCpx    N 3975   0.986  10.130   9.412  0.0414 -0.3344 -0.0528
   38ZrCpx    O 3976   1.088  10.053   9.427 -0.0144 -0.1460  0.2131
   38ZrCpx    O 3977   0.874  10.084   9.388 -0.6280  0.5740  0.3223
   38ZrCpx    O 3978   1.009  10.256   9.429 -0.1488  0.1570  0.3697
   38ZrCpx    N 3979   1.287  10.509   9.448  0.2052 -0.1224  0.1436
   38ZrCpx    O 3980   1.293  10.632   9.430  0.5359  0.2645 -0.1651
   38ZrCpx    O 3981   1.201  10.441   9.514  0.0414 -0.4110 -0.5029
   38ZrCpx    O 3982   1.387  10.438   9.407  0.3833 -0.1324  0.2787
   38ZrCpx    N 3983   1.426  10.073   9.275 -0.3393  0.1617 -0.1922
   38ZrCpx    O 3984   1.509  10.007   9.200 -0.0907 -0.0195 -0.3320
   38ZrCpx    O 3985   1.304  10.049   9.285 -0.3248  0.6120  0.2726
   38ZrCpx    O 3986   1.465  10.189   9.323 -0.0373 -0.8574  0.0581
   38ZrCpx    N 3987   1.429  10.121   9.634  0.6373  0.0555 -0.1542
   38ZrCpx    O 3988   1.366  10.043   9.554  0.2576 -0.0650 -0.1761
   38ZrCpx    O 3989   1.503  10.075   9.725  0.7340  0.9914  0.2874
   38ZrCpx    O 3990   1.431  10.244   9.606 -0.4089 -0.3122  0.3992
   39ZrCpx   Zr 3991   6.383   2.116   4.606  0.3562  0.1097  0.1896
   39ZrCpx    P 3992   6.454   2.271   4.255  0.3069  0.4759 -0.1121
   39ZrCpx   OS 3993   6.332   2.239   4.139  0.3946 -0.1094 -0.5891
   39ZrCpx   OS 3994   6.612   2.243   4.205  0.5134  0.1297  0.2664
   39ZrCpx   OS 3995   6.444   2.443   4.242 -0.2826  0.1459  0.0540
   39ZrCpx   O2 3996   6.419   2.219   4.399  0.3670  0.3150 -0.0394
   39ZrCpx    C 3997   6.319   2.112   4.078 -0.4678 -0.0671  0.8904
   39ZrCpx    C 3998   6.334   2.108   3.922  0.1748 -0.1310 -1.0695
   39ZrCpx    C 3999   6.333   1.969   3.846 -0.2419  0.7110  0.2536
   39ZrCpx    C 4000   6.187   1.928   3.821  0.0589  0.2392 -0.2212
   39ZrCpx    C 4001   6.699   2.239   4.304  0.6195  0.2056  0.8987
   39ZrCpx    C 4002   6.831   2.302   4.253  0.3665  0.3385  0.2183
   39ZrCpx    C 4003   6.926   2.208   4.174 -0.4892 -0.0644  0.2446
   39ZrCpx    C 4004   6.954   2.073   4.243 -0.2963  0.5331 -0.3337
   39ZrCpx    C 4005   6.428   2.518   4.125 -0.2356  0.4521 -0.2341
   39ZrCpx    C 4006   6.561   2.541   4.064  0.6058  0.1967  0.4394
   39ZrCpx    C 4007   6.558   2.594   3.919  0.1854  0.5750  0.3551
   39ZrCpx    C 4008   6.683   2.670   3.879  0.8775 -1.0387 -0.3089
   39ZrCpx    H 4009   6.404   2.060   4.123  0.8995  2.2155  1.0220
   39ZrCpx    H 4010   6.225   2.071   4.115 -0.7049 -0.3218  0.0276
   39ZrCpx    H 4011   6.269   2.188   3.887  1.0806  0.8727 -0.4928
   39ZrCpx    H 4012   6.430   2.150   3.892  2.1570 -3.8866 -0.3069
   39ZrCpx    H 4013   6.377   1.972   3.747 -1.4293  0.6904 -0.2764
   39ZrCpx    H 4014   6.390   1.899   3.907 -1.2193  1.1097  1.6799
   39ZrCpx    H 4015   6.143   1.992   3.744  1.5696  1.1448 -0.3410
   39ZrCpx    H 4016   6.130   1.942   3.913  0.4902 -0.1239  0.1043
   39ZrCpx    H 4017   6.191   1.823   3.792 -2.6536 -1.4267  4.7980
   39ZrCpx    H 4018   6.716   2.135   4.332  1.2662  0.5380  1.7810
   39ZrCpx    H 4019   6.664   2.278   4.399 -0.2098 -1.6764  1.3870
   39ZrCpx    H 4020   6.889   2.330   4.341  0.4716 -1.4520  0.7387
   39ZrCpx    H 4021   6.829   2.399   4.203 -0.0514  0.6786  0.8874
   39ZrCpx    H 4022   7.018   2.263   4.156 -1.5210  1.2769 -0.9853
   39ZrCpx    H 4023   6.877   2.191   4.078 -0.6826 -0.3022  0.3858
   39ZrCpx    H 4024   6.869   2.006   4.228  0.1929  0.2811 -2.0436
   39ZrCpx    H 4025   6.991   2.077   4.346  0.2120  0.7058 -0.5211
   39ZrCpx    H 4026   7.027   2.019   4.183  1.3513  2.5471 -0.2166
   39ZrCpx    H 4027   6.369   2.608   4.141  2.2804  2.7388 -3.2253
   39ZrCpx    H 4028   6.382   2.462   4.044  0.3750 -0.6570  0.1743
   39ZrCpx    H 4029   6.609   2.444   4.050  0.7799  0.5924 -1.9736
   39ZrCpx    H 4030   6.627   2.608   4.120  1.9109  0.5603 -1.4860
   39ZrCpx    H 4031   6.464   2.646   3.899 -0.4551 -0.3789  0.8809
   39ZrCpx    H 4032   6.557   2.511   3.848  0.7433 -0.5277  1.6267
   39ZrCpx    H 4033   6.710   2.750   3.948  0.5649 -2.8911  2.0318
   39ZrCpx    H 4034   6.677   2.702   3.775  0.1253  1.9673  0.5895
   39ZrCpx    H 4035   6.780   2.620   3.876  1.8453  0.6068  1.5283
   39ZrCpx    P 4036   6.143   2.170   4.919  0.3307 -0.1888  0.0863
   39ZrCpx   OS 4037   6.061   2.311   4.905 -0.0667 -0.2776  0.4183
   39ZrCpx   OS 4038   6.208   2.215   5.072  0.1305  0.1293 -0.4931
   39ZrCpx   OS 4039   6.043   2.042   4.970  0.0578 -0.2148 -0.0524
   39ZrCpx   O2 4040   6.250   2.136   4.809 -0.0566 -0.0506  0.2457
   39ZrCpx    C 4041   5.968   2.327   4.799 -0.0365 -0.2943  0.0367
   39ZrCpx    C 4042   5.857   2.223   4.812  0.0566  0.8760 -0.3969
   39ZrCpx    C 4043   5.738   2.267   4.737 -0.1457  0.7660  0.3625
   39ZrCpx    C 4044   5.770   2.265   4.592  0.0599  0.4788  0.5381
   39ZrCpx    C 4045   6.291   2.324   5.079  0.0787  0.2572  0.0901
   39ZrCpx    C 4046   6.436   2.287   5.057  0.5331 -0.5561  0.5759
   39ZrCpx    C 4047   6.522   2.418   5.043  0.4307  0.0693  0.6219
   39ZrCpx    C 4048   6.671   2.403   5.088 -0.3667 -0.0190  0.5092
   39ZrCpx    C 4049   6.097   1.925   5.026 -0.2176 -0.3318  0.6307
   39ZrCpx    C 4050   6.004   1.852   5.130 -0.5819 -0.1106 -1.2894
   39ZrCpx    C 4051   6.090   1.757   5.217 -0.1253  0.0297  0.8761
   39ZrCpx    C 4052   6.025   1.664   5.322  0.0294 -0.2737 -0.2093
   39ZrCpx    H 4053   5.918   2.424   4.804  2.1317  0.8294  0.4896
   39ZrCpx    H 4054   6.020   2.322   4.704  1.0004 -0.9104  0.6293
   39ZrCpx    H 4055   5.840   2.201   4.918  3.4469  2.9309  0.6490
   39ZrCpx    H 4056   5.892   2.133   4.761 -1.1789  0.0573  0.1677
   39ZrCpx    H 4057   5.655   2.200   4.757  0.3574  0.1846  0.4988
   39ZrCpx    H 4058   5.700   2.368   4.753 -1.3832  0.7314 -2.1467
   39ZrCpx    H 4059   5.692   2.299   4.524 -0.5367 -0.8260  0.5497
   39ZrCpx    H 4060   5.792   2.165   4.554  0.9731  0.9900 -0.3172
   39ZrCpx    H 4061   5.843   2.344   4.574  0.8185 -0.0704  1.1179
   39ZrCpx    H 4062   6.263   2.367   5.176  0.5112 -1.4027  0.9735
   39ZrCpx    H 4063   6.268   2.398   5.003  3.3725  1.5368  0.2413
   39ZrCpx    H 4064   6.484   2.230   5.136  3.6611  1.0093 -0.0923
   39ZrCpx    H 4065   6.445   2.231   4.964 -1.0137 -0.1377  0.1613
   39ZrCpx    H 4066   6.485   2.487   5.120  1.0967  0.2171  0.8116
   39ZrCpx    H 4067   6.518   2.466   4.945 -0.4887 -0.9635  0.1521
   39ZrCpx    H 4068   6.718   2.499   5.063  1.6591 -1.8864 -3.1894
   39ZrCpx    H 4069   6.734   2.328   5.040  0.2551  0.3785  0.6929
   39ZrCpx    H 4070   6.682   2.377   5.193  0.9835  0.6437  0.5414
   39ZrCpx    H 4071   6.195   1.954   5.067  0.8652 -1.1649 -1.3233
   39ZrCpx    H 4072   6.132   1.864   4.943 -2.3612  0.6647 -1.0481
   39ZrCpx    H 4073   5.968   1.925   5.203 -0.9412 -2.4831  0.9683
   39ZrCpx    H 4074   5.919   1.804   5.084 -2.2936  2.6199 -1.0695
   39ZrCpx    H 4075   6.140   1.841   5.266  0.4985  0.2200 -0.0867
   39ZrCpx    H 4076   6.160   1.707   5.150  0.4534  1.5580  0.3271
   39ZrCpx    H 4077   5.976   1.576   5.282  0.2706 -1.1740  1.4138
   39ZrCpx    H 4078   5.946   1.716   5.377 -0.8265 -1.6899 -0.0924
   39ZrCpx    H 4079   6.100   1.622   5.389 -2.1436 -2.5637  0.8667
   39ZrCpx    N 4080   6.427   2.394   4.661  0.3269 -0.1728 -0.2664
   39ZrCpx    O 4081   6.520   2.311   4.648 -0.0485  0.0097  0.2230
   39ZrCpx    O 4082   6.452   2.503   4.711  0.4084  0.3357 -0.6030
   39ZrCpx    O 4083   6.314   2.354   4.635  0.4953  0.3149 -0.4759
   39ZrCpx    N 4084   6.126   2.025   4.514  0.5293  0.5560 -0.2074
   39ZrCpx    O 4085   6.002   2.004   4.506 -0.5403  0.3335 -0.1987
   39ZrCpx    O 4086   6.178   2.144   4.497 -0.5351  0.0387 -0.1323
   39ZrCpx    O 4087   6.195   1.951   4.593 -0.3594 -0.3524  0.3583
   39ZrCpx    N 4088   6.524   1.965   4.801  0.1255 -0.8627  0.0539
   39ZrCpx    O 4089   6.581   1.904   4.897  0.2921  0.6149 -0.3435
   39ZrCpx    O 4090   6.536   2.084   4.789  0.1420 -0.3915 -0.1386
   39ZrCpx    O 4091   6.444   1.907   4.718 -0.8487 -0.0492 -0.7974
   39ZrCpx    N 4092   6.545   1.975   4.429 -0.4788  0.3483 -0.5707
   39ZrCpx    O 4093   6.596   2.047   4.522 -0.6176 -0.3188 -0.6859
   39ZrCpx    O 4094   6.613   1.934   4.337  0.4107 -0.0645  0.6812
   39ZrCpx    O 4095   6.415   1.954   4.435 -1.7573  0.2347 -0.4290
   40ZrCpx   Zr 4096  12.274   5.569   2.020 -0.0120  0.2634 -0.2846
   40ZrCpx    P 4097  12.025   5.783   1.819  0.2758 -0.4178  0.6258
   40ZrCpx   OS 4098  12.097   5.867   1.699  0.1111 -0.2772 -0.4228
   40ZrCpx   OS 4099  11.936   5.908   1.898 -0.2965  0.4512  0.2532
   40ZrCpx   OS 4100  11.905   5.688   1.742 -0.6022 -0.2537 -0.3138
   40ZrCpx   O2 4101  12.116   5.703   1.909  0.3228 -0.5142  0.6090
   40ZrCpx    C 4102  12.203   5.953   1.731  0.6824 -0.8101  0.5545
   40ZrCpx    C 4103  12.157   6.093   1.739  0.1830  0.4889 -0.3575
   40ZrCpx    C 4104  12.274   6.179   1.793 -0.3921  0.5012 -0.6377
   40ZrCpx    C 4105  12.245   6.325   1.807  0.0360  0.2139 -0.0520
   40ZrCpx    C 4106  11.872   5.876   2.023  0.2877  0.5215 -0.3685
   40ZrCpx    C 4107  11.766   5.979   2.051  0.3769  0.2755  0.1487
   40ZrCpx    C 4108  11.828   6.122   2.061  0.4930  0.1370  0.1692
   40ZrCpx    C 4109  11.939   6.158   2.164 -0.0659  0.4237  0.4170
   40ZrCpx    C 4110  11.790   5.744   1.686 -0.0369  0.0849  0.4651
   40ZrCpx    C 4111  11.818   5.854   1.589  0.4412  0.2787  0.3654
   40ZrCpx    C 4112  11.692   5.869   1.512 -0.4196  0.1860  0.4015
   40ZrCpx    C 4113  11.709   5.992   1.417  0.3261  0.7728  0.4017
   40ZrCpx    H 4114  12.253   5.914   1.820  0.2512 -0.8864  0.7632
   40ZrCpx    H 4115  12.281   5.941   1.656  1.3742 -0.3766  1.1918
   40ZrCpx    H 4116  12.070   6.101   1.804  0.3972  1.5716 -0.2007
   40ZrCpx    H 4117  12.123   6.126   1.641  0.6315 -0.4298 -0.8274
   40ZrCpx    H 4118  12.363   6.174   1.730  0.7331  1.4285  0.8284
   40ZrCpx    H 4119  12.306   6.137   1.888 -1.9187  2.6473  0.8797
   40ZrCpx    H 4120  12.184   6.353   1.721 -0.4947  0.3209  0.3520
   40ZrCpx    H 4121  12.332   6.389   1.823  1.9949 -2.3857 -0.1361
   40ZrCpx    H 4122  12.178   6.334   1.893 -1.7403 -2.9239 -1.0461
   40ZrCpx    H 4123  11.943   5.879   2.105 -1.8593  4.1023  1.4979
   40ZrCpx    H 4124  11.840   5.774   2.002  3.1811 -0.8183  1.4776
   40ZrCpx    H 4125  11.725   5.954   2.149 -1.7244  0.3050 -0.6906
   40ZrCpx    H 4126  11.689   5.983   1.974  1.9727 -0.0145 -1.5087
   40ZrCpx    H 4127  11.743   6.183   2.092 -0.3501 -0.6956 -0.5089
   40ZrCpx    H 4128  11.862   6.159   1.964  0.1671 -1.4086 -0.5475
   40ZrCpx    H 4129  12.034   6.138   2.115 -0.6632  1.0245 -1.0173
   40ZrCpx    H 4130  11.934   6.115   2.264 -0.9081  2.1687  1.1637
   40ZrCpx    H 4131  11.928   6.267   2.171  0.9262  0.5559 -0.0568
   40ZrCpx    H 4132  11.714   5.772   1.759 -0.8154  2.6473 -1.2332
   40ZrCpx    H 4133  11.741   5.666   1.627  1.3018 -1.0565  0.8383
   40ZrCpx    H 4134  11.843   5.944   1.644  0.8283  1.2373 -1.3576
   40ZrCpx    H 4135  11.904   5.830   1.527  0.2804  0.3845  0.1027
   40ZrCpx    H 4136  11.605   5.877   1.577  0.4699  0.2900  1.6125
   40ZrCpx    H 4137  11.673   5.779   1.454 -3.0967 -0.3025  1.9237
   40ZrCpx    H 4138  11.721   6.084   1.475 -3.6666  2.2843 -1.0348
   40ZrCpx    H 4139  11.614   5.997   1.365  0.4727 -0.0929  0.0373
   40ZrCpx    H 4140  11.785   5.972   1.341 -0.0536 -1.3070  0.5508
   40ZrCpx    P 4141  12.517   5.570   2.340 -0.0544  0.2619 -0.6044
   40ZrCpx   OS 4142  12.688   5.530   2.322 -0.2288  0.5202 -0.0785
   40ZrCpx   OS 4143  12.468   5.475   2.469 -0.6003 -0.0349  0.3413
   40ZrCpx   OS 4144  12.514   5.726   2.420  0.3397  0.1262  0.4544
   40ZrCpx   O2 4145  12.421   5.564   2.215  0.4979  0.1891 -0.6190
   40ZrCpx    C 4146  12.721   5.420   2.246  0.0442  0.4779 -0.1219
   40ZrCpx    C 4147  12.694   5.288   2.317  0.2533  1.1269  0.4726
   40ZrCpx    C 4148  12.711   5.173   2.223  0.1527 -0.2469  0.4518
   40ZrCpx    C 4149  12.685   5.045   2.302 -0.8258 -0.3501 -0.3705
   40ZrCpx    C 4150  12.332   5.457   2.483 -0.4339  0.0259 -0.0631
   40ZrCpx    C 4151  12.294   5.450   2.629 -0.4195 -0.4221 -0.3006
   40ZrCpx    C 4152  12.144   5.426   2.651 -0.1193  0.0092  0.2298
   40ZrCpx    C 4153  12.093   5.472   2.789  0.7213 -0.4829  0.3924
   40ZrCpx    C 4154  12.595   5.768   2.535  0.2550  0.3061  0.0191
   40ZrCpx    C 4155  12.749   5.767   2.522 -0.4455 -0.0268 -0.0344
   40ZrCpx    C 4156  12.830   5.762   2.654  0.6744 -0.1768  0.7278
   40ZrCpx    C 4157  12.882   5.619   2.690  0.6223  0.6740  0.3371
   40ZrCpx    H 4158  12.677   5.434   2.147  0.3071  0.7155 -0.2063
   40ZrCpx    H 4159  12.829   5.434   2.235 -0.0237  0.7962 -0.4008
   40ZrCpx    H 4160  12.594   5.288   2.360  0.7221  2.0812  1.5950
   40ZrCpx    H 4161  12.769   5.286   2.396 -0.7491  4.2146  1.5779
   40ZrCpx    H 4162  12.815   5.171   2.191  0.7058  2.4973  1.8832
   40ZrCpx    H 4163  12.645   5.182   2.137  1.9492  0.7099 -0.8570
   40ZrCpx    H 4164  12.742   5.059   2.394  0.3637  3.7224 -1.6351
   40ZrCpx    H 4165  12.578   5.025   2.311 -1.4535  1.8792 -2.4522
   40ZrCpx    H 4166  12.735   4.960   2.255 -0.2792  0.1289 -0.6466
   40ZrCpx    H 4167  12.294   5.372   2.427 -1.3276 -1.1342  2.2717
   40ZrCpx    H 4168  12.295   5.549   2.437  0.1835  0.4196  0.2229
   40ZrCpx    H 4169  12.347   5.366   2.672  1.7744  0.1489 -1.8202
   40ZrCpx    H 4170  12.326   5.539   2.683 -0.6847 -0.1477 -0.5910
   40ZrCpx    H 4171  12.082   5.485   2.584 -0.6944  2.2791  2.6691
   40ZrCpx    H 4172  12.127   5.321   2.626  1.1797  0.1255 -1.2406
   40ZrCpx    H 4173  11.984   5.474   2.784  0.5095 -3.0970  2.6186
   40ZrCpx    H 4174  12.130   5.573   2.805  1.1963 -0.7834  1.2078
   40ZrCpx    H 4175  12.129   5.404   2.866  1.0932 -1.0146 -0.2533
   40ZrCpx    H 4176  12.572   5.707   2.622  0.0304 -1.9779 -1.6001
   40ZrCpx    H 4177  12.573   5.869   2.570  2.4044  1.1430 -0.9415
   40ZrCpx    H 4178  12.765   5.677   2.462  3.0775  0.6520 -0.2352
   40ZrCpx    H 4179  12.784   5.858   2.472 -0.5142 -0.2867 -0.5589
   40ZrCpx    H 4180  12.773   5.807   2.735 -1.5406  0.2981 -1.0622
   40ZrCpx    H 4181  12.921   5.821   2.643  1.9308 -1.6306  2.7694
   40ZrCpx    H 4182  12.808   5.544   2.665 -0.0980  0.1442  3.8488
   40ZrCpx    H 4183  12.909   5.619   2.795  0.3393 -0.9729  0.4186
   40ZrCpx    H 4184  12.967   5.596   2.625  1.6104 -1.4004  2.3156
   40ZrCpx    N 4185  12.395   5.827   2.017  0.1529 -0.2710  0.2964
   40ZrCpx    O 4186  12.405   5.741   1.924  0.1827 -0.3272 -0.0019
   40ZrCpx    O 4187  12.425   5.951   1.995 -0.2175  0.5791  0.2397
   40ZrCpx    O 4188  12.305   5.799   2.096 -0.1772 -0.3366  0.0258
   40ZrCpx    N 4189  12.093   5.504   2.236 -0.9979 -0.1143 -0.1678
   40ZrCpx    O 4190  12.018   5.480   2.334 -0.2888  0.1389 -0.0543
   40ZrCpx    O 4191  12.111   5.624   2.183 -0.2296 -0.0252 -0.1720
   40ZrCpx    O 4192  12.163   5.415   2.185 -0.5623 -0.3387  0.1593
   40ZrCpx    N 4193  12.479   5.378   1.965 -0.5712 -0.0185  0.4069
   40ZrCpx    O 4194  12.587   5.302   1.955 -0.1309  0.4352  0.4089
   40ZrCpx    O 4195  12.492   5.497   1.950 -0.4531  0.3410 -0.7850
   40ZrCpx    O 4196  12.363   5.340   2.010  0.1711 -0.3814 -0.2760
   40ZrCpx    N 4197  12.157   5.447   1.792  0.7196 -0.5045 -0.0696
   40ZrCpx    O 4198  12.271   5.506   1.790  0.0972  0.4698 -0.3113
   40ZrCpx    O 4199  12.133   5.357   1.697  0.1478  0.2037  0.1687
   40ZrCpx    O 4200  12.111   5.430   1.909 -0.3449  0.0480 -0.2747
   41TBP      P 4201  11.887   9.282   8.072 -0.3565  0.4277  0.3458
   41TBP    O11 4202  11.858   9.118   8.034  0.1900  0.4172  0.3962
   41TBP    O12 4203  11.751   9.375   8.029 -0.2913  0.4004  0.3352
   41TBP    O13 4204  11.905   9.288   8.239 -0.0009  0.2684 -0.3744
   41TBP     O2 4205  12.010   9.322   8.002  0.2650  0.1831 -0.0969
   41TBP     C1 4206  11.741   9.052   8.079  0.2239  0.3369  0.1820
   41TBP     C2 4207  11.661   9.115   8.191 -0.0588 -0.4860 -0.4461
   41TBP     C3 4208  11.525   9.051   8.183  0.3430 -0.3100 -0.3419
   41TBP     C4 4209  11.439   9.130   8.280 -0.2921  0.7333  0.2246
   41TBP     C5 4210  11.757   9.504   8.078  0.2903  0.3896  0.8120
   41TBP     C6 4211  11.650   9.526   8.191 -0.2694 -0.8852  0.5457
   41TBP     C7 4212  11.656   9.666   8.260 -0.0892 -0.2161  0.9394
   41TBP     C8 4213  11.551   9.663   8.369  0.0797  0.2595  0.0813
   41TBP     C9 4214  12.024   9.254   8.301  0.4222  0.6285 -0.1045
   41TBP    C10 4215  12.058   9.105   8.308  0.1800 -0.3955 -0.6511
   41TBP    C11 4216  12.188   9.065   8.380  0.7954  0.4270  0.0545
   41TBP    C12 4217  12.212   8.914   8.392 -0.7283  0.3103 -0.5513
   41TBP     H1 4218  11.686   9.031   7.987 -0.1957 -2.4867  1.0336
   41TBP     H2 4219  11.769   8.951   8.109  1.3798  0.4371 -0.5408
   41TBP     H3 4220  11.700   9.095   8.291  1.8384 -0.2405 -1.1049
   41TBP     H4 4221  11.642   9.222   8.182 -0.7307 -0.6524 -1.0454
   41TBP     H5 4222  11.478   9.054   8.085 -0.9383 -0.8306  0.2387
   41TBP     H6 4223  11.534   8.946   8.212  0.0538 -0.0750  0.6381
   41TBP     H7 4224  11.476   9.118   8.382 -0.9835 -1.5425  0.2515
   41TBP     H8 4225  11.336   9.095   8.278 -0.6251  1.7717 -1.8124
   41TBP     H9 4226  11.431   9.235   8.252  3.0137  0.9724  0.0148
   41TBP    H10 4227  11.747   9.574   7.995 -0.1911 -1.8360 -1.0553
   41TBP    H11 4228  11.858   9.524   8.115  0.8374 -0.0668 -0.4263
   41TBP    H12 4229  11.667   9.447   8.264 -2.0130 -2.2011 -0.4006
   41TBP    H13 4230  11.549   9.515   8.150 -0.8965  1.7737  1.2905
   41TBP    H14 4231  11.647   9.753   8.195 -1.4854 -0.3410  0.9521
   41TBP    H15 4232  11.756   9.673   8.304 -0.0539  0.6348  0.7424
   41TBP    H16 4233  11.451   9.636   8.334  0.2454  0.3066 -0.4310
   41TBP    H17 4234  11.539   9.766   8.405  1.5613 -0.0587  1.5254
   41TBP    H18 4235  11.573   9.597   8.453  1.4345 -1.4257 -1.5665
   41TBP    H19 4236  12.030   9.299   8.400  0.4562  0.4291 -0.0164
   41TBP    H20 4237  12.100   9.298   8.237  1.9334  0.5944  1.6380
   41TBP    H21 4238  12.061   9.065   8.206  0.1098 -0.0292 -0.7957
   41TBP    H22 4239  11.977   9.040   8.343  0.6041 -0.8040 -0.4272
   41TBP    H23 4240  12.192   9.123   8.472  0.9389  0.7793 -0.1738
   41TBP    H24 4241  12.269   9.104   8.319 -0.8279  0.3570 -2.2263
   41TBP    H25 4242  12.232   8.866   8.296 -1.0277 -2.5428  0.7788
   41TBP    H26 4243  12.134   8.866   8.452 -1.5023  2.3449  0.1052
   41TBP    H27 4244  12.301   8.898   8.452 -1.4148 -0.6714  0.2342
   42TBP      P 4245   8.363  12.642   0.716  0.4314 -0.2277 -0.1092
   42TBP    O11 4246   8.440  12.785   0.666  0.0364 -0.0602  0.1196
   42TBP    O12 4247   8.449  12.602   0.855 -0.0929  0.6213 -0.6541
   42TBP    O13 4248   8.191  12.665   0.757 -0.7955 -0.6747  0.3852
   42TBP     O2 4249   8.378  12.540   0.611  0.1954 -0.2489 -0.1636
   42TBP     C1 4250   8.468  12.884   0.760 -0.3171  0.2170  0.4816
   42TBP     C2 4251   8.353  12.941   0.841 -0.3798  0.4634  0.5266
   42TBP     C3 4252   8.294   0.055   0.761  0.1394 -0.1603 -0.2622
   42TBP     C4 4253   8.155   0.100   0.821 -0.3937  0.3222  0.4485
   42TBP     C5 4254   8.578  12.547   0.849 -0.0166 -0.2079  0.6159
   42TBP     C6 4255   8.616  12.431   0.754 -0.1759 -0.0456 -0.4551
   42TBP     C7 4256   8.731  12.340   0.810 -0.3849 -0.2225  0.1277
   42TBP     C8 4257   8.850  12.421   0.841 -0.8077 -0.6131  0.1846
   42TBP     C9 4258   8.106  12.554   0.762 -0.7981  1.0317 -0.3396
   42TBP    C10 4259   8.168  12.432   0.837 -0.2620  0.4519  0.5943
   42TBP    C11 4260   8.193  12.444   0.988  0.4688 -0.2608  0.8028
   42TBP    C12 4261   8.242  12.312   1.052  0.8474 -0.5474  0.2677
   42TBP     H1 4262   8.537  12.836   0.830  0.3300 -2.1755 -1.7236
   42TBP     H2 4263   8.518  12.972   0.719 -0.7359  0.5372  0.6575
   42TBP     H3 4264   8.273  12.871   0.864 -1.2961  1.2469 -0.2112
   42TBP     H4 4265   8.383  12.992   0.933  0.4561 -1.1306  1.1547
   42TBP     H5 4266   8.362   0.140   0.768 -0.3285  0.1148  1.0343
   42TBP     H6 4267   8.279   0.038   0.654 -2.0066 -1.0863  0.1578
   42TBP     H7 4268   8.085   0.015   0.820 -2.1558  1.6938  1.9703
   42TBP     H8 4269   8.116   0.182   0.761  0.1831  1.0981  1.1300
   42TBP     H9 4270   8.155   0.136   0.924  1.4975  1.7384 -0.0343
   42TBP    H10 4271   8.608  12.530   0.953  0.1041 -0.6653  0.5096
   42TBP    H11 4272   8.653  12.621   0.823  2.1355 -1.9344  1.7023
   42TBP    H12 4273   8.634  12.475   0.655  1.4725 -0.3760 -0.3167
   42TBP    H13 4274   8.528  12.367   0.753 -0.2222  0.0206 -1.3921
   42TBP    H14 4275   8.752  12.276   0.725 -1.6749 -0.0272 -0.3552
   42TBP    H15 4276   8.686  12.290   0.895 -2.0917  1.5075  0.2889
   42TBP    H16 4277   8.828  12.499   0.914 -1.0545 -0.9378  0.4580
   42TBP    H17 4278   8.904  12.471   0.761  0.7625  0.8453  2.0909
   42TBP    H18 4279   8.928  12.367   0.894 -0.0394 -1.1733 -1.4880
   42TBP    H19 4280   8.090  12.537   0.656  1.2345  1.5117 -0.7454
   42TBP    H20 4281   8.012  12.584   0.809 -0.4840  0.1584  0.8912
   42TBP    H21 4282   8.255  12.398   0.780 -0.2241  1.3197  0.1360
   42TBP    H22 4283   8.088  12.359   0.827 -1.1071  1.2975  1.1106
   42TBP    H23 4284   8.107  12.477   1.046  0.5038 -1.3334  1.4888
   42TBP    H24 4285   8.265  12.523   1.008 -0.6840 -0.0023  4.2697
   42TBP    H25 4286   8.346  12.287   1.034  0.7534 -0.3724 -0.5377
   42TBP    H26 4287   8.180  12.229   1.016 -0.1871 -0.1804  1.1431
   42TBP    H27 4288   8.230  12.317   1.161 -0.7960 -1.0007  0.1241
   43TBP      P 4289   7.140  12.466   4.141  0.0267  0.5794 -0.1515
   43TBP    O11 4290   7.148  12.577   4.015  0.1013  0.7009 -0.6685
   43TBP    O12 4291   7.283  12.376   4.166  0.1750 -0.0605 -0.3307
   43TBP    O13 4292   7.138  12.566   4.285 -0.5121  0.2216  0.2159
   43TBP     O2 4293   7.024  12.381   4.126 -0.3916 -0.6961  0.1844
   43TBP     C1 4294   7.179  12.529   3.881  0.1046  0.3069 -0.3359
   43TBP     C2 4295   7.064  12.466   3.814  0.1913  0.1636  0.5346
   43TBP     C3 4296   7.072  12.447   3.662 -0.3027  0.4666 -0.2465
   43TBP     C4 4297   6.930  12.414   3.618  0.1297  0.0314  0.0354
   43TBP     C5 4298   7.280  12.268   4.256  0.8599  0.1760  0.3711
   43TBP     C6 4299   7.257  12.304   4.404 -0.5052  0.1414 -0.6487
   43TBP     C7 4300   7.252  12.179   4.484 -0.0676 -0.0646  0.6605
   43TBP     C8 4301   7.196  12.211   4.623 -0.0342  0.3034  0.3041
   43TBP     C9 4302   7.250  12.635   4.333  0.0983 -0.2376 -0.4891
   43TBP    C10 4303   7.331  12.705   4.222  0.8155 -0.2023 -0.6125
   43TBP    C11 4304   7.439  12.807   4.269 -0.9439 -0.1755 -0.3100
   43TBP    C12 4305   7.520  12.847   4.145 -0.1233 -0.4341 -0.2405
   43TBP     H1 4306   7.225  12.609   3.823  1.5775 -0.3387 -0.0619
   43TBP     H2 4307   7.262  12.458   3.879 -0.7879 -0.8616  1.9674
   43TBP     H3 4308   7.033  12.372   3.860  2.0048 -0.2618  0.9057
   43TBP     H4 4309   6.984  12.539   3.829  0.1784  0.4628 -0.9163
   43TBP     H5 4310   7.112  12.540   3.623 -1.4106  1.1801  0.3084
   43TBP     H6 4311   7.150  12.371   3.650 -0.6262 -0.1306  1.2094
   43TBP     H7 4312   6.879  12.510   3.608  1.1594  0.4835 -0.9429
   43TBP     H8 4313   6.886  12.348   3.694 -1.7780  0.2867 -0.8234
   43TBP     H9 4314   6.925  12.351   3.529 -0.1809 -1.1094  0.8435
   43TBP    H10 4315   7.374  12.213   4.245  1.5434  1.2669  0.5809
   43TBP    H11 4316   7.197  12.203   4.230  1.7931 -0.6608 -0.6079
   43TBP    H12 4317   7.162  12.357   4.409 -0.3072  0.3796  1.1229
   43TBP    H13 4318   7.339  12.368   4.436  1.0971 -1.6591 -1.0235
   43TBP    H14 4319   7.350  12.132   4.501  0.0529  0.7421  2.2754
   43TBP    H15 4320   7.194  12.099   4.437 -0.6180  1.2992 -1.0134
   43TBP    H16 4321   7.202  12.132   4.697  1.5004  0.4654  0.3548
   43TBP    H17 4322   7.097  12.256   4.615 -0.0052  0.1701 -0.9946
   43TBP    H18 4323   7.241  12.302   4.661  1.6184 -0.3814  0.0071
   43TBP    H19 4324   7.311  12.566   4.391  1.0290  0.3528 -0.7490
   43TBP    H20 4325   7.197  12.714   4.385  0.8052  0.8004 -1.3203
   43TBP    H21 4326   7.260  12.758   4.158  1.4440  0.7305 -0.5344
   43TBP    H22 4327   7.381  12.634   4.156 -0.2929 -0.3967 -1.2550
   43TBP    H23 4328   7.507  12.767   4.344 -0.4356 -0.2163 -0.7940
   43TBP    H24 4329   7.405  12.885   4.337  0.5172  0.7465 -0.6101
   43TBP    H25 4330   7.621  12.878   4.173 -1.5578  4.1125  0.2059
   43TBP    H26 4331   7.477  12.933   4.095  0.4131  1.7410  2.8970
   43TBP    H27 4332   7.538  12.762   4.079 -1.6756  0.1970 -1.4923
   44TBP      P 4333  10.744   0.983   3.744  0.0140 -0.5080  0.4124
   44TBP    O11 4334  10.696   1.133   3.796 -0.4262 -0.1905 -0.4748
   44TBP    O12 4335  10.609   0.876   3.745  0.3185 -0.0070 -0.1072
   44TBP    O13 4336  10.788   1.005   3.577  0.0610 -0.2854 -0.1297
   44TBP     O2 4337  10.860   0.922   3.821  0.1303  0.1107  0.3035
   44TBP     C1 4338  10.793   1.230   3.824 -0.1872 -0.6115 -0.6095
   44TBP     C2 4339  10.900   1.251   3.719 -0.2593  0.2538  0.1739
   44TBP     C3 4340  10.990   1.372   3.754  0.1497  0.1516  0.5550
   44TBP     C4 4341  11.095   1.394   3.652 -0.1105 -0.6370  0.0258
   44TBP     C5 4342  10.617   0.734   3.728 -0.3198  0.8893 -0.1962
   44TBP     C6 4343  10.715   0.704   3.616 -0.7279 -0.6779  0.0011
   44TBP     C7 4344  10.687   0.566   3.558  0.2219  0.2618 -0.6171
   44TBP     C8 4345  10.809   0.505   3.491  0.7412  0.3061 -0.5492
   44TBP     C9 4346  10.711   1.069   3.479  0.7623 -0.0103 -0.3274
   44TBP    C10 4347  10.558   1.045   3.486  0.1869 -0.3093  0.0651
   44TBP    C11 4348  10.489   1.115   3.368  0.5700 -0.2833  0.4048
   44TBP    C12 4349  10.340   1.083   3.346  0.3778 -0.9550 -0.0735
   44TBP     H1 4350  10.758   1.326   3.863 -1.8875 -0.6656 -1.9448
   44TBP     H2 4351  10.847   1.195   3.912  0.6281 -1.3194 -1.3934
   44TBP     H3 4352  10.963   1.162   3.720  1.0557  1.1475 -1.5008
   44TBP     H4 4353  10.850   1.262   3.623 -0.8467 -1.0989  0.3114
   44TBP     H5 4354  10.934   1.466   3.757 -1.4691 -0.8183  1.4057
   44TBP     H6 4355  11.033   1.360   3.854  1.9879  0.1486 -0.2279
   44TBP     H7 4356  11.185   1.336   3.673 -0.4843 -0.1575  3.0702
   44TBP     H8 4357  11.126   1.499   3.650 -3.1387  0.2965 -1.5688
   44TBP     H9 4358  11.065   1.376   3.549  1.9204 -1.6053 -0.4290
   44TBP    H10 4359  10.521   0.704   3.687  0.0738  1.8804 -1.8650
   44TBP    H11 4360  10.643   0.689   3.824  0.5919 -0.8687 -1.2448
   44TBP    H12 4361  10.816   0.701   3.656 -0.3730 -2.0954 -0.9768
   44TBP    H13 4362  10.704   0.773   3.532  0.5147 -1.3681 -0.7259
   44TBP    H14 4363  10.615   0.585   3.478  0.8818  0.6446 -1.1219
   44TBP    H15 4364  10.640   0.502   3.632  1.4415  0.2413  0.1456
   44TBP    H16 4365  10.791   0.402   3.459  0.9221  0.3641 -0.8375
   44TBP    H17 4366  10.889   0.494   3.563 -0.4023 -2.1736  0.4322
   44TBP    H18 4367  10.842   0.563   3.405  1.4426 -2.6664 -2.3961
   44TBP    H19 4368  10.753   1.039   3.382  1.5169 -0.4306  0.1263
   44TBP    H20 4369  10.739   1.174   3.468 -0.3318  0.0205 -3.3267
   44TBP    H21 4370  10.516   1.081   3.580  0.2220 -1.5241  0.5545
   44TBP    H22 4371  10.533   0.940   3.501  0.5907 -0.4041  0.0732
   44TBP    H23 4372  10.534   1.088   3.272  0.4733 -1.8403  0.7814
   44TBP    H24 4373  10.509   1.221   3.379  1.6485 -0.4362 -0.0416
   44TBP    H25 4374  10.289   1.136   3.427 -0.3181 -0.5573 -0.7631
   44TBP    H26 4375  10.315   0.977   3.356 -0.8614 -0.7742 -1.1332
   44TBP    H27 4376  10.301   1.126   3.254  0.8512 -0.3850 -0.0120
   45TBP      P 4377   4.474   4.505   4.374 -0.0833  0.5115 -0.0147
   45TBP    O11 4378   4.551   4.538   4.520 -0.1633  0.0411 -0.4548
   45TBP    O12 4379   4.327   4.421   4.394  0.0039  0.0334  0.2952
   45TBP    O13 4380   4.444   4.652   4.290  0.3457  0.2743 -0.0896
   45TBP     O2 4381   4.568   4.424   4.293 -0.7771  0.3223 -0.1552
   45TBP     C1 4382   4.630   4.438   4.584 -0.4256 -0.0303  0.8179
   45TBP     C2 4383   4.552   4.313   4.622  0.1804 -0.2965  0.3078
   45TBP     C3 4384   4.640   4.196   4.653  0.0907 -0.1843  0.3313
   45TBP     C4 4385   4.705   4.208   4.793  0.3080 -0.3792  0.0564
   45TBP     C5 4386   4.241   4.451   4.500  0.1298 -0.1031 -0.2578
   45TBP     C6 4387   4.207   4.600   4.507  0.7416 -0.0353 -0.8213
   45TBP     C7 4388   4.116   4.615   4.626 -0.3569 -0.1171 -0.4971
   45TBP     C8 4389   4.164   4.720   4.724  0.0734 -0.1445 -0.2747
   45TBP     C9 4390   4.365   4.659   4.172 -0.6356  0.2281 -0.9729
   45TBP    C10 4391   4.405   4.550   4.064  0.6351  0.5436  0.2398
   45TBP    C11 4392   4.354   4.579   3.920  0.6726  1.0456 -0.4148
   45TBP    C12 4393   4.298   4.458   3.854  0.4254  0.2760 -0.1615
   45TBP     H1 4394   4.704   4.406   4.511 -0.2660 -1.7398  1.6953
   45TBP     H2 4395   4.679   4.488   4.667 -0.5947  0.5809  0.5543
   45TBP     H3 4396   4.492   4.329   4.712  1.4710 -0.7658  1.2667
   45TBP     H4 4397   4.485   4.266   4.550 -0.1150 -0.1813  0.5041
   45TBP     H5 4398   4.584   4.103   4.663  0.7826 -0.6312  0.0791
   45TBP     H6 4399   4.717   4.191   4.576 -0.5781  0.1253 -0.3689
   45TBP     H7 4400   4.636   4.216   4.877  1.5474 -1.2810  1.1702
   45TBP     H8 4401   4.772   4.294   4.795  2.7411 -2.1990 -0.2836
   45TBP     H9 4402   4.773   4.129   4.826 -0.4075 -1.5418 -1.1949
   45TBP    H10 4403   4.279   4.425   4.599  3.0542  3.2392 -0.4437
   45TBP    H11 4404   4.145   4.399   4.493 -0.8990  1.7313 -0.1593
   45TBP    H12 4405   4.165   4.640   4.415 -0.7575 -0.2962 -0.2522
   45TBP    H13 4406   4.290   4.667   4.531 -0.1632  1.0163 -0.5977
   45TBP    H14 4407   4.103   4.521   4.679 -1.7467 -0.2824 -1.1193
   45TBP    H15 4408   4.016   4.652   4.602  0.2106  0.9082 -1.3080
   45TBP    H16 4409   4.246   4.682   4.786 -0.5615 -0.8095  0.1727
   45TBP    H17 4410   4.079   4.751   4.785  0.8614 -0.1991  0.8911
   45TBP    H18 4411   4.218   4.803   4.680  1.0404 -1.2166 -1.1480
   45TBP    H19 4412   4.384   4.759   4.131 -1.8224  1.1748  0.7466
   45TBP    H20 4413   4.260   4.666   4.201 -0.9816 -1.2150 -1.8148
   45TBP    H21 4414   4.371   4.452   4.096  0.2353  1.1457  1.7316
   45TBP    H22 4415   4.513   4.537   4.064  0.8094  1.7377 -1.9025
   45TBP    H23 4416   4.433   4.632   3.865  1.5369  0.0538 -0.1383
   45TBP    H24 4417   4.270   4.648   3.925  1.3265  1.9032 -0.9245
   45TBP    H25 4418   4.218   4.413   3.912 -0.1798  1.0645 -0.3717
   45TBP    H26 4419   4.383   4.391   3.845 -1.9284 -2.8942  0.3758
   45TBP    H27 4420   4.265   4.482   3.753  0.4336  1.5475  0.1256
   46TBP      P 4421   5.383   3.665  10.538 -0.2035  0.5399  0.6782
   46TBP    O11 4422   5.505   3.731  10.626  0.7052  0.0519 -0.5141
   46TBP    O12 4423   5.284   3.790  10.482  0.5340 -0.3198 -0.6130
   46TBP    O13 4424   5.442   3.575  10.402  0.3315  0.5883 -0.1410
   46TBP     O2 4425   5.312   3.569  10.632  0.0883 -0.1060  0.0979
   46TBP     C1 4426   5.486   3.791  10.756  0.3308 -0.2158 -0.9441
   46TBP     C2 4427   5.357   3.876  10.768  0.0250  0.3751 -0.5936
   46TBP     C3 4428   5.339   3.928  10.908 -0.3196 -0.2283 -0.3592
   46TBP     C4 4429   5.237   4.039  10.898 -0.3503 -0.5940 -0.3821
   46TBP     C5 4430   5.144   3.768  10.472 -0.5157 -0.2333 -0.0324
   46TBP     C6 4431   5.104   3.686  10.346  0.2963 -0.5362  0.4070
   46TBP     C7 4432   4.954   3.690  10.310 -0.8738 -0.0629 -0.5365
   46TBP     C8 4433   4.901   3.573  10.230  0.4345 -0.5033 -0.6173
   46TBP     C9 4434   5.534   3.612  10.299 -0.0283 -0.5001 -0.5607
   46TBP    C10 4435   5.504   3.754  10.244  0.9055  0.0036  0.0472
   46TBP    C11 4436   5.588   3.776  10.114 -0.6913  0.3789 -0.0698
   46TBP    C12 4437   5.552   3.887  10.019 -0.2894  0.1957 -0.8673
   46TBP     H1 4438   5.485   3.705  10.823 -0.7652  1.0006  0.6342
   46TBP     H2 4439   5.572   3.849  10.790  0.1517  1.2409 -2.8912
   46TBP     H3 4440   5.369   3.957  10.696 -0.8987  3.6960  2.8543
   46TBP     H4 4441   5.269   3.823  10.734  1.3392 -3.1505  1.2266
   46TBP     H5 4442   5.307   3.847  10.974  0.5161 -0.8583 -0.7158
   46TBP     H6 4443   5.434   3.968  10.942  0.0191 -2.0554  0.9459
   46TBP     H7 4444   5.260   4.109  10.978  1.1158 -1.0983 -0.3446
   46TBP     H8 4445   5.130   4.016  10.902 -0.4216 -0.1386  0.4384
   46TBP     H9 4446   5.240   4.092  10.803  2.9685  0.7932  0.4367
   46TBP    H10 4447   5.093   3.862  10.452  1.2714  0.5582 -0.9283
   46TBP    H11 4448   5.101   3.720  10.560  2.1462 -0.9765  0.9094
   46TBP    H12 4449   5.135   3.582  10.342 -0.6732 -0.7649 -2.0121
   46TBP    H13 4450   5.160   3.726  10.261  0.1762  0.4958  0.8030
   46TBP    H14 4451   4.910   3.781  10.269 -1.7592  0.0406  0.6175
   46TBP    H15 4452   4.904   3.671  10.405 -1.3141 -2.5463 -1.2273
   46TBP    H16 4453   4.792   3.566  10.237  0.3021  1.2698 -0.6568
   46TBP    H17 4454   4.959   3.492  10.275  2.1072  2.1700  2.2893
   46TBP    H18 4455   4.925   3.598  10.127  0.5395 -2.2855 -1.0406
   46TBP    H19 4456   5.534   3.531  10.226 -0.3837  1.0811 -2.3725
   46TBP    H20 4457   5.634   3.599  10.339  0.8687  0.9743 -2.2184
   46TBP    H21 4458   5.518   3.822  10.328 -1.2061 -0.9444  1.1876
   46TBP    H22 4459   5.400   3.765  10.215  0.7979 -1.2850 -0.0774
   46TBP    H23 4460   5.576   3.681  10.061  1.8930  0.0175 -0.0623
   46TBP    H24 4461   5.695   3.772  10.135 -1.0693  1.2867  2.0522
   46TBP    H25 4462   5.526   3.984  10.061 -0.2156 -1.1259  2.3884
   46TBP    H26 4463   5.465   3.861   9.959 -1.4033 -0.5944  1.0248
   46TBP    H27 4464   5.640   3.908   9.958  0.0484 -1.0927 -0.8481
   47TBP      P 4465   7.956  11.361   1.977  0.1121  0.4202 -0.0966
   47TBP    O11 4466   8.035  11.351   2.128  0.0649  0.0659  0.2603
   47TBP    O12 4467   7.965  11.518   1.916 -0.0628  0.0437  0.0248
   47TBP    O13 4468   8.033  11.269   1.861  0.1346  0.2664 -0.1450
   47TBP     O2 4469   7.812  11.327   1.993  0.7260 -0.2048 -0.0150
   47TBP     C1 4470   7.979  11.415   2.240 -0.9317  0.4053  0.0194
   47TBP     C2 4471   7.881  11.318   2.318 -0.0172 -0.1546  0.1635
   47TBP     C3 4472   7.961  11.197   2.363 -0.6513 -0.1043  0.2513
   47TBP     C4 4473   7.875  11.108   2.452 -0.4840 -0.5833 -0.9831
   47TBP     C5 4474   7.871  11.554   1.812  0.2411 -0.2222  0.0241
   47TBP     C6 4475   7.738  11.616   1.873  0.4145  0.0669 -0.9441
   47TBP     C7 4476   7.624  11.644   1.780  0.2244 -0.0789  0.1011
   47TBP     C8 4477   7.496  11.673   1.862 -0.0880  0.2042 -0.0172
   47TBP     C9 4478   8.070  11.131   1.881  0.0161 -0.6684 -0.5271
   47TBP    C10 4479   7.950  11.051   1.943  0.4544 -0.4854  0.3900
   47TBP    C11 4480   7.981  10.904   1.971  0.5345  0.1587  0.4338
   47TBP    C12 4481   8.105  10.872   2.048 -0.0923  0.2274 -0.2008
   47TBP     H1 4482   8.068  11.438   2.300 -0.8871 -0.5963  0.3577
   47TBP     H2 4483   7.926  11.505   2.210  0.2260  1.4020  0.8931
   47TBP     H3 4484   7.832  11.369   2.401 -2.4694 -1.0117 -0.7119
   47TBP     H4 4485   7.802  11.288   2.249 -1.0231  1.2588  0.6934
   47TBP     H5 4486   7.986  11.139   2.274 -0.7543 -1.8557  1.3482
   47TBP     H6 4487   8.053  11.228   2.412 -1.1004 -0.6573  1.4530
   47TBP     H7 4488   7.849  11.161   2.543 -2.0332 -0.2258 -1.6223
   47TBP     H8 4489   7.950  11.033   2.478 -0.4860 -0.6182 -1.0762
   47TBP     H9 4490   7.784  11.062   2.414  0.2690 -0.0545 -3.5564
   47TBP    H10 4491   7.861  11.475   1.738 -0.6611 -0.2883  0.2090
   47TBP    H11 4492   7.917  11.628   1.748  0.6171  0.8837  1.5379
   47TBP    H12 4493   7.758  11.706   1.931  2.1825 -1.3338  0.6718
   47TBP    H13 4494   7.713  11.550   1.957  0.6386 -1.4433 -2.0391
   47TBP    H14 4495   7.607  11.551   1.727  2.4046  1.0484 -2.6935
   47TBP    H15 4496   7.644  11.712   1.697  0.3188 -0.2872 -0.0468
   47TBP    H16 4497   7.415  11.706   1.798 -0.7361 -1.5076 -0.0975
   47TBP    H17 4498   7.511  11.750   1.939 -0.8725 -0.1670  0.5133
   47TBP    H18 4499   7.477  11.576   1.908 -1.5995  0.7757  0.5848
   47TBP    H19 4500   8.151  11.137   1.953  0.7004  1.6286 -1.4781
   47TBP    H20 4501   8.126  11.091   1.797  0.5378 -2.2782  0.5478
   47TBP    H21 4502   7.858  11.059   1.883  1.2125  1.3717 -0.5748
   47TBP    H22 4503   7.932  11.085   2.045 -0.5010 -0.4184  0.2094
   47TBP    H23 4504   7.969  10.853   1.875  0.8078  0.9709 -0.0350
   47TBP    H24 4505   7.904  10.869   2.039  0.2432 -0.3304 -0.1399
   47TBP    H25 4506   8.198  10.901   2.000 -0.2668  1.4704  0.2091
   47TBP    H26 4507   8.095  10.764   2.061 -4.1045  0.6117  0.7388
   47TBP    H27 4508   8.106  10.912   2.149  0.5998 -1.0944  0.3338
   48TBP      P 4509   5.603   3.987   3.226  0.1264  0.0781  0.5835
   48TBP    O11 4510   5.721   3.942   3.114 -0.1179  0.2869 -0.5491
   48TBP    O12 4511   5.609   4.151   3.230  0.0681 -0.0682 -0.0574
   48TBP    O13 4512   5.453   3.946   3.174 -0.3081  0.2591  0.5858
   48TBP     O2 4513   5.623   3.934   3.361 -0.0841 -0.3589 -0.1233
   48TBP     C1 4514   5.735   3.805   3.074  0.4507  0.4037  0.1177
   48TBP     C2 4515   5.633   3.767   2.961 -0.3177 -0.3685 -0.3163
   48TBP     C3 4516   5.680   3.648   2.874  0.5224 -0.5149  1.2976
   48TBP     C4 4517   5.620   3.633   2.734 -0.8045  0.0366 -0.6962
   48TBP     C5 4518   5.718   4.213   3.295  0.4479  0.1288  0.4892
   48TBP     C6 4519   5.678   4.249   3.435 -0.1379  0.2332 -0.0456
   48TBP     C7 4520   5.681   4.394   3.450  0.3874  0.2632 -0.6828
   48TBP     C8 4521   5.618   4.440   3.580 -0.0718 -0.4346  0.0522
   48TBP     C9 4522   5.338   3.936   3.259 -0.1381  0.6536 -0.2282
   48TBP    C10 4523   5.282   4.063   3.318  0.2631  0.3157  0.8273
   48TBP    C11 4524   5.156   4.029   3.397 -0.1145  0.5632 -0.1315
   48TBP    C12 4525   5.069   4.146   3.426  0.1625 -0.0099  0.6639
   48TBP     H1 4526   5.837   3.776   3.049  0.5798  0.5559  0.4654
   48TBP     H2 4527   5.715   3.740   3.159  1.5613 -1.1883 -0.8288
   48TBP     H3 4528   5.537   3.740   3.004  0.4079 -0.1327  1.4843
   48TBP     H4 4529   5.631   3.856   2.898 -2.3539 -0.8647 -0.9749
   48TBP     H5 4530   5.789   3.653   2.867  0.3927  2.1456  0.4471
   48TBP     H6 4531   5.654   3.560   2.933  1.4485 -1.4960  0.2636
   48TBP     H7 4532   5.646   3.726   2.684 -0.1011  0.3166  0.1862
   48TBP     H8 4533   5.514   3.610   2.744 -1.3862  2.2340 -1.6187
   48TBP     H9 4534   5.670   3.543   2.698 -0.3763  0.2984 -0.7623
   48TBP    H10 4535   5.757   4.300   3.244  2.6165 -1.0027  0.1764
   48TBP    H11 4536   5.799   4.140   3.291  0.4339  0.1283  0.2014
   48TBP    H12 4537   5.762   4.214   3.495  1.7333  2.6524 -1.2080
   48TBP    H13 4538   5.590   4.198   3.474 -0.1018  0.8608  0.8698
   48TBP    H14 4539   5.629   4.431   3.361 -2.1214  0.1403  0.6614
   48TBP    H15 4540   5.780   4.437   3.436  0.9568 -1.1084 -0.9465
   48TBP    H16 4541   5.677   4.409   3.666  0.5410  0.4352 -0.0499
   48TBP    H17 4542   5.515   4.404   3.582 -0.9705  1.8795 -1.3869
   48TBP    H18 4543   5.605   4.548   3.577  1.7480 -0.1866  0.6383
   48TBP    H19 4544   5.369   3.871   3.341 -0.9722  1.6808  0.9261
   48TBP    H20 4545   5.260   3.884   3.203 -0.2352 -0.5148  0.9676
   48TBP    H21 4546   5.258   4.136   3.241  0.8162  1.2946  1.5774
   48TBP    H22 4547   5.352   4.107   3.389 -1.0934  0.5645  2.0346
   48TBP    H23 4548   5.190   3.974   3.484  0.9083  0.5479 -0.5294
   48TBP    H24 4549   5.107   3.951   3.338 -1.1583 -0.5335  2.1319
   48TBP    H25 4550   5.117   4.224   3.486  1.3867  0.4753 -0.9064
   48TBP    H26 4551   4.992   4.106   3.492 -0.8273  0.9119  0.0879
   48TBP    H27 4552   5.009   4.194   3.349 -1.8027  0.7082  2.5881
   49TBP      P 4553   3.820  10.721   8.713 -0.3317 -0.0212 -0.2294
   49TBP    O11 4554   3.867  10.609   8.820 -0.3410  0.5497  0.2782
   49TBP    O12 4555   3.941  10.833   8.702  0.0991 -0.6130 -0.4097
   49TBP    O13 4556   3.820  10.655   8.552  0.4127 -0.3121  0.2695
   49TBP     O2 4557   3.688  10.777   8.741  0.2370  0.6262 -0.4133
   49TBP     C1 4558   3.811  10.480   8.820  0.1330 -0.3667 -0.2549
   49TBP     C2 4559   3.661  10.488   8.838 -0.5075  0.4414 -0.1313
   49TBP     C3 4560   3.604  10.360   8.897  0.2590  0.0187  0.1915
   49TBP     C4 4561   3.458  10.379   8.950  0.4305 -0.3037 -0.2027
   49TBP     C5 4562   3.953  10.947   8.779 -0.3381 -0.5598  0.3771
   49TBP     C6 4563   3.957  10.917   8.922  0.1364  0.1788  0.2381
   49TBP     C7 4564   3.964  11.040   9.006  0.0586 -0.4756 -0.3513
   49TBP     C8 4565   3.990  11.000   9.149  0.3391  0.2641 -0.1522
   49TBP     C9 4566   3.934  10.592   8.492  0.1765 -0.1422 -0.0663
   49TBP    C10 4567   4.055  10.685   8.479  0.1718  0.1301  0.2609
   49TBP    C11 4568   4.159  10.624   8.383 -0.5456  0.1314 -0.0236
   49TBP    C12 4569   4.280  10.704   8.358 -0.0349  0.3561  0.1579
   49TBP     H1 4570   3.835  10.416   8.735  1.1719  0.3212 -0.4892
   49TBP     H2 4571   3.865  10.442   8.907  0.0779 -0.1544 -0.1266
   49TBP     H3 4572   3.635  10.571   8.905 -1.2778 -0.1869  0.3607
   49TBP     H4 4573   3.618  10.499   8.739 -0.7516 -1.3067 -0.2318
   49TBP     H5 4574   3.605  10.270   8.834 -0.9277 -0.7846  1.2924
   49TBP     H6 4575   3.660  10.326   8.984  2.0953  0.3434 -0.8227
   49TBP     H7 4576   3.389  10.419   8.876 -0.5127  0.6139  1.1601
   49TBP     H8 4577   3.461  10.454   9.029 -0.6673 -0.3482 -0.1048
   49TBP     H9 4578   3.425  10.286   8.996  0.8013  0.5085  1.7556
   49TBP    H10 4579   3.871  11.014   8.753  1.3691  1.8874  1.0756
   49TBP    H11 4580   4.053  10.979   8.751 -0.5061  0.1244  0.5432
   49TBP    H12 4581   4.040  10.847   8.938 -0.1767  0.0603  1.3523
   49TBP    H13 4582   3.861  10.866   8.935 -1.1146  2.4879  0.2514
   49TBP    H14 4583   3.876  11.104   9.000  0.1583 -0.2184  0.8545
   49TBP    H15 4584   4.040  11.109   8.970  1.7526 -1.8739  0.4975
   49TBP    H16 4585   3.904  10.957   9.200  0.5609 -1.5574 -1.2766
   49TBP    H17 4586   4.019  11.082   9.215 -1.2188 -0.9067  2.0553
   49TBP    H18 4587   4.062  10.919   9.161 -1.2858 -1.1948 -0.0914
   49TBP    H19 4588   3.902  10.560   8.393 -1.1990  0.5742  0.1329
   49TBP    H20 4589   3.956  10.495   8.537 -0.4483 -0.8012 -1.1879
   49TBP    H21 4590   4.096  10.690   8.580  0.4406  2.8525  0.0605
   49TBP    H22 4591   4.016  10.782   8.447 -0.5762 -0.6870 -1.3845
   49TBP    H23 4592   4.118  10.616   8.282 -0.7612 -1.5701  0.1862
   49TBP    H24 4593   4.186  10.523   8.414 -0.9252 -0.1074 -0.4523
   49TBP    H25 4594   4.261  10.799   8.307 -0.0693  1.0040  1.3588
   49TBP    H26 4595   4.349  10.646   8.297 -1.8002  1.3235 -2.8776
   49TBP    H27 4596   4.332  10.738   8.448 -1.2932  0.9154  0.6936
   50TBP      P 4597  11.076   1.097  11.049 -0.2165 -0.0477  0.3579
   50TBP    O11 4598  11.224   1.073  10.965 -0.6386 -0.2372  0.1837
   50TBP    O12 4599  10.956   1.006  10.974 -0.2750  0.1402  0.3785
   50TBP    O13 4600  11.077   1.040  11.209  0.2194 -0.4939  0.0517
   50TBP     O2 4601  11.042   1.241  11.042  0.1499  0.1026 -0.2364
   50TBP     C1 4602  11.301   0.958  10.975  0.8809  0.1192  0.2714
   50TBP     C2 4603  11.221   0.841  10.912 -0.2236  0.1527 -0.3450
   50TBP     C3 4604  11.272   0.697  10.921 -0.4159 -0.0261  0.1322
   50TBP     C4 4605  11.336   0.650  11.053  0.6155  0.1286  0.1321
   50TBP     C5 4606  10.935   1.004  10.837  0.0349  0.7870 -0.3748
   50TBP     C6 4607  10.891   1.143  10.785 -0.1644 -0.0152 -0.3876
   50TBP     C7 4608  10.775   1.142  10.684 -0.1892 -0.9068  0.0201
   50TBP     C8 4609  10.648   1.071  10.733  0.0278  0.7521 -0.2475
   50TBP     C9 4610  10.959   1.039  11.293  0.4367 -0.6255 -0.4030
   50TBP    C10 4611  10.948   1.183  11.350 -0.0702 -0.5029  0.2089
   50TBP    C11 4612  10.851   1.203  11.470 -0.2199  0.0624 -0.0704
   50TBP    C12 4613  10.867   1.345  11.538 -0.1258  0.2523  0.0552
   50TBP     H1 4614  11.397   0.986  10.931  0.4078  1.2635 -0.0580
   50TBP     H2 4615  11.324   0.940  11.080 -0.0253  2.8125  0.9743
   50TBP     H3 4616  11.124   0.839  10.962 -0.9422 -0.1747 -1.7309
   50TBP     H4 4617  11.207   0.872  10.808  0.2514  0.2310 -0.3883
   50TBP     H5 4618  11.195   0.623  10.899  0.5222 -0.3580 -2.1883
   50TBP     H6 4619  11.346   0.676  10.843  1.5529 -2.2244  2.5051
   50TBP     H7 4620  11.318   0.545  11.076 -0.0522  0.4492  1.0995
   50TBP     H8 4621  11.290   0.703  11.136  0.2563 -1.4539  0.9679
   50TBP     H9 4622  11.444   0.660  11.053  0.5202  1.2054  0.9505
   50TBP    H10 4623  10.858   0.928  10.825  1.0195 -0.7635  2.5431
   50TBP    H11 4624  11.021   0.973  10.778  0.1673  1.3438 -0.4775
   50TBP    H12 4625  10.983   1.190  10.749 -1.3125  1.4864 -1.4481
   50TBP    H13 4626  10.866   1.197  10.876 -1.2389 -1.5365  0.2343
   50TBP    H14 4627  10.811   1.096  10.591 -0.3368 -0.3890 -0.2951
   50TBP    H15 4628  10.745   1.244  10.661  1.0195 -0.2310  1.3838
   50TBP    H16 4629  10.570   1.074  10.656  1.1198 -1.4863 -1.4988
   50TBP    H17 4630  10.612   1.111  10.828  0.1021 -0.4249  0.2830
   50TBP    H18 4631  10.663   0.964  10.746  0.4464  0.6742 -1.3253
   50TBP    H19 4632  10.966   0.964  11.371  1.6843 -0.3901 -0.2678
   50TBP    H20 4633  10.864   1.016  11.246 -1.3493  0.6528  2.4770
   50TBP    H21 4634  10.927   1.247  11.264  1.9814  1.2179  0.9210
   50TBP    H22 4635  11.050   1.205  11.382 -0.0777  1.6323 -1.1174
   50TBP    H23 4636  10.877   1.121  11.537 -1.1140  0.6707  1.0371
   50TBP    H24 4637  10.746   1.189  11.446 -0.6397  0.8710  1.2439
   50TBP    H25 4638  10.866   1.417  11.456 -3.5251 -3.0875 -3.0198
   50TBP    H26 4639  10.964   1.354  11.587 -0.1825  0.2636  0.1662
   50TBP    H27 4640  10.795   1.352  11.620  0.3417 -3.1994  0.8543
   51TBP      P 4641   6.902  11.151   1.347 -0.0387  0.0527 -0.1358
   51TBP    O11 4642   6.789  11.148   1.475 -0.5942 -0.2052 -0.0102
   51TBP    O12 4643   6.997  11.279   1.381 -0.0765 -0.3445 -0.1569
   51TBP    O13 4644   7.004  11.018   1.340  0.3372  0.3185 -0.0939
   51TBP     O2 4645   6.839  11.167   1.215 -0.0007 -0.2276 -0.4677
   51TBP     C1 4646   6.824  11.100   1.601  0.3756  0.1754 -0.0773
   51TBP     C2 4647   6.917  11.195   1.682  0.0442 -0.4458  0.0563
   51TBP     C3 4648   6.956  11.133   1.815  0.0422  0.3536 -0.7463
   51TBP     C4 4649   7.062  11.213   1.901 -0.5255  0.0488  0.4613
   51TBP     C5 4650   6.942  11.408   1.352  0.0014  0.2130  0.2641
   51TBP     C6 4651   6.826  11.469   1.433  0.0818 -0.2857 -0.4673
   51TBP     C7 4652   6.881  11.554   1.551 -0.0097  0.3071  0.2946
   51TBP     C8 4653   6.763  11.614   1.637  0.3389 -0.7384 -0.7737
   51TBP     C9 4654   7.094  11.005   1.229  0.3744 -0.1308 -0.7056
   51TBP    C10 4655   7.234  11.065   1.253 -0.0684  0.5952  0.4832
   51TBP    C11 4656   7.331  11.047   1.134 -0.3474 -0.0899 -0.2414
   51TBP    C12 4657   7.451  11.135   1.159 -0.1678 -0.4156  0.5040
   51TBP     H1 4658   6.728  11.081   1.649  0.9937 -0.8380  0.7972
   51TBP     H2 4659   6.860  11.000   1.575 -0.4214  0.2389 -1.4462
   51TBP     H3 4660   7.008  11.212   1.625  0.2895 -1.7469  0.0436
   51TBP     H4 4661   6.873  11.293   1.698 -1.0484 -1.1109  1.2088
   51TBP     H5 4662   6.862  11.129   1.870 -0.3780 -3.6705 -1.5730
   51TBP     H6 4663   6.978  11.026   1.816  0.0271  0.3533  2.1287
   51TBP     H7 4664   7.044  11.321   1.900  0.1445  0.1633 -2.5897
   51TBP     H8 4665   7.164  11.187   1.872 -0.7739 -0.6298  0.1783
   51TBP     H9 4666   7.050  11.185   2.006 -0.7246  0.1525  0.4670
   51TBP    H10 4667   6.918  11.388   1.247  0.9908 -2.0449  0.4479
   51TBP    H11 4668   7.020  11.484   1.351  0.1983  0.0104 -0.9323
   51TBP    H12 4669   6.751  11.401   1.473 -1.1482  0.7866 -0.9184
   51TBP    H13 4670   6.780  11.541   1.365  3.7633  2.1551 -0.5638
   51TBP    H14 4671   6.944  11.637   1.519 -2.3786  1.5257 -1.3770
   51TBP    H15 4672   6.950  11.503   1.619  0.5742 -0.7093 -1.0387
   51TBP    H16 4673   6.697  11.674   1.574 -0.6019 -1.0533 -0.0945
   51TBP    H17 4674   6.795  11.673   1.723 -2.1793 -2.5887  1.5028
   51TBP    H18 4675   6.705  11.529   1.672 -0.9609 -0.2709 -1.7530
   51TBP    H19 4676   7.051  11.041   1.136 -1.9118 -3.4789 -1.0552
   51TBP    H20 4677   7.103  10.898   1.211  3.4388 -0.1534  0.6128
   51TBP    H21 4678   7.276  11.033   1.348  0.1786 -1.1399 -0.2019
   51TBP    H22 4679   7.221  11.171   1.275  1.7756  0.7303  1.0376
   51TBP    H23 4680   7.286  11.075   1.039 -1.1227 -0.2574  0.0627
   51TBP    H24 4681   7.357  10.942   1.122 -1.0825 -0.3176  0.0597
   51TBP    H25 4682   7.488  11.114   1.260 -0.0166 -0.9653  0.3340
   51TBP    H26 4683   7.408  11.235   1.165  0.7074 -0.0895  1.6745
   51TBP    H27 4684   7.533  11.127   1.088  0.0571 -2.5450  0.9599
   52TBP      P 4685   7.498   9.741   1.507  0.4299 -0.1256 -0.2741
   52TBP    O11 4686   7.541   9.678   1.661 -0.2151  0.3016  0.0030
   52TBP    O12 4687   7.620   9.681   1.410  0.1680  0.0850 -0.3060
   52TBP    O13 4688   7.346   9.685   1.453 -0.1505 -0.9486  0.6332
   52TBP     O2 4689   7.505   9.887   1.501  0.3437 -0.6199 -0.3149
   52TBP     C1 4690   7.466   9.712   1.781 -0.3861 -0.2314  0.2714
   52TBP     C2 4691   7.370   9.598   1.840  0.5120 -1.0328  1.5443
   52TBP     C3 4692   7.268   9.644   1.945 -0.8171 -0.0263 -0.0717
   52TBP     C4 4693   7.350   9.695   2.064 -0.8135 -0.2634 -0.6008
   52TBP     C5 4694   7.667   9.554   1.417  0.1568  0.5961  0.7236
   52TBP     C6 4695   7.562   9.439   1.402  0.0241 -0.3861 -0.1674
   52TBP     C7 4696   7.610   9.315   1.336 -0.2885  0.5743 -0.2580
   52TBP     C8 4697   7.508   9.212   1.306  0.7996  0.7899  0.4492
   52TBP     C9 4698   7.310   9.699   1.318  0.2791  0.7781 -0.5577
   52TBP    C10 4699   7.259   9.843   1.292 -0.4223  0.5071 -0.3122
   52TBP    C11 4700   7.184   9.826   1.158  0.1016  0.4725  0.7499
   52TBP    C12 4701   7.148   9.960   1.095  0.0855 -0.0655  0.3811
   52TBP     H1 4702   7.525   9.755   1.862  0.3706  0.6211 -0.7262
   52TBP     H2 4703   7.387   9.778   1.746  0.1579  0.7017  0.8112
   52TBP     H3 4704   7.314   9.544   1.764 -2.1749  2.5807  0.8688
   52TBP     H4 4705   7.436   9.522   1.885 -0.7123 -1.0793  3.3168
   52TBP     H5 4706   7.193   9.716   1.913  0.2612  1.6143  0.9885
   52TBP     H6 4707   7.209   9.556   1.969 -1.3154  0.2547 -0.2553
   52TBP     H7 4708   7.293   9.712   2.155 -1.4594  2.4143 -1.4761
   52TBP     H8 4709   7.390   9.794   2.042 -0.3407 -0.4154 -0.4176
   52TBP     H9 4710   7.435   9.630   2.085  1.5622  2.7003 -0.6608
   52TBP    H10 4711   7.711   9.541   1.517  1.1553  1.8147  0.4492
   52TBP    H11 4712   7.745   9.542   1.342 -0.8043  0.4403 -0.2515
   52TBP    H12 4713   7.475   9.463   1.341 -2.6044 -2.6171  2.5381
   52TBP    H13 4714   7.532   9.401   1.500  2.1585 -0.1557  0.5852
   52TBP    H14 4715   7.695   9.277   1.392  0.6168 -0.4557 -2.2756
   52TBP    H15 4716   7.644   9.332   1.234 -1.6985 -0.5872 -0.9587
   52TBP    H16 4717   7.423   9.243   1.244  1.6418  0.0022 -1.1108
   52TBP    H17 4718   7.461   9.185   1.401  0.0881 -1.0378 -0.3908
   52TBP    H18 4719   7.542   9.116   1.267 -0.5130  0.2193  0.6658
   52TBP    H19 4720   7.240   9.620   1.295  2.8213 -0.9532 -2.6704
   52TBP    H20 4721   7.400   9.675   1.262  0.7220 -3.4116  1.7652
   52TBP    H21 4722   7.342   9.912   1.280 -0.5143  0.8099  0.6976
   52TBP    H22 4723   7.196   9.884   1.371 -0.7240  0.9622 -0.7880
   52TBP    H23 4724   7.091   9.772   1.173  0.5905 -0.8323 -0.7717
   52TBP    H24 4725   7.240   9.761   1.091 -1.5281 -0.4030  0.2010
   52TBP    H25 4726   7.075   9.998   1.166  0.9179 -1.3676  1.9647
   52TBP    H26 4727   7.109   9.943   0.995  2.2981  0.3944 -0.5960
   52TBP    H27 4728   7.243  10.011   1.077  0.0660  0.0610  0.6361
   53TBP      P 4729   7.269   3.474   3.233  0.5647  0.0689 -0.1276
   53TBP    O11 4730   7.302   3.552   3.084  0.1800 -0.2496  0.4313
   53TBP    O12 4731   7.106   3.455   3.250 -0.0124  0.6561 -0.0507
   53TBP    O13 4732   7.338   3.317   3.210 -0.8592 -0.1830  0.3166
   53TBP     O2 4733   7.327   3.548   3.349  0.5735  0.6077 -1.0899
   53TBP     C1 4734   7.313   3.692   3.086 -0.1475 -0.5640  0.6438
   53TBP     C2 4735   7.191   3.741   3.167  0.4515  0.5017 -0.4324
   53TBP     C3 4736   7.163   3.896   3.155  0.3125  0.3178  0.1313
   53TBP     C4 4737   7.059   3.947   3.256 -0.7433  0.7377 -0.1154
   53TBP     C5 4738   7.055   3.459   3.385  0.1071 -0.7479  0.3119
   53TBP     C6 4739   7.110   3.348   3.481  0.1958 -0.5649 -0.7791
   53TBP     C7 4740   7.078   3.372   3.629 -0.3338 -0.0802 -0.1097
   53TBP     C8 4741   7.130   3.256   3.718  0.2419 -0.5150 -0.1641
   53TBP     C9 4742   7.297   3.239   3.097  0.3836 -0.2870  0.4955
   53TBP    C10 4743   7.146   3.240   3.044  0.1256 -0.7506 -0.0069
   53TBP    C11 4744   7.128   3.161   2.918 -0.2551 -0.5207  0.0917
   53TBP    C12 4745   7.082   3.014   2.949  0.2724  0.9139  0.2702
   53TBP     H1 4746   7.397   3.712   3.153  0.5617 -0.4738 -0.2581
   53TBP     H2 4747   7.350   3.729   2.991 -1.4643 -2.6352 -0.6927
   53TBP     H3 4748   7.100   3.684   3.145 -0.7082  2.2386 -0.1905
   53TBP     H4 4749   7.208   3.737   3.275 -0.1299 -1.4430 -0.3797
   53TBP     H5 4750   7.255   3.954   3.160  1.6137 -1.8778  2.2456
   53TBP     H6 4751   7.124   3.930   3.059 -0.7235  0.9034  0.7455
   53TBP     H7 4752   6.955   3.949   3.224 -1.2447  0.3497  1.4347
   53TBP     H8 4753   7.088   4.050   3.277  0.6639  0.2514  0.3703
   53TBP     H9 4754   7.070   3.901   3.354  1.5707 -0.7831 -1.0623
   53TBP    H10 4755   6.947   3.449   3.367 -0.3831  1.0138  2.1749
   53TBP    H11 4756   7.074   3.561   3.417 -1.7431 -0.4762  0.6070
   53TBP    H12 4757   7.219   3.353   3.483  0.2311 -0.8566 -1.7055
   53TBP    H13 4758   7.071   3.254   3.442 -3.9676 -0.0064  1.8124
   53TBP    H14 4759   6.969   3.376   3.634 -0.4366 -1.2872 -1.2213
   53TBP    H15 4760   7.104   3.473   3.663 -2.8789  0.3076  0.8068
   53TBP    H16 4761   7.239   3.260   3.719  0.3645 -3.1941  1.2734
   53TBP    H17 4762   7.106   3.156   3.683 -2.1886 -0.2117  0.5891
   53TBP    H18 4763   7.102   3.260   3.824  0.6723 -0.3172 -0.0551
   53TBP    H19 4764   7.320   3.137   3.128 -1.8831 -1.2091 -0.7284
   53TBP    H20 4765   7.350   3.267   3.006  0.9241 -0.9829  0.5928
   53TBP    H21 4766   7.123   3.343   3.019  0.5469 -0.5423  0.4620
   53TBP    H22 4767   7.081   3.209   3.125 -2.7454  2.8986 -0.7880
   53TBP    H23 4768   7.210   3.162   2.846  0.1872  0.3310  0.6036
   53TBP    H24 4769   7.046   3.210   2.866  1.0312 -0.3383 -1.8015
   53TBP    H25 4770   7.021   2.985   2.863 -0.1816  0.0750  0.8595
   53TBP    H26 4771   7.030   3.005   3.045  0.6680 -0.7232  0.3593
   53TBP    H27 4772   7.177   2.963   2.964 -0.1969 -1.0005 -2.8011
   54TBP      P 4773   3.214   0.242   9.872 -0.2895  0.1918  0.1720
   54TBP    O11 4774   3.169   0.229   9.703  0.4063  0.1306  0.3738
   54TBP    O12 4775   3.372   0.286   9.890  0.2886 -0.2437  0.1419
   54TBP    O13 4776   3.118   0.373   9.933  0.7275 -0.4452  0.5079
   54TBP     O2 4777   3.175   0.114   9.934 -0.0511  0.2820 -0.3087
   54TBP     C1 4778   3.045   0.175   9.664  0.7066 -0.2141 -0.3549
   54TBP     C2 4779   2.925   0.236   9.739  0.6050 -0.4588  0.4898
   54TBP     C3 4780   2.781   0.179   9.714  0.0111 -0.1624 -0.2292
   54TBP     C4 4781   2.682   0.231   9.820  0.4343  0.1506 -0.7115
   54TBP     C5 4782   3.407   0.418   9.864 -0.6472 -0.7758 -0.0012
   54TBP     C6 4783   3.357   0.465   9.728 -0.3118 -0.0296 -0.0676
   54TBP     C7 4784   3.424   0.414   9.602  0.2592  0.4383 -0.0036
   54TBP     C8 4785   3.353   0.484   9.487  0.7969 -0.1219  0.3474
   54TBP     C9 4786   3.127   0.409  10.067 -0.3161  0.4946 -0.2445
   54TBP    C10 4787   3.106   0.297  10.166 -0.4813 -0.6819 -0.0245
   54TBP    C11 4788   2.958   0.260  10.170  0.2042  0.1134  0.3573
   54TBP    C12 4789   2.898   0.226  10.306  0.3687  0.0327  0.1930
   54TBP     H1 4790   3.026   0.189   9.557 -0.8496  2.1590  0.1947
   54TBP     H2 4791   3.045   0.068   9.685 -1.1733  0.7299  5.1055
   54TBP     H3 4792   2.943   0.228   9.846 -1.0271  0.2629  0.8299
   54TBP     H4 4793   2.933   0.341   9.711  0.6169 -0.8194 -0.9212
   54TBP     H5 4794   2.748   0.204   9.614 -1.7554 -0.9746  0.1368
   54TBP     H6 4795   2.797   0.071   9.719  2.0247  0.1348  0.2855
   54TBP     H7 4796   2.692   0.339   9.821 -0.4572  0.2321 -0.4286
   54TBP     H8 4797   2.695   0.186   9.919  0.6984 -0.7507 -1.1523
   54TBP     H9 4798   2.581   0.201   9.793 -0.2298 -0.2381  2.0342
   54TBP    H10 4799   3.515   0.429   9.869 -0.5813 -0.9578 -0.9394
   54TBP    H11 4800   3.360   0.480   9.941  2.1973  1.8149 -0.2428
   54TBP    H12 4801   3.371   0.573   9.735  0.6332 -0.2505  1.6369
   54TBP    H13 4802   3.249   0.452   9.725 -0.3935  0.1539  1.7830
   54TBP    H14 4803   3.404   0.307   9.604 -0.1198  0.5266  3.1295
   54TBP    H15 4804   3.533   0.422   9.610  0.3098 -0.5181  0.3016
   54TBP    H16 4805   3.392   0.584   9.469  1.8697 -0.5116  0.4718
   54TBP    H17 4806   3.246   0.490   9.508  0.2987  0.5169 -2.2256
   54TBP    H18 4807   3.358   0.434   9.390  1.7913 -3.4514  2.0131
   54TBP    H19 4808   3.049   0.478  10.101 -1.5966 -2.3899  2.9519
   54TBP    H20 4809   3.212   0.466  10.104  1.0730 -1.4837 -0.3344
   54TBP    H21 4810   3.132   0.339  10.263  1.3184 -0.5130 -0.5553
   54TBP    H22 4811   3.189   0.226  10.161  0.0669  0.0042 -0.9899
   54TBP    H23 4812   2.950   0.177  10.099  2.4351  0.8060 -0.7394
   54TBP    H24 4813   2.887   0.333  10.128 -0.4907  0.1978  1.6572
   54TBP    H25 4814   2.912   0.318  10.362 -2.0682  1.2673 -1.1721
   54TBP    H26 4815   2.955   0.145  10.352  0.2778 -0.6116 -0.7911
   54TBP    H27 4816   2.794   0.195  10.298 -0.1634  1.5426  1.1916
   55TBP      P 4817   1.813   3.090   2.878 -0.2278  0.3680  0.3154
   55TBP    O11 4818   1.684   3.057   2.984  0.4896  0.3866  0.6286
   55TBP    O12 4819   1.930   2.971   2.897 -0.5044 -0.2235 -0.2425
   55TBP    O13 4820   1.782   3.085   2.720  0.0287  0.6118 -0.4003
   55TBP     O2 4821   1.863   3.225   2.918  0.3574 -0.0287 -0.0822
   55TBP     C1 4822   1.696   3.083   3.121  0.1826 -0.2237  0.3105
   55TBP     C2 4823   1.827   3.012   3.181 -0.0481  0.2281  0.3492
   55TBP     C3 4824   1.804   2.963   3.324 -0.0940 -0.4208  0.3335
   55TBP     C4 4825   1.913   2.875   3.381  0.0719  0.1159 -0.1805
   55TBP     C5 4826   2.039   2.965   2.815  0.5334 -0.1068  0.3706
   55TBP     C6 4827   2.139   3.081   2.848  0.0056  0.5570  0.3879
   55TBP     C7 4828   2.278   3.041   2.798  0.5353 -0.2210  0.4347
   55TBP     C8 4829   2.384   3.151   2.841  0.5546  0.3525  0.1977
   55TBP     C9 4830   1.714   2.971   2.660 -0.3673 -0.6651  0.0630
   55TBP    C10 4831   1.570   2.980   2.705 -0.8208 -0.1038 -0.5689
   55TBP    C11 4832   1.475   2.906   2.614 -0.5735  0.2529 -0.6350
   55TBP    C12 4833   1.338   2.890   2.665  0.0712  0.1383  0.6127
   55TBP     H1 4834   1.693   3.190   3.143  0.9155  0.2218 -1.6367
   55TBP     H2 4835   1.610   3.045   3.177 -0.2560  0.8182  0.3477
   55TBP     H3 4836   1.865   2.934   3.116 -2.9309  0.7297 -2.0530
   55TBP     H4 4837   1.901   3.092   3.191  0.4175 -0.1057 -0.3907
   55TBP     H5 4838   1.808   3.051   3.387 -0.3580 -1.3409  1.6513
   55TBP     H6 4839   1.703   2.921   3.330 -0.4651  0.1195 -1.7230
   55TBP     H7 4840   1.905   2.773   3.342 -2.6047  0.1616  0.1166
   55TBP     H8 4841   1.919   2.865   3.489 -1.0163  0.7910 -0.0455
   55TBP     H9 4842   2.007   2.919   3.347  0.3608 -1.4397 -1.4784
   55TBP    H10 4843   2.004   2.997   2.717  1.3467 -0.6190 -0.0906
   55TBP    H11 4844   2.075   2.863   2.802 -0.3746 -0.5026  0.9465
   55TBP    H12 4845   2.126   3.091   2.956  1.4410  0.9416  0.5380
   55TBP    H13 4846   2.108   3.176   2.805 -1.0228  0.3943  0.7548
   55TBP    H14 4847   2.280   3.020   2.692 -0.0160 -2.7065  0.8858
   55TBP    H15 4848   2.305   2.944   2.839 -0.9084  0.0163  2.0306
   55TBP    H16 4849   2.376   3.235   2.772 -0.4813  0.7517  0.7868
   55TBP    H17 4850   2.485   3.112   2.845  0.5737  0.4234  0.4331
   55TBP    H18 4851   2.362   3.188   2.941  3.9438  0.5554  0.9067
   55TBP    H19 4852   1.781   2.892   2.693 -0.4008 -1.1814 -1.1076
   55TBP    H20 4853   1.720   2.995   2.554  1.4518  2.2953  0.7638
   55TBP    H21 4854   1.535   3.083   2.703  0.9309  0.5238 -0.1267
   55TBP    H22 4855   1.561   2.953   2.810  0.0729  1.4995 -0.0510
   55TBP    H23 4856   1.511   2.805   2.594 -0.9486  0.4483 -2.3009
   55TBP    H24 4857   1.465   2.962   2.521 -0.5434 -0.0091 -0.7979
   55TBP    H25 4858   1.287   2.985   2.680  0.1212  0.1173  0.9257
   55TBP    H26 4859   1.334   2.855   2.768  1.6386 -1.2388  0.2301
   55TBP    H27 4860   1.277   2.831   2.596  2.2738 -0.5132 -0.8287
   56TBP      P 4861   9.646   0.147   7.404  0.3560 -0.5015 -0.2680
   56TBP    O11 4862   9.701   0.008   7.490 -0.0586  0.1029 -0.5654
   56TBP    O12 4863   9.791   0.249   7.401 -0.4881 -0.6114 -0.4379
   56TBP    O13 4864   9.600   0.095   7.249  0.2468 -0.4371  0.1566
   56TBP     O2 4865   9.532   0.213   7.474  0.6681  0.9459  0.0421
   56TBP     C1 4866   9.722   0.014   7.631 -0.0437 -0.4939 -0.0763
   56TBP     C2 4867   9.802   0.131   7.693 -0.2751  0.0879  0.2788
   56TBP     C3 4868   9.816   0.109   7.846  0.0415 -0.4838  0.2252
   56TBP     C4 4869   9.942   0.176   7.899 -0.2517  0.5047  0.5049
   56TBP     C5 4870   9.777   0.373   7.332 -0.2667  0.0090  0.0496
   56TBP     C6 4871   9.671   0.386   7.221 -0.2112 -0.1311 -0.0709
   56TBP     C7 4872   9.692   0.508   7.127  0.7674 -0.5228 -0.0096
   56TBP     C8 4873   9.643   0.644   7.180 -0.4264  0.1212 -0.4842
   56TBP     C9 4874   9.674   0.010   7.169 -0.0461 -0.9027  0.6500
   56TBP    C10 4875   9.633  12.875   7.151 -0.0619 -0.1617  0.2986
   56TBP    C11 4876   9.709  12.819   7.034 -0.2791 -0.2762 -0.3091
   56TBP    C12 4877   9.721  12.665   7.038 -0.1294  0.0316 -0.3315
   56TBP     H1 4878   9.627   0.015   7.684 -0.5607 -1.0366 -0.9799
   56TBP     H2 4879   9.774  12.931   7.657 -0.7868 -0.7692  0.4325
   56TBP     H3 4880   9.900   0.133   7.646  0.8825 -3.3398  2.3073
   56TBP     H4 4881   9.770   0.232   7.668  1.3198  0.3006 -0.9559
   56TBP     H5 4882   9.724   0.126   7.903 -0.5007 -2.2278 -0.0754
   56TBP     H6 4883   9.823   0.000   7.854 -0.8821 -0.5714 -0.1015
   56TBP     H7 4884   9.925   0.279   7.930 -3.3524  0.8083 -1.9071
   56TBP     H8 4885  10.032   0.159   7.841  0.5444  2.1296  1.2479
   56TBP     H9 4886   9.965   0.119   7.989  1.4230  0.8519  0.3099
   56TBP    H10 4887   9.879   0.403   7.307 -1.2570  2.8233 -0.7315
   56TBP    H11 4888   9.744   0.450   7.401  0.4501  0.9665 -0.6707
   56TBP    H12 4889   9.566   0.393   7.252 -0.7165 -1.9427 -1.2862
   56TBP    H13 4890   9.689   0.298   7.159 -3.1503 -0.8400  0.0111
   56TBP    H14 4891   9.671   0.489   7.022 -0.5123  2.7944 -0.4061
   56TBP    H15 4892   9.801   0.509   7.120  0.6879 -0.8256 -1.5628
   56TBP    H16 4893   9.635   0.627   7.287 -0.1472  0.6243 -0.3841
   56TBP    H17 4894   9.549   0.688   7.147 -1.3877  0.1497  2.1809
   56TBP    H18 4895   9.718   0.723   7.172 -2.0568  1.4055 -3.6717
   56TBP    H19 4896   9.765  13.007   7.227  1.9639 -0.8674 -2.3944
   56TBP    H20 4897   9.699   0.064   7.078 -0.8941  0.0905  0.9904
   56TBP    H21 4898   9.526  12.876   7.129 -0.3917 -4.1870  1.4422
   56TBP    H22 4899   9.654  12.824   7.245 -0.6449  1.9202  1.5973
   56TBP    H23 4900   9.810  12.861   7.041 -0.8373  1.3893 -1.8742
   56TBP    H24 4901   9.678  12.857   6.937  1.4472 -1.1974 -1.2541
   56TBP    H25 4902   9.800  12.607   6.989 -1.0852 -3.2731  1.8741
   56TBP    H26 4903   9.634  12.629   6.983  0.1774 -1.7183  0.2808
   56TBP    H27 4904   9.711  12.614   7.134  0.7420  0.5080  0.0125
   57TBP      P 4905   0.663   6.534   9.214 -0.0948 -0.1972  0.4655
   57TBP    O11 4906   0.509   6.490   9.159 -0.6424 -0.2956 -0.0855
   57TBP    O12 4907   0.773   6.443   9.110  0.7383  0.2566 -0.1553
   57TBP    O13 4908   0.687   6.698   9.195 -0.3843 -0.4743  0.5532
   57TBP     O2 4909   0.680   6.499   9.354  0.1335  0.3698 -0.3121
   57TBP     C1 4910   0.463   6.353   9.179  0.3586 -0.0482  0.3742
   57TBP     C2 4911   0.343   6.345   9.274 -0.9742  0.2462 -0.0866
   57TBP     C3 4912   0.303   6.200   9.268 -0.2294  0.2204  0.3567
   57TBP     C4 4913   0.213   6.168   9.387  0.3818  0.1461  0.1440
   57TBP     C5 4914   0.766   6.442   8.971 -0.0877 -0.5191 -0.4268
   57TBP     C6 4915   0.780   6.575   8.901  0.4615 -0.3987 -0.0163
   57TBP     C7 4916   0.776   6.559   8.750 -0.8880  0.0551 -0.2318
   57TBP     C8 4917   0.650   6.506   8.684  0.0632 -0.0796 -0.1013
   57TBP     C9 4918   0.652   6.778   9.307 -0.1488  0.2530 -0.4087
   57TBP    C10 4919   0.501   6.766   9.333 -0.0092  0.0239 -0.0757
   57TBP    C11 4920   0.451   6.883   9.421  0.4776  0.1537  0.3586
   57TBP    C12 4921   0.475   6.879   9.574  0.6710 -0.2085 -0.8106
   57TBP     H1 4922   0.424   6.327   9.080 -0.8033 -0.0953  0.8497
   57TBP     H2 4923   0.545   6.287   9.207  2.6521  1.2357 -2.9199
   57TBP     H3 4924   0.375   6.372   9.375 -0.0931  0.6876 -0.4742
   57TBP     H4 4925   0.263   6.410   9.239 -0.2133  0.9062 -0.6453
   57TBP     H5 4926   0.254   6.175   9.174  0.7532  0.1488 -0.1395
   57TBP     H6 4927   0.388   6.133   9.276  0.0794  0.7182  1.4119
   57TBP     H7 4928   0.120   6.224   9.386 -0.3799 -1.1100 -0.9428
   57TBP     H8 4929   0.262   6.191   9.482  1.3174 -0.6532 -0.1326
   57TBP     H9 4930   0.189   6.062   9.386  1.7074 -0.1963  2.0065
   57TBP    H10 4931   0.674   6.394   8.937 -1.8359  1.5008  1.3506
   57TBP    H11 4932   0.847   6.378   8.934  1.2404  0.9170 -0.0544
   57TBP    H12 4933   0.878   6.615   8.926  0.9064 -0.6112 -1.4270
   57TBP    H13 4934   0.703   6.642   8.940 -3.0017 -3.7844 -0.7404
   57TBP    H14 4935   0.856   6.497   8.709 -1.3916 -0.7148 -0.0382
   57TBP    H15 4936   0.800   6.652   8.698  1.1072  0.1424  0.8022
   57TBP    H16 4937   0.561   6.553   8.728  0.6437 -0.4779  1.5488
   57TBP    H17 4938   0.654   6.397   8.694  0.0849 -0.3075 -2.3052
   57TBP    H18 4939   0.638   6.528   8.578  1.6665 -1.2585 -0.5482
   57TBP    H19 4940   0.680   6.880   9.281 -0.5791  0.4525 -0.0990
   57TBP    H20 4941   0.703   6.740   9.396  0.4934  0.6944 -0.5849
   57TBP    H21 4942   0.473   6.670   9.374 -1.9261  0.6923  0.1944
   57TBP    H22 4943   0.463   6.777   9.231  1.2307 -0.1435 -0.5700
   57TBP    H23 4944   0.345   6.875   9.398  0.7585 -0.2144 -0.8156
   57TBP    H24 4945   0.488   6.974   9.374  0.0462  0.6100  0.8977
   57TBP    H25 4946   0.385   6.919   9.621  1.9444  0.8140  0.8535
   57TBP    H26 4947   0.561   6.938   9.607 -1.7537  2.0091  1.8883
   57TBP    H27 4948   0.499   6.781   9.614  1.3602  0.1681 -0.2629
   58TBP      P 4949   2.580  10.361   2.568 -0.7229  0.3484  0.1464
   58TBP    O11 4950   2.441  10.291   2.525  0.6035 -0.5823 -0.1040
   58TBP    O12 4951   2.606  10.507   2.492  0.1747 -0.6823 -0.0682
   58TBP    O13 4952   2.579  10.381   2.734  1.1515  0.0608 -0.3249
   58TBP     O2 4953   2.691  10.269   2.529  0.2152  0.1858 -0.6279
   58TBP     C1 4954   2.429  10.209   2.412 -0.7241 -1.3528 -0.0437
   58TBP     C2 4955   2.473  10.291   2.284  0.9113 -0.3370  0.0390
   58TBP     C3 4956   2.472  10.217   2.152  0.0798 -0.8417  0.5780
   58TBP     C4 4957   2.358  10.115   2.144  0.2462 -0.0977 -0.0920
   58TBP     C5 4958   2.511  10.610   2.489  0.2086 -0.1517  0.1135
   58TBP     C6 4959   2.481  10.644   2.632  0.3544  0.9349  0.8133
   58TBP     C7 4960   2.343  10.594   2.681  0.3365  0.5377 -0.7884
   58TBP     C8 4961   2.317  10.624   2.830  0.4043  0.5982 -0.5178
   58TBP     C9 4962   2.704  10.363   2.794 -0.0585  0.5853 -0.0987
   58TBP    C10 4963   2.712  10.217   2.842  0.3773  0.1563  0.3988
   58TBP    C11 4964   2.851  10.190   2.894 -0.6248 -0.1422  0.2915
   58TBP    C12 4965   2.846  10.132   3.032  0.4602 -0.7748 -0.0215
   58TBP     H1 4966   2.485  10.118   2.436  0.8495 -0.3933 -0.0169
   58TBP     H2 4967   2.325  10.182   2.395 -0.5375 -1.6063 -0.8096
   58TBP     H3 4968   2.404  10.374   2.270  0.2787 -0.9163 -0.2813
   58TBP     H4 4969   2.574  10.330   2.297  1.6921 -2.1755 -0.2501
   58TBP     H5 4970   2.484  10.282   2.065  2.8944 -1.0367  0.7842
   58TBP     H6 4971   2.566  10.164   2.165 -0.4709 -1.9020  0.3144
   58TBP     H7 4972   2.368  10.054   2.054  0.2951 -0.8698  0.4289
   58TBP     H8 4973   2.258  10.158   2.142  0.2178  0.0459  2.3491
   58TBP     H9 4974   2.341  10.047   2.228  1.2695 -0.1776  0.0503
   58TBP    H10 4975   2.423  10.564   2.443  0.4124  0.0683 -0.4911
   58TBP    H11 4976   2.541  10.693   2.426 -1.5585 -0.0692 -0.6584
   58TBP    H12 4977   2.469  10.753   2.629  0.1355  0.8874 -0.4736
   58TBP    H13 4978   2.563  10.630   2.702  0.9122 -4.4978 -0.7420
   58TBP    H14 4979   2.339  10.485   2.680  1.9626  0.4655 -0.2251
   58TBP    H15 4980   2.263  10.632   2.617  0.5517  4.5413  1.1522
   58TBP    H16 4981   2.305  10.732   2.838 -0.8712  0.2955  2.3123
   58TBP    H17 4982   2.400  10.590   2.893 -1.1622 -1.0146  0.6976
   58TBP    H18 4983   2.226  10.578   2.868 -0.4171  0.2702 -2.8118
   58TBP    H19 4984   2.706  10.442   2.869  0.1144 -0.7828  1.3595
   58TBP    H20 4985   2.776  10.386   2.716  0.1367 -0.5955 -0.2757
   58TBP    H21 4986   2.693  10.149   2.759  1.0686  2.9379 -2.1284
   58TBP    H22 4987   2.639  10.192   2.919  2.1269 -0.8685  1.7711
   58TBP    H23 4988   2.916  10.277   2.891  0.5183 -1.0182 -1.8882
   58TBP    H24 4989   2.896  10.113   2.831 -1.0162  0.0431 -0.2159
   58TBP    H25 4990   2.805  10.031   3.035 -0.9342 -0.1924  1.4349
   58TBP    H26 4991   2.788  10.192   3.103 -0.0266 -0.5447 -0.6050
   58TBP    H27 4992   2.949  10.139   3.067  0.8419  0.5356 -1.3487
   59TBP      P 4993   7.265   2.631   9.843  0.0530  0.1896  0.1537
   59TBP    O11 4994   7.292   2.736   9.712  0.3162  0.0238  0.5478
   59TBP    O12 4995   7.393   2.598   9.943 -0.2866 -0.0344 -0.1425
   59TBP    O13 4996   7.153   2.705   9.935 -0.2950 -0.3948 -0.0339
   59TBP     O2 4997   7.216   2.498   9.784 -0.3451 -0.2836  0.3743
   59TBP     C1 4998   7.359   2.702   9.596  0.1893  0.4991  0.0023
   59TBP     C2 4999   7.481   2.614   9.618 -0.3741  0.2539 -0.2858
   59TBP     C3 5000   7.576   2.625   9.497 -0.9101 -0.1378  0.0063
   59TBP     C4 5001   7.722   2.609   9.546 -0.3605 -0.1697 -0.4446
   59TBP     C5 5002   7.417   2.675  10.062  0.4033  0.8693  0.8979
   59TBP     C6 5003   7.404   2.827  10.038 -0.4902 -0.2576 -0.1846
   59TBP     C7 5004   7.463   2.928  10.137  0.0752 -0.3126  0.3287
   59TBP     C8 5005   7.435   3.075  10.106  0.4198 -0.0874 -0.2134
   59TBP     C9 5006   7.027   2.726   9.889 -0.4507 -0.1165 -0.4386
   59TBP    C10 5007   6.936   2.601   9.884 -0.2858 -0.1807  0.2178
   59TBP    C11 5008   6.876   2.588   9.745  0.1209  0.0317 -0.4725
   59TBP    C12 5009   6.782   2.466   9.731 -0.2385  0.4208  0.0591
   59TBP     H1 5010   7.296   2.658   9.519 -0.7255 -2.1010  2.1480
   59TBP     H2 5011   7.387   2.799   9.555  0.5732  0.3787 -0.0242
   59TBP     H3 5012   7.528   2.636   9.713 -0.3316 -1.6776  0.1662
   59TBP     H4 5013   7.439   2.513   9.624  1.1197 -0.3131  1.0464
   59TBP     H5 5014   7.557   2.532   9.442 -0.4596 -0.5933  0.6127
   59TBP     H6 5015   7.567   2.715   9.436  2.5454  0.3615  0.1682
   59TBP     H7 5016   7.772   2.705   9.551  1.6246 -1.1636 -0.4750
   59TBP     H8 5017   7.785   2.558   9.473 -0.9767  1.9859 -2.5087
   59TBP     H9 5018   7.745   2.549   9.634  1.7554 -0.0643 -0.9016
   59TBP    H10 5019   7.516   2.652  10.102  0.2474  2.7040  2.4106
   59TBP    H11 5020   7.342   2.649  10.137  1.1393  1.7722  1.9528
   59TBP    H12 5021   7.302   2.865  10.032 -0.3196  0.2398  0.0391
   59TBP    H13 5022   7.455   2.859   9.946 -3.8384 -0.5158 -2.1977
   59TBP    H14 5023   7.568   2.899  10.141 -0.0739 -0.5786  2.8782
   59TBP    H15 5024   7.421   2.912  10.236 -0.2621  2.4769  0.6876
   59TBP    H16 5025   7.330   3.100  10.121 -0.3171 -2.1400 -1.6988
   59TBP    H17 5026   7.463   3.096  10.003 -0.7691  1.2110 -0.2919
   59TBP    H18 5027   7.491   3.140  10.173 -0.6825  0.4942  0.1707
   59TBP    H19 5028   7.036   2.760   9.786  0.9407 -0.1863 -0.3438
   59TBP    H20 5029   6.974   2.804   9.945 -0.7735 -0.1992 -0.6236
   59TBP    H21 5030   6.868   2.594   9.969  0.6307 -0.3576  0.9429
   59TBP    H22 5031   6.998   2.512   9.893  0.2320  0.2588  1.0774
   59TBP    H23 5032   6.952   2.594   9.667  0.6934 -2.3052 -0.1252
   59TBP    H24 5033   6.823   2.681   9.724  1.2412  1.0727  1.1621
   59TBP    H25 5034   6.832   2.371   9.747 -0.5910 -0.2100 -2.3902
   59TBP    H26 5035   6.750   2.457   9.627  0.4000  0.2349 -0.1270
   59TBP    H27 5036   6.698   2.474   9.800  1.1685  1.1199  1.7438
   60TBP      P 5037   3.819   1.203   0.356  0.7063  0.3608 -0.0057
   60TBP    O11 5038   3.787   1.347   0.445 -0.2373 -0.0238  0.0902
   60TBP    O12 5039   3.979   1.175   0.310 -0.0134 -0.1475  0.3401
   60TBP    O13 5040   3.762   1.080   0.458 -0.2470 -0.1578 -0.0605
   60TBP     O2 5041   3.744   1.202   0.230  0.5603 -0.0129 -0.2472
   60TBP     C1 5042   3.756   1.468   0.382  0.0119 -0.1209  0.0916
   60TBP     C2 5043   3.862   1.501   0.271 -0.5527  1.0347 -0.0829
   60TBP     C3 5044   3.842   1.643   0.219 -0.4380 -0.0602  0.4397
   60TBP     C4 5045   3.901   1.655   0.079  0.4183 -0.6486  0.3763
   60TBP     C5 5046   4.067   1.116   0.403  0.1721  0.1215  0.0063
   60TBP     C6 5047   4.105   1.216   0.517  0.0770  0.4857  0.1899
   60TBP     C7 5048   4.059   1.180   0.658 -0.0266  0.3493  0.2048
   60TBP     C8 5049   4.017   1.307   0.731 -0.1157 -0.3717 -0.1078
   60TBP     C9 5050   3.663   0.987   0.409 -0.1982 -0.2713  0.3278
   60TBP    C10 5051   3.720   0.898   0.297 -0.3827 -0.4081 -0.0444
   60TBP    C11 5052   3.625   0.798   0.235  0.2924  0.4561  0.2781
   60TBP    C12 5053   3.694   0.694   0.142 -0.1279  0.7098 -0.6172
   60TBP     H1 5054   3.657   1.458   0.339 -0.5145 -0.8653  1.4342
   60TBP     H2 5055   3.748   1.548   0.456 -2.3882 -1.0671  0.9130
   60TBP     H3 5056   3.963   1.489   0.310 -0.3115 -1.1311 -1.3231
   60TBP     H4 5057   3.846   1.430   0.191 -2.3797 -0.6311  1.6787
   60TBP     H5 5058   3.735   1.662   0.218 -0.3202  0.5508 -2.0449
   60TBP     H6 5059   3.894   1.719   0.277  1.1770 -0.9065  0.1425
   60TBP     H7 5060   4.002   1.616   0.069  0.0699 -1.5492  0.2973
   60TBP     H8 5061   3.904   1.762   0.061 -0.5011 -0.1640  2.8901
   60TBP     H9 5062   3.830   1.606   0.013  0.0721  0.8949 -0.3987
   60TBP    H10 5063   4.160   1.081   0.360 -0.0886 -0.5104 -0.0546
   60TBP    H11 5064   4.021   1.031   0.454  1.7472 -0.5656  0.3136
   60TBP    H12 5065   4.052   1.306   0.488 -1.1937 -0.0678  0.7400
   60TBP    H13 5066   4.211   1.240   0.521  0.3658 -0.7091 -0.1208
   60TBP    H14 5067   4.131   1.121   0.716 -0.0984 -2.0493 -2.0624
   60TBP    H15 5068   3.966   1.125   0.649  0.1134  0.2738 -0.7618
   60TBP    H16 5069   3.944   1.353   0.663  2.9050  0.8334 -2.6702
   60TBP    H17 5070   4.099   1.377   0.749 -1.1276  0.6178  0.7698
   60TBP    H18 5071   3.959   1.285   0.820  0.2791  1.1111  0.5303
   60TBP    H19 5072   3.577   1.049   0.382  2.1195  2.1187 -1.8884
   60TBP    H20 5073   3.624   0.926   0.490 -0.4485 -0.5611 -0.0120
   60TBP    H21 5074   3.815   0.856   0.328 -0.2591 -0.4205 -0.4429
   60TBP    H22 5075   3.746   0.973   0.221 -1.7367  0.3266  0.2033
   60TBP    H23 5076   3.551   0.855   0.179 -1.2488  1.2902  3.1189
   60TBP    H24 5077   3.564   0.743   0.306 -0.1114 -1.1041 -1.2215
   60TBP    H25 5078   3.723   0.750   0.053 -0.8656  1.2190 -0.5373
   60TBP    H26 5079   3.620   0.618   0.118 -0.1023  0.9493 -1.4884
   60TBP    H27 5080   3.777   0.647   0.194 -0.7782  0.5824  0.3121
   61TBP      P 5081  10.261   8.585   9.115 -0.2271 -0.0789 -0.5053
   61TBP    O11 5082  10.218   8.749   9.096 -0.0004  0.1014  0.0130
   61TBP    O12 5083  10.147   8.518   9.220 -0.3464 -0.4997  0.0160
   61TBP    O13 5084  10.252   8.486   8.980 -0.3571 -0.1301  0.2822
   61TBP     O2 5085  10.396   8.576   9.180  0.0046 -0.1743  0.3758
   61TBP     C1 5086  10.235   8.839   9.212 -0.7704  0.6892  0.1793
   61TBP     C2 5087  10.375   8.850   9.291 -0.4735  0.6409  0.0715
   61TBP     C3 5088  10.366   8.984   9.366  0.7012  0.0034 -0.0572
   61TBP     C4 5089  10.487   9.023   9.456 -0.1173  0.9275 -0.0144
   61TBP     C5 5090  10.178   8.475   9.347  1.1795  0.5713 -0.2201
   61TBP     C6 5091  10.271   8.352   9.346 -0.9051  0.1485 -0.5830
   61TBP     C7 5092  10.319   8.329   9.488  0.5908  0.0213 -0.0493
   61TBP     C8 5093  10.448   8.250   9.485  0.2434 -0.1467  0.1409
   61TBP     C9 5094  10.129   8.439   8.929 -0.0538 -0.1743  0.3416
   61TBP    C10 5095  10.034   8.560   8.920  0.1865  0.1491 -0.4668
   61TBP    C11 5096   9.917   8.521   8.827 -0.7131 -0.5205 -0.1051
   61TBP    C12 5097   9.857   8.643   8.762  0.3028 -0.2977  0.0932
   61TBP     H1 5098  10.214   8.939   9.175 -0.4967  1.0297  0.9429
   61TBP     H2 5099  10.158   8.813   9.284  0.9140 -3.1710  0.7338
   61TBP     H3 5100  10.389   8.769   9.362 -2.1761 -0.2411 -0.5786
   61TBP     H4 5101  10.459   8.854   9.221 -1.5921 -1.9014 -1.4855
   61TBP     H5 5102  10.352   9.060   9.289  2.1640  0.2896 -0.0489
   61TBP     H6 5103  10.272   8.988   9.421  0.3931 -0.8466 -0.5178
   61TBP     H7 5104  10.509   9.127   9.480  0.1076  0.3304  2.5433
   61TBP     H8 5105  10.575   8.999   9.396 -0.8487 -0.7035 -0.4531
   61TBP     H9 5106  10.486   8.969   9.551  0.0635 -0.4426 -0.7788
   61TBP    H10 5107  10.086   8.447   9.398 -0.0118  1.3955 -1.8711
   61TBP    H11 5108  10.231   8.558   9.394  0.4486  0.2430  1.2247
   61TBP    H12 5109  10.367   8.355   9.294 -0.0211  1.4044  1.0429
   61TBP    H13 5110  10.217   8.262   9.319  2.4994 -2.2872  0.4000
   61TBP    H14 5111  10.249   8.269   9.546 -0.9977  1.2877 -0.6144
   61TBP    H15 5112  10.329   8.422   9.544  1.2197  0.0979 -0.2777
   61TBP    H16 5113  10.446   8.153   9.436  0.0465  0.4394 -1.0381
   61TBP    H17 5114  10.482   8.232   9.587 -0.8011  0.5180  0.6149
   61TBP    H18 5115  10.520   8.303   9.423 -0.5447 -0.1913 -0.8110
   61TBP    H19 5116  10.083   8.357   8.983  0.1764 -0.6009 -0.1085
   61TBP    H20 5117  10.137   8.405   8.826  0.0485 -0.7703  0.5479
   61TBP    H21 5118  10.094   8.642   8.881  2.0048 -1.7891 -1.8345
   61TBP    H22 5119  10.009   8.575   9.025  0.1174  0.3026 -0.5056
   61TBP    H23 5120   9.848   8.463   8.887  0.1903 -0.9129  0.5791
   61TBP    H24 5121   9.955   8.461   8.744 -0.2576 -0.5362  0.1097
   61TBP    H25 5122   9.815   8.622   8.664 -0.9354  0.0727  0.5310
   61TBP    H26 5123   9.942   8.708   8.741 -0.9754  0.6532 -2.3081
   61TBP    H27 5124   9.779   8.694   8.819  0.7584  1.9676 -1.2277
   62TBP      P 5125   6.944   1.399  11.227  0.2655 -0.0470  0.1771
   62TBP    O11 5126   7.084   1.306  11.278 -0.2295 -0.4559  0.1391
   62TBP    O12 5127   6.806   1.324  11.310 -0.2614  0.7025  0.1732
   62TBP    O13 5128   6.935   1.568  11.246  0.2090 -1.0543  0.3887
   62TBP     O2 5129   6.922   1.371  11.081  0.6635 -0.2340  0.1215
   62TBP     C1 5130   7.110   1.282  11.418 -0.3403 -0.0534 -0.5569
   62TBP     C2 5131   7.122   1.408  11.502 -0.4280  0.8552 -0.4226
   62TBP     C3 5132   7.121   1.388  11.649  0.2225  0.1984 -0.3459
   62TBP     C4 5133   7.174   1.520  11.725  0.2753 -0.0742 -0.6866
   62TBP     C5 5134   6.735   1.212  11.243  0.0101  0.1147 -0.0574
   62TBP     C6 5135   6.829   1.092  11.184  0.3656  0.8002  0.4189
   62TBP     C7 5136   6.750   0.974  11.137  0.2158  0.5845 -0.1552
   62TBP     C8 5137   6.692   0.896  11.260  0.0531 -0.0192 -0.7519
   62TBP     C9 5138   7.042   1.648  11.209 -0.6042 -0.2681 -0.8643
   62TBP    C10 5139   7.088   1.630  11.061  0.3246  0.2231  0.7689
   62TBP    C11 5140   7.197   1.740  11.029  0.8616  0.0770 -0.2186
   62TBP    C12 5141   7.339   1.731  11.090 -0.2318  0.2038  0.1239
   62TBP     H1 5142   7.031   1.222  11.463  1.2125 -1.4904  0.2747
   62TBP     H2 5143   7.194   1.219  11.447  0.3548  1.0301 -0.1530
   62TBP     H3 5144   7.216   1.449  11.464 -0.2208  0.0224 -0.8272
   62TBP     H4 5145   7.041   1.475  11.472 -3.9587 -3.3225 -0.6555
   62TBP     H5 5146   7.020   1.354  11.671  0.6550  1.0687  3.2053
   62TBP     H6 5147   7.186   1.303  11.669 -0.7274 -0.0928  1.6375
   62TBP     H7 5148   7.281   1.535  11.716  0.7185 -1.1452  2.3353
   62TBP     H8 5149   7.140   1.523  11.828 -0.9116  0.2594 -1.0795
   62TBP     H9 5150   7.138   1.610  11.674  2.5506  2.3071  1.7584
   62TBP    H10 5151   6.677   1.255  11.162  1.2378 -0.9062 -1.5059
   62TBP    H11 5152   6.670   1.165  11.317  2.2863  0.3805  2.1918
   62TBP    H12 5153   6.903   1.071  11.261  0.6188 -0.2198 -0.0858
   62TBP    H13 5154   6.877   1.127  11.093  2.0188 -2.1789  0.0752
   62TBP    H14 5155   6.813   0.906  11.079 -2.2036 -1.2070 -0.7916
   62TBP    H15 5156   6.666   0.992  11.070 -0.3161 -1.6784 -0.1608
   62TBP    H16 5157   6.774   0.888  11.330  2.0746 -1.6705 -3.2392
   62TBP    H17 5158   6.654   0.802  11.220  0.1083  0.3195 -1.6271
   62TBP    H18 5159   6.606   0.947  11.305  0.4675 -1.6373  1.9489
   62TBP    H19 5160   7.130   1.630  11.271 -0.9472  0.6133 -0.0984
   62TBP    H20 5161   7.016   1.751  11.237 -0.9449 -1.6456  4.4494
   62TBP    H21 5162   7.003   1.636  10.993 -0.0910 -3.3668  0.8871
   62TBP    H22 5163   7.134   1.533  11.045  2.1203  1.1822 -0.0677
   62TBP    H23 5164   7.152   1.833  11.066  0.6969 -0.0049 -0.2134
   62TBP    H24 5165   7.209   1.738  10.921  2.0977  0.7809 -0.1013
   62TBP    H25 5166   7.391   1.819  11.052 -1.4721  0.6420 -0.6010
   62TBP    H26 5167   7.382   1.635  11.060  0.3620  0.0688  1.3852
   62TBP    H27 5168   7.339   1.726  11.199 -0.4030  0.0092  0.1158
   63TBP      P 5169   3.895   8.573   8.671  0.4444 -0.8538  0.2024
   63TBP    O11 5170   3.888   8.664   8.808 -0.5904  0.1296  0.6462
   63TBP    O12 5171   3.744   8.496   8.650 -0.1765 -0.2348 -0.1072
   63TBP    O13 5172   3.936   8.696   8.558  0.3046  0.1374 -0.0944
   63TBP     O2 5173   4.008   8.477   8.694 -0.1492  0.2676  0.9132
   63TBP     C1 5174   3.856   8.591   8.931  0.3610 -0.3399 -0.0018
   63TBP     C2 5175   3.706   8.553   8.937  0.7121 -0.0972  0.2103
   63TBP     C3 5176   3.667   8.501   9.074 -0.2500  0.4143 -0.3571
   63TBP     C4 5177   3.525   8.446   9.079  0.4810  0.5888 -0.4136
   63TBP     C5 5178   3.711   8.432   8.533  1.0489 -0.0991  0.5573
   63TBP     C6 5179   3.765   8.291   8.538 -0.2795  0.6399 -0.9068
   63TBP     C7 5180   3.752   8.220   8.405 -0.0112 -0.0109 -0.2108
   63TBP     C8 5181   3.811   8.075   8.399  0.1291  0.2818 -0.2326
   63TBP     C9 5182   4.068   8.733   8.530  0.6009 -0.2045 -0.4167
   63TBP    C10 5183   4.141   8.775   8.665 -0.6000  0.9036  0.7659
   63TBP    C11 5184   4.262   8.861   8.630 -0.1368  0.4289 -0.0473
   63TBP    C12 5185   4.303   8.937   8.760 -0.2404 -0.6589  0.4037
   63TBP     H1 5186   3.928   8.511   8.945  0.7464  0.4375  2.7134
   63TBP     H2 5187   3.878   8.661   9.012  1.8125 -0.1607 -0.5437
   63TBP     H3 5188   3.645   8.638   8.908 -0.7825 -0.6282  1.7442
   63TBP     H4 5189   3.684   8.478   8.860  0.5091  1.9394 -1.7476
   63TBP     H5 5190   3.735   8.421   9.102  0.6420  1.7374  1.4291
   63TBP     H6 5191   3.690   8.586   9.139  0.1386  1.0182 -1.2660
   63TBP     H7 5192   3.493   8.368   9.010  0.4583 -1.8249  2.2454
   63TBP     H8 5193   3.452   8.524   9.059  0.5161  1.2387  1.8740
   63TBP     H9 5194   3.488   8.416   9.177 -2.4521 -0.4856 -1.8019
   63TBP    H10 5195   3.748   8.481   8.443  1.0642 -1.2691 -0.0880
   63TBP    H11 5196   3.604   8.410   8.531  0.8727  0.7342  0.6649
   63TBP    H12 5197   3.724   8.241   8.626 -0.0168 -0.0497 -1.1726
   63TBP    H13 5198   3.872   8.291   8.560 -0.1908 -0.9405 -1.2693
   63TBP    H14 5199   3.806   8.272   8.326 -1.9583  0.8300 -1.0099
   63TBP    H15 5200   3.647   8.202   8.385  0.8836 -2.7699 -2.8260
   63TBP    H16 5201   3.766   8.009   8.474 -0.7758 -1.2520 -2.1019
   63TBP    H17 5202   3.918   8.075   8.421  0.1765  2.1722 -0.3997
   63TBP    H18 5203   3.796   8.032   8.300 -0.6231 -3.0114  1.2336
   63TBP    H19 5204   4.065   8.815   8.458 -2.4122 -0.2426 -0.3737
   63TBP    H20 5205   4.132   8.655   8.489 -0.1779 -0.9651 -0.2005
   63TBP    H21 5206   4.180   8.691   8.723  0.3259 -1.1574 -2.7007
   63TBP    H22 5207   4.074   8.834   8.728 -2.1615 -0.9839  0.9015
   63TBP    H23 5208   4.232   8.926   8.547  0.2578  1.5576  0.6911
   63TBP    H24 5209   4.341   8.803   8.584 -0.2870 -0.8654  1.3098
   63TBP    H25 5210   4.407   8.968   8.747 -0.4542  0.2833  0.9418
   63TBP    H26 5211   4.309   8.874   8.849  0.3946  0.7584  1.3745
   63TBP    H27 5212   4.251   9.029   8.782 -3.1558 -2.3233  0.6941
   64TBP      P 5213   7.250   4.173   8.489 -0.1724  0.2352  0.2505
   64TBP    O11 5214   7.316   4.296   8.389 -0.2731 -0.3168  0.1137
   64TBP    O12 5215   7.176   4.229   8.633  0.0211  0.0738  0.1328
   64TBP    O13 5216   7.137   4.101   8.391 -0.5904 -0.4116 -0.3775
   64TBP     O2 5217   7.358   4.088   8.530 -0.2628 -0.3182 -1.2062
   64TBP     C1 5218   7.238   4.387   8.307  0.1148 -0.1402  0.0051
   64TBP     C2 5219   7.220   4.517   8.383 -0.0378  0.2511 -0.4783
   64TBP     C3 5220   7.342   4.607   8.388 -0.0477  0.1925 -0.6190
   64TBP     C4 5221   7.332   4.743   8.318 -0.3591 -0.1635 -0.1480
   64TBP     C5 5222   7.254   4.253   8.745  0.5920  0.3189  0.0312
   64TBP     C6 5223   7.376   4.340   8.718  0.5087  0.2760  0.6098
   64TBP     C7 5224   7.436   4.385   8.849 -0.3487 -0.7359 -0.1809
   64TBP     C8 5225   7.361   4.502   8.907 -0.0951 -0.9300  0.3461
   64TBP     C9 5226   7.174   4.004   8.298  0.3142  0.0258  0.1285
   64TBP    C10 5227   7.221   4.055   8.167 -0.0153  0.1756  0.3926
   64TBP    C11 5228   7.275   3.940   8.087  0.0307 -0.0029  0.4686
   64TBP    C12 5229   7.303   3.973   7.938 -0.2941  0.7195 -0.4428
   64TBP     H1 5230   7.286   4.392   8.209  3.0777 -2.0291  1.2788
   64TBP     H2 5231   7.141   4.345   8.283  0.3182 -1.2753  1.1230
   64TBP     H3 5232   7.134   4.572   8.344 -1.0775  0.0177  1.3913
   64TBP     H4 5233   7.196   4.500   8.488  1.5484 -1.7990 -0.4210
   64TBP     H5 5234   7.354   4.626   8.495  0.0445  0.1635 -0.6244
   64TBP     H6 5235   7.433   4.561   8.348 -0.0965  0.3999 -0.9662
   64TBP     H7 5236   7.296   4.744   8.216  0.9519 -2.3159 -0.6775
   64TBP     H8 5237   7.430   4.791   8.316 -1.4996  2.1671 -1.5047
   64TBP     H9 5238   7.256   4.806   8.363 -0.5098 -0.3817 -0.0949
   64TBP    H10 5239   7.285   4.156   8.785  0.2672 -1.3890 -3.5958
   64TBP    H11 5240   7.188   4.297   8.819  2.1388  0.1423  1.5382
   64TBP    H12 5241   7.347   4.422   8.652 -0.9964  0.8496  1.9658
   64TBP    H13 5242   7.453   4.282   8.666 -0.6967 -0.7636 -0.0547
   64TBP    H14 5243   7.541   4.413   8.837  0.0385 -1.9860  0.2378
   64TBP    H15 5244   7.428   4.308   8.925  0.4493 -1.2796 -0.6341
   64TBP    H16 5245   7.344   4.571   8.824 -3.2654 -0.4491  1.3518
   64TBP    H17 5246   7.418   4.541   8.991  0.2463  0.1448 -0.3682
   64TBP    H18 5247   7.261   4.475   8.941 -0.0676 -3.1432 -1.1766
   64TBP    H19 5248   7.079   3.957   8.271  0.1140 -0.3997  1.5281
   64TBP    H20 5249   7.237   3.928   8.345  0.0066 -1.5606 -1.9700
   64TBP    H21 5250   7.297   4.133   8.177 -0.2632  0.1552  2.5005
   64TBP    H22 5251   7.133   4.102   8.124 -0.3965  0.0599  1.0508
   64TBP    H23 5252   7.212   3.851   8.082  0.4868 -0.2188 -2.0406
   64TBP    H24 5253   7.367   3.908   8.137  0.8062  1.9612  0.3433
   64TBP    H25 5254   7.379   4.050   7.945 -0.4743  0.7424  1.5921
   64TBP    H26 5255   7.209   3.995   7.886 -1.0651 -0.4803  0.4046
   64TBP    H27 5256   7.352   3.885   7.896 -0.2530  0.4496  0.1675
   65TBP      P 5257   1.166  11.632   3.874 -0.3953 -0.0217 -0.5485
   65TBP    O11 5258   1.026  11.621   3.982  0.3020 -0.0335 -0.1969
   65TBP    O12 5259   1.108  11.652   3.715  0.4018  0.1729 -0.5095
   65TBP    O13 5260   1.276  11.745   3.926  0.5120  0.0019  0.3404
   65TBP     O2 5261   1.238  11.502   3.886  0.1750  0.2975  0.1223
   65TBP     C1 5262   0.986  11.498   4.044 -0.2701 -0.0235  0.1319
   65TBP     C2 5263   1.078  11.454   4.166  0.1629 -0.0791  0.0547
   65TBP     C3 5264   1.047  11.327   4.242  0.7638 -0.4127 -0.1189
   65TBP     C4 5265   1.159  11.280   4.329  0.0682  0.5107  0.0112
   65TBP     C5 5266   1.043  11.778   3.693 -0.4199  0.0041 -0.7796
   65TBP     C6 5267   1.075  11.833   3.556  0.0937  0.1153 -0.1468
   65TBP     C7 5268   1.034  11.977   3.543 -0.0610  0.6114  0.0761
   65TBP     C8 5269   1.037  12.011   3.393 -0.0868  0.9941 -0.8244
   65TBP     C9 5270   1.394  11.778   3.852 -0.6210 -0.2082  0.2300
   65TBP    C10 5271   1.426  11.692   3.729  0.3796  0.1450  0.1771
   65TBP    C11 5272   1.550  11.743   3.657 -0.1843 -0.0254 -0.1043
   65TBP    C12 5273   1.681  11.669   3.696  0.1899 -0.1559  0.9204
   65TBP     H1 5274   0.879  11.497   4.065 -0.1284  1.1105  0.8983
   65TBP     H2 5275   0.986  11.421   3.966  0.0565  0.8381 -0.7309
   65TBP     H3 5276   1.183  11.458   4.135 -0.1764  0.3901 -1.0314
   65TBP     H4 5277   1.067  11.532   4.241 -1.0608 -0.5413  0.3625
   65TBP     H5 5278   0.950  11.333   4.293 -0.1276 -0.0245 -1.8234
   65TBP     H6 5279   1.035  11.246   4.169  1.1142 -1.2720  0.7661
   65TBP     H7 5280   1.254  11.286   4.277  1.3049 -0.3035  2.1380
   65TBP     H8 5281   1.145  11.177   4.360  2.5367  0.0674 -0.2606
   65TBP     H9 5282   1.168  11.341   4.419 -3.3520 -0.7031  1.2403
   65TBP    H10 5283   1.070  11.843   3.776  0.0927  0.9928 -1.7286
   65TBP    H11 5284   0.934  11.779   3.699 -0.4394  1.4240 -1.2922
   65TBP    H12 5285   1.019  11.765   3.492  2.5930 -0.2584 -1.9875
   65TBP    H13 5286   1.181  11.813   3.539 -0.4380 -1.6952 -1.4652
   65TBP    H14 5287   1.102  12.041   3.599 -0.2566  0.8584  0.0372
   65TBP    H15 5288   0.933  11.981   3.585 -0.9396  1.0185 -2.0067
   65TBP    H16 5289   0.936  12.048   3.377 -0.2067  0.8021 -0.5200
   65TBP    H17 5290   1.056  11.920   3.336  4.2861  0.9361  0.5145
   65TBP    H18 5291   1.110  12.091   3.376  0.7678  0.0169 -1.8292
   65TBP    H19 5292   1.476  11.769   3.923 -0.1233 -2.8991 -0.6265
   65TBP    H20 5293   1.378  11.883   3.826 -0.1148 -0.2922 -0.4480
   65TBP    H21 5294   1.342  11.703   3.661 -0.0120 -1.5681  0.3555
   65TBP    H22 5295   1.434  11.584   3.744 -1.2135  0.0187  0.1173
   65TBP    H23 5296   1.563  11.850   3.676  1.2043  0.4416 -3.3568
   65TBP    H24 5297   1.533  11.729   3.550 -0.5064 -1.3707  0.1190
   65TBP    H25 5298   1.703  11.675   3.802 -1.2531  0.4894  1.1897
   65TBP    H26 5299   1.768  11.699   3.638 -0.4854 -3.7668 -2.1558
   65TBP    H27 5300   1.668  11.561   3.695 -0.5588 -0.0744  1.5768
   66TBP      P 5301   7.616   1.438   8.502  0.2419 -0.1757 -0.1943
   66TBP    O11 5302   7.534   1.294   8.490  0.0695  0.4906 -0.1494
   66TBP    O12 5303   7.701   1.499   8.363  0.3501  0.2289  0.0298
   66TBP    O13 5304   7.506   1.559   8.543 -0.3657 -0.6266  0.0630
   66TBP     O2 5305   7.712   1.414   8.613  0.1620  0.5948  0.5044
   66TBP     C1 5306   7.482   1.232   8.608 -0.1352 -0.1617 -0.0519
   66TBP     C2 5307   7.342   1.280   8.644 -0.0555 -0.1561 -0.0429
   66TBP     C3 5308   7.262   1.197   8.749  0.2088  0.8601 -0.2263
   66TBP     C4 5309   7.136   1.270   8.790  0.1806  0.2744  0.2834
   66TBP     C5 5310   7.629   1.532   8.248 -0.5894 -1.1495  0.0678
   66TBP     C6 5311   7.528   1.423   8.217 -0.0587  0.2725 -0.3948
   66TBP     C7 5312   7.460   1.449   8.089  0.1446 -0.2272 -0.0660
   66TBP     C8 5313   7.403   1.324   8.030  0.4230 -0.1422 -0.1318
   66TBP     C9 5314   7.524   1.657   8.643  0.5181  0.2321 -0.1279
   66TBP    C10 5315   7.627   1.769   8.612 -0.3599  0.1248 -0.3476
   66TBP    C11 5316   7.636   1.878   8.719 -1.2925 -0.3356  0.2016
   66TBP    C12 5317   7.746   1.978   8.661 -0.3188 -0.4500  0.2057
   66TBP     H1 5318   7.479   1.124   8.597  2.2009 -0.5488  2.5415
   66TBP     H2 5319   7.546   1.234   8.696 -0.4947 -1.3774  0.2377
   66TBP     H3 5320   7.374   1.375   8.688  2.5207 -1.2693  0.6018
   66TBP     H4 5321   7.283   1.302   8.555  0.6872 -0.9634 -0.7419
   66TBP     H5 5322   7.241   1.102   8.698  0.6990 -0.0422  1.2158
   66TBP     H6 5323   7.330   1.176   8.831  0.4917 -1.0820 -0.9057
   66TBP     H7 5324   7.064   1.263   8.709  1.1214  1.6601 -0.6997
   66TBP     H8 5325   7.165   1.371   8.819  0.9322 -0.0591  0.7025
   66TBP     H9 5326   7.103   1.217   8.879 -1.9918 -0.5822 -0.9851
   66TBP    H10 5327   7.692   1.548   8.160  0.8387 -1.5801  0.9947
   66TBP    H11 5328   7.585   1.630   8.266 -0.3843 -1.1069  0.3345
   66TBP    H12 5329   7.446   1.433   8.288 -1.6560  1.0411 -2.3039
   66TBP    H13 5330   7.579   1.327   8.221  1.1442  0.9231  0.1971
   66TBP    H14 5331   7.535   1.491   8.022  1.1856  0.2250  1.3464
   66TBP    H15 5332   7.389   1.528   8.115  1.4347  1.2164 -0.8349
   66TBP    H16 5333   7.479   1.259   7.987  0.4779  0.3942 -0.8476
   66TBP    H17 5334   7.331   1.351   7.953  1.4104  1.8621 -0.3871
   66TBP    H18 5335   7.343   1.266   8.101 -1.6911  0.5473 -1.3026
   66TBP    H19 5336   7.564   1.599   8.727  0.8119  0.6947  0.0507
   66TBP    H20 5337   7.427   1.703   8.661  1.4406  2.2266 -0.1638
   66TBP    H21 5338   7.597   1.803   8.513  0.2920  1.6132 -0.0570
   66TBP    H22 5339   7.732   1.743   8.596  0.0797  2.2875 -1.1039
   66TBP    H23 5340   7.669   1.823   8.807 -0.2386 -1.9904 -1.1842
   66TBP    H24 5341   7.540   1.925   8.736 -0.8083  0.3373  1.0839
   66TBP    H25 5342   7.844   1.932   8.653 -0.3788 -0.7657  1.2015
   66TBP    H26 5343   7.753   2.071   8.718 -0.2213  0.1852 -0.8251
   66TBP    H27 5344   7.720   1.999   8.557  0.6660  1.9134  0.4050
   67TBP      P 5345   6.111   1.773  11.044  0.0662 -0.5087  0.1017
   67TBP    O11 5346   6.189   1.768  10.895 -0.2181 -0.0513 -0.3583
   67TBP    O12 5347   6.182   1.887  11.143 -0.0112 -0.4048  0.4229
   67TBP    O13 5348   5.959   1.835  11.005  0.2437 -0.3054  0.6468
   67TBP     O2 5349   6.099   1.639  11.106 -0.4869  0.2418  0.2069
   67TBP     C1 5350   6.175   1.648  10.817  0.0307  0.3369  0.4023
   67TBP     C2 5351   6.276   1.537  10.830  0.4284  0.9172  0.2423
   67TBP     C3 5352   6.224   1.426  10.734 -0.4034 -0.0728 -0.1555
   67TBP     C4 5353   6.341   1.332  10.685  0.1679  0.0292  0.2564
   67TBP     C5 5354   6.322   1.897  11.166  0.1368  0.2063  0.0088
   67TBP     C6 5355   6.423   1.816  11.082 -0.3250 -0.6365 -0.1589
   67TBP     C7 5356   6.562   1.842  11.154  0.4654 -0.3574  0.0337
   67TBP     C8 5357   6.680   1.749  11.111  0.5712  0.2523 -0.7608
   67TBP     C9 5358   5.942   1.969  10.969 -0.7835  0.3110 -0.2700
   67TBP    C10 5359   6.028   2.023  10.856  0.1828  0.0138 -0.5467
   67TBP    C11 5360   5.991   2.169  10.828  0.2472 -0.6868  0.9980
   67TBP    C12 5361   6.072   2.208  10.700  0.3064 -0.1042  0.6015
   67TBP     H1 5362   6.075   1.611  10.844  0.0230  0.0778  0.0216
   67TBP     H2 5363   6.155   1.682  10.716  0.1867 -1.6708 -0.3280
   67TBP     H3 5364   6.376   1.569  10.799  0.3816 -0.6094 -1.6541
   67TBP     H4 5365   6.268   1.496  10.930  1.1597 -0.3445 -0.1900
   67TBP     H5 5366   6.145   1.375  10.789 -1.2307  0.5293 -0.7559
   67TBP     H6 5367   6.179   1.477  10.649  0.5105  1.2199  0.1247
   67TBP     H7 5368   6.311   1.249  10.621  1.7308  1.0075 -1.7884
   67TBP     H8 5369   6.397   1.298  10.772 -0.6668  2.8081  1.9522
   67TBP     H9 5370   6.412   1.387  10.623 -0.8042 -0.1668 -1.0679
   67TBP    H10 5371   6.335   1.863  11.269  0.0694  0.3477  0.0639
   67TBP    H11 5372   6.356   2.000  11.159  1.4612 -0.3493 -2.2528
   67TBP    H12 5373   6.441   1.857  10.982 -0.2631 -0.1066  0.0686
   67TBP    H13 5374   6.397   1.711  11.078 -2.3690 -0.1596  0.3049
   67TBP    H14 5375   6.546   1.813  11.258 -0.6364 -1.4424 -0.4378
   67TBP    H15 5376   6.590   1.947  11.164  0.0834 -0.3042  0.5706
   67TBP    H16 5377   6.758   1.748  11.188  0.2877 -1.2806 -0.4777
   67TBP    H17 5378   6.720   1.769  11.012  3.6579  0.7824  0.5486
   67TBP    H18 5379   6.648   1.645  11.123  1.0421  0.1090 -0.7611
   67TBP    H19 5380   5.978   2.029  11.053 -3.1322  0.7487  0.4702
   67TBP    H20 5381   5.834   1.979  10.954 -0.7053  1.1327 -0.3079
   67TBP    H21 5382   6.006   1.969  10.764  1.8220  1.3931 -1.7787
   67TBP    H22 5383   6.136   2.013  10.865  0.4606  3.8157  1.3836
   67TBP    H23 5384   6.027   2.226  10.913 -1.1476 -0.5847  1.5353
   67TBP    H24 5385   5.883   2.176  10.818  0.4043 -1.3491 -1.5021
   67TBP    H25 5386   6.033   2.296  10.648 -1.8821 -1.7664 -0.6560
   67TBP    H26 5387   6.062   2.128  10.627 -2.2907  1.8421 -1.2951
   67TBP    H27 5388   6.179   2.221  10.718 -0.3379  2.0762  3.1645
   68TBP      P 5389   5.234  12.002   4.939  0.3153  0.4340 -0.2423
   68TBP    O11 5390   5.240  11.866   4.863 -0.1660 -0.2553  0.1145
   68TBP    O12 5391   5.220  12.133   4.826 -0.0390 -0.1990  0.3790
   68TBP    O13 5392   5.093  12.006   5.027 -0.0612  0.1445 -0.1878
   68TBP     O2 5393   5.351  12.022   5.029  0.1412  0.8418 -0.3589
   68TBP     C1 5394   5.240  11.741   4.922 -0.0575  0.4089 -0.3485
   68TBP     C2 5395   5.354  11.700   5.023 -0.1579  0.4245  0.1672
   68TBP     C3 5396   5.341  11.561   5.088 -0.7892  0.4097  0.2057
   68TBP     C4 5397   5.448  11.539   5.201 -0.4565  0.8406 -0.2694
   68TBP     C5 5398   5.331  12.194   4.763  0.6109 -0.6467  0.4892
   68TBP     C6 5399   5.460  12.106   4.743 -0.4789  0.1645 -0.3886
   68TBP     C7 5400   5.563  12.162   4.640 -0.3218 -0.2581 -0.3748
   68TBP     C8 5401   5.693  12.082   4.632  0.6137 -0.0197  0.5220
   68TBP     C9 5402   5.074  12.081   5.148  0.6825 -0.5528  0.2657
   68TBP    C10 5403   5.106  12.231   5.145 -0.1859 -0.5834 -0.3351
   68TBP    C11 5404   5.040  12.298   5.272  0.3706  0.6817  0.2103
   68TBP    C12 5405   5.111  12.428   5.300 -0.0345  0.0199 -0.8321
   68TBP     H1 5406   5.136  11.731   4.955 -1.0206  0.5514 -3.1848
   68TBP     H2 5407   5.244  11.679   4.832 -0.7748 -0.8492  0.4733
   68TBP     H3 5408   5.443  11.695   4.959  0.9266  2.5106  1.4610
   68TBP     H4 5409   5.375  11.777   5.097 -1.4620  0.6955  0.2546
   68TBP     H5 5410   5.243  11.563   5.135 -0.8717  0.9979  0.0100
   68TBP     H6 5411   5.329  11.482   5.014  0.7460  1.1375 -0.8653
   68TBP     H7 5412   5.442  11.437   5.240 -3.0046  0.2842 -1.9641
   68TBP     H8 5413   5.418  11.595   5.290  3.7993 -1.5723  2.8478
   68TBP     H9 5414   5.551  11.562   5.176 -0.3000  0.0274 -0.3940
   68TBP    H10 5415   5.360  12.269   4.836 -0.2328 -0.9375  1.1430
   68TBP    H11 5416   5.301  12.246   4.673  2.6836 -0.0125  0.1507
   68TBP    H12 5417   5.440  12.003   4.712  0.2619 -0.4459  1.1233
   68TBP    H13 5418   5.508  12.104   4.841 -1.7415  4.0263  0.4079
   68TBP    H14 5419   5.587  12.268   4.649  1.7371 -0.6399 -1.0349
   68TBP    H15 5420   5.514  12.149   4.544  1.4294  1.5560 -1.5492
   68TBP    H16 5421   5.742  12.066   4.728  1.4949  1.5006  0.3342
   68TBP    H17 5422   5.765  12.133   4.569  1.1500 -2.8355 -1.2640
   68TBP    H18 5423   5.675  11.981   4.595  0.3864 -0.3882  1.6184
   68TBP    H19 5424   5.132  12.034   5.227 -0.4585  1.1377  2.1666
   68TBP    H20 5425   4.969  12.064   5.171  0.0672  1.4921 -0.9751
   68TBP    H21 5426   5.067  12.282   5.058  2.8599  0.0996 -1.3855
   68TBP    H22 5427   5.214  12.240   5.128 -0.0226 -2.0381 -0.1720
   68TBP    H23 5428   5.044  12.222   5.351  1.1984  0.8439  0.3285
   68TBP    H24 5429   4.936  12.326   5.256 -0.3183 -1.9216 -0.1054
   68TBP    H25 5430   5.086  12.468   5.398  2.5031 -0.6717  0.1344
   68TBP    H26 5431   5.086  12.506   5.228  1.2143  1.7347  0.5577
   68TBP    H27 5432   5.220  12.421   5.306 -0.2071 -0.5931  2.5100
   69TBP      P 5433   8.451  11.693   4.838  0.2910  0.4290  0.0871
   69TBP    O11 5434   8.542  11.655   4.702  0.2302  0.0364 -0.4874
   69TBP    O12 5435   8.554  11.650   4.970  0.4141 -0.4079  0.3800
   69TBP    O13 5436   8.424  11.855   4.844  1.1252 -0.5224  0.2040
   69TBP     O2 5437   8.329  11.611   4.837 -0.6017 -0.1248  0.3326
   69TBP     C1 5438   8.493  11.649   4.571  0.1163  0.3047  0.2708
   69TBP     C2 5439   8.408  11.771   4.533 -0.2216  0.0484  0.2164
   69TBP     C3 5440   8.330  11.753   4.410 -0.0674 -0.4232 -0.1627
   69TBP     C4 5441   8.211  11.659   4.413 -0.0131 -0.4968 -0.0369
   69TBP     C5 5442   8.529  11.686   5.108 -0.6262 -0.1123  0.0600
   69TBP     C6 5443   8.419  11.595   5.164  0.3743 -0.6465 -0.0645
   69TBP     C7 5444   8.411  11.611   5.314  0.7299 -0.2768 -1.4226
   69TBP     C8 5445   8.295  11.532   5.363  1.1144  0.0698 -0.0959
   69TBP     C9 5446   8.526  11.954   4.812 -0.5150  0.0531  0.7626
   69TBP    C10 5447   8.664  11.933   4.881 -0.6318 -0.4064  0.2828
   69TBP    C11 5448   8.754  12.053   4.864  0.6634 -0.0331 -0.2678
   69TBP    C12 5449   8.880  12.041   4.945  0.3294 -0.7787  0.6588
   69TBP     H1 5450   8.572  11.635   4.497  0.7727  1.0522  0.8270
   69TBP     H2 5451   8.432  11.559   4.570  0.2198  0.2278 -0.9139
   69TBP     H3 5452   8.329  11.791   4.606 -0.9972 -0.6601 -0.4283
   69TBP     H4 5453   8.469  11.861   4.522  0.8924 -0.6891  0.2461
   69TBP     H5 5454   8.297  11.854   4.389  0.9692 -0.5495 -2.4851
   69TBP     H6 5455   8.401  11.715   4.337  0.2036 -0.4426  0.1095
   69TBP     H7 5456   8.154  11.642   4.322 -0.8720  0.4248  0.3257
   69TBP     H8 5457   8.137  11.687   4.488  0.3170  2.0309 -0.6094
   69TBP     H9 5458   8.249  11.559   4.436 -0.9998 -0.4322  1.9988
   69TBP    H10 5459   8.501  11.791   5.108 -0.1468  0.0148  0.5264
   69TBP    H11 5460   8.621  11.674   5.164  0.2361  1.4269 -0.9961
   69TBP    H12 5461   8.430  11.490   5.138 -2.5322 -0.8857 -0.5119
   69TBP    H13 5462   8.324  11.621   5.118  0.3463 -0.7662 -0.0745
   69TBP    H14 5463   8.409  11.720   5.325  0.2688 -0.1647 -2.5234
   69TBP    H15 5464   8.506  11.577   5.354  0.0978  1.3680  1.6398
   69TBP    H16 5465   8.308  11.485   5.461 -2.8657 -2.0465 -0.4826
   69TBP    H17 5466   8.284  11.445   5.297 -0.8670  0.7473 -0.7027
   69TBP    H18 5467   8.198  11.580   5.360  1.0606  0.2656  2.9741
   69TBP    H19 5468   8.478  12.048   4.838  1.0519  0.8397  0.8857
   69TBP    H20 5469   8.538  11.947   4.704  1.4188 -1.7538  1.0495
   69TBP    H21 5470   8.710  11.840   4.846  0.0097  0.5543 -1.4907
   69TBP    H22 5471   8.636  11.921   4.985 -1.1420 -0.9343  0.0864
   69TBP    H23 5472   8.701  12.146   4.885  0.4598 -0.4577  1.1766
   69TBP    H24 5473   8.779  12.067   4.759  1.8939  1.8137  0.2518
   69TBP    H25 5474   8.960  12.111   4.921 -0.4123 -0.8761 -2.3124
   69TBP    H26 5475   8.921  11.941   4.929  1.1474 -0.3089 -0.2196
   69TBP    H27 5476   8.866  12.046   5.053 -0.0307 -0.6093  0.6045
   70TBP      P 5477   5.781   2.925   2.770  0.0269  0.1657 -0.6459
   70TBP    O11 5478   5.629   2.856   2.806 -0.2931 -0.6282 -0.0336
   70TBP    O12 5479   5.778   3.089   2.745 -0.0278 -0.3739  0.2696
   70TBP    O13 5480   5.896   2.893   2.891 -0.6160  0.4963  0.6851
   70TBP     O2 5481   5.845   2.861   2.648 -0.4075 -0.0756 -0.5957
   70TBP     C1 5482   5.529   2.852   2.702  0.2307 -0.0128 -0.4664
   70TBP     C2 5483   5.556   2.757   2.578 -0.0326 -0.4845 -0.3972
   70TBP     C3 5484   5.467   2.632   2.576  0.6449  0.2503  0.9581
   70TBP     C4 5485   5.509   2.544   2.444 -0.2189 -0.1320 -0.6623
   70TBP     C5 5486   5.760   3.146   2.617 -0.2902 -0.1483  0.2098
   70TBP     C6 5487   5.896   3.145   2.552  0.1186  0.4631  0.2939
   70TBP     C7 5488   5.885   3.205   2.406 -1.2553 -0.5508 -0.2374
   70TBP     C8 5489   6.005   3.186   2.314  0.2306  0.1882  0.7362
   70TBP     C9 5490   5.876   2.945   3.023 -1.1925 -0.0051  0.8653
   70TBP    C10 5491   5.828   2.820   3.114 -0.4271  0.8203 -0.4391
   70TBP    C11 5492   5.753   2.862   3.244  0.3289 -0.0281  0.3721
   70TBP    C12 5493   5.723   2.731   3.321 -0.2453 -0.3649 -0.6092
   70TBP     H1 5494   5.428   2.824   2.733  0.2077 -0.5201 -0.9901
   70TBP     H2 5495   5.538   2.951   2.656 -0.4323  0.6870  0.8838
   70TBP     H3 5496   5.528   2.797   2.480  2.3960 -3.6396 -2.4979
   70TBP     H4 5497   5.660   2.726   2.570  0.1020  0.5231 -3.1513
   70TBP     H5 5498   5.476   2.581   2.672 -0.9609  0.3318  1.1769
   70TBP     H6 5499   5.363   2.666   2.574 -0.0870 -1.9105  0.7154
   70TBP     H7 5500   5.420   2.492   2.409 -1.4109  0.0067  1.9788
   70TBP     H8 5501   5.591   2.473   2.457  1.6061  2.0450  0.0873
   70TBP     H9 5502   5.528   2.609   2.359 -3.3803  0.3606 -1.0548
   70TBP    H10 5503   5.725   3.249   2.619  0.7634  0.2429 -1.1009
   70TBP    H11 5504   5.689   3.084   2.563 -0.0567 -3.0575  3.0928
   70TBP    H12 5505   5.939   3.046   2.543 -1.3352 -0.2463  1.0083
   70TBP    H13 5506   5.966   3.212   2.602  1.3338 -1.1090  0.7078
   70TBP    H14 5507   5.863   3.312   2.415  1.0081  0.3820 -4.4959
   70TBP    H15 5508   5.794   3.167   2.359 -2.4190  2.5857 -0.6706
   70TBP    H16 5509   5.988   3.096   2.255 -2.4574  2.2423 -1.7526
   70TBP    H17 5510   6.094   3.172   2.375  1.5374 -1.2736 -1.4465
   70TBP    H18 5511   6.011   3.279   2.257 -3.0841  2.3964  3.7831
   70TBP    H19 5512   5.803   3.026   3.024  0.9365  2.0240  4.7767
   70TBP    H20 5513   5.967   2.987   3.065 -1.7837  1.3086  0.8439
   70TBP    H21 5514   5.917   2.765   3.143 -1.6315 -2.3229 -2.4000
   70TBP    H22 5515   5.765   2.746   3.064  0.4554  1.0012 -1.8715
   70TBP    H23 5516   5.660   2.908   3.213  1.4189  0.1318 -2.8461
   70TBP    H24 5517   5.824   2.920   3.303 -0.1344 -1.6054  2.5376
   70TBP    H25 5518   5.649   2.748   3.399  1.5180  2.9264  0.4588
   70TBP    H26 5519   5.818   2.717   3.374  0.3873  1.1529 -1.3119
   70TBP    H27 5520   5.699   2.648   3.254 -0.9276 -1.2180  0.6826
   71TBP      P 5521  11.613   4.216   7.843  0.2786  0.1762 -0.1265
   71TBP    O11 5522  11.495   4.086   7.846 -0.0508  0.0535  0.1850
   71TBP    O12 5523  11.727   4.189   7.962  0.1126 -0.6805  0.0163
   71TBP    O13 5524  11.694   4.223   7.700  0.0450  0.1717  0.1314
   71TBP     O2 5525  11.536   4.339   7.876  1.3668 -0.2900 -0.4602
   71TBP     C1 5526  11.404   4.080   7.955 -0.3427 -0.1084 -0.2367
   71TBP     C2 5527  11.469   4.064   8.092 -0.3565  0.4348  0.4894
   71TBP     C3 5528  11.382   4.028   8.202  0.4604 -0.0866  0.2488
   71TBP     C4 5529  11.285   4.134   8.251  0.1509 -0.2129  0.6097
   71TBP     C5 5530  11.824   4.092   7.961  0.2622 -0.1013  0.2436
   71TBP     C6 5531  11.805   3.978   7.857  0.4471 -0.0688  0.4855
   71TBP     C7 5532  11.930   3.890   7.841 -0.2468  0.6463  0.5705
   71TBP     C8 5533  11.896   3.764   7.758  0.4080 -0.3576  0.2270
   71TBP     C9 5534  11.781   4.328   7.660 -0.2012  0.2297  0.6495
   71TBP    C10 5535  11.847   4.394   7.774  0.3924 -0.0225  0.3199
   71TBP    C11 5536  11.932   4.514   7.725 -0.4770 -0.6005 -0.4021
   71TBP    C12 5537  11.865   4.650   7.758  0.2080  0.5389 -0.2954
   71TBP     H1 5538  11.325   4.154   7.968  0.5687  0.7597  0.4588
   71TBP     H2 5539  11.347   3.987   7.951 -0.5937 -0.1588  2.9411
   71TBP     H3 5540  11.552   3.993   8.089 -1.6002 -0.9713 -1.6744
   71TBP     H4 5541  11.520   4.158   8.113 -0.4051  0.3125  1.1412
   71TBP     H5 5542  11.337   3.929   8.190  0.4079  0.0492 -0.7019
   71TBP     H6 5543  11.455   4.025   8.283  0.0492  1.5374  0.6902
   71TBP     H7 5544  11.331   4.227   8.285 -2.6427  1.9393 -1.3047
   71TBP     H8 5545  11.234   4.111   8.344  1.4370  1.2527  1.7132
   71TBP     H9 5546  11.209   4.144   8.174  0.0858  0.2023  0.7239
   71TBP    H10 5547  11.810   4.039   8.055 -1.3161  0.9588  0.6159
   71TBP    H11 5548  11.920   4.143   7.958 -0.7415  1.7814 -1.1635
   71TBP    H12 5549  11.782   4.013   7.756  2.8988 -1.9166 -0.7902
   71TBP    H13 5550  11.726   3.911   7.889  3.0581 -3.6913 -0.2990
   71TBP    H14 5551  11.975   3.866   7.937  0.1296 -1.3989 -0.0789
   71TBP    H15 5552  12.002   3.943   7.778 -1.6649  2.1618  0.1847
   71TBP    H16 5553  11.867   3.793   7.657 -0.6930 -1.0958  0.3171
   71TBP    H17 5554  11.814   3.712   7.809  0.6027  0.5957  1.5378
   71TBP    H18 5555  11.992   3.713   7.763  0.5582 -0.3210 -1.7182
   71TBP    H19 5556  11.737   4.401   7.593 -0.1893 -0.1317  0.2453
   71TBP    H20 5557  11.859   4.275   7.604 -0.4194 -0.1963  0.7438
   71TBP    H21 5558  11.911   4.313   7.810 -0.8438 -1.1492 -0.0053
   71TBP    H22 5559  11.780   4.429   7.852  0.1999  1.8015 -0.6560
   71TBP    H23 5560  11.953   4.510   7.618 -0.0215 -2.1866 -0.2665
   71TBP    H24 5561  12.027   4.521   7.778 -1.9922  0.9489  2.2468
   71TBP    H25 5562  11.757   4.657   7.748  0.2972 -0.7335 -2.3833
   71TBP    H26 5563  11.903   4.740   7.710  0.9488  1.6074  2.1873
   71TBP    H27 5564  11.882   4.663   7.865 -0.2586  1.1880 -0.2997
   72TBP      P 5565   9.843   0.349   6.092 -0.3738  0.0540  0.2198
   72TBP    O11 5566   9.715   0.433   6.016 -0.5646  0.4535 -0.0263
   72TBP    O12 5567   9.841   0.194   6.019  0.0366  0.3623 -1.0312
   72TBP    O13 5568   9.994   0.428   6.072 -0.1427 -0.2821  0.5189
   72TBP     O2 5569   9.806   0.325   6.232  0.1760  0.2302  0.4014
   72TBP     C1 5570   9.586   0.387   6.050 -0.2909 -0.1948  0.4849
   72TBP     C2 5571   9.521   0.495   6.133  0.2601  1.1145 -0.1545
   72TBP     C3 5572   9.389   0.453   6.190 -0.6398  0.1515  0.7533
   72TBP     C4 5573   9.354   0.546   6.303  0.1412  0.2480 -0.4743
   72TBP     C5 5574   9.846   0.165   5.885  0.4709  0.8588  0.2655
   72TBP     C6 5575   9.899   0.027   5.846  0.2481 -0.2894 -0.6618
   72TBP     C7 5576   9.978   0.022   5.714  0.7746 -0.1301  0.1860
   72TBP     C8 5577  10.049  12.898   5.704  0.7025 -0.0722  0.1805
   72TBP     C9 5578  10.024   0.561   6.107  0.8200 -1.1313  0.2542
   72TBP    C10 5579   9.933   0.673   6.051  0.3142 -0.0080  0.7329
   72TBP    C11 5580   9.987   0.813   6.085  0.0160  0.6561  0.6482
   72TBP    C12 5581   9.884   0.924   6.096 -0.1441 -0.4298 -0.2010
   72TBP     H1 5582   9.528   0.362   5.962  0.1627 -2.6457  0.8356
   72TBP     H2 5583   9.607   0.289   6.093  0.6726 -0.7226 -1.1542
   72TBP     H3 5584   9.591   0.518   6.214  1.3183 -0.6378 -0.5423
   72TBP     H4 5585   9.507   0.587   6.075  1.0979  1.1071 -0.3824
   72TBP     H5 5586   9.316   0.454   6.109 -0.2240 -2.4556  0.3120
   72TBP     H6 5587   9.394   0.353   6.233 -0.7190 -0.0110  0.3786
   72TBP     H7 5588   9.341   0.640   6.250 -0.6461  1.0256  1.0796
   72TBP     H8 5589   9.444   0.530   6.363 -0.7698 -2.1901  0.3050
   72TBP     H9 5590   9.261   0.516   6.352 -0.4912 -0.5566 -2.1344
   72TBP    H10 5591   9.918   0.242   5.861 -1.4351  2.1238 -1.5944
   72TBP    H11 5592   9.761   0.188   5.821 -0.8655  0.6987  1.9422
   72TBP    H12 5593   9.829  12.954   5.857  0.3936 -0.4635 -1.0333
   72TBP    H13 5594   9.964   0.006   5.931 -2.2761  0.3086  1.4718
   72TBP    H14 5595  10.062   0.090   5.728 -0.5076  1.5989 -0.3334
   72TBP    H15 5596   9.925   0.057   5.625 -0.8744 -1.1060  0.7544
   72TBP    H16 5597   9.974  12.837   5.654 -2.0547  1.9000  1.7614
   72TBP    H17 5598  10.082  12.843   5.792 -0.8712 -1.7645 -0.2559
   72TBP    H18 5599  10.134  12.908   5.637  0.7024 -2.5470 -0.2397
   72TBP    H19 5600  10.124   0.578   6.067  0.7428 -2.4464 -0.5124
   72TBP    H20 5601  10.025   0.583   6.214  1.3308  0.3658 -0.0456
   72TBP    H21 5602   9.826   0.663   6.067  0.3427 -0.2309  0.7853
   72TBP    H22 5603   9.940   0.667   5.943  1.2215 -1.4522  0.8461
   72TBP    H23 5604  10.064   0.841   6.012 -0.3239 -1.1706 -0.4413
   72TBP    H24 5605  10.045   0.798   6.176 -2.1350 -2.1545  1.6181
   72TBP    H25 5606   9.935   1.010   6.138  1.2410 -0.8467 -0.9781
   72TBP    H26 5607   9.801   0.884   6.155 -1.1175 -2.3580 -2.7436
   72TBP    H27 5608   9.842   0.943   5.996 -0.3287  0.5802  0.0658
   73TBP      P 5609   3.970   9.227   3.176 -0.3615 -0.2936  0.0794
   73TBP    O11 5610   3.870   9.363   3.166 -0.7846 -0.6386  0.5113
   73TBP    O12 5611   3.936   9.124   3.039  0.3604  0.1134  0.3610
   73TBP    O13 5612   4.129   9.255   3.147  0.1299  0.0455 -0.4235
   73TBP     O2 5613   3.949   9.154   3.297 -0.5111  0.1644 -0.8776
   73TBP     C1 5614   3.735   9.355   3.209  0.7090  0.2250 -0.6264
   73TBP     C2 5615   3.643   9.258   3.140  0.1145  0.6901  0.2048
   73TBP     C3 5616   3.492   9.275   3.180 -0.4265 -0.5353  0.1910
   73TBP     C4 5617   3.398   9.180   3.101 -0.3750 -0.0702  0.2202
   73TBP     C5 5618   3.961   9.155   2.910 -0.2839 -0.4619  0.5572
   73TBP     C6 5619   3.916   9.294   2.886 -0.4109 -0.3331  0.7058
   73TBP     C7 5620   3.932   9.334   2.741 -0.4227  0.5196  0.3496
   73TBP     C8 5621   3.896   9.476   2.724  0.6747 -0.4390 -0.0460
   73TBP     C9 5622   4.219   9.153   3.168 -0.2826  0.2278 -0.7111
   73TBP    C10 5623   4.276   9.183   3.303  0.1336  0.4784  0.0258
   73TBP    C11 5624   4.392   9.084   3.316 -0.4702 -0.3339  0.3287
   73TBP    C12 5625   4.481   9.089   3.443  0.5732  0.1587  0.2780
   73TBP     H1 5626   3.758   9.324   3.311  3.2665 -0.0972 -1.2536
   73TBP     H2 5627   3.696   9.457   3.215  0.3825  0.1355 -1.2441
   73TBP     H3 5628   3.646   9.286   3.035  2.0512  1.7478  0.5212
   73TBP     H4 5629   3.684   9.159   3.161  1.7944  1.3032 -0.1273
   73TBP     H5 5630   3.468   9.269   3.286 -0.7991  1.7855  0.2766
   73TBP     H6 5631   3.470   9.376   3.144  2.1891 -0.1042 -0.2959
   73TBP     H7 5632   3.412   9.080   3.141  0.0130 -0.7167 -1.5125
   73TBP     H8 5633   3.415   9.182   2.993 -1.2153 -0.8930  0.0727
   73TBP     H9 5634   3.293   9.205   3.117 -1.1417 -2.1775 -1.3291
   73TBP    H10 5635   3.908   9.091   2.839 -1.8707  1.9067 -0.4267
   73TBP    H11 5636   4.067   9.134   2.893 -0.5831 -0.2584 -1.7708
   73TBP    H12 5637   3.975   9.370   2.937  1.1418 -0.5109 -0.7822
   73TBP    H13 5638   3.816   9.304   2.927 -1.2946 -1.9098 -1.0222
   73TBP    H14 5639   3.855   9.282   2.684 -1.3949  0.9030  1.3026
   73TBP    H15 5640   4.035   9.313   2.711 -0.6431 -0.8496  0.5485
   73TBP    H16 5641   3.798   9.504   2.764  0.0520  2.7884 -3.5675
   73TBP    H17 5642   3.900   9.499   2.618  0.8336  2.4464  0.5552
   73TBP    H18 5643   3.968   9.542   2.771 -2.5497  3.4069 -0.2207
   73TBP    H19 5644   4.291   9.148   3.087 -0.7341  1.2283 -1.1822
   73TBP    H20 5645   4.165   9.058   3.166  1.3314 -0.7873  1.6910
   73TBP    H21 5646   4.209   9.165   3.387 -1.1177  0.9233 -0.8685
   73TBP    H22 5647   4.313   9.286   3.311 -0.2840  1.0246 -3.9486
   73TBP    H23 5648   4.452   9.075   3.226  0.0468 -0.1445  0.6506
   73TBP    H24 5649   4.359   8.980   3.321 -2.7681  0.2291 -2.3062
   73TBP    H25 5650   4.522   9.187   3.465 -1.8789  1.5586 -1.1679
   73TBP    H26 5651   4.561   9.016   3.431 -2.1525 -3.1787  1.5698
   73TBP    H27 5652   4.403   9.057   3.513 -0.1189  1.4838  0.1271
   74TBP      P 5653  12.414   3.399   1.342  0.2433 -0.3080  0.1323
   74TBP    O11 5654  12.369   3.426   1.501  0.1499  0.0050  0.3250
   74TBP    O12 5655  12.580   3.421   1.315 -0.6656 -0.3341 -0.0799
   74TBP    O13 5656  12.369   3.244   1.295 -0.3575  0.1659 -0.0742
   74TBP     O2 5657  12.335   3.488   1.258  0.4070 -0.3783  0.0956
   74TBP     C1 5658  12.396   3.346   1.616 -0.2609  0.3337 -0.2939
   74TBP     C2 5659  12.503   3.241   1.591 -0.4497 -0.3734 -0.1147
   74TBP     C3 5660  12.547   3.154   1.717  0.2228  0.0761 -0.2381
   74TBP     C4 5661  12.426   3.077   1.775 -0.3845  0.0524 -0.0883
   74TBP     C5 5662  12.633   3.541   1.256 -0.4326 -0.2539 -0.2089
   74TBP     C6 5663  12.610   3.553   1.107  0.1591 -0.1732 -0.4126
   74TBP     C7 5664  12.729   3.610   1.032 -0.0937 -0.3686  0.6427
   74TBP     C8 5665  12.716   3.599   0.882  0.1313  0.5640  0.0911
   74TBP     C9 5666  12.237   3.203   1.272  0.4679 -0.5311 -0.1376
   74TBP    C10 5667  12.146   3.225   1.394  0.2721 -0.6975 -0.3294
   74TBP    C11 5668  12.006   3.167   1.375  0.2791 -0.0409 -0.0950
   74TBP    C12 5669  11.901   3.202   1.478 -0.5287 -0.8090  0.4179
   74TBP     H1 5670  12.429   3.413   1.695 -2.2749  0.5740  0.3734
   74TBP     H2 5671  12.309   3.297   1.658 -0.7078  0.1239 -1.4375
   74TBP     H3 5672  12.469   3.176   1.510 -0.1018  1.0124 -1.3748
   74TBP     H4 5673  12.579   3.304   1.546  0.0151 -2.0953 -1.8347
   74TBP     H5 5674  12.632   3.094   1.684  0.5220  0.4913 -0.2227
   74TBP     H6 5675  12.604   3.219   1.783  0.1682  0.7049 -0.8059
   74TBP     H7 5676  12.350   3.146   1.812 -0.7560  1.2696 -3.0046
   74TBP     H8 5677  12.463   3.030   1.866  0.4534  0.6464 -0.1253
   74TBP     H9 5678  12.382   3.009   1.701 -1.3741  2.0647 -1.3968
   74TBP    H10 5679  12.741   3.547   1.270 -0.2949 -0.2609 -1.1971
   74TBP    H11 5680  12.585   3.622   1.310  0.8259 -0.4029  1.1819
   74TBP    H12 5681  12.515   3.598   1.075 -0.1217  0.0419  0.7015
   74TBP    H13 5682  12.595   3.451   1.071  1.9743 -0.4773 -0.3153
   74TBP    H14 5683  12.805   3.545   1.075 -0.5616 -1.9730 -0.9242
   74TBP    H15 5684  12.746   3.714   1.062 -0.0344 -0.3314  0.4800
   74TBP    H16 5685  12.724   3.494   0.850 -2.8441  0.2032  0.3860
   74TBP    H17 5686  12.792   3.667   0.844  0.4365 -1.5485 -3.3647
   74TBP    H18 5687  12.621   3.621   0.833 -0.2809  1.9965  1.4993
   74TBP    H19 5688  12.233   3.099   1.239 -0.4373 -0.8306  0.8960
   74TBP    H20 5689  12.202   3.266   1.191 -0.1847  0.1188  0.6447
   74TBP    H21 5690  12.136   3.333   1.392  2.5167 -0.4553  0.1522
   74TBP    H22 5691  12.182   3.191   1.491  3.5113 -0.8882 -1.5340
   74TBP    H23 5692  12.007   3.059   1.360 -0.7138 -0.0294 -0.2656
   74TBP    H24 5693  11.983   3.211   1.278 -1.1384  0.3144  0.3878
   74TBP    H25 5694  11.882   3.109   1.532 -0.1635 -0.6561  0.8062
   74TBP    H26 5695  11.804   3.237   1.442 -0.6651 -2.4028 -0.8375
   74TBP    H27 5696  11.937   3.280   1.545  1.9725 -0.3922 -1.2991
   75TBP      P 5697  12.186  11.534   7.164 -0.1563  0.2207  0.2497
   75TBP    O11 5698  12.124  11.653   7.266 -0.0976  0.2033  0.1270
   75TBP    O12 5699  12.064  11.436   7.102  0.0403  0.1827  0.1469
   75TBP    O13 5700  12.263  11.606   7.028 -0.0073 -0.8913  0.0181
   75TBP     O2 5701  12.292  11.456   7.230  0.5670 -0.1980  0.1693
   75TBP     C1 5702  12.208  11.698   7.369  0.0526  0.2664  0.0881
   75TBP     C2 5703  12.297  11.806   7.299 -0.0032 -0.5714 -0.5499
   75TBP     C3 5704  12.392  11.880   7.383 -0.3578 -0.3771 -0.2670
   75TBP     C4 5705  12.523  11.804   7.413 -0.2762 -0.1626  0.4165
   75TBP     C5 5706  12.082  11.300   7.071  0.5894  0.2286  0.2313
   75TBP     C6 5707  12.228  11.257   7.034 -0.0544 -0.0769 -0.4373
   75TBP     C7 5708  12.236  11.133   6.946 -0.3886 -0.3503  0.3638
   75TBP     C8 5709  12.384  11.100   6.907 -0.0136 -0.2031 -0.2555
   75TBP     C9 5710  12.194  11.654   6.914  0.4301 -0.6246 -0.3648
   75TBP    C10 5711  12.061  11.711   6.949  0.0011  0.2943 -0.4124
   75TBP    C11 5712  12.004  11.784   6.831  0.1726 -0.0870  0.0308
   75TBP    C12 5713  11.854  11.790   6.833  0.6146  0.8156  0.8923
   75TBP     H1 5714  12.155  11.736   7.456  0.3017  1.6146 -0.3512
   75TBP     H2 5715  12.271  11.614   7.399  1.0425  1.1100  0.3531
   75TBP     H3 5716  12.334  11.760   7.208 -0.7714  0.1141 -1.2070
   75TBP     H4 5717  12.240  11.890   7.260  1.3960  1.3362  1.4095
   75TBP     H5 5718  12.423  11.963   7.320  0.8387 -1.7633 -1.5518
   75TBP     H6 5719  12.346  11.919   7.474 -1.6102 -1.0922 -0.5767
   75TBP     H7 5720  12.515  11.725   7.487 -0.5283 -0.4607  0.0772
   75TBP     H8 5721  12.601  11.876   7.439 -0.5755  0.6746 -0.9299
   75TBP     H9 5722  12.555  11.757   7.319  1.0343 -0.1412  0.8463
   75TBP    H10 5723  12.028  11.278   6.979  0.7295 -0.6537  0.3594
   75TBP    H11 5724  12.035  11.241   7.149  0.3998  0.8221  0.5710
   75TBP    H12 5725  12.287  11.239   7.124  2.3062 -0.8656 -2.1154
   75TBP    H13 5726  12.274  11.337   6.977  2.7583 -1.2940  0.0717
   75TBP    H14 5727  12.183  11.150   6.853  1.5865 -0.6248 -0.8365
   75TBP    H15 5728  12.196  11.045   6.996 -0.5303  0.5216  1.8330
   75TBP    H16 5729  12.430  11.194   6.878 -1.4391  0.2636 -1.0307
   75TBP    H17 5730  12.390  11.025   6.828 -0.0985  0.6177 -1.0399
   75TBP    H18 5731  12.435  11.062   6.996  0.5719 -0.0351 -0.5171
   75TBP    H19 5732  12.186  11.574   6.840  0.4923  0.2401 -1.3206
   75TBP    H20 5733  12.246  11.731   6.856 -0.1747  0.5645  0.6381
   75TBP    H21 5734  12.074  11.780   7.034 -0.5623  0.0990 -0.1695
   75TBP    H22 5735  11.996  11.626   6.971  0.5300 -0.3805 -1.4535
   75TBP    H23 5736  12.031  11.733   6.738 -0.0740 -0.7085  0.3019
   75TBP    H24 5737  12.052  11.882   6.823 -1.0660  0.5499  0.2277
   75TBP    H25 5738  11.814  11.835   6.742  2.0162  0.3380  0.0339
   75TBP    H26 5739  11.819  11.853   6.915 -2.5831  0.2849  0.0006
   75TBP    H27 5740  11.807  11.692   6.822  0.0846  1.2315 -0.6802
   76TBP      P 5741   7.434  11.461   2.311 -0.0936  0.0452  0.0362
   76TBP    O11 5742   7.358  11.605   2.360 -0.1535 -0.0310 -0.1120
   76TBP    O12 5743   7.384  11.345   2.420 -0.1766  0.7207  0.3732
   76TBP    O13 5744   7.371  11.413   2.159  0.3533  0.5938  0.2823
   76TBP     O2 5745   7.577  11.475   2.311 -0.0441  0.1854  0.0969
   76TBP     C1 5746   7.383  11.730   2.319 -0.2676 -0.0551  1.6105
   76TBP     C2 5747   7.528  11.760   2.292  0.5550 -0.0783  0.0742
   76TBP     C3 5748   7.564  11.897   2.238 -0.1192 -0.5355 -0.1793
   76TBP     C4 5749   7.713  11.919   2.277  0.4871 -0.6755 -0.4093
   76TBP     C5 5750   7.452  11.334   2.545  0.2809  0.2354 -0.6202
   76TBP     C6 5751   7.436  11.472   2.617 -0.3392 -1.0262  0.1626
   76TBP     C7 5752   7.486  11.464   2.762 -0.4341 -0.3266 -0.1699
   76TBP     C8 5753   7.498  11.612   2.804 -0.1786 -0.1470  0.2289
   76TBP     C9 5754   7.417  11.302   2.093  0.1989  1.1534  0.1214
   76TBP    C10 5755   7.513  11.198   2.152  0.7222 -0.2353  0.9387
   76TBP    C11 5756   7.511  11.063   2.076  0.5417  0.2323 -0.4030
   76TBP    C12 5757   7.628  10.982   2.138  0.5198  0.0044  0.2781
   76TBP     H1 5758   7.325  11.752   2.229 -0.6493  0.2964  1.9399
   76TBP     H2 5759   7.346  11.796   2.397 -0.0685  0.4408  1.2890
   76TBP     H3 5760   7.578  11.757   2.389  0.6933 -1.0995 -0.0261
   76TBP     H4 5761   7.567  11.687   2.221 -0.3464 -1.1036  0.6182
   76TBP     H5 5762   7.548  11.901   2.130  0.6489  0.1134 -0.2767
   76TBP     H6 5763   7.505  11.975   2.286 -0.2687 -0.4798 -0.4514
   76TBP     H7 5764   7.771  11.993   2.223 -0.2430  1.3825  1.5040
   76TBP     H8 5765   7.767  11.826   2.289 -1.7781 -2.1045 -1.0188
   76TBP     H9 5766   7.707  11.952   2.381 -1.5489 -1.3614 -0.2834
   76TBP    H10 5767   7.556  11.303   2.547  0.5455  0.9843 -2.4974
   76TBP    H11 5768   7.409  11.252   2.603  0.9752 -0.7164 -1.4247
   76TBP    H12 5769   7.332  11.503   2.605  0.2600  0.4232 -1.4659
   76TBP    H13 5770   7.499  11.543   2.564 -1.4964 -0.9173 -1.1308
   76TBP    H14 5771   7.581  11.412   2.764 -1.0407 -1.4295  0.6537
   76TBP    H15 5772   7.413  11.401   2.813 -1.2118  0.2891 -0.5039
   76TBP    H16 5773   7.505  11.611   2.912 -0.2176 -1.0524  0.2252
   76TBP    H17 5774   7.406  11.663   2.777  1.0181  0.7990 -2.2434
   76TBP    H18 5775   7.585  11.657   2.755  0.3379 -0.5131  0.7957
   76TBP    H19 5776   7.454  11.331   1.995  1.2520 -1.3660 -0.2823
   76TBP    H20 5777   7.329  11.239   2.077  0.7714  0.7396 -1.4323
   76TBP    H21 5778   7.485  11.176   2.255 -0.2467 -0.4494  0.6270
   76TBP    H22 5779   7.613  11.242   2.152  0.9973 -0.8194  2.0480
   76TBP    H23 5780   7.509  11.074   1.968 -1.3159 -1.4614 -0.5748
   76TBP    H24 5781   7.417  11.013   2.097  0.6870  0.5025  0.9780
   76TBP    H25 5782   7.718  11.042   2.129  1.1030 -0.5313  2.1642
   76TBP    H26 5783   7.644  10.891   2.081  3.7030 -0.6477  2.0982
   76TBP    H27 5784   7.607  10.969   2.245 -1.4187  1.5096  0.1117
   77TBP      P 5785  10.089   3.763   7.473 -0.5850  0.1531 -0.2736
   77TBP    O11 5786   9.963   3.863   7.523  0.0521  0.7491  0.1632
   77TBP    O12 5787  10.093   3.795   7.306  0.3800 -0.1887 -0.4105
   77TBP    O13 5788  10.236   3.800   7.541 -0.8036 -0.3362  0.4496
   77TBP     O2 5789  10.067   3.613   7.496 -0.2979 -0.6089  0.2303
   77TBP     C1 5790   9.835   3.859   7.470 -0.2556  0.5394 -0.7349
   77TBP     C2 5791   9.774   3.721   7.492 -0.0560  0.1171  0.2527
   77TBP     C3 5792   9.622   3.720   7.456  0.1404 -0.0143  0.1333
   77TBP     C4 5793   9.579   3.786   7.329 -0.2293 -0.5640  0.1810
   77TBP     C5 5794  10.156   3.705   7.217  0.0111 -0.0656 -0.4940
   77TBP     C6 5795  10.303   3.677   7.252  0.2158 -0.3770 -0.1102
   77TBP     C7 5796  10.358   3.594   7.134  0.4192  0.6332 -0.6613
[truncated: 13,403,834 more chars]
